# Supplementary material for: Enabling cross-indication protein expression analysis using a curated pan-cancer dataset and a tailored workflow
Source: Sci Rep. 2026 Mar 23;16:14623. doi: 10.1038/s41598-026-44872-z (PMC13153371; doi:10.1038/s41598-026-44872-z)
Supplement: Supplementary file 1 — Supplementary Material 1 [file 41598_2026_44872_MOESM1_ESM.csv]

indication	Gene	normalized	logFC	P.Value	adj.P.Val
ccRCC	NDUFA4L2	No QN	3.60239586870232	4.19033926881965e-77	3.0341049405732e-74
ccRCC	SLC12A3	No QN	-3.48920196274644	1.4138988912511e-05	2.1337938157827e-05
ccRCC	ETNK2	No QN	-3.27260106491851	0.000100540492871207	0.000144441464885973
ccRCC	MT1H	No QN	-3.21321917018745	2.5091448138666e-49	4.01819920666126e-48
ccRCC	SOX17	No QN	-3.1619154829529	2.09405884286207e-12	4.72772260358414e-12
ccRCC	MT1F	No QN	-3.10995769644807	4.561258186836e-51	8.98477894316786e-50
ccRCC	MT1G	No QN	-3.09238689867337	5.07488502978262e-56	1.76178457352419e-54
ccRCC	SLC2A12	No QN	-3.09144978425318	0.000163799985040473	0.000232587259890079
ccRCC	MT1X	No QN	-2.97994862057884	1.33668531322062e-53	3.41309295217063e-52
ccRCC	KLF5	No QN	-2.96192475821786	1.09415240543763e-06	1.75886821026344e-06
ccRCC	MT1E	No QN	-2.84851334937168	2.48110725271348e-42	2.3159285654472e-41
ccRCC	TSPAN8	No QN	-2.79495465419065	4.50440580336696e-44	4.82676127153603e-43
ccRCC	CALB1	No QN	-2.78880751772795	3.61838678331728e-49	5.72224443408538e-48
ccRCC	NNMT	No QN	2.71815658255946	1.26700366071468e-62	1.03577549263425e-60
ccRCC	SHROOM3	No QN	-2.70744223211393	0.000593805112157395	0.000814313098206103
ccRCC	UQCR11	No QN	-2.6252440439547	2.32583843207047e-39	1.80390391628908e-38
ccRCC	PLIN2	No QN	2.5997394587162	9.50040893132709e-54	2.50144533342501e-52
ccRCC	FABP1	No QN	-2.57869374656529	2.79340997198745e-49	4.45232655440829e-48
ccRCC	SLC12A1	No QN	-2.45084145660084	7.3269823192404e-50	1.24620167399564e-48
ccRCC	UMOD	No QN	-2.38506294679009	2.16553108601971e-42	2.03636258061056e-41
ccRCC	ACSF2	No QN	-2.37116762138842	5.7037729544228e-57	2.28534175648158e-55
ccRCC	ABAT	No QN	-2.34957520045926	8.26754511478913e-57	3.23583416326708e-55
ccRCC	SMIM24	No QN	-2.34570211908872	5.68877270767762e-57	2.28534175648158e-55
ccRCC	FCER1G	No QN	2.33977129965985	2.60960711488322e-65	3.07599852599665e-63
ccRCC	TINAG	No QN	-2.33484562412086	1.57070687396122e-68	2.5681057389266e-66
ccRCC	SLC22A8	No QN	-2.33347081528252	4.55604615787846e-41	3.92059761480594e-40
ccRCC	RHCE	No QN	2.32825669989462	1.09284343873342e-29	5.2329494276999e-29
ccRCC	SLPI	No QN	-2.3260487634984	2.50253027036437e-32	1.35296796536979e-31
ccRCC	PIPOX	No QN	-2.32547979571538	2.95617578224969e-56	1.07407720088405e-54
ccRCC	ALDOB	No QN	-2.32390640555313	3.116048206689e-51	6.26733743476317e-50
ccRCC	LAD1	No QN	-2.31754833190119	1.7311564095908e-57	7.4994583435991e-56
ccRCC	TUBB2B	No QN	-2.31522846892481	1.27392552120961e-46	1.63880495031749e-45
ccRCC	HPD	No QN	-2.31280591754632	2.77477102205718e-46	3.45551030105572e-45
ccRCC	S100A2	No QN	-2.2987835049697	2.7293428677922e-39	2.11040035475282e-38
ccRCC	MT2A	No QN	-2.29447724685587	1.44397061101083e-40	1.2097132300675e-39
ccRCC	HOGA1	No QN	-2.28981928591308	6.54045366036475e-61	4.11804836988308e-59
ccRCC	PAH	No QN	-2.26683459433362	3.29464234161493e-46	4.06794024566998e-45
ccRCC	FOXA1	No QN	2.25172592475202	7.58900236829707e-07	1.2294984338729e-06
ccRCC	CEBPG	No QN	-2.25073279819304	4.86787811725491e-09	8.91198852711089e-09
ccRCC	HAO2	No QN	-2.24226560373157	1.02134565369324e-54	3.07221984910634e-53
ccRCC	IFNAR1	No QN	-2.23234530496246	0.000158263741452452	0.000224946655510867
ccRCC	CD101	No QN	-2.22616659303793	1.438885494029e-20	4.76199224713418e-20
ccRCC	REEP6	No QN	-2.21497248199347	3.71423898129636e-55	1.18028967252041e-53
ccRCC	HBE1	No QN	2.20426200350549	2.33405307347729e-26	9.76487660166708e-26
ccRCC	CA9	No QN	2.19798170830207	2.74702928702851e-55	8.86835537662675e-54
ccRCC	SLC16A3	No QN	2.1956435437305	5.59156860994096e-78	7.08521637487143e-75
ccRCC	SYT1	No QN	-2.19328053741614	4.48865659133547e-05	6.59060137114248e-05
ccRCC	SCGN	No QN	2.18895158619934	2.33198340949529e-27	1.01587089909986e-26
ccRCC	DAO	No QN	-2.1850102052307	1.16878107131976e-52	2.71119764759004e-51
ccRCC	FABP7	No QN	2.17679802095057	1.00973666343758e-13	2.44580658477102e-13
ccRCC	TYROBP	No QN	2.17000321601147	2.71925242049714e-68	4.1765245131181e-66
ccRCC	CRABP1	No QN	-2.16857101989508	4.79446511197391e-47	6.32831938021869e-46
ccRCC	C15orf39	No QN	-2.16312428671944	4.32270252133117e-46	5.26041242001609e-45
ccRCC	SLC22A6	No QN	-2.1533613256098	1.55758563646812e-48	2.3375829506017e-47
ccRCC	ENO2	No QN	2.13489565285125	2.77005250339365e-64	2.86530839050014e-62
ccRCC	ITPKA	No QN	-2.12852758004386	2.4938487979132e-22	8.86089914631829e-22
ccRCC	CD70	No QN	2.11305091219473	4.58089175257354e-41	3.93863441016437e-40
ccRCC	ADH6	No QN	-2.10831755076793	8.64146587388584e-59	4.27309949090638e-57
ccRCC	HAPLN1	No QN	2.10602771372141	2.51229070056495e-44	2.74134454592324e-43
ccRCC	PLOD2	No QN	2.09894198964167	1.06971206610751e-47	1.49567878815612e-46
ccRCC	DNAJC12	No QN	-2.09851602159691	3.6903616428376e-49	5.81791539244864e-48
ccRCC	XPNPEP2	No QN	-2.09648460147068	1.26284371214539e-43	1.30493850255024e-42
ccRCC	EPN3	No QN	-2.09602993923823	6.79886244254372e-48	9.66620877700781e-47
ccRCC	NDUFS4	No QN	-2.09116243670321	3.58985481443158e-87	3.6390358253893e-83
ccRCC	ALDH6A1	No QN	-2.08952046456125	1.97479328850896e-55	6.43681014971554e-54
ccRCC	KRTDAP	No QN	-2.08684791528737	4.83799721422786e-06	7.47831316874471e-06
ccRCC	GLYAT	No QN	-2.07643199349324	6.40197033032904e-63	5.54673275543124e-61
ccRCC	ADH1C	No QN	-2.07309755723938	1.72755282392578e-45	2.01753490508475e-44
ccRCC	NDUFA4	No QN	-2.06847377035246	2.67189363435188e-71	6.94486814651922e-69
ccRCC	PAK3	No QN	2.06297665251323	1.6441610821006e-07	2.76766205401092e-07
ccRCC	FMO5	No QN	-2.05617806753692	3.05621756169378e-60	1.79080216317282e-58
ccRCC	SLC23A1	No QN	-2.03635961048457	9.50355597880358e-53	2.22488561101921e-51
ccRCC	ENPP6	No QN	-2.03015894145515	1.43409080045021e-57	6.32059932354949e-56
ccRCC	GM2A	No QN	-2.02890344304748	1.90625981458611e-61	1.29689635842009e-59
ccRCC	HK2	No QN	2.02708430828115	8.28888588502214e-69	1.40040727027449e-66
ccRCC	AGMAT	No QN	-2.02552374813569	2.48495802356549e-56	9.09386985013838e-55
ccRCC	DCXR	No QN	-2.01487317841406	1.83404370880254e-51	3.77880103173401e-50
ccRCC	PSAT1	No QN	-2.01316257136531	2.66504518892952e-47	3.61654124232644e-46
ccRCC	FTL	No QN	2.00155488147487	3.81686496748351e-18	1.14235489150813e-17
ccRCC	FEZ1	No QN	-1.99343360721338	2.78581726917078e-22	9.87751999215956e-22
ccRCC	AHNAK2	No QN	1.99296255415124	9.23603203859138e-43	8.86606598250008e-42
ccRCC	SLC13A3	No QN	-1.98344398704235	1.2524959906918e-51	2.62868568481217e-50
ccRCC	SLC2A1	No QN	1.98128533959104	1.14826075772494e-51	2.42498318772037e-50
ccRCC	GGH	No QN	-1.96996707027214	2.02922254225856e-73	7.09318238306037e-71
ccRCC	GLYATL1	No QN	-1.96956205957466	5.21017899918121e-56	1.80257967626962e-54
ccRCC	ACSM3	No QN	-1.95823356393289	7.82464080015262e-54	2.10324104757236e-52
ccRCC	GATM	No QN	-1.95067059063588	1.97654117505284e-52	4.47236560078362e-51
ccRCC	SUCLG2	No QN	-1.94511367669084	4.08454167270031e-66	5.24113910584342e-64
ccRCC	GPX3	No QN	-1.9331642616891	1.1471723841743e-75	6.46049247687496e-73
ccRCC	ADH1B	No QN	-1.93116308302472	1.86331090514447e-55	6.1127451927021e-54
ccRCC	ACSM2B	No QN	-1.92469401083685	1.96355665737467e-50	3.56712792756399e-49
ccRCC	ASS1	No QN	-1.91906145002408	1.34281862035025e-58	6.54430401658194e-57
ccRCC	TFF3	No QN	-1.91759755084658	1.04560355507096e-38	7.87465322270013e-38
ccRCC	MME	No QN	-1.91692704325499	1.28975412144462e-49	2.12589228115188e-48
ccRCC	PFKP	No QN	1.91187029475567	1.15187757240145e-77	1.20310140905794e-74
ccRCC	MTARC2	No QN	-1.9113581215723	8.7451400363835e-58	3.93997709105865e-56
ccRCC	NPY	No QN	-1.90816228196071	1.61272898226184e-40	1.34664198461188e-39
ccRCC	SFRP1	No QN	-1.90527582297867	8.68108535090113e-41	7.35787309381979e-40
ccRCC	ALDH4A1	No QN	-1.90252662728417	1.19847230444214e-54	3.5523139620263e-53
ccRCC	CLIC5	No QN	-1.89964788912756	3.01935488190904e-64	3.0916364078699e-62
ccRCC	PLP1	No QN	-1.89737414188122	1.25590547887349e-37	8.8904426252378e-37
ccRCC	NAPSA	No QN	-1.89704885824795	9.4727361790281e-55	2.90106122800024e-53
ccRCC	CMC1	No QN	-1.89035431199432	2.49841624472691e-73	8.44214849093221e-71
ccRCC	PCK2	No QN	-1.88664764763966	1.0995232144407e-45	1.30361015494566e-44
ccRCC	PRODH2	No QN	-1.88489493331788	1.95071164060018e-44	2.14472493500694e-43
ccRCC	BUB1	No QN	-1.88433609118751	0.000156787447718063	0.000222910849581768
ccRCC	KRT74	No QN	1.88419443629687	2.75558456056531e-46	3.43583772330265e-45
ccRCC	ANPEP	No QN	-1.88416139606833	1.75486913365929e-57	7.56983336506563e-56
ccRCC	PCK1	No QN	-1.88110417154744	5.48277697933945e-44	5.81369353970335e-43
ccRCC	HOMEZ	No QN	1.87774659115173	2.79908126712975e-06	4.38822870474703e-06
ccRCC	NDUFS6	No QN	-1.8641417855641	4.77920445744567e-78	6.92097079787525e-75
ccRCC	FABP6	No QN	1.85912234284057	1.27803236785603e-20	4.2379503150005e-20
ccRCC	RHAG	No QN	1.85516411004653	4.93598908214074e-29	2.29523492319544e-28
ccRCC	PLA2G1B	No QN	-1.85449270292169	2.55069377202266e-36	1.67138867272099e-35
ccRCC	NPC2	No QN	-1.85123257243126	3.73136172007961e-56	1.31793776154868e-54
ccRCC	FTH1	No QN	1.85039928418493	2.51914547706948e-36	1.65178380989995e-35
ccRCC	PYGL	No QN	1.85019286129337	2.07563206926638e-68	3.33267379658143e-66
ccRCC	ACY1	No QN	-1.84896603213923	9.40225476766292e-64	8.90753799811206e-62
ccRCC	PHYH	No QN	-1.84835546703036	1.983799440382e-49	3.20730062634008e-48
ccRCC	NDUFAF8	No QN	-1.84705672259735	2.98638365836632e-40	2.43547635920027e-39
ccRCC	HIBCH	No QN	-1.84262593471077	5.82808021150833e-56	2.00268641030712e-54
ccRCC	COL23A1	No QN	1.84231695900138	1.02873577009303e-23	3.85519205228577e-23
ccRCC	SARDH	No QN	-1.84189544442408	3.65628634089365e-48	5.32525497667226e-47
ccRCC	RAB25	No QN	-1.84098927541406	1.88683062439997e-53	4.76977606971133e-52
ccRCC	FBP1	No QN	-1.83674148723738	1.3025040743139e-54	3.81603578072831e-53
ccRCC	ACSM2A	No QN	-1.83373365868351	1.15050017166636e-47	1.60421186247344e-46
ccRCC	PCDH17	No QN	-1.82957376337214	2.85321609025555e-20	9.33001661513564e-20
ccRCC	VIL1	No QN	-1.82831606752485	1.18913938949185e-54	3.53691012462713e-53
ccRCC	NDUFA10	No QN	-1.82437544062182	2.87430812490409e-85	9.71228715405091e-82
ccRCC	SDS	No QN	1.82076168698286	4.10800843828844e-56	1.4459333867684e-54
ccRCC	DPEP1	No QN	-1.81999785686465	1.81142675368901e-36	1.19547089857718e-35
ccRCC	FGF1	No QN	-1.8194480417995	8.67079425961334e-61	5.29493020540364e-59
ccRCC	SLC4A4	No QN	-1.80221281138543	2.95993247296057e-47	3.9764338981174e-46
ccRCC	SAT2	No QN	-1.80188483240337	3.18142226819679e-55	1.01735260355555e-53
ccRCC	NT5DC3	No QN	1.80106421017524	1.9068220668265e-54	5.46029810492097e-53
ccRCC	PC	No QN	-1.79124541580263	3.46969172094242e-53	8.47524457233573e-52
ccRCC	SFXN2	No QN	-1.78352483587828	1.85867598163636e-44	2.04797808976607e-43
ccRCC	MISP3	No QN	-1.78097756793107	1.38147381250025e-69	2.85795919128878e-67
ccRCC	SH3GL2	No QN	-1.77579830805126	1.84178801971361e-52	4.19555172041279e-51
ccRCC	SCARB1	No QN	1.77434748096389	2.88523672023641e-48	4.25729907322219e-47
ccRCC	PNMA2	No QN	1.77043558395526	4.70220981745038e-52	1.03173811514057e-50
ccRCC	FXYD2	No QN	-1.76839991717639	8.11877730557362e-64	7.83809957586665e-62
ccRCC	ATP6V1G2	No QN	-1.76663719228885	1.62307096525023e-43	1.66192630047895e-42
ccRCC	NDUFV1	No QN	-1.76260863625234	2.85163979957426e-82	5.78141452965686e-79
ccRCC	MTTP	No QN	-1.75844927632017	2.79343751369692e-43	2.78985971195524e-42
ccRCC	ECHS1	No QN	-1.75344116889431	4.03671076635752e-61	2.58988209104849e-59
ccRCC	DDC	No QN	-1.75098763924711	9.06291890365798e-54	2.39871563776452e-52
ccRCC	KLHL5	No QN	-1.7501995565412	1.58714080814448e-39	1.24430366374019e-38
ccRCC	MGAM	No QN	-1.75018674500085	2.39574165895948e-54	6.7648003333906e-53
ccRCC	SLC16A7	No QN	-1.74420070073173	4.87698666545169e-37	3.31576216148114e-36
ccRCC	SLC15A2	No QN	-1.74071571009657	4.16086460248916e-49	6.53583859908333e-48
ccRCC	CPQ	No QN	-1.74054149183349	6.15608016289603e-57	2.4568576618613e-55
ccRCC	ITGAX	No QN	1.73977458927276	1.28454062589791e-59	6.92627038549314e-58
ccRCC	NDUFS5	No QN	-1.73833167023092	6.45615435128263e-82	1.0907672776492e-78
ccRCC	HLA-DQA1	No QN	1.73664067821741	7.64218895680767e-24	2.88524653464281e-23
ccRCC	AIF1L	No QN	-1.73557371328122	3.39148272183466e-64	3.4379460351238e-62
ccRCC	RHBDL2	No QN	1.73417225632854	3.24996334942264e-07	5.38931432571525e-07
ccRCC	H2BC13	No QN	1.73283736699517	4.51807605864907e-28	2.01760955975884e-27
ccRCC	CYP2J2	No QN	1.73113191903016	7.27136547765559e-38	5.21285939511986e-37
ccRCC	ADGRL3	No QN	-1.72850885754117	2.3951718022443e-76	1.5174910349594e-73
ccRCC	PDZK1IP1	No QN	-1.72077786775296	8.04051476906878e-52	1.7231860087537e-50
ccRCC	HSD11B2	No QN	-1.72054768650258	4.1650900019807e-49	6.53583859908333e-48
ccRCC	NUDT6	No QN	-1.7196628047285	3.23809274095e-56	1.17230521839322e-54
ccRCC	IKBIP	No QN	1.71932473365061	1.97745966074907e-72	5.7272881660038e-70
ccRCC	GLDC	No QN	-1.71693223264525	3.97913030185305e-52	8.78789626794867e-51
ccRCC	CAPS	No QN	-1.71680699935646	9.21808912876042e-48	1.29244494465068e-46
ccRCC	ATP1B1	No QN	-1.71676496545893	1.2890761894527e-64	1.4519294813869e-62
ccRCC	NDUFA6	No QN	-1.71519917267353	2.86562588409723e-73	9.07776549596675e-71
ccRCC	SLC2A3	No QN	1.71476686405429	4.37205270615695e-55	1.37638193423332e-53
ccRCC	NOL3	No QN	1.71396326122848	1.89594342812038e-63	1.70081225936781e-61
ccRCC	FCGR3A	No QN	1.71346380617005	7.11360376071621e-60	3.96212095177913e-58
ccRCC	PPP1R1B	No QN	1.71050788283288	0.00235605625848955	0.00311183612929101
ccRCC	AMT	No QN	-1.71022352529056	3.54368987780801e-60	2.05270767379084e-58
ccRCC	RNASE6	No QN	-1.70867918173137	7.37618952598542e-45	8.30804813610158e-44
ccRCC	FBP2	No QN	-1.70861837193373	7.36948632028177e-42	6.69395007425595e-41
ccRCC	TST	No QN	-1.70854604419513	1.90969329617585e-52	4.33077426025381e-51
ccRCC	SUOX	No QN	-1.70840245195652	8.61584823660667e-64	8.23951448815866e-62
ccRCC	RNASE1	No QN	-1.70591793230381	2.37336910455891e-38	1.7497340082119e-37
ccRCC	SPINK1	No QN	-1.70153463880074	1.44553929495425e-30	7.15150406683808e-30
ccRCC	SNPH	No QN	-1.70082227349082	1.4321869281015e-09	2.70859680786659e-09
ccRCC	SLC5A10	No QN	-1.69836304351288	4.17424888527258e-40	3.37974128993675e-39
ccRCC	P2RX7	No QN	1.69470981640755	1.13043164299543e-45	1.33712783722808e-44
ccRCC	WFDC2	No QN	-1.69447358421965	1.90403811583458e-15	5.02636311984768e-15
ccRCC	ANGPTL4	No QN	1.69269157802739	8.65893437176482e-49	1.3259156756281e-47
ccRCC	CYP4A11	No QN	-1.69212030550262	1.78222091159733e-42	1.68059287263834e-41
ccRCC	TCEAL2	No QN	-1.69107701053714	7.78995612463304e-49	1.19828202178157e-47
ccRCC	L1CAM	No QN	-1.69081671390353	3.66234330766848e-56	1.29808301083341e-54
ccRCC	GPRC5A	No QN	-1.69036463404094	2.19086227639434e-23	8.08768058842296e-23
ccRCC	ACADSB	No QN	-1.68965559671748	4.31742916098328e-55	1.36341991915538e-53
ccRCC	ACOX2	No QN	-1.68672400414324	2.89818633104593e-57	1.20900884106225e-55
ccRCC	SPTBN2	No QN	-1.68533949300289	1.07227280623449e-66	1.44928392490654e-64
ccRCC	FAM151A	No QN	-1.68379115173891	8.6843604459182e-38	6.19953252396287e-37
ccRCC	FMO4	No QN	-1.68324390991282	4.47947157026325e-42	4.09823134546558e-41
ccRCC	TSPAN1	No QN	-1.68300087526653	2.17811063774497e-37	1.5174919267918e-36
ccRCC	ATAD5	No QN	-1.67532349199633	0.00181493760819174	0.0024178867044765
ccRCC	PROM2	No QN	-1.67406430145559	1.45007643689359e-48	2.18416416653645e-47
ccRCC	NACAD	No QN	-1.67296933806333	1.52658351638963e-33	8.76769241112845e-33
ccRCC	KCNJ10	No QN	-1.67260227129821	7.84280473495465e-54	2.10324104757236e-52
ccRCC	DDR2	No QN	-1.67050397009809	1.08927810073267e-06	1.75158821496305e-06
ccRCC	TLR10	No QN	-1.6650775175378	7.14314397789764e-12	1.56426983158238e-11
ccRCC	IL32	No QN	1.66441280084512	4.19599859718009e-22	1.48308360458907e-21
ccRCC	COX6B1	No QN	-1.66369397830533	2.05192415290331e-72	5.77787642721689e-70
ccRCC	BPHL	No QN	-1.6635631903639	8.46313700118483e-53	1.99978600888137e-51
ccRCC	ACOX1	No QN	-1.66162653403078	6.35314184555939e-57	2.50590657153446e-55
ccRCC	SLC22A2	No QN	-1.65997802579335	1.01667713495913e-53	2.6493717524629e-52
ccRCC	ACP3	No QN	-1.65695815740817	1.34364557756851e-50	2.50838586000221e-49
ccRCC	TMSB10	No QN	1.65420721707046	5.20746877438141e-75	2.63940554829522e-72
ccRCC	GBP5	No QN	1.65415206206087	3.56605232624636e-43	3.54055557601952e-42
ccRCC	GPD1	No QN	-1.65360182968038	7.8976828168777e-50	1.33877609890785e-48
ccRCC	NDUFA7	No QN	-1.65253834018583	2.26490159691473e-77	1.91327562399372e-74
ccRCC	NDUFB3	No QN	-1.65201367294489	5.02915007145725e-68	7.60902899617345e-66
ccRCC	CA4	No QN	-1.64997788829027	7.32986574633788e-43	7.09673821113917e-42
ccRCC	LOXL2	No QN	1.64818956076748	1.15766855782166e-51	2.43976843464411e-50
ccRCC	PVALB	No QN	-1.64745176628149	1.44124775922582e-23	5.36537955757331e-23
ccRCC	NDUFA3	No QN	-1.64743629016191	1.13865592352703e-74	4.80939795699728e-72
ccRCC	SLC5A12	No QN	-1.64024504275771	2.2437370475667e-41	1.96583945126911e-40
ccRCC	SUGCT	No QN	-1.63799947306292	1.5840554406214e-55	5.23047882787593e-54
ccRCC	GK	No QN	-1.63667636232489	2.69056689826701e-57	1.12703622511292e-55
ccRCC	AASS	No QN	-1.63088059879876	1.01232803733109e-53	2.64483745217145e-52
ccRCC	COX7A2L	No QN	-1.62960491029797	3.7110779240632e-57	1.52923564700116e-55
ccRCC	THBS2	No QN	1.62927975942769	8.39139982225155e-25	3.28684775881623e-24
ccRCC	ACAA1	No QN	-1.62850526973186	8.54598416461276e-59	4.24660007238625e-57
ccRCC	SLC3A2	No QN	-1.62702638182812	7.71645705883609e-43	7.44968811480204e-42
ccRCC	POSTN	No QN	1.62572097488878	1.24295216486977e-32	6.82916319527634e-32
ccRCC	CADM4	No QN	-1.62444954044598	1.64914812137326e-52	3.77368273281281e-51
ccRCC	CAV1	No QN	1.62239848300641	1.16286456312958e-52	2.70366010927628e-51
ccRCC	H1-5	No QN	1.6215583279238	8.9836639747588e-43	8.63198120494123e-42
ccRCC	MYOM1	No QN	1.61708966273037	3.97701495808575e-60	2.290625035802e-58
ccRCC	MT-ND2	No QN	-1.61513441751563	4.92314934524456e-47	6.48972235536334e-46
ccRCC	MASTL	No QN	-1.61383479441387	0.000336732791498326	0.00046881751234975
ccRCC	PI3	No QN	-1.61103544617634	5.53593989805834e-36	3.56303636486459e-35
ccRCC	MIOX	No QN	-1.6082106220692	3.37530038555448e-47	4.50202894846917e-46
ccRCC	LPCAT1	No QN	1.60819273628433	1.8500825775858e-59	9.92290322168635e-58
ccRCC	CDH16	No QN	-1.6064398431362	1.55457173128254e-57	6.76338782833093e-56
ccRCC	CTHRC1	No QN	1.60362400877564	5.5755597510899e-29	2.58079676697709e-28
ccRCC	PALM3	No QN	-1.60297744754828	1.01329194231041e-71	2.70308958400017e-69
ccRCC	AADAT	No QN	-1.60087775585952	7.34080579020853e-44	7.70328657301696e-43
ccRCC	NDUFC2	No QN	-1.600386232012	2.64540317474694e-68	4.1256079972938e-66
ccRCC	SLC4A1	No QN	1.5992920763597	5.96036791530018e-26	2.45910661609271e-25
ccRCC	NDUFA9	No QN	-1.59758767709849	5.3926444367206e-77	3.64434911033578e-74
ccRCC	LAPTM5	No QN	-1.59473245289402	0.00387057088250994	0.00504059314439919
ccRCC	NDUFS8	No QN	-1.59231748607334	9.28046688255284e-75	4.47981394230658e-72
ccRCC	PCCB	No QN	-1.59204032917186	4.09935369506336e-60	2.34774849756256e-58
ccRCC	CBR4	No QN	-1.59167521543202	1.95470664270023e-60	1.1587638150323e-58
ccRCC	NDUFA12	No QN	-1.58496309595458	2.19087571072288e-77	1.91327562399372e-74
ccRCC	AUH	No QN	-1.58231969558085	4.67036960713207e-58	2.16180532910949e-56
ccRCC	HPGD	No QN	-1.5782970009745	9.48296775231473e-43	9.0944980231991e-42
ccRCC	MAP6	No QN	-1.5762613845083	1.81777294913493e-63	1.64524682012329e-61
ccRCC	ALOX5	No QN	1.57622100153617	1.59877272190941e-51	3.31426566093982e-50
ccRCC	CYBB	No QN	1.5757966911625	1.65850858073317e-61	1.14369397842804e-59
ccRCC	HBA1	No QN	1.57453378256539	1.84672832661514e-23	6.84220944696554e-23
ccRCC	COA5	No QN	-1.57290142042478	1.38189512416898e-50	2.56708838213951e-49
ccRCC	NDUFS1	No QN	-1.57276484386351	3.06385530262246e-77	2.38910009251415e-74
ccRCC	COX7C	No QN	-1.57131268936118	1.28002880713336e-50	2.39403173762194e-49
ccRCC	SPATA18	No QN	1.57125190312476	5.56551746093661e-59	2.84937628795527e-57
ccRCC	ANGPT2	No QN	1.56946738615565	1.03966579980019e-48	1.58482589662774e-47
ccRCC	UQCRB	No QN	-1.56787884273047	1.6715691912888e-55	5.50152496496577e-54
ccRCC	PRPH	No QN	-1.56761316474451	3.47371202753655e-28	1.55740905896232e-27
ccRCC	NDUFC1	No QN	-1.56598287596064	1.80879908907678e-63	1.64524682012329e-61
ccRCC	SCD	No QN	1.56574797145003	1.15693673635886e-36	7.72078189366013e-36
ccRCC	BDH1	No QN	-1.56518188970664	8.40285139712496e-43	8.08924070395591e-42
ccRCC	FTCD	No QN	-1.56402848875073	1.38021850802516e-40	1.15821813045124e-39
ccRCC	P4HA1	No QN	1.56388822230586	4.97119770178832e-71	1.19983407388162e-68
ccRCC	LYZ	No QN	-1.56069346876946	4.35282286571938e-37	2.96935164130534e-36
ccRCC	EPCAM	No QN	-1.5567970011235	1.39640469508868e-48	2.10645154674314e-47
ccRCC	SPTA1	No QN	1.55652754970341	2.46719910073513e-25	9.90102822017102e-25
ccRCC	ACADM	No QN	-1.55582650016025	1.85925334648466e-53	4.71181279332876e-52
ccRCC	NPNT	No QN	-1.55498150782045	3.27806143894153e-50	5.79925110061959e-49
ccRCC	GGACT	No QN	-1.55445925454698	1.86169783339136e-33	1.06381234143677e-32
ccRCC	NDUFA2	No QN	-1.55354402120843	2.03071481381536e-75	1.08343979303401e-72
ccRCC	SLC43A3	No QN	1.55215484709089	6.70005585711247e-30	3.23729581618442e-29
ccRCC	GBP2	No QN	1.54976788519282	7.28832019866945e-61	4.56059887987112e-59
ccRCC	ATP6V0A4	No QN	-1.54891494575089	4.83135096084146e-38	3.49824319214642e-37
ccRCC	TYMP	No QN	1.54861475131904	4.29289172764182e-70	9.46022683545764e-68
ccRCC	GYPA	No QN	1.54775357038862	1.58667043733926e-30	7.83061257220452e-30
ccRCC	VGF	No QN	-1.54752967482542	1.11442759367635e-06	1.79004159675126e-06
ccRCC	ADHFE1	No QN	-1.54290717580521	7.71516418550035e-48	1.08774157647312e-46
ccRCC	AOX1	No QN	-1.53936147384627	4.03768873789968e-41	3.48340857328417e-40
ccRCC	CTSH	No QN	-1.53480666617286	9.62529264269186e-57	3.70994644558811e-55
ccRCC	PXMP4	No QN	-1.53424264879401	1.47654494856021e-29	7.04032744287623e-29
ccRCC	ACAD8	No QN	-1.53390712209384	3.8595427262283e-66	5.0159211045867e-64
ccRCC	FECH	No QN	-1.53371622546717	9.76060502027681e-58	4.33961636362044e-56
ccRCC	AK4	No QN	-1.5336531797854	2.07351896597188e-53	5.18994117482886e-52
ccRCC	TPGS1	No QN	-1.53353496970745	1.18330541173581e-05	1.79353572948055e-05
ccRCC	NDUFA5	No QN	-1.53240751476482	5.80229295749792e-66	7.26146218643907e-64
ccRCC	PLPP2	No QN	1.53208950573936	9.89887300184604e-05	0.000142252446299565
ccRCC	ANXA4	No QN	1.52798899698526	7.45552458634534e-67	1.02130611799706e-64
ccRCC	PTGDS	No QN	-1.52734526281213	6.8742606543657e-40	5.49995108550159e-39
ccRCC	PHYHD1	No QN	-1.52725937123419	1.78766015712679e-58	8.670579431959e-57
ccRCC	RALYL	No QN	-1.52716134928934	8.30904354936052e-40	6.61655730242479e-39
ccRCC	HADH	No QN	-1.52688816824349	1.1157912095249e-60	6.73260445890112e-59
ccRCC	NDUFS7	No QN	-1.52683409917227	1.01138431748247e-74	4.66018310287262e-72
ccRCC	ECI2	No QN	-1.52630186847437	2.92555075116816e-61	1.91331019126398e-59
ccRCC	ITGAE	No QN	1.52581596102846	1.98373130640374e-69	3.94295769666954e-67
ccRCC	AGXT2	No QN	-1.52543733414581	3.27349944725355e-40	2.65893140198792e-39
ccRCC	PTPN4	No QN	1.52399567953547	1.6212625741041e-23	6.02225676573588e-23
ccRCC	ADAM8	No QN	1.52396288229446	9.23089687551105e-08	1.57398825276797e-07
ccRCC	PCCA	No QN	-1.52231532878022	5.20170554750921e-64	5.11938729466999e-62
ccRCC	OGDHL	No QN	-1.52186755920164	1.59241539877784e-50	2.94031236747013e-49
ccRCC	ADRA2A	No QN	1.51970056200872	0.000686284124220646	0.000937077339335222
ccRCC	IMUP	No QN	1.51553448972562	4.62679382156583e-39	3.53975916748776e-38
ccRCC	P4HA2	No QN	1.51415379288331	8.25120583554654e-55	2.55007541326022e-53
ccRCC	NAT8	No QN	-1.5135350149264	7.12670362810843e-47	9.32172834556582e-46
ccRCC	GPAT3	No QN	-1.50957372599282	1.961298535657e-53	4.94569235222761e-52
ccRCC	PARVG	No QN	1.50774966519409	1.04280909057174e-60	6.32991362342857e-59
ccRCC	CALML3	No QN	-1.50667239679976	5.36576197854768e-29	2.48867252915485e-28
ccRCC	UGT2B7	No QN	-1.50285827095841	5.3904489900332e-29	2.49853595848041e-28
ccRCC	SCAMP5	No QN	-1.50259351128794	4.56462578251105e-51	8.98477894316786e-50
ccRCC	CHDH	No QN	-1.50257413746837	1.97786006341767e-54	5.63190097271485e-53
ccRCC	TGM2	No QN	1.50120798397796	2.64973144747405e-46	3.30792212845375e-45
ccRCC	ABHD15	No QN	-1.50108412710592	2.00425568052011e-24	7.73691539734667e-24
ccRCC	HLA-DQA2	No QN	1.49964633256236	1.6746674494562e-40	1.39721020042284e-39
ccRCC	EPX	No QN	1.49669250219013	2.45347105807019e-29	1.15678307514686e-28
ccRCC	SMOC1	No QN	-1.49527101156029	1.73645030566597e-44	1.91538593564047e-43
ccRCC	ATP6V1B1	No QN	-1.49459073963267	2.61659548175604e-31	1.34165039952256e-30
ccRCC	GPRC5C	No QN	-1.49374545966245	7.45251466830488e-63	6.24348274319063e-61
ccRCC	UQCRQ	No QN	-1.49184286011847	3.93054001235282e-54	1.08863071325739e-52
ccRCC	ALDH8A1	No QN	-1.49124366410095	1.22733714476923e-46	1.5808788610579e-45
ccRCC	SARG	No QN	-1.49021952881908	9.74196275109268e-44	1.01286437341361e-42
ccRCC	GDPD3	No QN	-1.48818140422688	4.68365834728626e-42	4.277319339319e-41
ccRCC	COX17	No QN	-1.48307128766623	5.46102515685377e-38	3.94010049929016e-37
ccRCC	ALDH1B1	No QN	-1.48033547316263	1.02352921672764e-41	9.15756016766824e-41
ccRCC	SLC25A10	No QN	-1.47939477655687	9.03247328705978e-42	8.1244171881921e-41
ccRCC	CHL1	No QN	-1.47892926983389	2.37012137534784e-54	6.71115094466509e-53
ccRCC	HBB	No QN	1.47886580423768	2.36017713911535e-22	8.39477742428503e-22
ccRCC	PDLIM2	No QN	-1.47824114361584	2.90360914739928e-61	1.91129129397315e-59
ccRCC	PCSK1N	No QN	-1.47734433296084	2.76026737313128e-45	3.19780918416363e-44
ccRCC	COA6	No QN	-1.47609444685665	8.34124645066999e-50	1.41160626494894e-48
ccRCC	TACSTD2	No QN	-1.47276075042588	9.24596156847725e-41	7.83010128819163e-40
ccRCC	UQCRH	No QN	-1.46725429333323	2.84701146549588e-51	5.76051002509615e-50
ccRCC	SLC26A6	No QN	-1.46667097831601	1.81845292885083e-49	2.94938517436174e-48
ccRCC	APBB1IP	No QN	1.46555488035661	7.22970813069645e-65	8.32813083191704e-63
ccRCC	GGT5	No QN	-1.4625005845608	7.39574990593841e-53	1.75575449172126e-51
ccRCC	FREM2	No QN	-1.46246206949238	2.03043367639304e-40	1.68157730209119e-39
ccRCC	D2HGDH	No QN	-1.46101665517959	6.28007640225573e-48	8.95374606043127e-47
ccRCC	ACMSD	No QN	-1.46017533157773	2.49966744571333e-43	2.50386649181778e-42
ccRCC	NDUFB5	No QN	-1.45896212673468	6.68968137486874e-54	1.80835466925452e-52
ccRCC	LDHA	No QN	1.458860486299	1.2330784176836e-74	4.99988636802346e-72
ccRCC	COX6C	No QN	-1.45879820617147	4.5815201707522e-52	1.00962760806337e-50
ccRCC	ATP1A1	No QN	-1.45761635040459	5.2324784847882e-60	2.96321979889933e-58
ccRCC	ERP27	No QN	-1.45677554550551	1.2693789532313e-05	1.92026480359732e-05
ccRCC	HMGCL	No QN	-1.45541746680673	1.28491962025269e-61	9.0452987434038e-60
ccRCC	MSRA	No QN	-1.45537528793247	1.85180174993242e-54	5.31776610171813e-53
ccRCC	CYP4F2	No QN	-1.45404182222472	2.48429310769856e-31	1.27769047350281e-30
ccRCC	FDX1	No QN	-1.44909355262956	1.2573981219621e-61	8.9134578757551e-60
ccRCC	ENPP3	No QN	1.44899487179596	5.34404941687382e-44	5.67847263509957e-43
ccRCC	PEPD	No QN	-1.44829182350174	3.13681283565017e-59	1.65613915182217e-57
ccRCC	C4orf3	No QN	1.44740199223837	4.71097543744123e-35	2.92080477121356e-34
ccRCC	EMILIN2	No QN	1.44701185751681	2.50760063684387e-61	1.67233866155831e-59
ccRCC	S100A14	No QN	-1.44480655651636	6.21594841718604e-05	9.04162277299683e-05
ccRCC	COX5A	No QN	-1.44360577211863	3.56183225981171e-56	1.26688749535829e-54
ccRCC	FAM169A	No QN	-1.4421913592082	7.68757113131017e-48	1.08536084342745e-46
ccRCC	EPB41L4B	No QN	-1.43500688755474	1.98716481211312e-32	1.08184155211551e-31
ccRCC	GYS1	No QN	1.43479234714519	1.30229139270287e-62	1.03947463368732e-60
ccRCC	SLC17A3	No QN	-1.43333025836206	8.36605155468585e-33	4.63677772607165e-32
ccRCC	PGAM2	No QN	-1.43192617862498	1.55263059391002e-27	6.80753301490738e-27
ccRCC	ALDH2	No QN	-1.43156170220848	9.92232438656117e-51	1.87654108780915e-49
ccRCC	HBG1	No QN	1.43066562327731	1.59843342916176e-14	4.04577270197572e-14
ccRCC	COL4A5	No QN	-1.42990549725332	2.16493253562115e-38	1.59949423481528e-37
ccRCC	GPX8	No QN	1.42828777622072	1.58217369378878e-51	3.28657678974116e-50
ccRCC	SLC2A2	No QN	-1.42793307687757	2.88015221884796e-31	1.47380631208793e-30
ccRCC	SLC9A3R1	No QN	-1.42687696938422	8.65203365311155e-61	5.29493020540364e-59
ccRCC	IDO1	No QN	1.42662670866982	5.35434037049461e-39	4.08404426905221e-38
ccRCC	SPON1	No QN	-1.42570896158513	4.13010273940864e-36	2.67178375682102e-35
ccRCC	UBE2C	No QN	1.42291862189242	2.68227880472678e-24	1.0307149447883e-23
ccRCC	GLYCTK	No QN	-1.42080058635861	1.66427526662851e-49	2.7079868985254e-48
ccRCC	MACROD1	No QN	-1.41873865403084	1.94610928349574e-48	2.89687368675423e-47
ccRCC	GSTM3	No QN	-1.41791673301951	1.0450153623965e-38	7.87465322270013e-38
ccRCC	PAPLN	No QN	-1.41737074914953	3.80197053925565e-61	2.45481371697035e-59
ccRCC	INHBC	No QN	-1.41648087723481	5.30912219837103e-35	3.28362243592966e-34
ccRCC	ITGB2	No QN	1.41612257193296	5.73802221384986e-55	1.78973326713219e-53
ccRCC	TKFC	No QN	-1.41233065131336	1.19286314721186e-53	3.0768584537625e-52
ccRCC	THSD4	No QN	-1.41130231840396	7.88839605343063e-41	6.70282236325451e-40
ccRCC	LOX	No QN	1.41027567130513	8.29274659290691e-38	5.93250333184879e-37
ccRCC	APOBEC3A	No QN	1.40829041302361	3.79438414125553e-07	6.26138239295251e-07
ccRCC	SLC22A5	No QN	-1.40821443269043	1.0115565399025e-36	6.77736195967721e-36
ccRCC	NDUFB9	No QN	-1.40765487209491	4.54486143581241e-70	9.802395824432e-68
ccRCC	SLC43A2	No QN	-1.40732147155643	6.74417826229719e-51	1.2923579403574e-49
ccRCC	NUPR1	No QN	1.40593845345859	2.57479509696363e-36	1.68609159547289e-35
ccRCC	MUC13	No QN	-1.40526989804311	7.40260166215601e-20	2.37468902054669e-19
ccRCC	TAP2	No QN	1.40421075426145	4.69211404135268e-50	8.15848371135371e-49
ccRCC	NDUFB4	No QN	-1.40418837835062	1.58053651345058e-61	1.09739031759236e-59
ccRCC	SDHB	No QN	-1.40380939116731	1.57269898363458e-61	1.09739031759236e-59
ccRCC	NTN1	No QN	-1.40309805425118	2.25835508129967e-43	2.27338087975519e-42
ccRCC	ASPDH	No QN	-1.4028411648618	8.41716492210837e-60	4.66255742160724e-58
ccRCC	PFKFB2	No QN	-1.40227518266982	1.98224768363055e-50	3.58822228017195e-49
ccRCC	CPNE6	No QN	-1.39900775171426	9.59060941551e-20	3.05915694288939e-19
ccRCC	NECTIN4	No QN	-1.39751586748707	0.0148848947770061	0.0185138869146639
ccRCC	CA1	No QN	1.39640244878035	1.22559581582338e-20	4.06939560596187e-20
ccRCC	ABCG1	No QN	1.39538360759183	4.7099730803865e-44	5.03559451122158e-43
ccRCC	PRR15	No QN	-1.39497592700432	9.93940929056365e-76	5.92681129284963e-73
ccRCC	LDHD	No QN	-1.39462661779146	1.12695489163728e-41	1.00474421605339e-40
ccRCC	SPTB	No QN	1.39272014950554	1.86902504334765e-23	6.92228968374685e-23
ccRCC	AP1M2	No QN	-1.39270395589386	9.75628190816094e-54	2.55554081919967e-52
ccRCC	MAGI2	No QN	-1.39224145153568	1.12345704388848e-64	1.27960494987612e-62
ccRCC	MT-CO1	No QN	-1.39185276210657	4.5124588548746e-50	7.85958684052644e-49
ccRCC	MT-CO2	No QN	-1.38936547816495	6.24064335318042e-52	1.3517393519485e-50
ccRCC	TAP1	No QN	1.38863567837594	2.55138081730207e-54	7.1643621454269e-53
ccRCC	PLXNA3	No QN	1.38808625337046	0.0233295099247144	0.0285272909658419
ccRCC	ACAT1	No QN	-1.38697870437371	6.55001709480925e-48	9.32549484411255e-47
ccRCC	ANK1	No QN	1.38663397994502	6.30321217581e-26	2.59632920870321e-25
ccRCC	KIF1A	No QN	-1.38606086675651	1.18037739937247e-14	3.00942799231357e-14
ccRCC	GPD1L	No QN	-1.38480161496028	1.71628975494021e-64	1.83137149956094e-62
ccRCC	DMGDH	No QN	-1.38365777452466	6.06165355929204e-41	5.19416586057003e-40
ccRCC	CGN	No QN	-1.38361545896953	2.10408526172646e-68	3.33267379658143e-66
ccRCC	PDK1	No QN	1.38254663320732	5.04569861762308e-61	3.19676543042782e-59
ccRCC	PLCL1	No QN	-1.37846656156402	2.19870575710882e-69	4.1132263949979e-67
ccRCC	COX5B	No QN	-1.37672641864356	2.00497943031261e-65	2.39111488059752e-63
ccRCC	APOBR	No QN	1.37602446139024	5.31219829418376e-57	2.15399016432563e-55
ccRCC	LRRC25	No QN	1.37513747543264	2.24536444515923e-47	3.06342656535386e-46
ccRCC	ACOT2	No QN	-1.37392639815655	1.97688572602572e-50	3.58491781837615e-49
ccRCC	SULT1C2	No QN	-1.37344194405958	5.89071277861281e-47	7.72498776672678e-46
ccRCC	GPM6A	No QN	-1.37272450304669	4.94002653826571e-58	2.26592981983708e-56
ccRCC	RPL37	No QN	1.37195648782803	2.65304182930704e-12	5.96052416305086e-12
ccRCC	DHRS4	No QN	-1.37152680216775	1.98695598240731e-44	2.1822072365832e-43
ccRCC	MCAM	No QN	1.37051712794304	2.76757239641284e-54	7.7499672327174e-53
ccRCC	SUCLG1	No QN	-1.37043324804509	1.21013626421017e-59	6.55997396272647e-58
ccRCC	ACE	No QN	-1.36996808631523	4.24516707216819e-36	2.7427188406991e-35
ccRCC	NDUFA8	No QN	-1.36935890459286	1.09732536391682e-74	4.80939795699728e-72
ccRCC	FRAS1	No QN	-1.36913921238104	3.70451843897905e-55	1.18028967252041e-53
ccRCC	PRDM2	No QN	1.36803745901295	0.00582821592383222	0.00748424433999078
ccRCC	LAIR1	No QN	1.36768675290687	2.07291624199609e-55	6.73498459779307e-54
ccRCC	BAIAP2	No QN	-1.3674476389142	8.47139925870541e-61	5.23625452960346e-59
ccRCC	COL5A3	No QN	1.36610401381516	5.3955513866224e-34	3.16887047544561e-33
ccRCC	GIMAP2	No QN	1.36561922493787	2.47575629879095e-48	3.66375789793341e-47
ccRCC	ALDH5A1	No QN	-1.36485090519887	2.30104320548129e-47	3.13517136746826e-46
ccRCC	PTPRC	No QN	1.36389432871064	5.8752786983295e-53	1.41131990912242e-51
ccRCC	NUAK2	No QN	1.3610981821597	0.000271084690845912	0.000379660888519619
ccRCC	TAGLN3	No QN	-1.36039910814501	2.98025165531529e-39	2.29914848020785e-38
ccRCC	PRKAR2B	No QN	-1.36022672838384	7.72179332052511e-49	1.18960211079275e-47
ccRCC	TTLL4	No QN	1.35873566070772	3.18456896863271e-16	8.74139605606005e-16
ccRCC	NDUFS3	No QN	-1.35842708896107	9.53185071675765e-72	2.61146947880466e-69
ccRCC	EPB42	No QN	1.358170618868	6.18064710693616e-24	2.34431948931866e-23
ccRCC	COX7A1	No QN	-1.35621106608035	1.11129238930108e-40	9.3798259370067e-40
ccRCC	BDH2	No QN	-1.35485180766846	2.35407821409704e-66	3.09912868263659e-64
ccRCC	FCGR1A	No QN	1.3540895748975	6.16935613106274e-54	1.67664244237488e-52
ccRCC	LCP2	No QN	1.35127379652941	6.63183523215823e-62	4.87151548901362e-60
ccRCC	PKM	No QN	1.35100821738636	1.1868416780684e-77	1.20310140905794e-74
ccRCC	ENTPD5	No QN	-1.35090093120596	1.45657570108221e-42	1.37993531606265e-41
ccRCC	HBD	No QN	1.34992933262925	2.3842852537705e-21	8.13787865908132e-21
ccRCC	AKR7A3	No QN	-1.34858097969868	2.10930721943712e-53	5.26651410922021e-52
ccRCC	SORD	No QN	-1.34629836827734	1.97656408014092e-54	5.63190097271485e-53
ccRCC	DDB2	No QN	1.34566988068329	2.2135213987128e-61	1.48599115355971e-59
ccRCC	CMTM3	No QN	1.34447512195024	0.00209405817130309	0.00277919189349298
ccRCC	OAT	No QN	-1.34381207046754	1.17206495368012e-36	7.8165937075364e-36
ccRCC	SCPEP1	No QN	-1.34308056638207	3.39342684014368e-62	2.52935057930415e-60
ccRCC	MCCC1	No QN	-1.34299447439804	4.87658925248709e-55	1.53046393970469e-53
ccRCC	STK33	No QN	-1.34251638209952	2.41590307721743e-37	1.6739582702497e-36
ccRCC	MT-ND1	No QN	-1.34169791758152	7.06224325146809e-35	4.34141660643615e-34
ccRCC	ACAD10	No QN	-1.34161068663533	3.0712812257799e-58	1.44807338538283e-56
ccRCC	GBP1	No QN	1.3415351038676	2.01085593412218e-46	2.53217970238467e-45
ccRCC	FKBP10	No QN	1.34113278756253	9.41026339527642e-55	2.89066181933082e-53
ccRCC	CHCHD4	No QN	-1.34100385022435	3.53187359076774e-58	1.642321219707e-56
ccRCC	SH3YL1	No QN	-1.33918739310153	1.63351116773055e-46	2.08026415920661e-45
ccRCC	DEFA1	No QN	-1.33822276517059	5.04690134399677e-15	1.30511323785957e-14
ccRCC	VCAM1	No QN	1.33772095751694	9.36246362170729e-47	1.21209825968387e-45
ccRCC	DBT	No QN	-1.33576275559917	1.0595144587525e-63	9.94472043367971e-62
ccRCC	NDUFS2	No QN	-1.33509074489929	3.23307445422492e-71	8.19341893561952e-69
ccRCC	ECHDC3	No QN	-1.33404317889262	6.77524572510099e-41	5.78120083462532e-40
ccRCC	DCLK1	No QN	1.33281895260894	1.44630827595971e-33	8.31606749484037e-33
ccRCC	COX8A	No QN	-1.33230733387135	7.17300568115623e-53	1.71492355164813e-51
ccRCC	TNFAIP6	No QN	1.33222741645796	8.96977269526172e-36	5.73307602849105e-35
ccRCC	C5AR1	No QN	1.33060483403059	2.56287439287404e-69	4.6392603072436e-67
ccRCC	FYB1	No QN	1.33020381148432	2.38557904345929e-46	2.98182672793426e-45
ccRCC	PLOD3	No QN	1.32886696678676	1.451079847085e-69	2.94191928198013e-67
ccRCC	PSMB10	No QN	1.32671083062074	1.30364047380077e-70	3.00340988248146e-68
ccRCC	CCL14	No QN	-1.3256324764223	1.60862936972373e-32	8.78592452634131e-32
ccRCC	CTH	No QN	-1.32545374227237	1.75712885922939e-43	1.79375782940668e-42
ccRCC	ZADH2	No QN	-1.32541556963555	6.03369509157756e-69	1.05454426109175e-66
ccRCC	ESPN	No QN	-1.32532522233524	1.32180757660488e-43	1.36447692505537e-42
ccRCC	ITGAL	No QN	1.32519589947545	2.9455050842153e-47	3.97055652110246e-46
ccRCC	NDUFB1	No QN	-1.32367053182247	4.94228663731745e-48	7.14692719578987e-47
ccRCC	HSPA2	No QN	-1.32118787821846	5.49430573032636e-32	2.91906589037308e-31
ccRCC	GPT2	No QN	-1.31943260311836	4.56564182195219e-33	2.56836354878631e-32
ccRCC	NDUFB8	No QN	-1.31796916688118	2.37569653111331e-52	5.32797250794152e-51
ccRCC	AFMID	No QN	-1.31732948387113	7.00417381776958e-51	1.33964735831567e-49
ccRCC	QPRT	No QN	-1.31498530359606	4.13138017541651e-43	4.06995149059254e-42
ccRCC	COX7A2	No QN	-1.31418521890728	5.89033030345631e-48	8.45754649945277e-47
ccRCC	SIGIRR	No QN	-1.31284235034573	6.11775464012816e-59	3.11636576818991e-57
ccRCC	CAV2	No QN	1.31189754916209	6.40515132766311e-33	3.57538650927979e-32
ccRCC	CSTA	No QN	1.30931147378703	1.64605866085078e-38	1.22152976903692e-37
ccRCC	FMO1	No QN	-1.30887653348633	5.40637003779476e-36	3.48185343539552e-35
ccRCC	ATP6V0D2	No QN	-1.30873860463945	2.45001977039376e-27	1.06545904815451e-26
ccRCC	ACO1	No QN	-1.30784248806345	6.41155018477464e-52	1.38579710496931e-50
ccRCC	FUT3	No QN	-1.30747275297842	3.35093730529205e-59	1.74197186993566e-57
ccRCC	MCCC2	No QN	-1.30746866506167	3.19096211246577e-54	8.88647882803998e-53
ccRCC	MPP7	No QN	-1.30706401161186	1.53870960390273e-64	1.65935098454914e-62
ccRCC	FGL1	No QN	-1.30682893062534	4.61987936017623e-25	1.82793587330626e-24
ccRCC	SLC47A1	No QN	-1.30677332681594	1.86805681891109e-34	1.12050248362732e-33
ccRCC	HLA-A	No QN	1.30606030672913	1.45362951436069e-49	2.38437579078873e-48
ccRCC	NXNL1	No QN	-1.30567825569357	1.80564051906785e-14	4.56225771231076e-14
ccRCC	NDUFB2	No QN	-1.30497648243857	9.79401737102304e-57	3.76068007916896e-55
ccRCC	SCD5	No QN	-1.30365092344525	5.91072835060647e-33	3.30485677275774e-32
ccRCC	PDHA1	No QN	-1.30203466559743	8.13210499116986e-66	9.94107123294956e-64
ccRCC	PLCXD3	No QN	-1.30186447052874	4.71419472343818e-44	5.03559451122158e-43
ccRCC	GCSH	No QN	-1.30127962235355	9.39873647260988e-44	9.79187992012809e-43
ccRCC	NDUFB7	No QN	-1.29987613071454	2.49762559087449e-54	7.03289739297075e-53
ccRCC	BCL11A	No QN	1.29957913210245	0.00796248345845352	0.0101160163953307
ccRCC	IDH2	No QN	-1.29936493462622	1.75314483071248e-52	4.00261917768749e-51
ccRCC	IDNK	No QN	-1.29769177448978	1.33212686830544e-52	3.07602962733764e-51
ccRCC	TMEM159	No QN	1.29573778934666	1.38662365796677e-64	1.54463780448452e-62
ccRCC	TJP3	No QN	-1.29489532627079	1.13537836897037e-58	5.56006305616067e-57
ccRCC	ERO1A	No QN	1.29461416887541	7.37191358946802e-61	4.58460662922928e-59
ccRCC	SUCLA2	No QN	-1.29426558070185	6.59070292695499e-63	5.66186064157142e-61
ccRCC	ALDH1L1	No QN	-1.2919912181908	1.96870448690495e-37	1.37537955780534e-36
ccRCC	L2HGDH	No QN	-1.29012671655335	1.74132115319784e-50	3.20358848093766e-49
ccRCC	RBP2	No QN	-1.28800567328479	4.85355973029272e-37	3.30426695674797e-36
ccRCC	RENBP	No QN	-1.28784344848784	5.06194950000134e-51	9.92514160184016e-50
ccRCC	ABCB1	No QN	-1.28552891808408	3.2661852376311e-48	4.78458377946047e-47
ccRCC	CD53	No QN	1.28424689719106	1.0566618120588e-37	7.49571783683696e-37
ccRCC	ARHGAP30	No QN	1.28360233341895	8.25310467023023e-42	7.46979661090392e-41
ccRCC	ALDOC	No QN	1.28266095933529	1.76646876675911e-50	3.24396628417339e-49
ccRCC	VCAN	No QN	1.28241292738017	1.12926648087474e-20	3.75940043238991e-20
ccRCC	CHP1	No QN	-1.28182375352286	4.8095038140702e-71	1.18912049178609e-68
ccRCC	AQP1	No QN	-1.28176990622362	2.03798230433606e-32	1.10891178846241e-31
ccRCC	SERPINE1	No QN	1.28104364803744	5.30227545453315e-20	1.71012301249133e-19
ccRCC	ANK2	No QN	-1.28049152021707	1.16444880874984e-46	1.50369650627989e-45
ccRCC	OXNAD1	No QN	-1.28021159833964	6.63216455693735e-45	7.49501138391013e-44
ccRCC	NEFL	No QN	1.27959942924465	5.65155427846679e-15	1.45775587075872e-14
ccRCC	LSP1	No QN	1.27899711319045	3.19600895100572e-40	2.59807078880072e-39
ccRCC	MMP14	No QN	1.27594089717461	1.38002447465443e-67	1.97032508444676e-65
ccRCC	LEFTY1	No QN	1.27537982302765	4.16557738791978e-46	5.07529543044986e-45
ccRCC	GINS1	No QN	1.27530607111829	2.20302739313005e-31	1.13649306280709e-30
ccRCC	NDRG1	No QN	1.2746004706231	3.08488172489104e-61	2.00457987469362e-59
ccRCC	COL3A1	No QN	1.27431867708091	1.70506520056953e-28	7.74036987826841e-28
ccRCC	USH1C	No QN	-1.27369851712598	7.60026111478345e-46	9.07465805895875e-45
ccRCC	PYCARD	No QN	1.2726746543605	1.08660976033529e-49	1.80573166238014e-48
ccRCC	BCKDHB	No QN	-1.27258340754474	3.1673818287162e-50	5.62307348471035e-49
ccRCC	CD48	No QN	1.27001961689858	1.97163607308225e-43	1.99665083644703e-42
ccRCC	GLA	No QN	-1.26956757282949	3.16444529532285e-57	1.3146713917495e-55
ccRCC	LOXL3	No QN	1.26939332584723	4.89453587834676e-12	1.08379008734821e-11
ccRCC	BHMT2	No QN	-1.2692705058773	8.81363792881886e-35	5.37891918629962e-34
ccRCC	MYO7B	No QN	-1.26740552072495	2.49736450688013e-41	2.18239517295206e-40
ccRCC	NDUFB10	No QN	-1.26702727844631	6.72206848494108e-63	5.67846735265398e-61
ccRCC	SLC27A2	No QN	-1.26696065299748	8.33797559862177e-37	5.60119672917355e-36
ccRCC	CLYBL	No QN	-1.26689547654165	1.61245977330743e-39	1.26220113683532e-38
ccRCC	UQCRC2	No QN	-1.26671792961753	4.67011131096289e-56	1.63244546066313e-54
ccRCC	CSPG4	No QN	1.263340233519	2.01453345010546e-54	5.7202592671482e-53
ccRCC	MAB21L4	No QN	-1.26291251918029	1.91580231114303e-59	1.0221309488451e-57
ccRCC	ALDH1A2	No QN	-1.26155692443076	1.09512854046935e-36	7.31794200048638e-36
ccRCC	VWA8	No QN	-1.26141975285896	1.07339520105377e-50	2.01500132464482e-49
ccRCC	NCKAP1L	No QN	1.26101827956837	6.93676407004325e-59	3.48108798901131e-57
ccRCC	PBLD	No QN	-1.26083183902634	2.10364734673242e-44	2.30537007068395e-43
ccRCC	COL2A1	No QN	1.26073662408569	2.60145943408642e-10	5.14555986016274e-10
ccRCC	CUBN	No QN	-1.25903556152291	2.57292078712745e-41	2.2445523252247e-40
ccRCC	ANKS4B	No QN	-1.2588956384902	1.75581188263512e-45	2.04817779680923e-44
ccRCC	ETFDH	No QN	-1.25851077283773	2.70515606798267e-55	8.76107573838349e-54
ccRCC	ETFA	No QN	-1.25747610781773	5.47945502936873e-51	1.06612736339176e-49
ccRCC	PDZK1	No QN	-1.25737225397947	5.31557062219649e-54	1.45239728833439e-52
ccRCC	ACOT11	No QN	-1.25734036380866	4.18546357309872e-54	1.15293598479624e-52
ccRCC	CHGB	No QN	-1.25138265607549	1.35111797164457e-30	6.69744884037212e-30
ccRCC	LILRB4	No QN	1.24601763967981	1.07297335722797e-48	1.63194092086251e-47
ccRCC	RAP1GAP	No QN	-1.24551141579015	9.3563218479693e-51	1.77945655859033e-49
ccRCC	NUBPL	No QN	-1.24515091890625	1.17692853551124e-49	1.94625196810399e-48
ccRCC	EHHADH	No QN	-1.24459172322169	3.11827855990914e-40	2.5389550009477e-39
ccRCC	COL21A1	No QN	1.24379094657079	7.592871892793e-21	2.5452692585067e-20
ccRCC	CTSA	No QN	-1.24307237686982	1.27351863411085e-56	4.79912951449133e-55
ccRCC	RPL35	No QN	1.24205409441784	3.0767559134866e-33	1.746308773517e-32
ccRCC	UQCR10	No QN	-1.24148591530513	2.08036864877752e-35	1.31557685543717e-34
ccRCC	CDHR5	No QN	-1.2413674205841	5.72008258028616e-29	2.64648457856507e-28
ccRCC	FHIT	No QN	-1.24118655321219	7.76507819122814e-69	1.33414572244881e-66
ccRCC	MCUB	No QN	1.24050460266983	1.71506256928939e-10	3.4257318748545e-10
ccRCC	SYN1	No QN	-1.24017082843388	4.46099224011197e-38	3.23469802131724e-37
ccRCC	ENPP1	No QN	-1.23988417816037	3.63106422412146e-43	3.59454082421086e-42
ccRCC	GALM	No QN	-1.23900645476503	2.60733997003732e-50	4.66148241204026e-49
ccRCC	ADAMTS7	No QN	1.23877943827935	3.46710975315038e-14	8.61212731381655e-14
ccRCC	REG1A	No QN	-1.2364682215852	4.04504995049744e-23	1.47498817799254e-22
ccRCC	CYCS	No QN	-1.23640246225519	8.68457601937271e-45	9.76003848208216e-44
ccRCC	PARD3B	No QN	-1.23617456994441	2.64659391274523e-82	5.78141452965686e-79
ccRCC	PDSS2	No QN	-1.23494654514041	6.92521017762486e-56	2.37165052603321e-54
ccRCC	AIFM1	No QN	-1.23378804096909	3.15094997044229e-51	6.32498610898486e-50
ccRCC	PCLO	No QN	1.2334537463417	1.8823129968197e-23	6.96895794330217e-23
ccRCC	AK3	No QN	-1.23338802346853	5.02607649079373e-56	1.75083633632907e-54
ccRCC	HS6ST1	No QN	-1.23279288774908	1.29895786248697e-62	1.03947463368732e-60
ccRCC	MYO1F	No QN	1.23223921526784	3.04817466669908e-54	8.51221669320345e-53
ccRCC	CD36	No QN	1.23220695138938	1.54948982634839e-25	6.27283481217798e-25
ccRCC	ACSS3	No QN	-1.23121851192735	3.46142948387753e-47	4.61084240184842e-46
ccRCC	COQ3	No QN	-1.23091255662724	8.22250681697694e-54	2.19346188430777e-52
ccRCC	BCAN	No QN	1.23050224762223	3.52617582236991e-43	3.50783555558035e-42
ccRCC	ICAM1	No QN	1.22836298058547	8.94637025657075e-54	2.37406689243083e-52
ccRCC	SFXN5	No QN	-1.227559523936	1.67994351406035e-50	3.09628861855086e-49
ccRCC	CRAT	No QN	-1.22742860677167	3.71060540103481e-51	7.38986384092138e-50
ccRCC	UQCRC1	No QN	-1.22557478509455	8.28877771906165e-56	2.80077799127093e-54
ccRCC	NAIP	No QN	1.22455672974356	1.66285390918361e-39	1.30064429609523e-38
ccRCC	CDHR2	No QN	-1.22452643659766	4.04883166451904e-34	2.39597236329419e-33
ccRCC	VWF	No QN	1.22416717421238	4.94426559857854e-42	4.51125295884704e-41
ccRCC	MT-CO3	No QN	-1.22247437783746	2.17256264278295e-40	1.79488732761946e-39
ccRCC	SURF6	No QN	1.22218510914063	1.19163837137925e-63	1.10822368538271e-61
ccRCC	IGKV6-21	No QN	1.22208019197436	0.000491968858455484	0.000678792475590478
ccRCC	CALML4	No QN	-1.22055914690566	5.09317686147189e-42	4.64294369107379e-41
ccRCC	ACLY	No QN	1.21978344418184	1.65094569054344e-56	6.13026976741351e-55
ccRCC	COLGALT1	No QN	1.21953745312647	1.64114257806563e-73	5.94152225494687e-71
ccRCC	TACO1	No QN	-1.21947289232813	1.53839557097494e-57	6.72186030300557e-56
ccRCC	APOO	No QN	-1.21823289691734	1.06880780557657e-49	1.77906481529222e-48
ccRCC	NDUFA13	No QN	-1.21757299262998	7.21800987534538e-62	5.26395439614216e-60
ccRCC	GBP7	No QN	1.21691675440656	3.63842004832518e-18	1.09055777734691e-17
ccRCC	PNMA8B	No QN	1.21610804031511	0.00916540323068149	0.0115861943570792
ccRCC	COA4	No QN	-1.21464273318544	9.28371966329354e-44	9.68200269823113e-43
ccRCC	PSMB9	No QN	1.2135546726401	1.68362445633485e-86	8.53345055693316e-83
ccRCC	LARS2	No QN	-1.21328498941539	3.3272375093292e-57	1.37666149518653e-55
ccRCC	CMTM4	No QN	-1.21324636673624	7.83998114292174e-47	1.02282997227539e-45
ccRCC	CGNL1	No QN	-1.21143218780803	6.69566140810351e-63	5.67846735265398e-61
ccRCC	GATD3B	No QN	-1.21139612020189	2.29605042424687e-49	3.68859954842956e-48
ccRCC	GCAT	No QN	-1.21085746491552	6.27126641037291e-23	2.27448399291414e-22
ccRCC	OMD	No QN	1.21055040362788	3.46340364846714e-31	1.76513437830626e-30
ccRCC	HCK	No QN	1.20952346409996	2.35317346497337e-50	4.22196803795311e-49
ccRCC	LRP2	No QN	-1.20803781982837	5.08016236846114e-38	3.67315306198934e-37
ccRCC	NDUFV2	No QN	-1.20786688957822	2.3399656071518e-62	1.79698722421953e-60
ccRCC	AP3S2	No QN	-1.20741416617417	6.65506547235592e-49	1.03311483450646e-47
ccRCC	CORO1A	No QN	1.20660606322451	8.81139896768152e-37	5.91530803545613e-36
ccRCC	CDH13	No QN	1.20638919190043	8.23697487649203e-38	5.89676654823444e-37
ccRCC	MSR1	No QN	1.20623325529914	3.10301856208455e-50	5.51847353751774e-49
ccRCC	AFG1L	No QN	-1.20551906478018	3.81335026813594e-52	8.44015975285896e-51
ccRCC	COL4A3	No QN	-1.20481858518597	1.8657732305362e-52	4.24065991882185e-51
ccRCC	S100A8	No QN	1.20335184829466	3.01056715331998e-22	1.06706710605611e-21
ccRCC	CORO2B	No QN	-1.20289759532176	9.09350191583036e-58	4.06082946787543e-56
ccRCC	NTN4	No QN	-1.20072751411788	9.51248909883466e-46	1.13178523468177e-44
ccRCC	FHL2	No QN	-1.2004717400083	1.94229725753441e-26	8.17312880847917e-26
ccRCC	SIRPA	No QN	1.19930628933755	2.0984776750308e-61	1.41815121278581e-59
ccRCC	FAM53C	No QN	1.19750443515665	3.79358336901397e-05	5.60086726066044e-05
ccRCC	MTHFS	No QN	-1.19570312242059	4.7729396832634e-45	5.44856864518481e-44
ccRCC	F9	No QN	-1.19511556863514	9.7166205492576e-54	2.55174566082446e-52
ccRCC	CYP27A1	No QN	-1.19474509462827	3.96786279207591e-48	5.76249643599906e-47
ccRCC	GGT1	No QN	-1.1944705046405	5.30149434397072e-43	5.1873791664895e-42
ccRCC	PTGS1	No QN	1.19352011717894	1.77774874322568e-25	7.1739804976428e-25
ccRCC	ANXA1	No QN	1.19341640652793	1.49194020714484e-46	1.90716240603118e-45
ccRCC	HPCAL1	No QN	1.19287867899497	1.29032170374367e-51	2.70247750224164e-50
ccRCC	LAMA4	No QN	1.19115093635927	8.39540631060148e-42	7.57829330103003e-41
ccRCC	TAPBP	No QN	1.19063737072409	1.94307121906267e-43	1.97166295772155e-42
ccRCC	CARD14	No QN	-1.18845632945804	3.76796782478034e-24	1.4418984461985e-23
ccRCC	DLD	No QN	-1.1883488959219	6.35777676704583e-60	3.56070624793059e-58
ccRCC	C11orf54	No QN	-1.18762891706353	7.30032419135279e-50	1.24375439206291e-48
ccRCC	ADA2	No QN	1.18695877101515	9.67556970347649e-43	9.27043951645947e-42
ccRCC	HLA-F	No QN	1.18684048832938	7.83044379007363e-41	6.6591618036893e-40
ccRCC	ANO8	No QN	1.18664632054596	0.00109788656091058	0.00148232233190604
ccRCC	ECHDC2	No QN	-1.18647520310772	2.95344421602273e-41	2.56327602892315e-40
ccRCC	MTCH2	No QN	-1.18635416753296	1.03079672122895e-48	1.57367264504485e-47
ccRCC	SLC2A9	No QN	-1.18635095558008	1.77964999638648e-31	9.24196312160334e-31
ccRCC	ANKRD2	No QN	-1.18608917545974	4.75826413752284e-28	2.12206438900436e-27
ccRCC	KLHL14	No QN	-1.18557533258627	1.76836058567204e-57	7.59570815972776e-56
ccRCC	S100A9	No QN	1.18512776025339	1.50346892197032e-23	5.59290438972961e-23
ccRCC	EPB41L3	No QN	-1.18452011868818	1.92901840196128e-62	1.49270683516653e-60
ccRCC	ABCC3	No QN	1.18361483139716	2.17740155989496e-43	2.19843820843179e-42
ccRCC	CNP	No QN	-1.18330697756013	1.14374127685838e-68	1.90067300385465e-66
ccRCC	SLC34A3	No QN	-1.18220730512698	4.91184541044644e-26	2.03147192679296e-25
ccRCC	RETN	No QN	-1.18169731901578	6.64626294678603e-29	3.06939259642688e-28
ccRCC	DPYS	No QN	-1.18108475603087	3.8372829825581e-44	4.14254926455713e-43
ccRCC	COL8A1	No QN	1.17877328290758	7.02543568717595e-29	3.238601253338e-28
ccRCC	DLG2	No QN	-1.17787427830999	2.14628411327146e-15	5.64380857489827e-15
ccRCC	CLDN7	No QN	-1.17770223156405	2.56753011190046e-38	1.88875564182402e-37
ccRCC	PCYT2	No QN	-1.17726062643188	6.251506243835e-63	5.46306196497891e-61
ccRCC	HSD17B8	No QN	-1.17691834977799	5.59747240327712e-56	1.92998563782382e-54
ccRCC	MCM6	No QN	1.17619004159147	1.25727242215682e-53	3.22657482111486e-52
ccRCC	OAS2	No QN	1.17567973817954	2.34794540594108e-46	2.93841019506478e-45
ccRCC	ALDH7A1	No QN	-1.1749473979753	7.34147163078862e-47	9.59027035068354e-46
ccRCC	HACL1	No QN	-1.17446782472173	1.85516499853363e-45	2.16158707932591e-44
ccRCC	PALM	No QN	-1.17379012831044	3.94187014814057e-54	1.08879394255316e-52
ccRCC	TLR3	No QN	1.1729215651907	1.39850807769584e-47	1.94467440104289e-46
ccRCC	SLC1A4	No QN	1.17216555665963	1.0623495015852e-55	3.56590625747322e-54
ccRCC	COBLL1	No QN	-1.17177457681277	2.98193983184467e-51	6.02149881980267e-50
ccRCC	PDHB	No QN	-1.17101440886985	1.15779029007308e-59	6.30995708089827e-58
ccRCC	IRX5	No QN	-1.17026499704645	0.0495260659679354	0.0589670813621049
ccRCC	HLA-B	No QN	1.16973862710778	1.45380095051282e-36	9.63844358099965e-36
ccRCC	UCHL1	No QN	-1.16882061354628	5.54069337903748e-26	2.28688960844067e-25
ccRCC	BPGM	No QN	1.16794000286721	2.27383260745092e-28	1.02352758178197e-27
ccRCC	COX4I1	No QN	-1.16737067896361	7.83938781405547e-44	8.20949114370664e-43
ccRCC	SIAE	No QN	-1.16724760810537	1.29709552496135e-62	1.03947463368732e-60
ccRCC	SLC25A5	No QN	-1.1671384427589	3.54977622652059e-47	4.72232042102877e-46
ccRCC	LLGL2	No QN	-1.16591570237109	4.75617557144749e-74	1.85435968337551e-71
ccRCC	PTN	No QN	-1.16562669457653	4.89601317456267e-16	1.32880550336123e-15
ccRCC	CASP1	No QN	1.16547446197294	2.65235187957803e-64	2.77184443332809e-62
ccRCC	NQO2	No QN	-1.16489123675769	4.91171610511927e-35	3.03968657860769e-34
ccRCC	HLA-DMA	No QN	1.16447066596364	8.40138400734413e-40	6.68483749469761e-39
ccRCC	GAS2	No QN	-1.16095430611726	5.58622022419074e-35	3.4528972202818e-34
ccRCC	BTN3A1	No QN	1.15961539167908	1.27823569463183e-41	1.1326464367555e-40
ccRCC	CKMT2	No QN	-1.15952023052141	5.77926517011679e-23	2.09754425454615e-22
ccRCC	GBP4	No QN	1.15875727688319	2.40013170413581e-40	1.97324696551701e-39
ccRCC	ACOT13	No QN	-1.15835373198044	4.59137327121666e-45	5.24720979146824e-44
ccRCC	SORT1	No QN	-1.15810632333464	1.4257770339979e-47	1.97987695803242e-46
ccRCC	BHMT	No QN	-1.15684825189314	6.27603484774785e-34	3.67110012992614e-33
ccRCC	HBG2	No QN	1.15621800426652	1.4516973886237e-10	2.91057286955665e-10
ccRCC	MMUT	No QN	-1.1555863196245	7.85975739605732e-58	3.55689110374255e-56
ccRCC	CTSE	No QN	1.155503164818	2.75360151941694e-09	5.1113822747353e-09
ccRCC	FCGR2B	No QN	1.15438740064279	2.30459460658993e-39	1.78879598215943e-38
ccRCC	KHK	No QN	-1.15330155396315	1.18823479851786e-33	6.87115582006594e-33
ccRCC	ABHD10	No QN	-1.15157064465178	1.5772912459396e-46	2.01119513963393e-45
ccRCC	COL4A1	No QN	-1.15121330498536	5.20840888423694e-50	9.04069192799826e-49
ccRCC	SUSD2	No QN	-1.14952664284916	5.40892611932335e-50	9.35670376648137e-49
ccRCC	LGALS9	No QN	1.1470356221156	9.25195021044297e-53	2.17099581674214e-51
ccRCC	ACSF3	No QN	-1.14683382275635	1.11127180066566e-53	2.88106451236517e-52
ccRCC	UGT1A10	No QN	1.14682014767214	8.53043747551133e-07	1.37849585029903e-06
ccRCC	ENOSF1	No QN	-1.14592081422685	7.40359857370824e-41	6.30145077595973e-40
ccRCC	MCEE	No QN	-1.1458993934017	7.88857666255611e-48	1.11064585594905e-46
ccRCC	PLIN4	No QN	-1.14564107066999	1.5692445855763e-11	3.35812378382666e-11
ccRCC	MNDA	No QN	1.1451741272496	7.95381234613373e-37	5.34667080588578e-36
ccRCC	PLA2G2A	No QN	-1.14513273927327	3.47694524608911e-10	6.81868716571973e-10
ccRCC	NDUFB11	No QN	-1.14481811721184	3.19895901278603e-47	4.27244367755099e-46
ccRCC	HLA-DPA1	No QN	1.1439636357876	1.78101141424826e-43	1.81614704193753e-42
ccRCC	SLC5A1	No QN	-1.14356547247705	4.52924382409024e-21	1.52839362998678e-20
ccRCC	CD8A	No QN	1.14284702760709	2.89242688709358e-30	1.41371896598204e-29
ccRCC	SDR39U1	No QN	-1.14227410221988	2.01884270682669e-51	4.12600978207704e-50
ccRCC	COX7B	No QN	-1.14144986023915	2.0201113494421e-31	1.04585642233374e-30
ccRCC	RMND1	No QN	-1.14133312123162	6.87518521943435e-46	8.25755362196753e-45
ccRCC	MCM4	No QN	1.13990397630795	2.02370771620707e-50	3.65674244548861e-49
ccRCC	DACH1	No QN	-1.13985488586057	1.24541684616505e-43	1.28824393567093e-42
ccRCC	RSL1D1	No QN	1.1384309137561	3.17319897831307e-59	1.66666932866112e-57
ccRCC	DECR1	No QN	-1.13749637394821	3.14846461963814e-53	7.76544667865493e-52
ccRCC	APOBEC3C	No QN	1.1365064227662	3.79667943200497e-43	3.74751113945807e-42
ccRCC	PTPRD	No QN	-1.13644069779167	2.73944642767858e-47	3.71253588734997e-46
ccRCC	CHGA	No QN	-1.13612304167431	4.45100898085827e-19	1.38532017313357e-18
ccRCC	ATP5F1C	No QN	-1.13495992646488	5.35183641776475e-53	1.29478677247927e-51
ccRCC	ACP6	No QN	-1.13470253359922	5.02247844922017e-48	7.25254473500639e-47
ccRCC	ATP5PF	No QN	-1.13243587128497	2.18725364013711e-57	9.27706700839744e-56
ccRCC	HSDL2	No QN	-1.13184024274796	1.08620291379796e-46	1.40444374198596e-45
ccRCC	TBXAS1	No QN	1.13171768435915	1.4618137836913e-64	1.59337702422351e-62
ccRCC	RAB11FIP3	No QN	-1.13167554716605	8.8421472848274e-42	7.96028836823227e-41
ccRCC	PAPPA	No QN	-1.13155118944725	3.73149931914285e-36	2.42165227901095e-35
ccRCC	PEDS1	No QN	1.13104866208863	8.61897850591634e-14	2.09722959948329e-13
ccRCC	VSNL1	No QN	-1.13052841842349	8.51344616766789e-27	3.63218871219063e-26
ccRCC	MOXD1	No QN	-1.13016298442206	2.39483206666722e-26	1.00108918184765e-25
ccRCC	AHSP	No QN	1.12982125898601	4.11372270769726e-15	1.06952570115227e-14
ccRCC	PRDX3	No QN	-1.12945825439361	9.60513235786398e-55	2.92394074209211e-53
ccRCC	MLKL	No QN	1.12919327815242	1.44800491542543e-64	1.59337702422351e-62
ccRCC	SLIT2	No QN	-1.12880400974869	3.82612727725979e-46	4.6785828962102e-45
ccRCC	SFN	No QN	1.12854551165564	4.41455677245377e-16	1.20197940723891e-15
ccRCC	NDUFB6	No QN	-1.12793547506559	1.44843593318658e-42	1.37350748874765e-41
ccRCC	VIM	No QN	1.12785788160167	3.10254871384218e-63	2.75881897475598e-61
ccRCC	GPT	No QN	-1.12685377120019	1.54013720811437e-26	6.50515453277305e-26
ccRCC	TUBAL3	No QN	-1.12660753238423	9.03559438177905e-34	5.25495239518613e-33
ccRCC	ISG20	No QN	1.12503488493318	1.762183043993e-34	1.05824937896665e-33
ccRCC	FOXRED1	No QN	-1.12463227521226	3.79996907477066e-46	4.65783391909918e-45
ccRCC	GPNMB	No QN	1.1222981779699	8.16189797815377e-19	2.51480728889194e-18
ccRCC	CDK18	No QN	1.12226463572621	1.19125896227669e-56	4.53977146639053e-55
ccRCC	NTM	No QN	1.12102888430633	3.98839687580426e-06	6.19432804198373e-06
ccRCC	EVI2B	No QN	1.12092254583126	1.26867128772356e-41	1.12515492945352e-40
ccRCC	ATP6V1G1	No QN	-1.12069559066623	5.75839209116157e-51	1.11611511717218e-49
ccRCC	PPP1R1A	No QN	-1.12034374139437	2.15027402194934e-22	7.65893456096291e-22
ccRCC	MEX3A	No QN	-1.12021346826159	6.95494478487715e-15	1.78894380320476e-14
ccRCC	CD4	No QN	1.12010687767557	3.4096263597396e-46	4.19968194516164e-45
ccRCC	NAPEPLD	No QN	-1.1192431551841	1.83643497580455e-53	4.66564946108539e-52
ccRCC	DARS2	No QN	-1.118063621505	5.74224375528825e-52	1.2545070031758e-50
ccRCC	HAPLN3	No QN	1.11709193477806	5.42169748755344e-32	2.88654135668746e-31
ccRCC	DOCK2	No QN	1.1165349279795	2.30453965811714e-52	5.1798488945307e-51
ccRCC	SLC25A42	No QN	-1.11581310006274	3.0017908902018e-32	1.61427874026396e-31
ccRCC	RBP4	No QN	-1.11534328063511	2.52310114408134e-30	1.2355882269349e-29
ccRCC	MAOA	No QN	-1.11525481321229	8.31202672821988e-35	5.0942572517512e-34
ccRCC	THNSL1	No QN	-1.11515791898966	1.41489764261991e-52	3.25973122800865e-51
ccRCC	NDUFA11	No QN	-1.11488196002657	6.49780266207791e-41	5.54913442169198e-40
ccRCC	NDUFAF5	No QN	-1.11422426303281	1.45398379007243e-43	1.49483100202477e-42
ccRCC	ANXA9	No QN	-1.11394658026307	2.39664768075434e-27	1.04359181872022e-26
ccRCC	HINT2	No QN	-1.113601956484	2.94944137750116e-42	2.74046629181753e-41
ccRCC	COA7	No QN	-1.11137117204983	2.86420694915305e-55	9.18812210239383e-54
ccRCC	ATP6V1H	No QN	-1.11116477816968	1.13566043204768e-55	3.77448845890732e-54
ccRCC	UQCRFS1	No QN	-1.11000207387345	7.20167881548156e-51	1.37482896709109e-49
ccRCC	ACSL1	No QN	-1.10950194360816	1.67404259402295e-45	1.95955771080954e-44
ccRCC	ADGRE2	No QN	1.10894753108414	1.12523202597822e-40	9.48169330618554e-40
ccRCC	COX6A1	No QN	-1.10877398662744	1.60911013913314e-47	2.22228194555758e-46
ccRCC	H3C15	No QN	1.10854127387564	2.47494011881994e-32	1.33876563417704e-31
ccRCC	THEMIS2	No QN	1.10605386920809	3.4445788176477e-53	8.43422596002288e-52
ccRCC	TMEM141	No QN	-1.10349133390607	3.91855236345529e-26	1.62796579132567e-25
ccRCC	PBK	No QN	1.10246568472128	8.98477496459899e-14	2.18309357181543e-13
ccRCC	NEK6	No QN	1.10117684336594	9.17640535335855e-53	2.15826498995349e-51
ccRCC	RBP1	No QN	-1.10093772679771	1.35507201399607e-38	1.01450258536766e-37
ccRCC	CD163	No QN	1.10052392386624	7.31182622138504e-31	3.66749047037012e-30
ccRCC	FERMT1	No QN	-1.09928571492015	2.43612119683722e-41	2.13071273272985e-40
ccRCC	PHGDH	No QN	-1.09928500714306	3.09645693090208e-35	1.93997428359422e-34
ccRCC	GCDH	No QN	-1.09669766943499	9.35662240567381e-37	6.27717282106654e-36
ccRCC	MT-ND4	No QN	-1.09647370312357	2.33026585360011e-42	2.18115465908996e-41
ccRCC	RIDA	No QN	-1.09552902011498	3.76882901819358e-40	3.05636958059427e-39
ccRCC	SLC2A10	No QN	-1.09522697076391	1.73003202073296e-23	6.41922935364935e-23
ccRCC	LYRM1	No QN	-1.09438191380651	1.45715705526454e-34	8.78192691392193e-34
ccRCC	MOCS1	No QN	-1.0943281799151	4.46778581990885e-46	5.43044902355109e-45
ccRCC	ADH1A	No QN	-1.09380550431545	1.22568652773264e-23	4.57466286142333e-23
ccRCC	LYNX1	No QN	-1.09355058557232	1.12212981391688e-45	1.32885863594339e-44
ccRCC	C1QTNF3	No QN	1.09307401996125	1.6085334081827e-20	5.31649923663124e-20
ccRCC	ZNF581	No QN	-1.09239918027433	3.74993352931989e-05	5.5388425159137e-05
ccRCC	KCNAB2	No QN	1.0908799142459	2.6140308032379e-53	6.46303176888356e-52
ccRCC	ATP5IF1	No QN	-1.08851740382608	1.1992286133898e-30	5.96495606179215e-30
ccRCC	ADAMTSL1	No QN	-1.08823910851583	2.73173471576749e-33	1.55396154959232e-32
ccRCC	BIN2	No QN	1.08765065301201	4.45619691346129e-50	7.77495148223014e-49
ccRCC	EPHX2	No QN	-1.08764436948001	9.09071216506166e-31	4.54177177019369e-30
ccRCC	ATP6V1E1	No QN	-1.08577634153701	3.43170947839188e-53	8.42306028630955e-52
ccRCC	SPARC	No QN	1.08545287289028	1.22927784023836e-50	2.30336219343739e-49
ccRCC	NAGLU	No QN	-1.08543398409556	3.22351633591852e-44	3.49484332590438e-43
ccRCC	KMO	No QN	-1.08500725652338	4.87202962542821e-22	1.71783528045098e-21
ccRCC	GLS	No QN	-1.08407699830494	4.02070504547949e-38	2.92171233304843e-37
ccRCC	MET	No QN	1.08370397351512	1.02558130590063e-47	1.43595548313738e-46
ccRCC	APOBEC3G	No QN	1.08206383384147	1.54527397562481e-51	3.21651792421122e-50
ccRCC	TXNRD2	No QN	-1.08173908729699	8.79551026975884e-50	1.47860841798583e-48
ccRCC	LRPPRC	No QN	-1.08084758604922	9.5811754644698e-55	2.92394074209211e-53
ccRCC	EBNA1BP2	No QN	1.07975590932366	3.86632108450743e-64	3.88048483501503e-62
ccRCC	PPP1R3G	No QN	1.07970294116308	3.93621183299722e-35	2.44944010749495e-34
ccRCC	NRGN	No QN	-1.07962048243783	7.03694143624463e-19	2.174801077415e-18
ccRCC	FAM107A	No QN	-1.07960925189018	2.00367493293668e-09	3.75300310332208e-09
ccRCC	CPT2	No QN	-1.07922180017517	9.54809996594463e-40	7.59130112586515e-39
ccRCC	DHCR24	No QN	1.07917671939937	6.2838015309608e-23	2.27821516878933e-22
ccRCC	HLA-DRA	No QN	1.07908835313394	3.17609716500478e-46	3.93114737016526e-45
ccRCC	DMAC2	No QN	-1.0787465532229	4.4572224728601e-49	6.97266422953439e-48
ccRCC	GLB1	No QN	-1.07868923404838	9.15939339454909e-54	2.41793674063917e-52
ccRCC	LILRB2	No QN	1.07824714306069	8.55368428172887e-35	5.23287251441675e-34
ccRCC	CALHM6	No QN	1.07712238057663	4.60679258232028e-27	1.98297479435162e-26
ccRCC	GRHPR	No QN	-1.07679839679975	2.29575371766036e-48	3.40732876075009e-47
ccRCC	BBOX1	No QN	-1.07649189737147	3.27071420527035e-30	1.59476815290166e-29
ccRCC	AGPAT3	No QN	-1.0762447403907	1.4525968561057e-29	6.92939968486754e-29
ccRCC	HVCN1	No QN	1.07591194067518	4.51625455940079e-53	1.09524575283842e-51
ccRCC	GYPC	No QN	1.07568631157911	3.35377823709079e-25	1.33479583782447e-24
ccRCC	COL5A2	No QN	1.07485712835814	1.09912580782039e-30	5.4724156747914e-30
ccRCC	SLC25A4	No QN	-1.07478317571799	2.04418177576945e-39	1.5915415254205e-38
ccRCC	MCM7	No QN	1.07320418814928	1.49797573355444e-52	3.4433061249527e-51
ccRCC	POLE2	No QN	1.07177585510523	5.352232555497e-05	7.81893376784452e-05
ccRCC	LILRB1	No QN	1.0716249026721	9.03793524824447e-29	4.1455904801563e-28
ccRCC	MECOM	No QN	-1.07123313860373	1.52831879650592e-54	4.45188725292545e-53
ccRCC	KEL	No QN	1.07080880858451	8.71638400730704e-29	4.00172032074599e-28
ccRCC	VAV1	No QN	1.06953055730731	1.17808505515757e-51	2.47764485562912e-50
ccRCC	ERAP2	No QN	1.06933836768457	1.42734622218689e-12	3.25000194391477e-12
ccRCC	HSD11B1	No QN	-1.0690172173427	7.00967846952732e-17	1.98872405949058e-16
ccRCC	FERMT3	No QN	1.06889974863349	1.67702473025916e-45	1.96078427804349e-44
ccRCC	MCM2	No QN	1.06878082360527	2.5406679737798e-50	4.55030940816357e-49
ccRCC	KCNN3	No QN	-1.06871737561138	2.4659441352983e-30	1.20818152245137e-29
ccRCC	NCEH1	No QN	1.06868853836961	5.62311369063118e-32	2.98593522692133e-31
ccRCC	XAF1	No QN	1.06804742214342	1.24557592802246e-38	9.35289124619529e-38
ccRCC	CDH4	No QN	1.06572363439794	2.93633594267188e-11	6.18956902700454e-11
ccRCC	FMNL1	No QN	1.06539654636424	1.96966775046736e-47	2.70182976813093e-46
ccRCC	IGFBP3	No QN	1.06452818568008	9.07378354897558e-36	5.79590068279556e-35
ccRCC	BCKDHA	No QN	-1.06357586876715	1.5057897491707e-48	2.26471671919041e-47
ccRCC	VEGFA	No QN	1.06342267976564	1.58383312655111e-28	7.19646633969008e-28
ccRCC	NPTX2	No QN	1.06326550007415	1.20124567013103e-20	3.99377742148845e-20
ccRCC	SDSL	No QN	-1.06285922985088	2.48477362649574e-52	5.56029806882723e-51
ccRCC	IL4I1	No QN	1.06283328426217	1.35670763786184e-30	6.7218696603155e-30
ccRCC	ADSS1	No QN	1.06083051978223	8.81240912221198e-16	2.35765086492116e-15
ccRCC	ENTPD1	No QN	1.05851311219458	8.60039163636787e-54	2.28824593222733e-52
ccRCC	FH	No QN	-1.05845475445197	1.82211635294799e-51	3.76187239711482e-50
ccRCC	HIGD1A	No QN	-1.05821855950107	3.54165115965428e-28	1.58716701173366e-27
ccRCC	MYH10	No QN	-1.057286515675	2.73690798718474e-40	2.24044853907204e-39
ccRCC	FMN2	No QN	-1.05640901929613	7.8368956510654e-52	1.68310616980614e-50
ccRCC	CHAD	No QN	-1.05461528506297	3.96463900676228e-25	1.57482545499801e-24
ccRCC	CST3	No QN	-1.05442491273837	8.66252310019086e-30	4.16763154564e-29
ccRCC	RGN	No QN	-1.05370471256456	3.86807273925985e-31	1.96544628360286e-30
ccRCC	IVD	No QN	-1.05306384078336	8.53883948908187e-50	1.43784411795387e-48
ccRCC	SASH3	No QN	1.05089514699864	5.09081440526323e-48	7.34076609191371e-47
ccRCC	GPHN	No QN	-1.05064167537955	1.19124260145206e-45	1.40577721198131e-44
ccRCC	LCP1	No QN	1.05030209133659	9.84932988919093e-35	5.98936155289313e-34
ccRCC	MRPS31	No QN	-1.04949942158685	4.35573956883193e-60	2.48056921400277e-58
ccRCC	PPIF	No QN	-1.04933954161991	1.42663006569379e-38	1.06728774730169e-37
ccRCC	VWA2	No QN	-1.04843479678438	3.06242237622139e-25	1.22075405535809e-24
ccRCC	TRPV2	No QN	1.04821750011964	4.52915498417974e-63	3.99235165866349e-61
ccRCC	ADD2	No QN	1.04731536044463	8.12543480874242e-24	3.06540873301905e-23
ccRCC	CD180	No QN	1.04702110653873	2.66380294409001e-40	2.1847063466214e-39
ccRCC	CD274	No QN	1.04687236521686	4.08382059857959e-33	2.30885049680989e-32
ccRCC	CFHR5	No QN	-1.04661056234613	1.10726085929711e-22	3.98307428342612e-22
ccRCC	CMC2	No QN	-1.04659069095731	3.54534775281459e-42	3.26719910638923e-41
ccRCC	ACSS1	No QN	-1.04653763081418	1.02981943320271e-42	9.84837697582626e-42
ccRCC	FLT1	No QN	1.0463997891016	5.4249322399827e-32	2.88674740770103e-31
ccRCC	EVL	No QN	1.04567495996053	1.12499752686726e-40	9.48169330618554e-40
ccRCC	GZMA	No QN	1.04494937068029	2.43243961461841e-33	1.38759934571676e-32
ccRCC	TIMM8B	No QN	-1.04429253268697	1.97164936175593e-53	4.95945647149376e-52
ccRCC	NHLRC3	No QN	-1.04414750995968	4.50721012902614e-48	6.53642189956194e-47
ccRCC	GFRA1	No QN	-1.04364142670589	4.88243735826362e-20	1.5782291932627e-19
ccRCC	NUDT8	No QN	-1.04335599594949	5.91532588530146e-48	8.48142270145698e-47
ccRCC	APOL2	No QN	1.04331828778134	2.47970074180385e-28	1.11372292510703e-27
ccRCC	PAIP2B	No QN	-1.04223001877414	1.19342652798658e-33	6.8972432806157e-33
ccRCC	HK3	No QN	1.04149624186752	2.31078918391583e-36	1.51614692280613e-35
ccRCC	CKMT1A	No QN	-1.04148439447808	2.47445391374614e-24	9.52298379789091e-24
ccRCC	MISP	No QN	-1.04123935928294	4.89125537722254e-34	2.88271254412238e-33
ccRCC	STAT1	No QN	1.04081346574783	5.61927006783898e-41	4.81916587797663e-40
ccRCC	RASAL3	No QN	1.04072087915749	8.50129326090918e-52	1.80665848607624e-50
ccRCC	YBX3	No QN	1.0401093406662	1.44529857389421e-57	6.34242062492018e-56
ccRCC	DHTKD1	No QN	-1.03966414045231	3.20434875806435e-32	1.72229498199885e-31
ccRCC	MRPS2	No QN	-1.03903494446143	6.11407230659258e-58	2.79181761134815e-56
ccRCC	NCF2	No QN	1.03784871746617	2.64589538675997e-39	2.04900240913567e-38
ccRCC	CIT	No QN	1.03686338318256	8.24893583760684e-34	4.8057162405644e-33
ccRCC	DAP3	No QN	-1.03609353833061	1.07519156228603e-54	3.21510822032255e-53
ccRCC	ADA	No QN	1.03600626419557	3.93049061032788e-45	4.50717005847214e-44
ccRCC	WAS	No QN	1.03598208699231	5.66207250431359e-44	5.99753698811148e-43
ccRCC	GULP1	No QN	-1.03590749147018	8.95638598657187e-47	1.16249532325069e-45
ccRCC	MYOC	No QN	-1.03528275177775	3.19154521488897e-18	9.59166731198622e-18
ccRCC	GLRX5	No QN	-1.03524744446111	3.65083764277553e-49	5.76457027800866e-48
ccRCC	PDHX	No QN	-1.03512800345942	3.54137441564678e-48	5.16531114408797e-47
ccRCC	GALNT3	No QN	-1.03473232028402	9.3946444053404e-42	8.43520906438757e-41
ccRCC	PPM1H	No QN	-1.03414526139066	1.57568721573401e-38	1.17016419823411e-37
ccRCC	FAM136A	No QN	-1.0337141275986	6.22513409848522e-47	8.15299539487658e-46
ccRCC	SAMHD1	No QN	1.0335697315614	7.7401485073326e-42	7.01805772977018e-41
ccRCC	MPC2	No QN	-1.03337088697169	8.5268375278373e-34	4.96476461916638e-33
ccRCC	HSD3B7	No QN	1.03212363148665	2.45432676598901e-39	1.90210324364148e-38
ccRCC	NMI	No QN	1.03145912050409	6.22736592555884e-68	9.14881280976666e-66
ccRCC	PPP1R13L	No QN	1.03120585868909	8.20750779909382e-63	6.81963168519787e-61
ccRCC	TMEM177	No QN	-1.0305454244102	4.90570411305973e-46	5.94135275915011e-45
ccRCC	PPA2	No QN	-1.0299215090032	6.08078702496826e-50	1.04653545113927e-48
ccRCC	ATP6V1D	No QN	-1.0298567673422	1.06344858701395e-50	2.00375061831978e-49
ccRCC	VKORC1	No QN	1.02950941794717	1.53264907704983e-14	3.88508719531237e-14
ccRCC	COQ6	No QN	-1.02919402944041	2.58924689881564e-47	3.52311353198579e-46
ccRCC	MRPS33	No QN	-1.02867923730361	1.87350388973778e-51	3.852273616688e-50
ccRCC	ITPR3	No QN	1.02794356457489	2.37518591292192e-43	2.3862497125163e-42
ccRCC	MAIP1	No QN	-1.0274651916475	8.79757590685971e-45	9.87608272069069e-44
ccRCC	EGFR	No QN	1.02734008700599	8.06377966672119e-70	1.70296946836568e-67
ccRCC	DPP9	No QN	1.02674350005627	6.36866219596396e-71	1.50137508559271e-68
ccRCC	KRT7	No QN	-1.02659318585604	4.89504420476823e-19	1.52165173577846e-18
ccRCC	RGS10	No QN	1.02539346156384	4.21901648731377e-47	5.57603261172095e-46
ccRCC	ESRP1	No QN	-1.02517632854861	4.06396440998109e-38	2.9510320361016e-37
ccRCC	SPHK2	No QN	-1.02515331500914	1.18850273565539e-44	1.32393980564161e-43
ccRCC	ANK3	No QN	-1.0248733509594	3.16094618715057e-62	2.39123220142875e-60
ccRCC	SMIM26	No QN	-1.02484029436005	1.36148753498045e-48	2.05684040865824e-47
ccRCC	RASSF2	No QN	1.02458290439261	3.896727507953e-44	4.2022475263957e-43
ccRCC	CD3G	No QN	1.02436491010266	1.56682472006559e-39	1.22932679468304e-38
ccRCC	PIGR	No QN	-1.02428360425327	2.95525126407144e-12	6.62627340497505e-12
ccRCC	MRPS21	No QN	-1.0235815551553	1.42646292589025e-54	4.16716273191627e-53
ccRCC	SH2D1A	No QN	1.02319687974781	2.32642474452494e-20	7.63944529810472e-20
ccRCC	ALDH3A2	No QN	-1.02223377845699	2.28261276275559e-36	1.49862989482211e-35
ccRCC	ETFRF1	No QN	-1.02127593740104	2.18432498732635e-31	1.12799299014402e-30
ccRCC	MRPL33	No QN	-1.02112753224529	1.05513564531513e-54	3.1644704250176e-53
ccRCC	TP53INP2	No QN	1.02107212133598	7.38363827173197e-40	5.89818291257265e-39
ccRCC	ERGIC1	No QN	1.02088215978797	2.07065029827767e-38	1.53101255095848e-37
ccRCC	DLST	No QN	-1.01999193051428	4.41159329414224e-50	7.72371696420033e-49
ccRCC	LZTS3	No QN	-1.01789828307527	3.2670997903245e-53	8.03849285789308e-52
ccRCC	LGALS3	No QN	1.01770910238774	5.55045364735525e-43	5.42051528162237e-42
ccRCC	PODXL	No QN	-1.01728984551885	1.68979103966643e-31	8.79784887986575e-31
ccRCC	MRPL30	No QN	-1.01626110023672	2.88683634451735e-62	2.20029022739642e-60
ccRCC	MRPS22	No QN	-1.01457383338791	2.84935251296723e-58	1.34971431887611e-56
ccRCC	HLA-DQB1	No QN	1.0145056791014	9.32821831023284e-46	1.11116508825888e-44
ccRCC	SDHA	No QN	-1.01449542637316	1.07048229993352e-50	2.01326142382674e-49
ccRCC	AMN	No QN	-1.01340476597426	3.45412796039962e-42	3.18893398311211e-41
ccRCC	PSMB5	No QN	-1.01301163137727	1.86245976235161e-46	2.35408411607958e-45
ccRCC	ACY3	No QN	-1.01226028258689	4.00186860522276e-38	2.9101106205985e-37
ccRCC	NCF1	No QN	1.01183565624711	3.74791317240641e-34	2.22178922974759e-33
ccRCC	UPB1	No QN	-1.01124799428293	8.81726981145302e-20	2.81780151572192e-19
ccRCC	OXCT1	No QN	-1.01032566637659	7.02449989220256e-24	2.65699087340512e-23
ccRCC	NDUFAF4	No QN	-1.00946504808828	9.76738988795168e-43	9.34957802588915e-42
ccRCC	AMACR	No QN	-1.00931312893026	4.64133300248851e-32	2.47888264732487e-31
ccRCC	DEF6	No QN	1.00802021021402	1.9021771510933e-37	1.33165537159066e-36
ccRCC	PRDX4	No QN	1.00678422769525	1.54565446125812e-56	5.7713869865683e-55
ccRCC	PET100	No QN	-1.0064785955188	8.33674644783402e-42	7.53204979872491e-41
ccRCC	TTBK1	No QN	-1.00629422846566	8.2328452898575e-26	3.36653298520716e-25
ccRCC	ACAN	No QN	1.0056424518301	4.20555984285377e-18	1.2557219477764e-17
ccRCC	SHMT1	No QN	-1.00554311798283	1.5367846380043e-43	1.5751654070222e-42
ccRCC	UBE2L6	No QN	1.0054919758277	6.65184113887089e-67	9.2369470718814e-65
ccRCC	CHCHD5	No QN	-1.0048012028388	1.54498748220142e-34	9.29468136918443e-34
ccRCC	PECR	No QN	-1.00185974919413	1.07855080058672e-35	6.86763157383641e-35
ccRCC	MYO1G	No QN	1.00170332807698	3.12916983724497e-40	2.54577806100741e-39
ccRCC	PECAM1	No QN	1.00136610119873	5.9511058507806e-46	7.18170952492416e-45
ccRCC	OLFML1	No QN	-1.00124453598922	1.0329334194379e-16	2.90051137751856e-16
ccRCC	ECI1	No QN	-1.00049057275463	1.35826256330158e-37	9.59491819107187e-37
ccRCC	NDUFA4L2	riBAQ	3.57379155594703	1.05702524786321e-57	1.07150649375894e-53
ccRCC	SLC12A3	riBAQ	-3.5370768964776	6.05236481749709e-06	2.49604646684166e-05
ccRCC	ETNK2	riBAQ	-3.28676862288183	6.79132873521779e-05	0.00023837846048789
ccRCC	MT1H	riBAQ	-3.22220281000896	8.05145321822424e-42	1.02021976591424e-38
ccRCC	SOX17	riBAQ	-3.16105897495932	4.26869533706953e-12	3.76931747664406e-11
ccRCC	SLC2A12	riBAQ	-3.1517021388163	8.1014278790771e-05	0.000279714490497972
ccRCC	MT1F	riBAQ	-3.09698512892946	1.946513168959e-42	3.28863399895622e-39
ccRCC	MT1G	riBAQ	-3.07445998097444	1.53204282802659e-44	3.8825795369264e-41
ccRCC	MT1X	riBAQ	-2.98475290279602	8.27081641944195e-43	1.67682532087766e-39
ccRCC	KLF5	riBAQ	-2.9255332625131	9.48686080941413e-07	4.41139027637757e-06
ccRCC	MT1E	riBAQ	-2.85028915025348	1.64199353167428e-36	4.89555542075947e-34
ccRCC	TSPAN8	riBAQ	-2.84925387003261	1.89217404905144e-37	7.67238733409377e-35
ccRCC	NNMT	riBAQ	2.76651020576296	2.5426911738954e-46	1.28876302148888e-42
ccRCC	CALB1	riBAQ	-2.7550803787567	2.64632025324838e-37	1.03175955412226e-34
ccRCC	SHROOM3	riBAQ	-2.687988736117	0.000467241857020815	0.00140255573130589
ccRCC	UQCR11	riBAQ	-2.64605015302788	1.08729722379546e-31	1.19803608234941e-29
ccRCC	FABP1	riBAQ	-2.59362232276665	1.602965388652e-37	7.06489571511535e-35
ccRCC	PLIN2	riBAQ	2.59138507665875	2.81954701859872e-37	1.05858326398279e-34
ccRCC	SLC12A1	riBAQ	-2.50534054400559	6.02144206887137e-40	5.08661318767909e-37
ccRCC	ABAT	riBAQ	-2.40420039062419	1.80868506922521e-37	7.63943356113998e-35
ccRCC	UMOD	riBAQ	-2.39166715948872	2.44493382878791e-35	5.27325408987725e-33
ccRCC	FCER1G	riBAQ	2.35404574572209	9.41424318775273e-41	1.06035759104722e-37
ccRCC	ACSF2	riBAQ	-2.34775847741091	5.62392532171966e-38	2.85048654931361e-35
ccRCC	TINAG	riBAQ	-2.33882591826862	1.30212190280568e-39	1.01535459451856e-36
ccRCC	PAH	riBAQ	-2.33686926455338	7.25721680708934e-36	1.79105330911113e-33
ccRCC	SMIM24	riBAQ	-2.33678356640065	2.33776488808787e-36	6.58275629737409e-34
ccRCC	RHCE	riBAQ	2.3326073178054	5.75374363595673e-24	2.01123100819632e-22
ccRCC	LAD1	riBAQ	-2.33155236411796	3.89300680517222e-39	2.32137705788416e-36
ccRCC	HPD	riBAQ	-2.32961738090629	1.20533496730715e-32	1.72091275543557e-30
ccRCC	SLC22A8	riBAQ	-2.32845137652499	5.58366133817195e-31	5.60411633515338e-29
ccRCC	MT2A	riBAQ	-2.30334805136756	4.79633096113834e-30	4.08574848345037e-28
ccRCC	HAO2	riBAQ	-2.3030531942143	3.58689515680217e-36	9.56851479065883e-34
ccRCC	PIPOX	riBAQ	-2.28262492507859	1.19703834754692e-36	3.67708416032821e-34
ccRCC	ALDOB	riBAQ	-2.28010222525341	1.87722948107848e-34	3.73126965680247e-32
ccRCC	SLPI	riBAQ	-2.27623132588825	1.37495384488234e-25	6.39353537870286e-24
ccRCC	HOGA1	riBAQ	-2.2638348222849	1.94291827495941e-36	5.62724644378959e-34
ccRCC	CEBPG	riBAQ	-2.26208254064802	8.29763840950807e-09	4.89884452866531e-08
ccRCC	S100A2	riBAQ	-2.26016051755307	2.1736133205517e-28	1.44012537453808e-26
ccRCC	TUBB2B	riBAQ	-2.25691937586578	3.67765239250573e-32	4.76883813030383e-30
ccRCC	FOXA1	riBAQ	2.25576710854873	9.17539417414034e-07	4.27243779252461e-06
ccRCC	REEP6	riBAQ	-2.25355034610287	3.13310623072215e-34	5.99250903034536e-32
ccRCC	CA9	riBAQ	2.24916198717062	2.28799566386581e-39	1.54622746964051e-36
ccRCC	IFNAR1	riBAQ	-2.23619078947302	0.000119783537203369	0.000402334564821255
ccRCC	TYROBP	riBAQ	2.22251296231304	1.53798199785843e-40	1.41732031929918e-37
ccRCC	CD101	riBAQ	-2.21797385374356	8.44939187259927e-18	1.43469824811623e-16
ccRCC	SYT1	riBAQ	-2.21586540141629	3.75872392601027e-05	0.000137503372204858
ccRCC	C15orf39	riBAQ	-2.20483763684404	7.74526863112049e-32	9.12951024577539e-30
ccRCC	SLC16A3	riBAQ	2.20433481898559	4.70022481559167e-46	1.58820596518842e-42
ccRCC	DAO	riBAQ	-2.19809454194207	2.80137650586014e-35	5.91615700831338e-33
ccRCC	HBE1	riBAQ	2.19567616908039	8.1015194018031e-21	1.90545480686956e-19
ccRCC	CRABP1	riBAQ	-2.18885416297181	4.29532545281702e-32	5.44271426440077e-30
ccRCC	SCGN	riBAQ	2.18211744543327	1.06193666383838e-23	3.57636277785038e-22
ccRCC	SLC22A6	riBAQ	-2.1507638957415	3.5277333511539e-33	5.41827772434046e-31
ccRCC	ADH6	riBAQ	-2.14695376381697	1.03173653762743e-36	3.3737784780417e-34
ccRCC	FABP7	riBAQ	2.14375460289784	4.01693261051872e-12	3.5594096042682e-11
ccRCC	ITPKA	riBAQ	-2.13420804089531	5.37160469884761e-18	9.3080268089262e-17
ccRCC	ENO2	riBAQ	2.11139397935854	3.73054564024781e-39	2.32137705788416e-36
ccRCC	NDUFS4	riBAQ	-2.10687908102995	7.68804334778345e-42	1.02021976591424e-38
ccRCC	ADH1C	riBAQ	-2.1059184104213	1.66073658041928e-29	1.27537020573563e-27
ccRCC	FMO5	riBAQ	-2.10186802339261	1.12428753844396e-37	5.18041035327564e-35
ccRCC	CD70	riBAQ	2.09678158576406	7.49562048746287e-30	6.17748820174075e-28
ccRCC	EPN3	riBAQ	-2.09597144592587	2.09066990871601e-32	2.82574944862056e-30
ccRCC	NDUFA4	riBAQ	-2.09323630419067	2.21819892156589e-39	1.54622746964051e-36
ccRCC	GLYAT	riBAQ	-2.07957410556168	9.93163694695643e-38	4.79414303482368e-35
ccRCC	KRTDAP	riBAQ	-2.07896494045695	6.46023962079392e-06	2.64382111570399e-05
ccRCC	XPNPEP2	riBAQ	-2.07150181228798	3.61734682664252e-28	2.32082561909337e-26
ccRCC	AGMAT	riBAQ	-2.07066282736865	2.02249654405963e-33	3.25429324875118e-31
ccRCC	SLC23A1	riBAQ	-2.06439260745775	1.59387504099658e-33	2.60598569202941e-31
ccRCC	PLOD2	riBAQ	2.05405222588427	7.97808138385456e-32	9.1902057941061e-30
ccRCC	DNAJC12	riBAQ	-2.04804600488194	5.77152313149534e-30	4.83520082512135e-28
ccRCC	FTL	riBAQ	2.04736554199683	6.01470452980382e-17	9.10015818188378e-16
ccRCC	HK2	riBAQ	2.0452839692655	1.49683987118834e-40	1.41732031929918e-37
ccRCC	ALDH6A1	riBAQ	-2.04484709534933	2.15993685726362e-34	4.21063075424641e-32
ccRCC	HAPLN1	riBAQ	2.04045050064514	9.18502889330735e-30	7.33138881035091e-28
ccRCC	GM2A	riBAQ	-2.03274632524896	3.31914125407721e-34	6.23076572084827e-32
ccRCC	ENPP6	riBAQ	-2.02225025235852	9.57864822386464e-36	2.25811062896083e-33
ccRCC	SLC13A3	riBAQ	-2.02209125046971	1.00069950290232e-33	1.69475443429265e-31
ccRCC	PSAT1	riBAQ	-2.00845011770902	6.43445651141339e-34	1.14431729221399e-31
ccRCC	GLYATL1	riBAQ	-1.99801887094336	4.55535514240915e-34	8.24600626403599e-32
ccRCC	PAK3	riBAQ	1.99079703262716	5.08218667733044e-07	2.45207645635881e-06
ccRCC	PLP1	riBAQ	-1.98147473314991	1.09658304489381e-26	5.91279910962156e-25
ccRCC	GGH	riBAQ	-1.97828654766975	2.36604054014703e-38	1.3324751641928e-35
ccRCC	SUCLG2	riBAQ	-1.97124193862927	4.56779580447458e-36	1.17096249856994e-33
ccRCC	ACSM2B	riBAQ	-1.97007319533814	5.13985184951335e-31	5.21026781985169e-29
ccRCC	MME	riBAQ	-1.96248522449202	6.2543696937109e-33	9.32360964487462e-31
ccRCC	GATM	riBAQ	-1.95557642090705	8.45433451569488e-34	1.47761360319998e-31
ccRCC	ADH1B	riBAQ	-1.95440974463925	1.42730073953068e-30	1.31532250878387e-28
ccRCC	DCXR	riBAQ	-1.95371635311913	3.55563713786406e-31	3.71582408933278e-29
ccRCC	SLC2A1	riBAQ	1.95007932941817	3.37648812323516e-30	2.95064311252024e-28
ccRCC	NAPSA	riBAQ	-1.93992593388835	1.74619530809011e-34	3.54023636762188e-32
ccRCC	NPY	riBAQ	-1.93246767732981	1.83477465655271e-26	9.3462867806406e-25
ccRCC	ACSM3	riBAQ	-1.93205419434078	3.44171431221387e-32	4.53099454323533e-30
ccRCC	GPX3	riBAQ	-1.93157259385924	6.82829289505713e-37	2.386841554386e-34
ccRCC	PRODH2	riBAQ	-1.9274221964537	1.26398870853363e-30	1.19748163910331e-28
ccRCC	CLIC5	riBAQ	-1.92476620261479	1.19131814405268e-36	3.67708416032821e-34
ccRCC	AHNAK2	riBAQ	1.92068990768138	2.82050259436484e-28	1.8446086967146e-26
ccRCC	ASS1	riBAQ	-1.91996436071478	1.17353340824239e-35	2.64357959096735e-33
ccRCC	SFRP1	riBAQ	-1.91899454714295	2.62764501852849e-27	1.53082974441514e-25
ccRCC	PLA2G1B	riBAQ	-1.91809530784859	1.27547159660945e-26	6.69310840522619e-25
ccRCC	ANPEP	riBAQ	-1.91138863976049	1.87845616531657e-35	4.1395456843074e-33
ccRCC	FEZ1	riBAQ	-1.91075067084402	2.00513353583562e-18	3.62964975942244e-17
ccRCC	CMC1	riBAQ	-1.90444747093519	5.0334737377291e-38	2.68549069891368e-35
ccRCC	TFF3	riBAQ	-1.90424021382541	1.45435096871119e-24	5.6270060190173e-23
ccRCC	MTARC2	riBAQ	-1.90076171109665	9.347165068594e-35	1.93371861837423e-32
ccRCC	NDUFS6	riBAQ	-1.89896398257533	4.62054848010237e-36	1.17096249856994e-33
ccRCC	COL23A1	riBAQ	1.88263668147258	1.27831837034479e-19	2.64455373881329e-18
ccRCC	KRT74	riBAQ	1.88233714350566	4.15044508221221e-30	3.59598818789617e-28
ccRCC	ACSM2A	riBAQ	-1.87921382949051	4.19729024297441e-29	2.95471744396052e-27
ccRCC	PCK1	riBAQ	-1.87657188605408	6.89303865001614e-29	4.81894708932507e-27
ccRCC	HIBCH	riBAQ	-1.87649938330602	1.69139813829221e-32	2.31698688214435e-30
ccRCC	HOMEZ	riBAQ	1.8755328793482	4.10368435759228e-06	1.73112976832763e-05
ccRCC	RHAG	riBAQ	1.87336377103087	4.96331959604141e-21	1.20945121983346e-19
ccRCC	FGF1	riBAQ	-1.87038696456893	4.95107952413617e-37	1.79246761200601e-34
ccRCC	FTH1	riBAQ	1.87005540905286	1.4947739925323e-25	6.79485379475333e-24
ccRCC	PCK2	riBAQ	-1.86719718748846	2.03758307324877e-29	1.51874850099432e-27
ccRCC	ALDH4A1	riBAQ	-1.8614746003691	1.49176647177452e-31	1.60872731110407e-29
ccRCC	BUB1	riBAQ	-1.85545555001242	0.000214559618747434	0.000687200902130408
ccRCC	SAT2	riBAQ	-1.85200554365924	2.78502612124476e-32	3.71471181461291e-30
ccRCC	PYGL	riBAQ	1.84726436726084	3.27171048019738e-36	8.9636024696651e-34
ccRCC	SARDH	riBAQ	-1.84692450881988	2.52311140882435e-29	1.86691827381404e-27
ccRCC	PFKP	riBAQ	1.84474539167818	7.42075949320977e-36	1.79105330911113e-33
ccRCC	FABP6	riBAQ	1.84217452459517	5.66340586247816e-17	8.62011189608725e-16
ccRCC	ACY1	riBAQ	-1.83274824557096	9.65456494713326e-32	1.08742583187878e-29
ccRCC	FBP1	riBAQ	-1.82607274710291	5.48341767202369e-32	6.69703673991616e-30
ccRCC	SFXN2	riBAQ	-1.82525363879963	2.51038683807633e-31	2.65081160183122e-29
ccRCC	MTTP	riBAQ	-1.8229426648915	7.84693922954145e-30	6.41487282015013e-28
ccRCC	NDUFAF8	riBAQ	-1.82107225896917	7.43047137727092e-26	3.60395638044954e-24
ccRCC	NPC2	riBAQ	-1.82102056948673	9.86644198125241e-32	1.09907826773578e-29
ccRCC	DPEP1	riBAQ	-1.82014394110215	1.28659615021595e-24	4.99702113974678e-23
ccRCC	PHYH	riBAQ	-1.8177300977215	7.94808848409255e-30	6.4455818370597e-28
ccRCC	PNMA2	riBAQ	1.80416272292651	4.94240550120749e-32	6.10989811777321e-30
ccRCC	VIL1	riBAQ	-1.8030545336298	4.95757271035193e-31	5.07625399644823e-29
ccRCC	MISP3	riBAQ	-1.80255201244239	1.01938047470258e-36	3.3737784780417e-34
ccRCC	RAB25	riBAQ	-1.79709151960477	1.15953280426578e-31	1.2638907566497e-29
ccRCC	H2BC13	riBAQ	1.79652869435613	9.86391753009655e-21	2.28811286047114e-19
ccRCC	NDUFV1	riBAQ	-1.79542948943426	4.14814274819255e-34	7.64540418880507e-32
ccRCC	NUDT6	riBAQ	-1.79054780364091	1.26300998651307e-32	1.77821281017819e-30
ccRCC	SDS	riBAQ	1.7899761673464	8.46027978455254e-30	6.80649652190548e-28
ccRCC	NDUFA10	riBAQ	-1.78396577584371	1.16072120800436e-35	2.64357959096735e-33
ccRCC	PCDH17	riBAQ	-1.78124275243255	9.35102905502094e-16	1.26726445896721e-14
ccRCC	SCARB1	riBAQ	1.77829367665545	3.910868431026e-27	2.2147750438721e-25
ccRCC	CPQ	riBAQ	-1.77827180921833	1.15207341167828e-30	1.11224458801741e-28
ccRCC	NOL3	riBAQ	1.77771173759432	5.62333667306545e-33	8.50802445594992e-31
ccRCC	SLC16A7	riBAQ	-1.76727923528482	8.96094886891305e-24	3.02790462280572e-22
ccRCC	SLC4A4	riBAQ	-1.76302959928374	1.16999347152024e-27	7.14471314506065e-26
ccRCC	HLA-DQA1	riBAQ	1.76055289657635	2.00217825894877e-17	3.23186003359295e-16
ccRCC	FXYD2	riBAQ	-1.75744863947259	9.40971700933702e-33	1.38241016411086e-30
ccRCC	AIF1L	riBAQ	-1.75619913310885	2.4276667185911e-33	3.78603961943968e-31
ccRCC	NDUFA6	riBAQ	-1.7549825079705	1.30478735066378e-33	2.16829989732438e-31
ccRCC	PC	riBAQ	-1.75428474304939	1.75467897713854e-30	1.5881411420762e-28
ccRCC	ECHS1	riBAQ	-1.75193723925294	1.00311005285153e-33	1.69475443429265e-31
ccRCC	NT5DC3	riBAQ	1.75189923779852	1.06174467937345e-29	8.40852016781931e-28
ccRCC	KLHL5	riBAQ	-1.75016911600041	3.14544222510274e-25	1.34762020567701e-23
ccRCC	PDZK1IP1	riBAQ	-1.74951136301987	9.34075291101507e-28	5.80903142693004e-26
ccRCC	RNASE6	riBAQ	-1.74846251702835	3.34869784729536e-27	1.91783898745949e-25
ccRCC	ATP6V1G2	riBAQ	-1.74768421468593	2.46948718683424e-25	1.08368794861206e-23
ccRCC	FMO4	riBAQ	-1.74686829814082	2.24823339660575e-27	1.34060834949368e-25
ccRCC	DDC	riBAQ	-1.74171131433274	6.16954207636354e-30	5.12628262525387e-28
ccRCC	SLC15A2	riBAQ	-1.73566932820032	1.65595390903416e-26	8.47798221004002e-25
ccRCC	MGAM	riBAQ	-1.7352999444316	7.89648354470298e-32	9.1902057941061e-30
ccRCC	GLDC	riBAQ	-1.73481089013873	5.66159489669896e-30	4.78263228898644e-28
ccRCC	TCEAL2	riBAQ	-1.73471889225851	3.24212386533526e-29	2.36441795848227e-27
ccRCC	RHBDL2	riBAQ	1.73440978672829	8.44492223464788e-07	3.95409592113744e-06
ccRCC	FCGR3A	riBAQ	1.7333943999275	1.20737533792572e-30	1.1546380943918e-28
ccRCC	AMT	riBAQ	-1.73138737313835	1.15233884447525e-32	1.66875126663509e-30
ccRCC	NDUFS5	riBAQ	-1.72981985045973	2.23820730867519e-33	3.54511054500632e-31
ccRCC	TST	riBAQ	-1.72917146402276	1.9267544191409e-28	1.28496773334416e-26
ccRCC	SH3GL2	riBAQ	-1.72713843866787	1.02836608741e-28	7.09152859052731e-27
ccRCC	SLC5A10	riBAQ	-1.72100760840787	8.93130437505423e-26	4.29083566113387e-24
ccRCC	ADGRL3	riBAQ	-1.71999703776999	4.3683162839082e-32	5.46686693456511e-30
ccRCC	CYP2J2	riBAQ	1.71955876405283	1.72810715957013e-24	6.61049897228772e-23
ccRCC	COX6B1	riBAQ	-1.715926304434	2.12985363647587e-31	2.27266592767956e-29
ccRCC	ATP1B1	riBAQ	-1.71223267996557	6.50619467750861e-32	7.75921122892997e-30
ccRCC	ACADSB	riBAQ	-1.70993873979421	3.49746515145846e-29	2.49674677748834e-27
ccRCC	RNASE1	riBAQ	-1.70653060249457	2.07735388859816e-25	9.23602472312263e-24
ccRCC	P2RX7	riBAQ	1.70505395734579	4.68165588277575e-26	2.31502174066818e-24
ccRCC	ITGAX	riBAQ	1.70334713125428	7.05444436012472e-31	6.87604831524849e-29
ccRCC	ATAD5	riBAQ	-1.69985792737122	0.0014048419034427	0.00382577223818586
ccRCC	CAPS	riBAQ	-1.696876405599	7.88338987202677e-28	4.96359771010779e-26
ccRCC	L1CAM	riBAQ	-1.69623844652716	3.00036723058244e-27	1.73798414950938e-25
ccRCC	GPD1	riBAQ	-1.69038765158479	1.40034619375287e-26	7.27964582875528e-25
ccRCC	NDUFA7	riBAQ	-1.68447356996404	9.11990404696516e-32	1.03874682386613e-29
ccRCC	SNPH	riBAQ	-1.6831372268663	7.74747293420768e-09	4.59275632362943e-08
ccRCC	SLC22A2	riBAQ	-1.68100341482735	2.23871070601629e-28	1.47362405369397e-26
ccRCC	CBR4	riBAQ	-1.68076851778191	1.33883005626647e-32	1.85913976443468e-30
ccRCC	GPRC5A	riBAQ	-1.67983872068412	2.06221545051758e-17	3.32347822287706e-16
ccRCC	AASS	riBAQ	-1.67975485970241	2.20000797265451e-26	1.11507404093994e-24
ccRCC	HSD11B2	riBAQ	-1.67889721138189	1.30318914814573e-25	6.08775502062362e-24
ccRCC	ACP3	riBAQ	-1.67627947084635	6.36260394541109e-28	4.03110726216451e-26
ccRCC	DDR2	riBAQ	-1.67576259096986	1.46446319568495e-06	6.62439242064183e-06
ccRCC	PPP1R1B	riBAQ	1.67186061940551	0.00295136145425736	0.00759724506394284
ccRCC	IL32	riBAQ	1.67118556279551	6.09480392448569e-18	1.05073175820598e-16
ccRCC	WFDC2	riBAQ	-1.67029776172894	1.7858705755975e-12	1.66544342454755e-11
ccRCC	TSPAN1	riBAQ	-1.67023859053712	1.09588800657283e-23	3.66634215268277e-22
ccRCC	ACOX2	riBAQ	-1.66852434315889	1.23177226493765e-28	8.32431696644866e-27
ccRCC	FBP2	riBAQ	-1.66707668191325	2.60397317894746e-26	1.30675624331636e-24
ccRCC	SLC5A12	riBAQ	-1.66676621125964	6.12028345413273e-24	2.13200389603242e-22
ccRCC	CYP4A11	riBAQ	-1.66631391905537	3.34689936962695e-25	1.41956146066562e-23
ccRCC	H1-5	riBAQ	1.66459329348351	9.76809440563398e-26	4.6487874643151e-24
ccRCC	ANGPTL4	riBAQ	1.66432548764302	1.09350932366743e-26	5.91279910962156e-25
ccRCC	TLR10	riBAQ	-1.66231432062083	4.56430286724687e-10	3.17123633757927e-09
ccRCC	MAP6	riBAQ	-1.66036197577698	1.16758786381424e-27	7.14471314506065e-26
ccRCC	GK	riBAQ	-1.65876391547854	1.42254731280358e-30	1.31532250878387e-28
ccRCC	COX7A2L	riBAQ	-1.6577045055833	9.2392883023627e-27	5.0901448652745e-25
ccRCC	NDUFB3	riBAQ	-1.6551208026556	5.92322444878398e-31	5.88663982718854e-29
ccRCC	MYOM1	riBAQ	1.65485733838617	2.59275643486886e-30	2.28545843306657e-28
ccRCC	MASTL	riBAQ	-1.65444091900182	0.000297418751284749	0.000930248035104444
ccRCC	SUOX	riBAQ	-1.65300606138964	1.5495819397267e-30	1.41514523630717e-28
ccRCC	PROM2	riBAQ	-1.65113214667264	1.16354060449126e-26	6.17529377367952e-25
ccRCC	TMSB10	riBAQ	1.65085628380815	3.71646653145904e-32	4.76883813030383e-30
ccRCC	NDUFA3	riBAQ	-1.64804896035266	3.91048942927131e-31	4.04496238209421e-29
ccRCC	SLC2A3	riBAQ	1.6476419609768	1.08965834114598e-27	6.73528451475417e-26
ccRCC	ACAA1	riBAQ	-1.64686205134499	4.50521666152296e-28	2.87228813194077e-26
ccRCC	SLC4A1	riBAQ	1.646763254162	7.90858904418537e-19	1.48187369946224e-17
ccRCC	NACAD	riBAQ	-1.64624226361433	1.68269626437686e-22	4.9299109919041e-21
ccRCC	ACOX1	riBAQ	-1.6413498346175	1.83824833734284e-28	1.23406115202943e-26
ccRCC	IKBIP	riBAQ	1.64107894571292	1.3219474816283e-30	1.24079459456167e-28
ccRCC	PALM3	riBAQ	-1.64065339168392	6.34943892578535e-32	7.66241218936739e-30
ccRCC	AADAT	riBAQ	-1.63938015798385	1.50334649629555e-23	4.93185224367248e-22
ccRCC	FAM151A	riBAQ	-1.63735241102133	1.57536175211111e-22	4.64227967475301e-21
ccRCC	SUGCT	riBAQ	-1.63428754430404	2.54139352347039e-27	1.48913908366586e-25
ccRCC	NDUFC2	riBAQ	-1.63396866267	1.31094410975953e-29	1.02529166898932e-27
ccRCC	MIOX	riBAQ	-1.63111879011668	3.34002513096473e-28	2.15654998424137e-26
ccRCC	MT-ND2	riBAQ	-1.62893989077237	5.83298580240026e-27	3.26679431375312e-25
ccRCC	GBP5	riBAQ	1.62881989888455	3.49633598180108e-25	1.47063725508372e-23
ccRCC	SLC3A2	riBAQ	-1.62696788851575	1.89722629247931e-24	7.17618765927716e-23
ccRCC	SPINK1	riBAQ	-1.62580663956126	1.28500426555101e-19	2.65297112828729e-18
ccRCC	SPTBN2	riBAQ	-1.6239415831755	1.3148655121694e-29	1.02529166898932e-27
ccRCC	PVALB	riBAQ	-1.61597712449296	3.97136173762628e-16	5.56045496330353e-15
ccRCC	NDUFS8	riBAQ	-1.61556414768786	2.32230391029857e-30	2.06501708234181e-28
ccRCC	ALOX5	riBAQ	1.61540696124887	3.3741396955572e-27	1.92155360077884e-25
ccRCC	BPHL	riBAQ	-1.61369865617116	8.91258909993608e-28	5.57697010531185e-26
ccRCC	CA4	riBAQ	-1.61335627340653	2.68781637411115e-26	1.34218692533816e-24
ccRCC	THBS2	riBAQ	1.610985157251	3.75889163085923e-17	5.84415405859202e-16
ccRCC	UQCRB	riBAQ	-1.60537463728815	2.99506809796182e-29	2.20007284848108e-27
ccRCC	GYPA	riBAQ	1.60349820864039	2.80897328938626e-21	7.10088833778266e-20
ccRCC	HPGD	riBAQ	-1.60340819584334	2.55261525100796e-25	1.11138112593535e-23
ccRCC	POSTN	riBAQ	1.60114504859989	1.36545777164364e-21	3.5952325795199e-20
ccRCC	NDUFC1	riBAQ	-1.59857670660543	3.44814695482254e-29	2.47899756603093e-27
ccRCC	KCNJ10	riBAQ	-1.59830603368458	1.58886610901111e-26	8.21751823828858e-25
ccRCC	CADM4	riBAQ	-1.59167556657262	4.82942752750565e-26	2.36501965441183e-24
ccRCC	NDUFS1	riBAQ	-1.58957630722347	1.67919069758663e-29	1.27984632341622e-27
ccRCC	PXMP4	riBAQ	-1.58935222277666	1.308454094795e-19	2.69589413799531e-18
ccRCC	CDH16	riBAQ	-1.58891793975537	2.49409080364654e-27	1.47851453079327e-25
ccRCC	EPCAM	riBAQ	-1.58849575196534	1.41483528320976e-25	6.51917512086242e-24
ccRCC	CYBB	riBAQ	1.58789965430231	6.23771747367616e-31	6.13900408064614e-29
ccRCC	AOX1	riBAQ	-1.58605884162183	1.47072659378678e-25	6.74604320417042e-24
ccRCC	LAPTM5	riBAQ	-1.58538912930174	0.00350757957568835	0.00884485924347084
ccRCC	COX7C	riBAQ	-1.58449157090754	6.12360208274509e-25	2.48299817251148e-23
ccRCC	ADHFE1	riBAQ	-1.58345128375291	4.13164148789798e-26	2.05306126288342e-24
ccRCC	AGXT2	riBAQ	-1.58211562221578	3.33288340763672e-23	1.04598882672487e-21
ccRCC	NDUFA9	riBAQ	-1.58112979414591	1.75634700497673e-29	1.3286634021977e-27
ccRCC	CAV1	riBAQ	1.57952140736601	5.70412020688434e-24	2.00078430924521e-22
ccRCC	ACAD8	riBAQ	-1.579234020061	4.55191006852083e-30	3.91039935293184e-28
ccRCC	AUH	riBAQ	-1.57918266409881	6.93870722198092e-26	3.3816189956356e-24
ccRCC	TYMP	riBAQ	1.57882675426357	1.79427632700246e-30	1.6096087722853e-28
ccRCC	NDUFS7	riBAQ	-1.57854404089184	1.92876586335248e-29	1.44828885605956e-27
ccRCC	SPTA1	riBAQ	1.57645814346087	6.45562205513467e-18	1.10728664590356e-16
ccRCC	CTSH	riBAQ	-1.57606385992841	9.47443583733111e-27	5.19147870719056e-25
ccRCC	ACADM	riBAQ	-1.57599768382561	2.1355965116014e-27	1.28097880698837e-25
ccRCC	SPATA18	riBAQ	1.57377172061579	6.71693401865834e-27	3.72074099164697e-25
ccRCC	GGACT	riBAQ	-1.57352594439105	1.32766433167564e-23	4.38388707823971e-22
ccRCC	LOXL2	riBAQ	1.57337192930125	6.16219587242966e-27	3.43220766806701e-25
ccRCC	BDH1	riBAQ	-1.5726099882978	1.0239330515178e-24	4.03875849931358e-23
ccRCC	NDUFA5	riBAQ	-1.57063269218645	1.09583736844063e-28	7.50574554316394e-27
ccRCC	PI3	riBAQ	-1.56627441288889	6.17176426637e-22	1.70008626000524e-20
ccRCC	COA5	riBAQ	-1.56443070394408	3.48825330540706e-25	1.47063725508372e-23
ccRCC	CTHRC1	riBAQ	1.56384067347867	5.80649088618354e-20	1.25234889602644e-18
ccRCC	PRPH	riBAQ	-1.56221945223664	3.84774806225395e-17	5.97314274227692e-16
ccRCC	LPCAT1	riBAQ	1.55943124694393	1.28091450193734e-26	6.69310840522619e-25
ccRCC	ANGPT2	riBAQ	1.55885986221728	4.62156977871921e-24	1.63236421069257e-22
ccRCC	SCD	riBAQ	1.55457914295875	3.24739303925008e-22	9.23292065639453e-21
ccRCC	SLC43A3	riBAQ	1.55374015129984	3.60122634479824e-20	7.97066189022266e-19
ccRCC	ALDH8A1	riBAQ	-1.55272355363058	2.21807139215134e-23	7.11537648805005e-22
ccRCC	VGF	riBAQ	-1.54931402020836	2.38846761772353e-06	1.04722734605811e-05
ccRCC	NDUFA2	riBAQ	-1.54824841137478	1.36867510996044e-29	1.05910378547091e-27
ccRCC	OGDHL	riBAQ	-1.54727299267469	8.60311638420228e-24	2.92650304653216e-22
ccRCC	EPX	riBAQ	1.54652566233831	1.2212884440488e-21	3.25794762034808e-20
ccRCC	ADRA2A	riBAQ	1.5464216783711	0.000621498930327747	0.00182084816668566
ccRCC	PTGDS	riBAQ	-1.54522392030561	2.84153827192227e-24	1.04744267136277e-22
ccRCC	ECI2	riBAQ	-1.54002059263864	3.93204077945773e-29	2.78734946722818e-27
ccRCC	ATP6V0A4	riBAQ	-1.53805970642561	4.47022612100814e-21	1.10523615094292e-19
ccRCC	ANXA4	riBAQ	1.53455721221058	8.23827543649593e-29	5.71995877395611e-27
ccRCC	HLA-DQA2	riBAQ	1.53370805158063	3.76803444447435e-25	1.57187510961467e-23
ccRCC	ITGAE	riBAQ	1.53179821030464	1.29328020495718e-27	7.85028828601853e-26
ccRCC	NPNT	riBAQ	-1.5314245137354	8.0173355712567e-26	3.87008241361091e-24
ccRCC	NAT8	riBAQ	-1.53130791369217	1.79938744216573e-25	8.10684022277069e-24
ccRCC	HADH	riBAQ	-1.5302037492729	1.07102769300326e-24	4.20814252867209e-23
ccRCC	AK4	riBAQ	-1.52870323462085	3.9186649210267e-25	1.62801255346097e-23
ccRCC	ATP6V1B1	riBAQ	-1.52857983983163	2.62904410911909e-19	5.19505265772713e-18
ccRCC	P4HA1	riBAQ	1.52746076428739	1.12313305690928e-26	5.99221041994175e-25
ccRCC	GPAT3	riBAQ	-1.52286235714293	2.62275150142346e-25	1.13618940042434e-23
ccRCC	NDUFA12	riBAQ	-1.52241777134322	1.12173630586586e-28	7.63157109567938e-27
ccRCC	ACMSD	riBAQ	-1.52232170667292	6.16120843111383e-24	2.13890992692469e-22
ccRCC	PCCB	riBAQ	-1.5216019188342	1.25514889746954e-26	6.62679394460872e-25
ccRCC	FTCD	riBAQ	-1.52148877385313	1.99687864656663e-23	6.45300683185801e-22
ccRCC	GYS1	riBAQ	1.52120524403102	5.39951244635428e-27	3.04082542603852e-25
ccRCC	PLPP2	riBAQ	1.52072741800487	0.000131207983798964	0.000437518201240162
ccRCC	SLC26A6	riBAQ	-1.51887665003955	2.97630360153018e-24	1.09314455104027e-22
ccRCC	HBA1	riBAQ	1.51805017232747	9.60583692708746e-16	1.29659612423283e-14
ccRCC	D2HGDH	riBAQ	-1.51796025145645	1.66513427357839e-24	6.39373717093339e-23
ccRCC	RALYL	riBAQ	-1.51775316065635	8.80600945407179e-24	2.98550226876006e-22
ccRCC	TPGS1	riBAQ	-1.51533530872311	2.30438711236735e-05	8.7097584481983e-05
ccRCC	TACSTD2	riBAQ	-1.51458538979153	6.18441472287807e-21	1.48206647862447e-19
ccRCC	LYZ	riBAQ	-1.51348187609785	2.51892384732887e-21	6.39958171437913e-20
ccRCC	SCAMP5	riBAQ	-1.51310873413808	4.73594932240922e-25	1.94365661057742e-23
ccRCC	COX6C	riBAQ	-1.51125789563492	3.36562993885136e-24	1.21847823893344e-22
ccRCC	ABHD15	riBAQ	-1.50846937887831	2.6875617381982e-16	3.81032354407204e-15
ccRCC	SLC25A10	riBAQ	-1.50624630946181	4.5855470332825e-21	1.12824490962099e-19
ccRCC	FECH	riBAQ	-1.50572961066411	2.29089954318143e-26	1.15536560543434e-24
ccRCC	PTPN4	riBAQ	1.50393693768909	3.7088783488171e-16	5.20012445670249e-15
ccRCC	UGT2B7	riBAQ	-1.49765778626025	1.20846101956046e-16	1.78054787140762e-15
ccRCC	FREM2	riBAQ	-1.49716577852139	2.10043067839112e-22	6.08344736767164e-21
ccRCC	SARG	riBAQ	-1.49702396955442	6.35264298752427e-24	2.19784102268032e-22
ccRCC	GBP2	riBAQ	1.49659406687887	2.80265104948668e-25	1.20895632717644e-23
ccRCC	P4HA2	riBAQ	1.49622214590691	3.15069536100869e-25	1.34762020567701e-23
ccRCC	CALML3	riBAQ	-1.49600365666528	2.08768040965329e-19	4.19065669557532e-18
ccRCC	IMUP	riBAQ	1.4939676756663	1.27263027771369e-21	3.3683167428678e-20
ccRCC	LDHA	riBAQ	1.49395852200281	3.31346702832536e-29	2.39918680472387e-27
ccRCC	COX17	riBAQ	-1.48933650730206	2.43763842440329e-21	6.20862831863722e-20
ccRCC	TGM2	riBAQ	1.48791935282785	1.06906377183823e-23	3.58844352818679e-22
ccRCC	ADAM8	riBAQ	1.48573770487283	3.44410075558656e-07	1.69233394858851e-06
ccRCC	PHYHD1	riBAQ	-1.4845029994932	1.18946087225456e-25	5.6081697032765e-24
ccRCC	PARVG	riBAQ	1.4832152298192	1.85086534334818e-25	8.30186813518605e-24
ccRCC	NDUFB5	riBAQ	-1.47740074271659	1.581714461872e-24	6.09651692015075e-23
ccRCC	GPRC5C	riBAQ	-1.47728520417418	1.65311025602086e-26	8.47798221004002e-25
ccRCC	PDLIM2	riBAQ	-1.47510411213381	1.95013471382301e-24	7.34889055539922e-23
ccRCC	UQCRQ	riBAQ	-1.4677695956248	4.41752215876129e-25	1.82034236273834e-23
ccRCC	CHDH	riBAQ	-1.4669889965398	4.34539510398236e-25	1.79792939465588e-23
ccRCC	PFKFB2	riBAQ	-1.46551328841467	1.2471930303563e-23	4.15881439102692e-22
ccRCC	SLC17A3	riBAQ	-1.46544720822905	1.98795322410222e-19	4.02233170313856e-18
ccRCC	APBB1IP	riBAQ	1.4637226820411	1.8367318859609e-27	1.10827090047533e-25
ccRCC	SMOC1	riBAQ	-1.46362698713871	1.76149901403438e-22	5.14591224935635e-21
ccRCC	SPTB	riBAQ	1.46239527177252	1.79713749562218e-16	2.60251182758886e-15
ccRCC	GDPD3	riBAQ	-1.46213271141955	7.06171507989554e-25	2.85197632529486e-23
ccRCC	PCCA	riBAQ	-1.4615325648901	4.78600937805345e-26	2.3551348089965e-24
ccRCC	COX5A	riBAQ	-1.46131333038256	9.27239793847258e-23	2.82265158865755e-21
ccRCC	TKFC	riBAQ	-1.46102353921979	2.51301612130555e-27	1.48107235009735e-25
ccRCC	UQCRH	riBAQ	-1.4603750068832	6.58640114364619e-24	2.26326604722513e-22
ccRCC	ATP1A1	riBAQ	-1.46010143761653	1.48958779277997e-25	6.79485379475333e-24
ccRCC	C4orf3	riBAQ	1.45952728473616	2.51796500214367e-20	5.67213582816231e-19
ccRCC	FAM169A	riBAQ	-1.45728229360075	2.18675398162046e-25	9.67996729767973e-24
ccRCC	PLCL1	riBAQ	-1.45718330551734	3.15285054960263e-27	1.81593443302965e-25
ccRCC	COA6	riBAQ	-1.45638160367346	2.84185775705679e-23	9.00247252602645e-22
ccRCC	ERP27	riBAQ	-1.45294248657574	1.75409766655473e-05	6.73533638100958e-05
ccRCC	NDUFB9	riBAQ	-1.45019882716157	1.08166688395024e-26	5.8950845175288e-25
ccRCC	SLC2A2	riBAQ	-1.44989096361134	5.14308795775498e-19	9.85547875761101e-18
ccRCC	S100A14	riBAQ	-1.44914530146025	0.000103513488328399	0.00035164753055797
ccRCC	CYP4F2	riBAQ	-1.44687940491774	3.51051585945727e-19	6.80422548132283e-18
ccRCC	EMILIN2	riBAQ	1.44625981765802	3.65116209777854e-25	1.52941447046203e-23
ccRCC	GGT5	riBAQ	-1.445482392626	5.21413635493862e-25	2.12271888473947e-23
ccRCC	PCSK1N	riBAQ	-1.44452120597279	1.02411888207203e-22	3.09478843023345e-21
ccRCC	CHL1	riBAQ	-1.44447173877127	1.67541814974112e-23	5.47861734965348e-22
ccRCC	MSRA	riBAQ	-1.44149716646207	1.12920465298946e-25	5.34894746138046e-24
ccRCC	MT-CO1	riBAQ	-1.44054565001299	3.17539295089617e-24	1.15787619939692e-22
ccRCC	HBG1	riBAQ	1.43738247722131	1.26909801223731e-11	1.06233249793969e-10
ccRCC	IDO1	riBAQ	1.43611863776071	3.15794407058995e-21	7.88474853289908e-20
ccRCC	AP1M2	riBAQ	-1.43375460446238	1.10860703858302e-26	5.94600505297149e-25
ccRCC	NDUFB4	riBAQ	-1.43289451753258	1.79155914591576e-25	8.10684022277069e-24
ccRCC	ALDH1B1	riBAQ	-1.43198184995913	1.66831402949146e-22	4.90194183100143e-21
ccRCC	PGAM2	riBAQ	-1.43075778926218	1.79035269013557e-17	2.90380883518469e-16
ccRCC	PRR15	riBAQ	-1.43019326090484	9.48116270747686e-26	4.53351633800438e-24
ccRCC	MT-CO2	riBAQ	-1.42995890268173	2.6015999374989e-24	9.62497027971763e-23
ccRCC	FDX1	riBAQ	-1.427315403923	3.11981258067439e-28	2.02727821348053e-26
ccRCC	PAPLN	riBAQ	-1.42645124645036	1.20041413288944e-25	5.63361021532421e-24
ccRCC	PEPD	riBAQ	-1.42624425196512	3.97189133268379e-24	1.4177134661766e-22
ccRCC	PLXNA3	riBAQ	1.4247078682542	0.0174346652308789	0.0372466177967165
ccRCC	EPB41L4B	riBAQ	-1.42442022044237	1.42033487043481e-19	2.90280939145114e-18
ccRCC	GPX8	riBAQ	1.4243214148427	4.32787383464178e-23	1.34989714036196e-21
ccRCC	HBB	riBAQ	1.42424061407274	1.11373005435406e-14	1.30518861976729e-13
ccRCC	SLC43A2	riBAQ	-1.42244202183594	1.13102283009257e-24	4.42670981801096e-23
ccRCC	SLC22A5	riBAQ	-1.41920848943501	3.08434624996968e-19	6.02428091251303e-18
ccRCC	DMGDH	riBAQ	-1.4145928220076	7.09321214355161e-21	1.68393188522676e-19
ccRCC	GPD1L	riBAQ	-1.41255992669906	2.31693314102196e-25	1.02116309784955e-23
ccRCC	INHBC	riBAQ	-1.40960159078477	7.68036880738812e-20	1.63219913208582e-18
ccRCC	COL4A5	riBAQ	-1.40942548592638	5.27481943249897e-21	1.27311534731529e-19
ccRCC	ACAD10	riBAQ	-1.40937827404133	8.34368071647635e-25	3.35634489773495e-23
ccRCC	THSD4	riBAQ	-1.40868080654941	6.92575215934182e-22	1.89746890916887e-20
ccRCC	PRDM2	riBAQ	1.40766548899644	0.00450489290439862	0.0110678864207195
ccRCC	PDK1	riBAQ	1.40718641221927	2.2816972448431e-24	8.50351653344651e-23
ccRCC	NTN1	riBAQ	-1.40717452235508	9.61063208273389e-21	2.23447195923563e-19
ccRCC	DDB2	riBAQ	1.40703360765356	2.29535875845852e-24	8.52309587344102e-23
ccRCC	GLYCTK	riBAQ	-1.40477318704896	3.76459039338284e-23	1.17782879067043e-21
ccRCC	ACAT1	riBAQ	-1.40373494424291	1.99885976640369e-23	6.45300683185801e-22
ccRCC	SPON1	riBAQ	-1.4032413506772	3.59445505159257e-20	7.97066189022266e-19
ccRCC	ASPDH	riBAQ	-1.40246145163261	9.60315837427952e-25	3.80262564219029e-23
ccRCC	LCP2	riBAQ	1.40113833072215	1.89319619395345e-23	6.151067249393e-22
ccRCC	TAP2	riBAQ	1.40080874028957	4.83917777846857e-24	1.70328976181722e-22
ccRCC	SLC9A3R1	riBAQ	-1.40059237923956	3.18567934834111e-25	1.35685846866108e-23
ccRCC	NUPR1	riBAQ	1.39910431269252	2.38106608684427e-20	5.38769350945098e-19
ccRCC	NECTIN4	riBAQ	-1.39732936337104	0.0154844984727904	0.0335040258310941
ccRCC	UBE2C	riBAQ	1.39614943981871	6.69325988473499e-16	9.18126866732863e-15
ccRCC	ALDH2	riBAQ	-1.39394773916626	8.37698885501559e-23	2.56548447200281e-21
ccRCC	GSTM3	riBAQ	-1.39389458753827	9.1166691886261e-21	2.12939344620053e-19
ccRCC	ITGB2	riBAQ	1.39209732279249	2.24875610777722e-23	7.19105383739359e-22
ccRCC	SUCLG1	riBAQ	-1.39012065759326	3.46395177190994e-24	1.24961135629363e-22
ccRCC	KIF1A	riBAQ	-1.38905762042717	5.59620334523632e-13	5.49164698070286e-12
ccRCC	APOBEC3A	riBAQ	1.38672359896429	1.2869270871015e-06	5.87638733421078e-06
ccRCC	COL5A3	riBAQ	1.38648500367882	2.07035945985725e-19	4.17241229514373e-18
ccRCC	NUAK2	riBAQ	1.3858875386618	0.000233254324541212	0.000741222284600084
ccRCC	VCAM1	riBAQ	1.38529697265802	3.25160567656392e-22	9.23292065639453e-21
ccRCC	BAIAP2	riBAQ	-1.3849186662073	1.98114329776533e-24	7.43809244794337e-23
ccRCC	COX7A1	riBAQ	-1.38412274818574	6.68348072511665e-21	1.59788783279499e-19
ccRCC	NDUFS3	riBAQ	-1.38353828382991	2.06683233264841e-25	9.22972658857134e-24
ccRCC	ENPP3	riBAQ	1.38328286426982	1.8969789463354e-22	5.5257688445408e-21
ccRCC	MCAM	riBAQ	1.38311801576011	1.39489435595384e-25	6.45664113529868e-24
ccRCC	NDUFA8	riBAQ	-1.3823652866351	2.55452108457076e-25	1.11138112593535e-23
ccRCC	SDHB	riBAQ	-1.38153137131898	1.33831729069364e-22	3.95525433695667e-21
ccRCC	NDUFB8	riBAQ	-1.38124189899737	1.03190143969508e-22	3.09478843023345e-21
ccRCC	MT-ND1	riBAQ	-1.37955984458902	5.51685190596098e-21	1.32836883065859e-19
ccRCC	PLCXD3	riBAQ	-1.37668210199498	3.3341079404878e-22	9.4144435077228e-21
ccRCC	COX5B	riBAQ	-1.37665328483109	1.05634372238461e-22	3.15874817516602e-21
ccRCC	SORD	riBAQ	-1.37609263333577	3.23737011603997e-23	1.01916834988501e-21
ccRCC	CA1	riBAQ	1.37480820787178	6.89714128807023e-15	8.3631963202354e-14
ccRCC	CGN	riBAQ	-1.37411525588406	8.81579907800881e-25	3.51833682101478e-23
ccRCC	TAP1	riBAQ	1.37388537488082	4.4868738391888e-24	1.59033007370129e-22
ccRCC	HMGCL	riBAQ	-1.37248857448644	2.26688885737608e-24	8.4795027111518e-23
ccRCC	TAGLN3	riBAQ	-1.37187948474827	2.05242419648283e-22	5.96143956439725e-21
ccRCC	MAGI2	riBAQ	-1.37146374721161	3.86492824565049e-24	1.38440910339784e-22
ccRCC	HSPA2	riBAQ	-1.37144636037585	2.66722032439725e-19	5.25002183076018e-18
ccRCC	DHRS4	riBAQ	-1.37126002013875	4.86604671662203e-21	1.19147622141057e-19
ccRCC	FCGR1A	riBAQ	1.37046679328405	1.02754108103435e-22	3.09478843023345e-21
ccRCC	ECHDC3	riBAQ	-1.37028738927882	2.35202573433101e-21	6.00566369494042e-20
ccRCC	LAIR1	riBAQ	1.36927205711582	6.40963762029925e-24	2.21001688969298e-22
ccRCC	ENTPD5	riBAQ	-1.36850544821127	8.34177431917493e-21	1.95742051558973e-19
ccRCC	BDH2	riBAQ	-1.3661869490064	1.85852494317293e-24	7.05613009323743e-23
ccRCC	CTH	riBAQ	-1.363678919694	5.17481471977243e-21	1.25495446924242e-19
ccRCC	PRKAR2B	riBAQ	-1.36355320259873	6.04855935077317e-21	1.45294422129828e-19
ccRCC	GIMAP2	riBAQ	1.36301093969157	4.31899608092092e-24	1.53619871130861e-22
ccRCC	ANK1	riBAQ	1.36207820983273	1.1234533865721e-16	1.66741537037795e-15
ccRCC	PTPRC	riBAQ	1.3612202428017	2.4452467347148e-23	7.79480067603897e-22
ccRCC	ANK2	riBAQ	-1.35942409433769	2.67675762118257e-23	8.50604765076102e-22
ccRCC	COX7A2	riBAQ	-1.35924102922748	2.57441965680592e-20	5.78645056785845e-19
ccRCC	ACOT2	riBAQ	-1.35899611699953	4.40809377565343e-22	1.23438802772925e-20
ccRCC	SULT1C2	riBAQ	-1.35860066821721	1.46473380760174e-21	3.83669421386533e-20
ccRCC	NDUFB7	riBAQ	-1.3579451519294	3.26101451489454e-22	9.23377210544301e-21
ccRCC	QPRT	riBAQ	-1.35749497709127	2.33556439590935e-22	6.72602735265146e-21
ccRCC	NDUFS2	riBAQ	-1.35735015215633	9.00737773287055e-25	3.58069757169054e-23
ccRCC	FMO1	riBAQ	-1.35721280626098	6.78393063365823e-21	1.61808717255043e-19
ccRCC	DCLK1	riBAQ	1.35669727847787	4.42108516410739e-20	9.65873713546479e-19
ccRCC	LDHD	riBAQ	-1.35612983099217	2.39585928453316e-20	5.40909255396718e-19
ccRCC	CSTA	riBAQ	1.35583930509768	8.86055815481357e-20	1.86734881528784e-18
ccRCC	MUC13	riBAQ	-1.35510225329378	1.44576878152371e-13	1.50315468085188e-12
ccRCC	MACROD1	riBAQ	-1.35504732666989	7.4128433115907e-22	2.02544454581118e-20
ccRCC	EPB42	riBAQ	1.35325702529926	6.46512717157977e-15	7.87704256470001e-14
ccRCC	PSMB10	riBAQ	1.35007971386898	3.09214220895943e-24	1.13159009285999e-22
ccRCC	ALDH5A1	riBAQ	-1.3490830904395	2.15063049070622e-22	6.21109438298829e-21
ccRCC	PKM	riBAQ	1.34803275175388	3.80474440744215e-24	1.36768418646245e-22
ccRCC	CHCHD4	riBAQ	-1.34763501707829	1.32235377030547e-23	4.38062097045313e-22
ccRCC	SLC47A1	riBAQ	-1.34737945140389	1.14465053680055e-18	2.10586615091599e-17
ccRCC	ACE	riBAQ	-1.34628054902478	1.6155612074416e-18	2.94020537878554e-17
ccRCC	GPM6A	riBAQ	-1.34601965934721	2.08926395172476e-23	6.7234503741695e-22
ccRCC	CPNE6	riBAQ	-1.34594778814366	8.78524149488061e-14	9.37431505616892e-13
ccRCC	APOBR	riBAQ	1.34472512172952	1.18242933766525e-24	4.61011007535102e-23
ccRCC	TTLL4	riBAQ	1.34295270256364	1.9816536263111e-12	1.83452263104253e-11
ccRCC	ABCG1	riBAQ	1.34292391812838	7.67179181854183e-22	2.09056327055265e-20
ccRCC	CMTM3	riBAQ	1.34216174620141	0.00275643567208681	0.00713898528562698
ccRCC	MCCC1	riBAQ	-1.34117496135868	5.03369150209229e-22	1.39798714401944e-20
ccRCC	COX8A	riBAQ	-1.33969258564374	8.47073724785306e-22	2.28980969283964e-20
ccRCC	ZADH2	riBAQ	-1.3395363553484	4.92976297535088e-25	2.01504061617467e-23
ccRCC	OAT	riBAQ	-1.33929082309773	4.46603337112942e-18	7.83255714241158e-17
ccRCC	AKR7A3	riBAQ	-1.33835088845095	1.57788328309852e-21	4.12242341256952e-20
ccRCC	NXNL1	riBAQ	-1.33717318987278	3.85011230204974e-11	3.02312845901458e-10
ccRCC	SCPEP1	riBAQ	-1.33620127993203	3.26649016271806e-24	1.1868247591209e-22
ccRCC	DEFA1	riBAQ	-1.33570294767955	1.72862196638705e-11	1.42928555246864e-10
ccRCC	DBT	riBAQ	-1.33371069422486	1.28070676027519e-23	4.25656538652774e-22
ccRCC	AFMID	riBAQ	-1.33182882538568	2.94753132360961e-21	7.37756173516805e-20
ccRCC	SIGIRR	riBAQ	-1.33165331469514	8.6030019672687e-23	2.62676599223503e-21
ccRCC	LOX	riBAQ	1.3315589273518	3.29272453590188e-19	6.40659282541984e-18
ccRCC	FGL1	riBAQ	-1.33140485691422	2.53332236761283e-17	4.03144251813049e-16
ccRCC	FYB1	riBAQ	1.33130794325743	1.20331696588527e-22	3.58765414211148e-21
ccRCC	NDUFB1	riBAQ	-1.3308967683221	2.02608311617093e-21	5.23938891546549e-20
ccRCC	LRRC25	riBAQ	1.33024771167524	1.45878988680367e-21	3.83102411464476e-20
ccRCC	COL21A1	riBAQ	1.33020384345662	7.15926594148452e-16	9.79399174748024e-15
ccRCC	C5AR1	riBAQ	1.32865549920482	8.45348641058234e-24	2.88528591730886e-22
ccRCC	VCAN	riBAQ	1.32822358790211	2.27950266279398e-15	2.95490006301056e-14
ccRCC	ITGAL	riBAQ	1.32704508407953	8.09483121799205e-21	1.90545480686956e-19
ccRCC	TNFAIP6	riBAQ	1.32643520808476	5.37070276004202e-19	1.02722290336879e-17
ccRCC	SCD5	riBAQ	-1.32601007728861	2.09201919018292e-18	3.78017799124497e-17
ccRCC	CD53	riBAQ	1.3259159384857	4.62585744509083e-21	1.13540718936769e-19
ccRCC	BCL11A	riBAQ	1.32472544792705	0.00704913253982828	0.0166644255028543
ccRCC	COL3A1	riBAQ	1.32448632183024	3.03429860904494e-17	4.79107242988918e-16
ccRCC	LSP1	riBAQ	1.32361664026923	9.38839931839217e-21	2.18782077909291e-19
ccRCC	TMEM159	riBAQ	1.3232602052511	1.79120115862042e-24	6.82609253568991e-23
ccRCC	STK33	riBAQ	-1.32275702042294	5.77164744998843e-18	9.96715335613846e-17
ccRCC	LILRB4	riBAQ	1.31994003178806	2.17817677050925e-21	5.60410607173916e-20
ccRCC	SH3YL1	riBAQ	-1.31973693295032	6.54564098308497e-20	1.39985575201545e-18
ccRCC	RBP2	riBAQ	-1.31372041728876	2.97558333574664e-19	5.82306723445246e-18
ccRCC	GPT2	riBAQ	-1.31278151491439	3.47449091467642e-19	6.74730160959288e-18
ccRCC	ATP6V0D2	riBAQ	-1.3117353583101	1.48931558705313e-15	1.98386230038865e-14
ccRCC	TJP3	riBAQ	-1.31085404005156	2.97906924475945e-23	9.40773362433849e-22
ccRCC	PDHA1	riBAQ	-1.30919162408103	1.26321228233158e-22	3.75518560293116e-21
ccRCC	CCL14	riBAQ	-1.30831958115496	5.3984062490538e-19	1.0305771025736e-17
ccRCC	HBD	riBAQ	1.30821439560857	2.46829077397991e-13	2.50712059878099e-12
ccRCC	NDUFB10	riBAQ	-1.30810521498505	7.43079215974646e-24	2.54479527443749e-22
ccRCC	NDUFB2	riBAQ	-1.30719019424209	4.62195141949617e-22	1.29070858235352e-20
ccRCC	NEFL	riBAQ	1.30632054560703	1.18361652774893e-11	9.94061370488063e-11
ccRCC	RPL37	riBAQ	1.3059261114861	4.57649582450731e-10	3.17753001185141e-09
ccRCC	COL2A1	riBAQ	1.30484289762278	4.80160649639041e-09	2.94279837085306e-08
ccRCC	HLA-A	riBAQ	1.30291652935838	3.85035940542357e-22	1.08119372002157e-20
ccRCC	MYO7B	riBAQ	-1.30253307365768	2.34460128188055e-21	6.00182403899574e-20
ccRCC	ALDOC	riBAQ	1.30096292085809	1.02251314827574e-21	2.7421205777966e-20
ccRCC	RENBP	riBAQ	-1.29932692222809	6.25088546791315e-20	1.33964536973014e-18
ccRCC	CSPG4	riBAQ	1.29858409410275	3.52199231797814e-21	8.75059709003539e-20
ccRCC	ERO1A	riBAQ	1.29710792014733	6.80463302412626e-23	2.09661291688656e-21
ccRCC	ACO1	riBAQ	-1.29701731181652	2.87692954031029e-21	7.23658430524202e-20
ccRCC	GCSH	riBAQ	-1.29656716869727	1.2523071331192e-21	3.33192582898409e-20
ccRCC	SLC27A2	riBAQ	-1.29615642167817	1.02594475167837e-18	1.90476226149518e-17
ccRCC	BHMT2	riBAQ	-1.29583222534123	5.01866268848435e-18	8.74126867236527e-17
ccRCC	SUCLA2	riBAQ	-1.29417916860355	2.99389088468271e-22	8.57318415198549e-21
ccRCC	FRAS1	riBAQ	-1.29341121314156	1.02715165321391e-22	3.09478843023345e-21
ccRCC	LEFTY1	riBAQ	1.29307503218152	2.77629023177998e-20	6.1989546430735e-19
ccRCC	PLOD3	riBAQ	1.29099568728253	5.83867618205683e-23	1.80447135541189e-21
ccRCC	UQCRC2	riBAQ	-1.29095284591006	1.27791374637309e-22	3.78778118332867e-21
ccRCC	NCKAP1L	riBAQ	1.29032311368272	1.33869516106777e-23	4.40595871679998e-22
ccRCC	CD48	riBAQ	1.29011218676953	8.44582669474814e-22	2.28918035306583e-20
ccRCC	ABCB1	riBAQ	-1.2888798513464	2.26052551082565e-20	5.12638637656366e-19
ccRCC	FUT3	riBAQ	-1.28705705549677	7.59253579203198e-23	2.33228894920691e-21
ccRCC	ENPP1	riBAQ	-1.28658527439622	1.0962348925024e-18	2.03154170115116e-17
ccRCC	PYCARD	riBAQ	1.2864821952546	2.76119342706488e-20	6.17885601990215e-19
ccRCC	SYN1	riBAQ	-1.28583640874547	1.23530901987333e-19	2.56605072427376e-18
ccRCC	MMP14	riBAQ	1.28545502518129	3.43507062687394e-22	9.67258637350587e-21
ccRCC	PDZK1	riBAQ	-1.28422378688443	4.88976444383595e-20	1.06368116238552e-18
ccRCC	PBLD	riBAQ	-1.28328834694516	1.65227316654559e-21	4.29463925365965e-20
ccRCC	COQ3	riBAQ	-1.28248580550339	8.37363013796813e-20	1.77209788535664e-18
ccRCC	GLA	riBAQ	-1.28034703265611	1.79940013206357e-23	5.86511869412488e-22
ccRCC	CAV2	riBAQ	1.27780658873032	4.15726452480998e-17	6.42411440365835e-16
ccRCC	NDRG1	riBAQ	1.27632763091286	9.12878718271011e-22	2.46113073593437e-20
ccRCC	IDNK	riBAQ	-1.27578765104711	1.4675168953404e-20	3.34297050967767e-19
ccRCC	MCCC2	riBAQ	-1.27559916188512	7.1073435939364e-20	1.51359542041456e-18
ccRCC	CYCS	riBAQ	-1.27388578158827	3.98045179615747e-19	7.7003511178718e-18
ccRCC	FKBP10	riBAQ	1.27322423635764	4.66647628771466e-20	1.0172918307218e-18
ccRCC	UQCR10	riBAQ	-1.27278525496586	1.67115306090756e-19	3.39488548665731e-18
ccRCC	ANKS4B	riBAQ	-1.27049217350141	6.17391781613168e-20	1.32595349368913e-18
ccRCC	GINS1	riBAQ	1.26975516332138	8.50790960239815e-17	1.27204542241165e-15
ccRCC	ESPN	riBAQ	-1.26824155604078	1.00988116436362e-19	2.11075574498021e-18
ccRCC	GBP1	riBAQ	1.26819687182703	7.00850416741885e-20	1.49568856305526e-18
ccRCC	L2HGDH	riBAQ	-1.2679674449148	2.84923148441796e-21	7.18474118346887e-20
ccRCC	IDH2	riBAQ	-1.26702946583083	5.1477182940511e-20	1.11500898176914e-18
ccRCC	PNMA8B	riBAQ	1.26624797149512	0.006032985848193	0.0144577724688256
ccRCC	AP3S2	riBAQ	-1.26584275341625	1.02892954947802e-22	3.09478843023345e-21
ccRCC	NUBPL	riBAQ	-1.2655194271058	7.93024351700195e-21	1.87386663244403e-19
ccRCC	CD36	riBAQ	1.26277527647556	2.18322601421673e-16	3.1170932543824e-15
ccRCC	BCKDHB	riBAQ	-1.26229317583499	9.71524710643027e-20	2.03899502935577e-18
ccRCC	REG1A	riBAQ	-1.25945377127762	2.63886448801583e-14	2.97554719855578e-13
ccRCC	FHIT	riBAQ	-1.25895945197795	4.95596794464565e-23	1.54106279309426e-21
ccRCC	CRAT	riBAQ	-1.25748799333235	1.61199005174243e-21	4.20070518110875e-20
ccRCC	UQCRC1	riBAQ	-1.25706971927375	9.93563509190471e-22	2.67155259752355e-20
ccRCC	PCLO	riBAQ	1.25661882512056	6.21900654465911e-14	6.73526381871895e-13
ccRCC	ACLY	riBAQ	1.2559724623403	4.97065018978936e-22	1.38427145532678e-20
ccRCC	VWA8	riBAQ	-1.2558285494584	2.52865750072394e-22	7.26147339513841e-21
ccRCC	AFG1L	riBAQ	-1.25567582712559	2.10218850133392e-21	5.42236255420407e-20
ccRCC	CDHR5	riBAQ	-1.25525424179699	1.02009613228585e-15	1.37326885696967e-14
ccRCC	NDUFV2	riBAQ	-1.2550137364517	2.93582120145603e-21	7.36644047503956e-20
ccRCC	USH1C	riBAQ	-1.25404239225805	2.08699525189297e-19	4.19065669557532e-18
ccRCC	AIFM1	riBAQ	-1.2535066974689	1.13592585157511e-20	2.62297958027719e-19
ccRCC	IGKV6-21	riBAQ	1.25051383408776	0.000350623559982276	0.00107705182652737
ccRCC	MPP7	riBAQ	-1.25034501268687	4.14604525457416e-20	9.1164686499269e-19
ccRCC	CTSA	riBAQ	-1.25029861336945	8.41026862414526e-22	2.28565396898018e-20
ccRCC	F9	riBAQ	-1.25022569422426	3.11435188242288e-22	8.89300986820301e-21
ccRCC	TACO1	riBAQ	-1.25017297310978	5.57882414729512e-23	1.72943548566149e-21
ccRCC	ARHGAP30	riBAQ	1.24986194405266	2.55765118940127e-19	5.08370786410993e-18
ccRCC	EHHADH	riBAQ	-1.24874771589118	2.99062391477578e-18	5.34672921059649e-17
ccRCC	MT-CO3	riBAQ	-1.24864538341123	9.94668761872573e-19	1.85008389708299e-17
ccRCC	GCAT	riBAQ	-1.24673827292563	1.68028233813339e-15	2.21963895725434e-14
ccRCC	SURF6	riBAQ	1.24649121877138	1.26023740556548e-21	3.3442477958684e-20
ccRCC	SFXN5	riBAQ	-1.24501024383534	2.30391369265123e-21	5.91260078541911e-20
ccRCC	CDHR2	riBAQ	-1.24479738610638	1.37440160253974e-17	2.25807277875938e-16
ccRCC	OMD	riBAQ	1.2444990751648	2.34308277283715e-17	3.7404456800394e-16
ccRCC	LAMA4	riBAQ	1.24436463267547	2.58025418624381e-20	5.7867337800782e-19
ccRCC	AQP1	riBAQ	-1.24372270754334	7.87737030973197e-15	9.47246771408695e-14
ccRCC	OXNAD1	riBAQ	-1.24289997940993	2.67937691233116e-19	5.26372941091104e-18
ccRCC	UCHL1	riBAQ	-1.24264795026589	3.22290639334882e-17	5.08096455822348e-16
ccRCC	CLYBL	riBAQ	-1.24178389704068	5.91804744874442e-19	1.12553934311299e-17
ccRCC	CUBN	riBAQ	-1.24164785524304	3.36377019609235e-18	5.96128295066226e-17
ccRCC	PALM	riBAQ	-1.24043447308548	5.39228456991812e-22	1.48941658542943e-20
ccRCC	MYO1F	riBAQ	1.23895606921183	4.57667208905517e-21	1.12824490962099e-19
ccRCC	ADAMTS7	riBAQ	1.2380367334313	2.69724212438464e-11	2.17171909570191e-10
ccRCC	PARD3B	riBAQ	-1.23670583765022	8.80880441133151e-25	3.51833682101478e-23
ccRCC	SLC25A5	riBAQ	-1.23421231327316	1.05032646047468e-19	2.19077352465675e-18
ccRCC	PDSS2	riBAQ	-1.23327974113982	1.2606055445686e-19	2.61324302766706e-18
ccRCC	CHP1	riBAQ	-1.23283651406705	6.85883343339762e-22	1.88422749361387e-20
ccRCC	MCUB	riBAQ	1.23234276318123	4.33697549736058e-09	2.67746166971646e-08
ccRCC	ALDH1L1	riBAQ	-1.23144283886928	9.15875070790752e-20	1.92618788228337e-18
ccRCC	ETFDH	riBAQ	-1.22766092944891	1.14560047817087e-20	2.63930728345867e-19
ccRCC	ADA2	riBAQ	1.22698320664793	4.93147728893542e-21	1.20458759705876e-19
ccRCC	COL8A1	riBAQ	1.22519382069037	1.05379473575424e-16	1.56862220797955e-15
ccRCC	CMTM4	riBAQ	-1.22507105679226	1.31668120823992e-21	3.47583265831459e-20
ccRCC	SERPINE1	riBAQ	1.22469525245304	2.31790780052931e-13	2.36147048984579e-12
ccRCC	PTGS1	riBAQ	1.22047905614046	2.39248327234629e-15	3.09344425150183e-14
ccRCC	MAB21L4	riBAQ	-1.21987755362058	1.78565005757959e-21	4.62944619787322e-20
ccRCC	SIRPA	riBAQ	1.21825926694047	1.07479412622689e-21	2.87471980410607e-20
ccRCC	AK3	riBAQ	-1.21821170789421	3.20508375784755e-20	7.14064484687926e-19
ccRCC	HS6ST1	riBAQ	-1.21783368528451	7.84878051415482e-20	1.66449975045999e-18
ccRCC	GATD3B	riBAQ	-1.21628852761385	5.35171333560857e-22	1.48224912795257e-20
ccRCC	CHGB	riBAQ	-1.21589611811452	3.10556658078324e-16	4.37846014317103e-15
ccRCC	RAP1GAP	riBAQ	-1.21447964078304	1.09730472088656e-20	2.53958400813403e-19
ccRCC	MCM6	riBAQ	1.21427544886754	6.8501466518899e-21	1.63004546033352e-19
ccRCC	TAPBP	riBAQ	1.21358767898916	3.28431658959725e-20	7.30112220805863e-19
ccRCC	EPB41L3	riBAQ	-1.21158832709794	3.35176763632536e-21	8.34812494580594e-20
ccRCC	ACOT11	riBAQ	-1.21103982754652	1.36332043881858e-19	2.79756665755141e-18
ccRCC	VWF	riBAQ	1.21044845004811	2.64146358570351e-16	3.75547214141325e-15
ccRCC	LOXL3	riBAQ	1.21019958938197	1.73549224103249e-09	1.12701376344307e-08
ccRCC	LRP2	riBAQ	-1.20998715465413	1.6648965818157e-17	2.7133531591424e-16
ccRCC	ABCC3	riBAQ	1.20995660131498	6.98580167049328e-19	1.31871641589926e-17
ccRCC	ETFA	riBAQ	-1.20979087347528	5.00178385371893e-20	1.08571912045286e-18
ccRCC	ENOSF1	riBAQ	-1.20915891997171	7.85925012465545e-19	1.4753558984006e-17
ccRCC	KLHL14	riBAQ	-1.20865386713936	8.62014769416338e-21	2.01807014262666e-19
ccRCC	ECHDC2	riBAQ	-1.20828143005104	2.76554289509833e-21	7.00857708190293e-20
ccRCC	LLGL2	riBAQ	-1.2076290524957	5.21457716536265e-21	1.26157920585397e-19
ccRCC	CYP27A1	riBAQ	-1.20719032902991	7.19925044992335e-19	1.35396663842065e-17
ccRCC	ACSS3	riBAQ	-1.20581972704678	7.06263375024648e-19	1.33074197632432e-17
ccRCC	BPGM	riBAQ	1.20541144261148	5.86993632408365e-16	8.11780962035962e-15
ccRCC	HLA-F	riBAQ	1.20496073569573	6.82612756112956e-19	1.29097863968601e-17
ccRCC	COL4A3	riBAQ	-1.20483586985927	1.31955564761381e-18	2.42324920287341e-17
ccRCC	OAS2	riBAQ	1.20398717824873	9.81108880890676e-20	2.05485552181586e-18
ccRCC	HCK	riBAQ	1.20325824446413	2.27780568442894e-19	4.55426355484342e-18
ccRCC	ALDH1A2	riBAQ	-1.20324783137174	1.04272155813234e-17	1.75001133026283e-16
ccRCC	PLIN4	riBAQ	-1.20277249290581	1.52523479077627e-10	1.11392687853739e-09
ccRCC	LARS2	riBAQ	-1.2016718915145	4.15488657025375e-20	9.1164686499269e-19
ccRCC	NTN4	riBAQ	-1.20046073208888	2.24953334276894e-17	3.60245173706932e-16
ccRCC	PLA2G2A	riBAQ	-1.20024286486239	1.48630452171375e-08	8.5508904294054e-08
ccRCC	MTHFS	riBAQ	-1.19969642437501	1.70918075803295e-19	3.46519306883601e-18
ccRCC	COA4	riBAQ	-1.19968135435298	2.48360267348373e-19	4.94622402772193e-18
ccRCC	BCAN	riBAQ	1.19929623744937	1.23166032743681e-17	2.05350999000442e-16
ccRCC	CORO1A	riBAQ	1.19802022879941	8.59246799337107e-18	1.45412100248418e-16
ccRCC	CGNL1	riBAQ	-1.19540478849837	4.27971416054381e-21	1.06072035318906e-19
ccRCC	GBP7	riBAQ	1.19300392093034	1.42814341677308e-12	1.34295823894515e-11
ccRCC	CORO2B	riBAQ	-1.19133402844853	1.60586855118743e-20	3.64993038192533e-19
ccRCC	BTN3A1	riBAQ	1.19125941610066	2.62918165867006e-18	4.71717070335192e-17
ccRCC	HSD17B8	riBAQ	-1.19116656825154	4.42951465201379e-19	8.53650000522124e-18
ccRCC	RSL1D1	riBAQ	1.1900003344391	6.04345188206397e-20	1.30068942098689e-18
ccRCC	ICAM1	riBAQ	1.18995617389752	1.19970712454733e-20	2.75769413186763e-19
ccRCC	CDH13	riBAQ	1.18985672764505	3.53092121679878e-16	4.96434790217604e-15
ccRCC	FHL2	riBAQ	-1.1888656857303	5.68100494003247e-15	6.99736902516514e-14
ccRCC	ANO8	riBAQ	1.18780407929519	0.00117588377764478	0.00325948423680205
ccRCC	SLC2A9	riBAQ	-1.18712846379769	2.04724152344358e-15	2.67089926938837e-14
ccRCC	MSR1	riBAQ	1.1866103283624	6.81214824713018e-19	1.29074293048895e-17
ccRCC	COLGALT1	riBAQ	1.18584507614822	7.6587215171842e-21	1.8139359817686e-19
ccRCC	CD8A	riBAQ	1.1848953541214	1.90745189281106e-16	2.75047508355984e-15
ccRCC	RPL35	riBAQ	1.18479420885854	2.02605406425508e-16	2.89677151612887e-15
ccRCC	HSDL2	riBAQ	-1.18402712662126	5.45955265636757e-19	1.04029107664658e-17
ccRCC	DLD	riBAQ	-1.18157613397152	1.29274257030765e-20	2.95813350681911e-19
ccRCC	NQO2	riBAQ	-1.18137356940743	2.11105949332899e-18	3.80779538859002e-17
ccRCC	MNDA	riBAQ	1.17993310893791	1.36381347562562e-17	2.24431448091184e-16
ccRCC	CASP1	riBAQ	1.17957713217447	2.05979230362741e-19	4.15938537487472e-18
ccRCC	MCM4	riBAQ	1.17953200629144	3.85682563446695e-20	8.49926988186772e-19
ccRCC	ABHD10	riBAQ	-1.17948232675717	5.96075324326305e-17	9.03201130447797e-16
ccRCC	CALML4	riBAQ	-1.17901745688518	5.06837228398521e-18	8.79761812375994e-17
ccRCC	MAOA	riBAQ	-1.17888409174138	1.39182487552885e-19	2.85028863903757e-18
ccRCC	UGT1A10	riBAQ	1.1786896508487	1.65187474293374e-06	7.43233655975112e-06
ccRCC	FAM53C	riBAQ	1.17820572182157	6.13848082876851e-05	0.000217344673982628
ccRCC	RETN	riBAQ	-1.17770390132384	7.44970390964468e-15	9.00091162479954e-14
ccRCC	NDUFA13	riBAQ	-1.17727606560952	2.33100444697885e-19	4.65145513366626e-18
ccRCC	HACL1	riBAQ	-1.17696855705243	8.31725411409116e-18	1.41463095561312e-16
ccRCC	CKMT2	riBAQ	-1.17633879742707	7.25791346327357e-15	8.77965021207688e-14
ccRCC	GALM	riBAQ	-1.1761713913709	2.66096601591974e-19	5.24790126524872e-18
ccRCC	PSMB9	riBAQ	1.17579679081886	4.97654703796179e-21	1.2097663626815e-19
ccRCC	BHMT	riBAQ	-1.17449685424087	5.35778907721446e-17	8.1918413085555e-16
ccRCC	FCGR2B	riBAQ	1.17413353049039	9.58761671315138e-18	1.61713262264918e-16
ccRCC	DLG2	riBAQ	-1.17392808261843	5.21127656512734e-11	4.01724034530007e-10
ccRCC	GPNMB	riBAQ	1.17386365193793	2.6748295243573e-12	2.42619990876177e-11
ccRCC	SLC1A4	riBAQ	1.17383236066021	1.4270114531772e-19	2.9105865394079e-18
ccRCC	COX4I1	riBAQ	-1.17316288733682	1.17791376181961e-16	1.74059938827483e-15
ccRCC	GGT1	riBAQ	-1.17290179798267	2.7346293421701e-19	5.36188348966697e-18
ccRCC	LGALS9	riBAQ	1.17243989866613	1.13547700731492e-18	2.09278734966388e-17
ccRCC	APOO	riBAQ	-1.17124585221698	2.00194794581649e-17	3.23186003359295e-16
ccRCC	SORT1	riBAQ	-1.17084071779192	1.35016397378545e-19	2.77618908768014e-18
ccRCC	HBG2	riBAQ	1.17057988259139	1.0290706837326e-08	6.01250116484001e-08
ccRCC	GAS2	riBAQ	-1.16954762691486	3.13561241355932e-19	6.112635199279e-18
ccRCC	C11orf54	riBAQ	-1.16937099210519	6.30569969974132e-19	1.19702018457449e-17
ccRCC	SDR39U1	riBAQ	-1.16922684651337	1.51358065570644e-18	2.75956242929787e-17
ccRCC	NDUFB6	riBAQ	-1.16919266882114	3.64945708033911e-18	6.45629082432768e-17
ccRCC	PPP1R1A	riBAQ	-1.16821867512553	4.63008272546541e-15	5.77308100713934e-14
ccRCC	TLR3	riBAQ	1.16811728297351	6.29962995973289e-18	1.08419947201719e-16
ccRCC	MEX3A	riBAQ	-1.16728822304415	2.3303222521887e-12	2.13007003340279e-11
ccRCC	HLA-DMA	riBAQ	1.16569083185413	4.63286470594252e-18	8.09712922829989e-17
ccRCC	TBXAS1	riBAQ	1.16411115087496	3.73142604131618e-20	8.24084221804403e-19
ccRCC	COX7B	riBAQ	-1.16179014413532	1.57584149002113e-14	1.82355082013061e-13
ccRCC	DACH1	riBAQ	-1.1604803056882	1.30192093261747e-20	2.97242623737462e-19
ccRCC	S100A8	riBAQ	1.16035905822256	2.93996388144351e-13	2.95952471362392e-12
ccRCC	HPCAL1	riBAQ	1.15929624833696	2.27607790322759e-19	4.55426355484342e-18
ccRCC	SLC34A3	riBAQ	-1.15706098930239	9.76713782862533e-15	1.15395659870367e-13
ccRCC	NAIP	riBAQ	1.15678914233757	1.09907188142076e-16	1.63362047829358e-15
ccRCC	ATP5F1C	riBAQ	-1.15673743845546	1.12739861320163e-18	2.08168301311929e-17
ccRCC	PAPPA	riBAQ	-1.15615059281292	3.27936471560286e-16	4.61707223917586e-15
ccRCC	MMUT	riBAQ	-1.15575136799678	8.57145059956488e-20	1.81018322349561e-18
ccRCC	VSNL1	riBAQ	-1.15512782178916	8.99918011275097e-16	1.2228510563399e-14
ccRCC	DOCK2	riBAQ	1.15439632908222	5.1959226123898e-20	1.12305048020886e-18
ccRCC	CNP	riBAQ	-1.15434120746106	2.57648415589429e-19	5.10113669693368e-18
ccRCC	BIN2	riBAQ	1.15417832415868	1.88344558870978e-18	3.41547190210215e-17
ccRCC	COBLL1	riBAQ	-1.1530966628486	1.3842555267469e-18	2.52883904423552e-17
ccRCC	RBP1	riBAQ	-1.15251097567387	1.66760807439582e-17	2.71340979938209e-16
ccRCC	CTSE	riBAQ	1.15239603510727	2.81312911648026e-07	1.39924876613152e-06
ccRCC	PDHB	riBAQ	-1.15116198267831	2.1267454727132e-18	3.8292751077964e-17
ccRCC	DECR1	riBAQ	-1.15105936242561	1.28496079567494e-20	2.9469790918002e-19
ccRCC	GYPC	riBAQ	1.15091948050337	4.19347758206769e-15	5.28722416037564e-14
ccRCC	EVI2B	riBAQ	1.15090462739822	3.91375719111431e-18	6.8997837645784e-17
ccRCC	RBP4	riBAQ	-1.15029540597282	7.81003113687553e-15	9.40264674994148e-14
ccRCC	MTCH2	riBAQ	-1.15005585652621	4.82590704428757e-19	9.26519312650437e-18
ccRCC	HLA-DPA1	riBAQ	1.14831425369838	5.4411142353841e-18	9.41238481298441e-17
ccRCC	SLC25A42	riBAQ	-1.14784914562586	8.63512893049514e-15	1.0310282917365e-13
ccRCC	HLA-B	riBAQ	1.14676002360839	3.91836498055282e-17	6.07346571985686e-16
ccRCC	S100A9	riBAQ	1.14601691305076	9.46472434568148e-15	1.12215100224764e-13
ccRCC	ADH1A	riBAQ	-1.14551544603503	8.67574371936221e-14	9.26723014575077e-13
ccRCC	APOBEC3C	riBAQ	1.14528120488746	3.39725989711836e-17	5.33922846156416e-16
ccRCC	DMAC2	riBAQ	-1.14520319157953	3.35096514761447e-18	5.94899014034464e-17
ccRCC	COX6A1	riBAQ	-1.14494841686317	6.67653308590711e-17	1.00714309362858e-15
ccRCC	ANXA1	riBAQ	1.1442514341512	1.29923991651554e-17	2.14454641855664e-16
ccRCC	SLC2A10	riBAQ	-1.14192806699976	4.98314625787346e-14	5.46098958011494e-13
ccRCC	ANKRD2	riBAQ	-1.14138321454136	1.94449363773965e-13	1.99305682565893e-12
ccRCC	NDUFB11	riBAQ	-1.14058278813514	3.86340952244154e-18	6.82288890748952e-17
ccRCC	MOXD1	riBAQ	-1.14005106200154	3.67686134570331e-14	4.08240344593587e-13
ccRCC	MCEE	riBAQ	-1.13936003958923	1.1321376305817e-16	1.6753984176944e-15
ccRCC	GCDH	riBAQ	-1.13852230880065	4.3805617665544e-20	9.59087572949502e-19
ccRCC	HLA-DRA	riBAQ	1.13837614342672	2.57446481925208e-19	5.10113669693368e-18
ccRCC	UQCRFS1	riBAQ	-1.13799371131198	8.57361750815307e-19	1.60351956974442e-17
ccRCC	CPT2	riBAQ	-1.13605134278861	1.25700566215286e-17	2.08350409823627e-16
ccRCC	ERAP2	riBAQ	1.13586603883123	4.81001419323996e-10	3.32826715883095e-09
ccRCC	ACP6	riBAQ	-1.13446500319947	6.33504576363716e-18	1.08844676111847e-16
ccRCC	PTPRD	riBAQ	-1.13363977268756	1.99016435921165e-17	3.22273100787995e-16
ccRCC	CLDN7	riBAQ	-1.13238322673251	1.3945155654228e-16	2.03106383429467e-15
ccRCC	PTN	riBAQ	-1.13086771288822	4.51515881669101e-10	3.14060135264892e-09
ccRCC	CARD14	riBAQ	-1.13045581395845	1.42309048360829e-13	1.48414282225692e-12
ccRCC	SFN	riBAQ	1.13004944129702	5.62633470850523e-11	4.31423259758832e-10
ccRCC	COL4A1	riBAQ	-1.12854826545522	1.14898917276736e-17	1.91883084750292e-16
ccRCC	DPYS	riBAQ	-1.12838535536534	1.24655460113736e-17	2.07493004790302e-16
ccRCC	NTM	riBAQ	1.12759709953164	6.79106130757875e-06	2.76914676085783e-05
ccRCC	MLKL	riBAQ	1.12658499290613	1.05668328144437e-19	2.19950686324467e-18
ccRCC	GPT	riBAQ	-1.12608418115009	4.50962236012747e-15	5.64370887217434e-14
ccRCC	RAB11FIP3	riBAQ	-1.12566326641565	1.18235815891384e-16	1.74462367640606e-15
ccRCC	KMO	riBAQ	-1.1234531991056	5.46673645547352e-13	5.36979723344332e-12
ccRCC	H3C15	riBAQ	1.12331936991253	1.52579051007268e-15	2.02712167766799e-14
ccRCC	PCYT2	riBAQ	-1.1231558894278	7.85329478476276e-18	1.33796385265782e-16
ccRCC	ACSF3	riBAQ	-1.12292160439742	1.1134755923858e-18	2.05972665693701e-17
ccRCC	FERMT1	riBAQ	-1.12254488418482	4.53425875867999e-16	6.30504540970358e-15
ccRCC	NAGLU	riBAQ	-1.12186579129125	1.03754148528458e-17	1.74420531282418e-16
ccRCC	LILRB1	riBAQ	1.12171352836527	9.37355389211374e-15	1.11264304220559e-13
ccRCC	NAPEPLD	riBAQ	-1.12165093809152	2.2469610923269e-18	4.03855400583649e-17
ccRCC	CD4	riBAQ	1.12134604320063	4.49490239162723e-18	7.86957263280228e-17
ccRCC	SUSD2	riBAQ	-1.12123367350701	9.45402389761689e-18	1.59725733750237e-16
ccRCC	LILRB2	riBAQ	1.12110201369747	2.86437540971098e-15	3.64776049349751e-14
ccRCC	PEDS1	riBAQ	1.12071361954683	1.20644151550116e-09	7.9984942070865e-09
ccRCC	ISG20	riBAQ	1.11882504636528	5.56689610399279e-17	8.48595876784585e-16
ccRCC	VAV1	riBAQ	1.11825999987563	4.21788836065598e-19	8.14413986894661e-18
ccRCC	MCM7	riBAQ	1.11736244073435	7.25145969593024e-18	1.23959606977479e-16
ccRCC	KHK	riBAQ	-1.11716443152564	4.34858261986056e-15	5.44889765358794e-14
ccRCC	VIM	riBAQ	1.11657287195633	1.38453750572232e-18	2.52883904423552e-17
ccRCC	GBP4	riBAQ	1.11593680129986	1.92106533721493e-16	2.76617035843007e-15
ccRCC	TUBAL3	riBAQ	-1.11400664456715	4.22906316033491e-15	5.32546748525652e-14
ccRCC	DARS2	riBAQ	-1.11311367634044	4.11205095436768e-18	7.23678134104603e-17
ccRCC	SIAE	riBAQ	-1.11213850954006	7.20621776338555e-18	1.23394306532837e-16
ccRCC	THEMIS2	riBAQ	1.11206614995849	1.58120253106529e-17	2.58944265870902e-16
ccRCC	SPARC	riBAQ	1.11125925933754	8.56785632143068e-18	1.45238059415289e-16
ccRCC	ALDH7A1	riBAQ	-1.11119892160946	3.14090372999165e-18	5.60551780121925e-17
ccRCC	RASSF2	riBAQ	1.11099580127843	3.4333748601608e-17	5.37930772139877e-16
ccRCC	XAF1	riBAQ	1.10978150026599	6.67205422814783e-16	9.16458180362257e-15
ccRCC	ATP6V1G1	riBAQ	-1.10970675402207	1.24130066908507e-16	1.82627937336942e-15
ccRCC	ACOT13	riBAQ	-1.10919050697676	8.15807213502682e-17	1.22697889069387e-15
ccRCC	LRPPRC	riBAQ	-1.10740930551316	7.6602056801857e-18	1.30726439360341e-16
ccRCC	BBOX1	riBAQ	-1.10723325912294	6.05733873887522e-15	7.41585057922441e-14
ccRCC	NDUFAF5	riBAQ	-1.10619549130793	2.26860939240221e-17	3.62727025406644e-16
ccRCC	FOXRED1	riBAQ	-1.10542933230393	2.78219449564052e-15	3.55650764215737e-14
ccRCC	CD274	riBAQ	1.10506368749012	2.08028845727325e-14	2.37476172200214e-13
ccRCC	RASAL3	riBAQ	1.10473230265324	9.94712231592669e-18	1.67498303848088e-16
ccRCC	FAM136A	riBAQ	-1.10300521133311	3.36061481341897e-17	5.28983732354473e-16
ccRCC	ANK3	riBAQ	-1.10296657059853	4.66745321040117e-19	8.97798352824225e-18
ccRCC	HINT2	riBAQ	-1.10277678023707	8.48459869350768e-17	1.27043392845033e-15
ccRCC	ANXA9	riBAQ	-1.10213882297477	5.84720010972136e-14	6.38030866654956e-13
ccRCC	RMND1	riBAQ	-1.10103619421116	4.33498113743073e-17	6.68853938967053e-16
ccRCC	EVL	riBAQ	1.10046201196127	5.20213885060948e-17	7.97792458829475e-16
ccRCC	MT-ND4	riBAQ	-1.09878707887238	3.41714287916452e-17	5.36216367896142e-16
ccRCC	SLIT2	riBAQ	-1.09768168740376	1.70013610113887e-18	3.08858058373561e-17
ccRCC	POLE2	riBAQ	1.09700359015464	8.36797710519042e-05	0.000288230322512115
ccRCC	PPIF	riBAQ	-1.09477339767882	1.58785899670774e-17	2.59614945961715e-16
ccRCC	CHGA	riBAQ	-1.09443998331614	4.6328645654925e-11	3.5959684609799e-10
ccRCC	FH	riBAQ	-1.09358230738471	1.66543632232084e-19	3.39006586332657e-18
ccRCC	CD163	riBAQ	1.09313637137776	6.71527310787781e-17	1.01148177555063e-15
ccRCC	AHSP	riBAQ	1.09311024307009	1.08342004501025e-09	7.23017050445616e-09
ccRCC	CALHM6	riBAQ	1.0903760506945	1.8931073617844e-15	2.4793836339029e-14
ccRCC	KEL	riBAQ	1.09025926873572	9.29697931247896e-14	9.87877141410894e-13
ccRCC	GZMA	riBAQ	1.08905564421739	5.08579247538191e-15	6.31024214479148e-14
ccRCC	DAP3	riBAQ	-1.0885951964954	5.05904578024479e-18	8.79649177947538e-17
ccRCC	AGPAT3	riBAQ	-1.08781789536803	8.34356020407656e-15	1.00093100341685e-13
ccRCC	LCP1	riBAQ	1.08777353108086	4.92875914931091e-15	6.13040877258462e-14
ccRCC	NEK6	riBAQ	1.0869286248924	9.5263987033865e-19	1.77516734662186e-17
ccRCC	NCEH1	riBAQ	1.08675752527797	2.02394147946035e-16	2.89677151612887e-15
ccRCC	AMN	riBAQ	-1.08670497306714	2.6790953214945e-16	3.80363995434029e-15
ccRCC	COL5A2	riBAQ	1.08669779480838	5.49554950646481e-15	6.79370553012607e-14
ccRCC	CD180	riBAQ	1.08664913652222	4.36834368588972e-17	6.72977202794288e-16
ccRCC	THNSL1	riBAQ	-1.08602375850556	2.7485501641885e-18	4.92262420748743e-17
ccRCC	PRDX3	riBAQ	-1.08530000180853	8.20144024609733e-17	1.23167407073613e-15
ccRCC	SDSL	riBAQ	-1.08380619871091	2.47838158351305e-16	3.5285609707966e-15
ccRCC	MOCS1	riBAQ	-1.0825622704803	1.96751152753269e-16	2.82102749004228e-15
ccRCC	ATP5PF	riBAQ	-1.08119902403295	1.2985507299689e-16	1.90497955856654e-15
ccRCC	COA7	riBAQ	-1.08041749112135	1.25312345133691e-17	2.08244466003316e-16
ccRCC	KCNN3	riBAQ	-1.08025224779185	5.27339479648309e-15	6.53501259803779e-14
ccRCC	ADAMTSL1	riBAQ	-1.0799168453927	6.04420615987547e-15	7.41402284065559e-14
ccRCC	HK3	riBAQ	1.07967673806942	1.47199537235502e-15	1.96337066967932e-14
ccRCC	PBK	riBAQ	1.0788760652664	1.19111969087287e-09	7.90725625826998e-09
ccRCC	NUDT8	riBAQ	-1.07817945567019	2.14385060730659e-17	3.44409090432122e-16
ccRCC	BCKDHA	riBAQ	-1.07776356591734	2.90449989605721e-16	4.11213902881731e-15
ccRCC	CMC2	riBAQ	-1.07767639519929	2.9500986740245e-17	4.66539005594171e-16
ccRCC	TP53INP2	riBAQ	1.07725259572665	4.72505065283477e-17	7.26826076901155e-16
ccRCC	ADSS1	riBAQ	1.07650392282093	1.57609059532033e-10	1.14776080206625e-09
ccRCC	ADA	riBAQ	1.07641592897368	3.59814123789505e-17	5.60281992757944e-16
ccRCC	SLC25A4	riBAQ	-1.07553521557677	9.58544119821585e-16	1.29556823235085e-14
ccRCC	ACSL1	riBAQ	-1.0754402245899	8.45763920205107e-17	1.26827054128982e-15
ccRCC	NDUFA11	riBAQ	-1.07485752439377	3.06387222845642e-15	3.89692255707186e-14
ccRCC	SLC5A1	riBAQ	-1.07481991291893	2.61617018466992e-11	2.1097945236276e-10
ccRCC	RGS10	riBAQ	1.07455668656751	1.56275650209957e-16	2.26957917790592e-15
ccRCC	ATP6V1H	riBAQ	-1.07372264891369	1.64319898101275e-16	2.38299114027557e-15
ccRCC	GLB1	riBAQ	-1.07345363930447	2.47261074140528e-17	3.94101495057002e-16
ccRCC	KCNAB2	riBAQ	1.07335703649383	1.30107136964816e-17	2.14454641855664e-16
ccRCC	ATP6V1E1	riBAQ	-1.07328661319857	7.7023741810913e-16	1.05086092965979e-14
ccRCC	LGALS3	riBAQ	1.0724961543885	6.62207965054753e-16	9.11640925455144e-15
ccRCC	HAPLN3	riBAQ	1.07240830838253	1.79375099404593e-15	2.36146153592773e-14
ccRCC	APOL2	riBAQ	1.07162572785052	2.76482536316237e-14	3.11411496737522e-13
ccRCC	DPP9	riBAQ	1.07150206527117	9.4156691340041e-19	1.75776497258563e-17
ccRCC	CDK18	riBAQ	1.07100574442561	3.96557921474311e-17	6.1372635877635e-16
ccRCC	VWA2	riBAQ	-1.0702410237277	3.43045494530929e-14	3.82557995386142e-13
ccRCC	POGLUT2	riBAQ	1.06948545653061	1.35853908328554e-16	1.9901027004719e-15
ccRCC	EBNA1BP2	riBAQ	1.06936524873479	3.4424305558067e-17	5.38517261484761e-16
ccRCC	MET	riBAQ	1.06696545630361	1.1224529186042e-17	1.88071160923815e-16
ccRCC	IL4I1	riBAQ	1.06677947995373	1.6816441937174e-15	2.21963895725434e-14
ccRCC	GRHPR	riBAQ	-1.06668640986917	1.93731350082615e-16	2.78560949757088e-15
ccRCC	ADGRE2	riBAQ	1.06640357601748	4.07654294843718e-15	5.14619126628987e-14
ccRCC	NHLRC3	riBAQ	-1.06477292978731	1.68724025414995e-17	2.74095423979456e-16
ccRCC	COQ6	riBAQ	-1.06414615477812	7.66896417198052e-15	9.25479640611507e-14
ccRCC	NCF2	riBAQ	1.06402808705828	1.37918559306666e-16	2.01743208613517e-15
ccRCC	ZNF581	riBAQ	-1.06328029501552	0.00012986493344469	0.000433182240976906
ccRCC	MRPS31	riBAQ	-1.06274933523088	5.01965843106638e-17	7.70973901753332e-16
ccRCC	MCM2	riBAQ	1.06139327111678	2.77130695962987e-17	4.39635972609828e-16
ccRCC	MISP	riBAQ	-1.060306049127	1.4355985581293e-14	1.66888332382531e-13
ccRCC	FERMT3	riBAQ	1.06026221238198	6.62799015547441e-16	9.11640925455144e-15
ccRCC	MYH10	riBAQ	-1.05978724800571	5.4854164347191e-17	8.37434734920896e-16
ccRCC	HLA-DQB1	riBAQ	1.05919233877816	1.25787166629239e-17	2.08350409823627e-16
ccRCC	PPM1H	riBAQ	-1.05856851160145	1.41402521949758e-15	1.8910255474996e-14
ccRCC	IVD	riBAQ	-1.05843373203701	1.27034140792273e-17	2.10072607701675e-16
ccRCC	EPHX2	riBAQ	-1.05812556389239	1.08783071558179e-13	1.15228212788428e-12
ccRCC	GLS	riBAQ	-1.0566974779541	1.686466253897e-15	2.22310902675603e-14
ccRCC	ITPR3	riBAQ	1.05399430354646	2.50907234986439e-15	3.23288804406577e-14
ccRCC	TXNRD2	riBAQ	-1.05332048022368	4.33929267201518e-18	7.62346790575699e-17
ccRCC	SH2D1A	riBAQ	1.05203877754075	1.53134215668696e-12	1.43600512880072e-11
ccRCC	DHCR24	riBAQ	1.05179493096157	7.78399114509813e-12	6.67001844783261e-11
ccRCC	GALNT3	riBAQ	-1.05172495012438	1.83919641756878e-16	2.65961969827315e-15
ccRCC	BICD1	riBAQ	1.0501356417051	3.16046211822632e-18	5.6305104556169e-17
ccRCC	HSD11B1	riBAQ	-1.04952039033433	9.44276903702294e-10	6.35599931794831e-09
ccRCC	C1QTNF3	riBAQ	1.04942875760464	4.97772017599187e-11	3.84293795368809e-10
ccRCC	SPC25	riBAQ	1.04916888877195	1.38329875610112e-10	1.01612315149254e-09
ccRCC	PHKA2	riBAQ	1.04905858804844	1.13419561264581e-17	1.89725097778722e-16
ccRCC	NDUFV3	riBAQ	-1.04879569238947	5.0513514906577e-16	6.9952937241526e-15
ccRCC	PAIP2B	riBAQ	-1.04759991002779	2.81695223679432e-15	3.59640363027507e-14
ccRCC	PPP1R3G	riBAQ	1.04738067030918	4.27340305190783e-15	5.3746261460533e-14
ccRCC	FLT1	riBAQ	1.04682959165653	6.24676832164626e-15	7.62933620199134e-14
ccRCC	APOBEC3G	riBAQ	1.04594476327533	2.08317544060112e-17	3.35192848275771e-16
ccRCC	PHGDH	riBAQ	-1.04586165590793	1.07604150247752e-14	1.26540982721747e-13
ccRCC	PSMB5	riBAQ	-1.04537609791408	5.89843272016767e-17	8.95095995274547e-16
ccRCC	ATP5IF1	riBAQ	-1.04534196961372	4.88681700852646e-13	4.81883891200708e-12
ccRCC	NRGN	riBAQ	-1.04449767931257	1.00176837055031e-10	7.49441031163725e-10
ccRCC	LILRB3	riBAQ	1.04439868226975	1.88107212474858e-15	2.46680829606421e-14
ccRCC	RGN	riBAQ	-1.04287953631763	2.29261377104781e-14	2.60248889105393e-13
ccRCC	CHAD	riBAQ	-1.04284937562817	1.02967164320653e-12	9.83768279659244e-12
ccRCC	MECOM	riBAQ	-1.04272888659447	1.59463079450686e-17	2.60302292494622e-16
ccRCC	CDH4	riBAQ	1.04234600472868	2.56186176440108e-07	1.28118365593161e-06
ccRCC	MRPL30	riBAQ	-1.04218482518334	1.33770022324193e-18	2.45212787757747e-17
ccRCC	IGFBP3	riBAQ	1.04116499231488	4.80102421455621e-15	5.97886762444181e-14
ccRCC	HVCN1	riBAQ	1.03920092475926	5.82439219624416e-17	8.85185362718546e-16
ccRCC	FMNL1	riBAQ	1.0380148427401	6.02556278971877e-16	8.32167983642768e-15
ccRCC	RIDA	riBAQ	-1.03792487803384	8.53396535399914e-15	1.02256272805543e-13
ccRCC	ERGIC1	riBAQ	1.03789571771556	9.90438039145363e-15	1.16745004683913e-13
ccRCC	MRPS33	riBAQ	-1.03558175893061	4.94476730787614e-16	6.85705967167448e-15
ccRCC	GFM1	riBAQ	-1.0351556968821	5.28929936093869e-17	8.09933951991474e-16
ccRCC	TMEM141	riBAQ	-1.03458862780573	3.09677277689847e-12	2.7862277038305e-11
ccRCC	HIGD1A	riBAQ	-1.03453102221061	1.76713432884789e-13	1.81677897480031e-12
ccRCC	FAM107A	riBAQ	-1.03412406175805	3.5256749693314e-07	1.72906469105527e-06
ccRCC	LYNX1	riBAQ	-1.03390472028753	1.11486691722917e-15	1.49489496560213e-14
ccRCC	ATP6V1D	riBAQ	-1.03389018747586	4.61556653209021e-15	5.76206871130523e-14
ccRCC	TRPV2	riBAQ	1.03371815860509	3.20783699422745e-18	5.7048848439445e-17
ccRCC	ENTPD1	riBAQ	1.03255861195378	3.49468194920372e-17	5.45848858537413e-16
ccRCC	EGFR	riBAQ	1.03187237249935	1.38318389668591e-16	2.02036529693157e-15
ccRCC	PRDX4	riBAQ	1.03176701687795	1.39185150629208e-16	2.03010053514861e-15
ccRCC	DLST	riBAQ	-1.03109568249654	7.17710745390201e-16	9.8051668814292e-15
ccRCC	NMI	riBAQ	1.02977833213642	1.50443195514216e-17	2.46770659049774e-16
ccRCC	SAMHD1	riBAQ	1.02739466463455	6.03448561105992e-16	8.32266403255978e-15
ccRCC	SLC3A1	riBAQ	-1.02700908361864	1.01735060727901e-13	1.07988304774736e-12
ccRCC	NCF1	riBAQ	1.02645175543064	2.27130643392572e-15	2.94804523952689e-14
ccRCC	GPHN	riBAQ	-1.02554279153853	6.04853200081106e-15	7.41402284065559e-14
ccRCC	KRT7	riBAQ	-1.02542479649323	2.73049135682353e-11	2.19326393693503e-10
ccRCC	TIMM8B	riBAQ	-1.02535053973677	1.25933811552663e-16	1.85013195320195e-15
ccRCC	PLEKHA7	riBAQ	-1.02484016231365	1.12808944028087e-16	1.67184834153906e-15
ccRCC	BRIX1	riBAQ	1.02483369179499	4.92476695585826e-18	8.59248926532447e-17
ccRCC	ACSS1	riBAQ	-1.02468855919046	6.64807472818707e-15	8.08051960667054e-14
ccRCC	UPB1	riBAQ	-1.02453138872326	7.4216747956735e-11	5.61025483995095e-10
ccRCC	CKMT1A	riBAQ	-1.02451025989655	1.1501167622527e-12	1.09368983292266e-11
ccRCC	DCTPP1	riBAQ	1.02442092485675	2.20249982168465e-17	3.53271213487616e-16
ccRCC	VEGFA	riBAQ	1.02410146120465	4.97201162367015e-13	4.89808375404707e-12
ccRCC	PET100	riBAQ	-1.02394962281191	1.09754820787685e-14	1.28771367861663e-13
ccRCC	HIBADH	riBAQ	-1.02353363095136	3.70359663580216e-16	5.19991123228898e-15
ccRCC	ARHGAP15	riBAQ	1.02344467197978	2.11045929006676e-15	2.74983622408827e-14
ccRCC	FBXO17	riBAQ	1.02329545535811	8.54671421747526e-15	1.02288125174199e-13
ccRCC	CD2	riBAQ	1.02246804217016	1.53268126043064e-14	1.77563313565547e-13
ccRCC	MRPL53	riBAQ	-1.02235206422513	2.71804836800434e-17	4.31862951511913e-16
ccRCC	SDHA	riBAQ	-1.02190260182558	6.93683123854384e-15	8.40127338890309e-14
ccRCC	HSD3B7	riBAQ	1.02161497790111	1.97467531573003e-15	2.57954686540661e-14
ccRCC	CISD3	riBAQ	-1.02129681472378	1.10072834148371e-15	1.47789181425435e-14
ccRCC	CBFA2T2	riBAQ	-1.02116623594609	3.34511273608984e-05	0.000123172567401899
ccRCC	MPC2	riBAQ	-1.01933080472443	1.82956391851335e-14	2.10993053947324e-13
ccRCC	CFHR5	riBAQ	-1.01923104199529	2.27735414098631e-12	2.08730008383167e-11
ccRCC	SHMT1	riBAQ	-1.01878674264304	2.6392686950333e-15	3.38661604576614e-14
ccRCC	PPA2	riBAQ	-1.01831545472521	3.57311320109442e-17	5.57240746453756e-16
ccRCC	DHTKD1	riBAQ	-1.0171878026078	8.87868252368767e-14	9.46405938408223e-13
ccRCC	GFRA1	riBAQ	-1.01696315340997	6.70883944528014e-12	5.80764350613192e-11
ccRCC	GLRX5	riBAQ	-1.01653882670193	6.32248412172446e-17	9.55156803903441e-16
ccRCC	MYO1G	riBAQ	1.01606520640185	5.4730817770102e-15	6.77419169396244e-14
ccRCC	OLFML1	riBAQ	-1.0158322184988	1.33085833752155e-10	9.81871249450945e-10
ccRCC	PECR	riBAQ	-1.01542239824179	3.56614659224683e-14	3.96381886026383e-13
ccRCC	CST3	riBAQ	-1.01493348382045	4.61012428428442e-13	4.5682140635182e-12
ccRCC	LYRM1	riBAQ	-1.0144071727796	8.2405527344597e-15	9.89745060061825e-14
ccRCC	PLEKHA6	riBAQ	-1.01306905701432	8.76814157725981e-17	1.3090228448996e-15
ccRCC	MYOC	riBAQ	-1.01284016368732	4.09007894080626e-11	3.19916128263527e-10
ccRCC	PLCD1	riBAQ	-1.01200862470449	2.90906930394523e-17	4.60769305220201e-16
ccRCC	PXMP2	riBAQ	-1.01173290596076	7.81093711747032e-14	8.36992278644785e-13
ccRCC	NDUFAF4	riBAQ	-1.01034222610321	1.04451331813156e-15	1.40427473553045e-14
ccRCC	CARD9	riBAQ	1.01008630696298	2.68891015996566e-15	3.44595224925056e-14
ccRCC	TMEM177	riBAQ	-1.01006541308326	1.85061290946036e-14	2.1282054879049e-13
ccRCC	NPTX2	riBAQ	1.00914500716275	1.96763763164854e-11	1.60984202356911e-10
ccRCC	CIT	riBAQ	1.00910894497753	2.46961945246573e-14	2.79715445694359e-13
ccRCC	DEF6	riBAQ	1.00889374426591	2.6146498714731e-14	2.95152625246356e-13
ccRCC	AKR1A1	riBAQ	-1.00770399074514	5.59736237926406e-15	6.90273265676396e-14
ccRCC	HSPD1	riBAQ	-1.00677803239626	1.14808228102634e-14	1.34234257009966e-13
ccRCC	PACSIN3	riBAQ	-1.00631034212776	1.41084803817085e-16	2.05190338062237e-15
ccRCC	ADD2	riBAQ	1.00605816668908	1.93305156913365e-11	1.58538379905403e-10
ccRCC	PLGRKT	riBAQ	-1.0053112564409	2.21081970325987e-14	2.51527265229465e-13
ccRCC	HMCN1	riBAQ	1.00466807890314	1.44054991437575e-13	1.49947393745319e-12
ccRCC	MRPL33	riBAQ	-1.00463150041402	8.3792016188534e-16	1.14166622056878e-14
ccRCC	HGD	riBAQ	-1.0043260211365	5.79845166182996e-15	7.1333621961129e-14
ccRCC	MRPS22	riBAQ	-1.00404792003108	2.70071095583503e-15	3.456705424154e-14
ccRCC	MRPS2	riBAQ	-1.0040263247382	1.43157381350549e-15	1.91197150823519e-14
ccRCC	ACY3	riBAQ	-1.00393632706528	1.18471697270147e-14	1.38198802672898e-13
ccRCC	TTBK1	riBAQ	-1.00386402984171	1.68518071181779e-12	1.57299050420783e-11
ccRCC	ACAN	riBAQ	1.00323466892268	4.86953240226943e-11	3.76812595128284e-10
ccRCC	SMIM26	riBAQ	-1.00257518866693	2.56081248267948e-14	2.89397504313511e-13
ccRCC	UBE2L6	riBAQ	1.0011532308838	4.69409463222173e-16	6.51836127216872e-15
ccRCC	FASTKD5	riBAQ	-1.0007207586882	1.54362329339381e-15	2.04812949281847e-14
ccRCC	OGDH	riBAQ	-1.00068904003366	2.80486719274607e-14	3.15570907135038e-13
ccRCC	NDUFA4L2	Smooth QN	3.58851960840243	5.65235881275944e-76	1.90993204283141e-73
ccRCC	MT1H	Smooth QN	-3.19965290563194	1.2214071453832e-51	2.10848563523041e-50
ccRCC	SOX17	Smooth QN	-3.19331401845662	1.23366236224386e-12	2.73646288097725e-12
ccRCC	MT1F	Smooth QN	-3.09090060704673	1.84195948750299e-52	3.40108257282656e-51
ccRCC	MT1G	Smooth QN	-2.97675516682457	4.53652161229203e-59	1.63073473701434e-57
ccRCC	MT1X	Smooth QN	-2.96985631729576	4.51130376701358e-55	1.08367503047907e-53
ccRCC	KLF5	Smooth QN	-2.95618747466527	9.43957133711186e-07	1.53667792908789e-06
ccRCC	MT1E	Smooth QN	-2.83827223299425	7.34715110862401e-43	6.7954444149746e-42
ccRCC	TSPAN8	Smooth QN	-2.79800570842079	6.62696999518085e-44	6.52209658651925e-43
ccRCC	CALB1	Smooth QN	-2.77908574620327	2.22843408443736e-51	3.72152163326879e-50
ccRCC	NNMT	Smooth QN	2.70341387686303	4.68257465643318e-61	2.12857664987727e-59
ccRCC	UQCR11	Smooth QN	-2.6099190961373	1.68486598279942e-39	1.29783331820955e-38
ccRCC	FABP1	Smooth QN	-2.6045279198896	1.4258293192427e-52	2.64718531303355e-51
ccRCC	PLIN2	Smooth QN	2.58082954323975	8.03267580994687e-54	1.68586407216214e-52
ccRCC	SLC12A1	Smooth QN	-2.44147590048461	7.0857974349395e-50	1.07850943840813e-48
ccRCC	SLC12A3	Smooth QN	-2.42060861116189	8.30286691179956e-09	1.49868521874844e-08
ccRCC	ALDOB	Smooth QN	-2.39815719581817	1.2106820607324e-55	3.12282036886625e-54
ccRCC	UMOD	Smooth QN	-2.37674448305062	2.33968688566926e-42	2.09702970468871e-41
ccRCC	CD101	Smooth QN	-2.37479315671924	1.47862193526272e-19	4.67960991500413e-19
ccRCC	ACSF2	Smooth QN	-2.35037975418606	9.87627911842032e-61	4.31533799238908e-59
ccRCC	RHCE	Smooth QN	2.33705957804658	6.96368193835758e-30	3.34712393594741e-29
ccRCC	SLPI	Smooth QN	-2.33414715094571	1.20771078907968e-32	6.62835098478653e-32
ccRCC	SMIM24	Smooth QN	-2.33245767483323	3.24547328847302e-59	1.18343031385795e-57
ccRCC	FCER1G	Smooth QN	2.32850099236871	1.64458410873617e-63	1.03547510001606e-61
ccRCC	TINAG	Smooth QN	-2.32499472082349	1.18499279267216e-71	2.35534743908191e-69
ccRCC	ABAT	Smooth QN	-2.32407052797046	4.71912703875265e-61	2.1356156603498e-59
ccRCC	SLC22A8	Smooth QN	-2.31944587609955	5.45871548168982e-41	4.58071182432862e-40
ccRCC	TUBB2B	Smooth QN	-2.31656953012076	9.64956162836591e-47	1.16449531222316e-45
ccRCC	LAD1	Smooth QN	-2.31180458069732	1.0825738718643e-57	3.40809047797777e-56
ccRCC	SYT1	Smooth QN	-2.30953230143346	2.38705697415708e-05	3.58111536880721e-05
ccRCC	PIPOX	Smooth QN	-2.30925149809243	5.40976613690889e-59	1.93094363837484e-57
ccRCC	S100A2	Smooth QN	-2.29798253237661	7.60183466989387e-39	5.56388433564723e-38
ccRCC	HPD	Smooth QN	-2.29404666893283	4.03988299342926e-48	5.3532410332539e-47
ccRCC	MT2A	Smooth QN	-2.28565193439951	5.8605470862576e-41	4.90572797798458e-40
ccRCC	HOGA1	Smooth QN	-2.27240743100387	9.86334293478816e-66	7.93529423253552e-64
ccRCC	CEBPG	Smooth QN	-2.27175480478156	3.69276209855296e-09	6.77652595818816e-09
ccRCC	IFNAR1	Smooth QN	-2.27030150879784	0.000125864113078691	0.000181053570920773
ccRCC	FOXA1	Smooth QN	2.26819004286569	6.54454896937196e-07	1.07453989152128e-06
ccRCC	ITPKA	Smooth QN	-2.26783672983853	1.72656295153117e-20	5.73653511624763e-20
ccRCC	PAH	Smooth QN	-2.25201499299338	1.01268828702579e-47	1.30772244147522e-46
ccRCC	HAO2	Smooth QN	-2.23028119412166	9.24158602551546e-58	2.9552667993896e-56
ccRCC	ETNK2	Smooth QN	-2.21549597416351	1.05462792381037e-06	1.70997493020885e-06
ccRCC	HBE1	Smooth QN	2.21452304461733	1.39003146611285e-26	5.8492108642532e-26
ccRCC	REEP6	Smooth QN	-2.20938081934641	1.04351517281488e-56	2.93022529274916e-55
ccRCC	SLC16A3	Smooth QN	2.19873591406582	2.01370669994024e-77	7.85113262203623e-75
ccRCC	SCGN	Smooth QN	2.19356969351736	3.33143396586969e-27	1.43278515536789e-26
ccRCC	CA9	Smooth QN	2.19196729267348	4.03334201044166e-54	8.77381715876548e-53
ccRCC	FABP7	Smooth QN	2.18162169194482	1.35722679470061e-13	3.16936374519238e-13
ccRCC	TYROBP	Smooth QN	2.17887092070141	1.98233545043624e-69	2.54366259000914e-67
ccRCC	C15orf39	Smooth QN	-2.17074496207388	5.08854697550176e-45	5.49335470614072e-44
ccRCC	DAO	Smooth QN	-2.16940923539282	1.73822886354807e-55	4.35072246661402e-54
ccRCC	CRABP1	Smooth QN	-2.15268995235115	4.85981441584752e-47	5.98589778049165e-46
ccRCC	SLC22A6	Smooth QN	-2.13824710515267	1.0503205533521e-48	1.44858495909255e-47
ccRCC	ENO2	Smooth QN	2.12722949317624	1.74389317602031e-63	1.09122500773567e-61
ccRCC	CD70	Smooth QN	2.11890625853043	3.56987124619771e-41	3.01816387178534e-40
ccRCC	EPN3	Smooth QN	-2.10669490548272	1.04857667768959e-49	1.57007707263507e-48
ccRCC	HAPLN1	Smooth QN	2.10649123853615	1.91518833139918e-44	1.96103677933268e-43
ccRCC	PLOD2	Smooth QN	2.09998258119046	3.37108075699155e-48	4.4845991645175e-47
ccRCC	ADH6	Smooth QN	-2.09351241333122	4.94866839587109e-62	2.65421436661086e-60
ccRCC	DNAJC12	Smooth QN	-2.09103485890225	2.45452941614232e-49	3.55959437645704e-48
ccRCC	ALDH6A1	Smooth QN	-2.09060917903884	2.71297204577454e-61	1.27913477339612e-59
ccRCC	XPNPEP2	Smooth QN	-2.08351898775545	7.60197209583938e-44	7.45272641542783e-43
ccRCC	KRTDAP	Smooth QN	-2.07999718235682	5.01428416309284e-06	7.81395827229394e-06
ccRCC	PAK3	Smooth QN	2.0770651938217	1.31156392785316e-07	2.22367010146304e-07
ccRCC	NDUFS4	Smooth QN	-2.07311242593034	1.76271890211602e-94	1.78686815107501e-90
ccRCC	ADH1C	Smooth QN	-2.06142242342245	1.66707270153945e-46	1.96959393653909e-45
ccRCC	GLYAT	Smooth QN	-2.05436349781331	5.05946723560172e-70	7.22363653060488e-68
ccRCC	SLC2A12	Smooth QN	-2.04772464459063	2.70747554935974e-06	4.29174036651441e-06
ccRCC	FMO5	Smooth QN	-2.04694942063985	1.8602222136641e-60	7.69676431833183e-59
ccRCC	NDUFA4	Smooth QN	-2.04562631042849	2.81493923859047e-70	4.2589610539689e-68
ccRCC	AGMAT	Smooth QN	-2.03486795672698	1.25572450985534e-62	7.23254508886566e-61
ccRCC	SLC23A1	Smooth QN	-2.03139477726677	3.65838304675986e-54	7.97527504193649e-53
ccRCC	HK2	Smooth QN	2.02364607550138	5.44629055301055e-70	7.66792324109277e-68
ccRCC	DCXR	Smooth QN	-2.01782258298043	6.55990311193163e-57	1.91085453579457e-55
ccRCC	GM2A	Smooth QN	-2.01704241693856	5.32051924485404e-66	4.45736393265169e-64
ccRCC	ENPP6	Smooth QN	-2.01475424061599	4.27212307376492e-57	1.27372092937515e-55
ccRCC	NYNRIN	Smooth QN	-2.0060295342227	0.000951760145350637	0.00129642469677767
ccRCC	FEZ1	Smooth QN	-2.00441521571213	1.27674086114487e-22	4.59762774757567e-22
ccRCC	PSAT1	Smooth QN	-1.99795777413999	6.2864686799889e-50	9.61175460166629e-49
ccRCC	AHNAK2	Smooth QN	1.99221458102426	1.16626447752163e-43	1.13350172661906e-42
ccRCC	SLC2A1	Smooth QN	1.97856213813103	7.21090669401365e-51	1.16768308557854e-49
ccRCC	FTL	Smooth QN	1.97566902311276	3.06911128632335e-18	9.18287517988777e-18
ccRCC	SLC13A3	Smooth QN	-1.97100597870903	2.4072733108058e-52	4.38106455146111e-51
ccRCC	GATM	Smooth QN	-1.95879217238428	1.80924295364615e-57	5.57455800033769e-56
ccRCC	GPX3	Smooth QN	-1.9548313393971	3.87141392623048e-83	3.92445229701984e-80
ccRCC	GLYATL1	Smooth QN	-1.95409011704439	5.65196179015533e-60	2.22933605707411e-58
ccRCC	GGH	Smooth QN	-1.95308222021472	6.45692889589389e-79	3.11685181988935e-76
ccRCC	ACSM3	Smooth QN	-1.9474964225209	8.95008781887866e-57	2.54137367562949e-55
ccRCC	ASS1	Smooth QN	-1.94531512233869	4.33011604685332e-65	3.27570047514568e-63
ccRCC	BUB1	Smooth QN	-1.92683989674918	0.000126145911816987	0.000181407449012455
ccRCC	SUCLG2	Smooth QN	-1.92622354729702	2.29927818440832e-74	6.85523028098445e-72
ccRCC	TFF3	Smooth QN	-1.91228697961636	1.65889092297949e-38	1.18926289153063e-37
ccRCC	ADH1B	Smooth QN	-1.91207319727338	4.21765188195533e-56	1.13708343423886e-54
ccRCC	ALDH4A1	Smooth QN	-1.90963825148114	4.59764682539817e-61	2.09938494905681e-59
ccRCC	SFRP1	Smooth QN	-1.90871589805442	9.87558639880683e-41	8.12571585427799e-40
ccRCC	ACSM2B	Smooth QN	-1.90685359280783	1.22769869998282e-54	2.80296885624457e-53
ccRCC	NPY	Smooth QN	-1.90509933833528	4.43630985087011e-41	3.73822717857608e-40
ccRCC	MME	Smooth QN	-1.90341426928373	2.36433958507925e-52	4.31066733344395e-51
ccRCC	PFKP	Smooth QN	1.8996349823355	1.19260705134224e-75	3.89982505788913e-73
ccRCC	PLP1	Smooth QN	-1.89619779062248	9.92187007684632e-38	6.85603251322366e-37
ccRCC	CLIC5	Smooth QN	-1.89503502427715	4.76932951617286e-65	3.58123654114402e-63
ccRCC	MTARC2	Smooth QN	-1.89351512019027	7.34058528711484e-63	4.4030481097919e-61
ccRCC	NAPSA	Smooth QN	-1.89034388513276	2.86436155269356e-56	7.80538523108996e-55
ccRCC	HOMEZ	Smooth QN	1.89005446105796	2.68521462272309e-06	4.25778517605881e-06
ccRCC	KRT74	Smooth QN	1.88895653386447	7.92475545192672e-47	9.64384706076604e-46
ccRCC	CMC1	Smooth QN	-1.88393816404879	1.20171012554643e-77	5.07572314277673e-75
ccRCC	PRODH2	Smooth QN	-1.87141634266014	1.31189852944135e-46	1.56455475211141e-45
ccRCC	ANPEP	Smooth QN	-1.87134932821381	7.6391038383107e-61	3.41134782418306e-59
ccRCC	RHAG	Smooth QN	1.87013840581238	1.31802004441579e-29	6.28150878713816e-29
ccRCC	PCK1	Smooth QN	-1.86802260480111	5.58743604323566e-46	6.41447782222875e-45
ccRCC	FABP6	Smooth QN	1.8676276645727	9.94150703355041e-21	3.33037200261403e-20
ccRCC	PCK2	Smooth QN	-1.8584285955397	6.93973376845397e-50	1.05786588286944e-48
[truncated: 1,711 more rows]
