# Supplementary material for: Enabling cross-indication protein expression analysis using a curated pan-cancer dataset and a tailored workflow
Source: Sci Rep. 2026 Mar 23;16:14623. doi: 10.1038/s41598-026-44872-z (PMC13153371; doi:10.1038/s41598-026-44872-z)
Supplement: Supplementary file 2 — Supplementary Material 2 [file 41598_2026_44872_MOESM2_ESM.csv]

indication	Gene	normalized	logFC	P.Value	adj.P.Val
LUAD	ACBD3	No QN	-7.51728486035408	1.71157208153219e-315	1.73502061904918e-311
LUAD	ACAP1	No QN	-6.08975325483777	8.01383578372899e-272	2.70787511132203e-268
LUAD	AACS	No QN	-5.26799110412439	6.37545718712094e-262	1.61570023764612e-258
LUAD	AARS2	No QN	-5.26054839610292	2.38819339915231e-272	1.21045582436035e-268
LUAD	ACAD10	No QN	-3.9580231696535	4.18089298094284e-241	8.47634242956351e-238
LUAD	ABHD5	No QN	-2.95572834596223	1.10169750440295e-190	1.86131793368878e-187
LUAD	H2BC1	No QN	-2.65105578052666	0.000273884284883552	0.000401847589501312
LUAD	CLDN6	No QN	2.48331961456819	3.64440316189383e-47	4.01121768209748e-46
LUAD	SOX15	No QN	-2.42340235069278	9.55093915103785e-97	7.44752847492851e-94
LUAD	SMIM15	No QN	-2.33831331351498	0.00578919151596698	0.00773188858990215
LUAD	WNT7A	No QN	2.23125616751648	1.24003445452423e-44	1.19375396633543e-43
LUAD	EMCN	No QN	-2.20126774796959	4.55034377534228e-80	7.09643613086841e-78
LUAD	DEFB112	No QN	2.16816036099287	1.74963557176849e-31	8.91259084975738e-31
LUAD	CA4	No QN	-2.10026863647082	1.48507306184586e-68	7.6417185928586e-67
LUAD	PRX	No QN	-2.07341507187629	3.99003701577609e-79	5.39293403052296e-77
LUAD	HBA1	No QN	-2.07082381335441	6.35312153714975e-69	3.35424963656703e-67
LUAD	CLIC5	No QN	-2.06031843534744	6.25622646548019e-96	4.22795784537151e-93
LUAD	CAV1	No QN	-2.06018083933302	1.55332625237023e-76	1.67511364045501e-74
LUAD	CAVIN2	No QN	-2.05130828465406	7.81644865054432e-100	9.90441749632097e-97
LUAD	ADH1B	No QN	-2.01327604540573	3.10269917336443e-81	5.07291314845085e-79
LUAD	HBE1	No QN	-1.99492671900484	1.82299816725103e-43	1.66035331728874e-42
LUAD	ITLN1	No QN	-1.98198574754531	3.4096408619787e-36	2.19869780011947e-35
LUAD	HBB	No QN	-1.95936346266145	5.09681757946979e-68	2.55774454470719e-66
LUAD	PHETA1	No QN	-1.95767971480416	0.00253366505355248	0.00347971313478681
LUAD	CAV2	No QN	-1.95226557741356	2.42932420671903e-54	4.21679100745048e-53
LUAD	ADIRF	No QN	-1.93902997045949	3.05263354734688e-91	1.23778185077821e-88
LUAD	GPM6A	No QN	-1.92153803313953	3.18789099937897e-65	1.2574183292103e-63
LUAD	CAVIN1	No QN	-1.91603696876029	2.14295617956345e-96	1.55165334230248e-93
LUAD	RHCE	No QN	-1.90888889649207	4.30909934440143e-50	5.61456813035955e-49
LUAD	STXBP6	No QN	-1.9030561211292	1.38170067332506e-79	1.94531940631891e-77
LUAD	CLDN18	No QN	-1.9001245671929	2.63850313209821e-57	5.57218880209991e-56
LUAD	RTKN2	No QN	-1.89132031699341	9.73252619460144e-92	4.48448263793976e-89
LUAD	HBD	No QN	-1.88965501512545	1.53111503498283e-64	5.72727421019223e-63
LUAD	OLFML1	No QN	-1.88504076080994	4.51852784307367e-74	3.94864799527912e-72
LUAD	CKM	No QN	-1.87980836511815	1.1753086285872e-32	6.35418856959385e-32
LUAD	TTLL4	No QN	-1.87791017371787	9.57249293572842e-54	1.60126008068447e-52
LUAD	EHD2	No QN	-1.87103519929283	1.71528462931866e-102	2.48397718391475e-99
LUAD	HBZ	No QN	-1.86831724872331	2.07768612911272e-58	4.72231037910666e-57
LUAD	FHL1	No QN	-1.86582847161688	1.13086264057637e-73	9.42166497455146e-72
LUAD	RHAG	No QN	-1.86581724641708	1.40629377149337e-50	1.87573683705636e-49
LUAD	MYH4	No QN	1.85033617674501	0.000930795199833645	0.00131872410072867
LUAD	LAPTM4A	No QN	1.84368068054706	2.39072302601725e-32	1.27350285416378e-31
LUAD	AGER	No QN	-1.82728953459756	2.56798457362286e-91	1.08465248428396e-88
LUAD	RALYL	No QN	-1.80659827088229	3.21301304768365e-53	5.15353057980525e-52
LUAD	MYLPF	No QN	-1.8033792819539	9.90858402831592e-40	7.57491073114921e-39
LUAD	OGN	No QN	-1.79708192335173	4.81301899853062e-60	1.25423068349884e-58
LUAD	CD36	No QN	-1.77395746243728	7.05040627617226e-62	2.04785009803892e-60
LUAD	GNG11	No QN	-1.74782007018337	3.49433803947429e-76	3.68980257355738e-74
LUAD	SOX8	No QN	1.72633463103476	3.68812481449039e-27	1.54171221626759e-26
LUAD	AKAP6	No QN	1.71992619264609	3.51565415679114e-29	1.60677124379584e-28
LUAD	CA1	No QN	-1.71962198573659	2.85179709295224e-62	8.55286009800498e-61
LUAD	FABP4	No QN	-1.71764460148662	1.44861891822513e-68	7.49216835410622e-67
LUAD	COL6A6	No QN	-1.68600044280704	9.60009191551238e-68	4.67866018017062e-66
LUAD	PF4	No QN	-1.68274467475293	2.103271428118e-42	1.83011694994267e-41
LUAD	HSPA12B	No QN	-1.67959385714418	2.72677772132302e-94	1.53563032005841e-91
LUAD	S100A3	No QN	-1.66283902775904	4.23324522125172e-49	5.18265782703244e-48
LUAD	GPRC5A	No QN	-1.65156840077744	1.0222150796893e-73	8.63516188567536e-72
LUAD	DES	No QN	-1.64289601006464	4.96392260820856e-59	1.183983140692e-57
LUAD	HBG1	No QN	-1.6381746585727	1.04605768550969e-25	4.10208385222892e-25
LUAD	APOA2	No QN	-1.63487134281106	4.63715235281309e-64	1.65516948593191e-62
LUAD	RBP2	No QN	-1.61178251235008	9.46227420758375e-52	1.39013150206198e-50
LUAD	SPTA1	No QN	-1.60983476355252	6.52577338527888e-60	1.67472822295119e-58
LUAD	MYL1	No QN	-1.59556255823221	4.57372024751622e-30	2.17670432624751e-29
LUAD	LYVE1	No QN	-1.59253422009024	6.00721184545733e-76	6.15102085630313e-74
LUAD	KANK3	No QN	-1.58766346461679	1.50281682471896e-91	6.62350180529398e-89
LUAD	SNCA	No QN	-1.58630505267972	2.13265714050773e-66	9.35876425685144e-65
LUAD	DAGLA	No QN	1.5845041477862	4.24033783448561e-47	4.65461072922457e-46
LUAD	FHL5	No QN	-1.57144433965574	2.81091608785016e-71	1.86236969820504e-69
LUAD	LAMA1	No QN	-1.56527333008487	0.00315124869726358	0.00429819806837472
LUAD	C1QTNF2	No QN	-1.55857502439359	2.11847377933905e-64	7.78078576128984e-63
LUAD	SLC4A1	No QN	-1.54318104064913	1.41519450942189e-55	2.66651054684195e-54
LUAD	ANXA8L1	No QN	-1.54193609387215	2.3615970498543e-58	5.34364046749397e-57
LUAD	CA2	No QN	-1.54005380019377	6.92147627244745e-54	1.16938341623e-52
LUAD	SFTPC	No QN	-1.53616681781592	2.63035088036176e-68	1.33989280775011e-66
LUAD	ASPRV1	No QN	1.5273998462622	0.000588031998129008	0.000843242377285862
LUAD	ASPA	No QN	-1.52624592191911	8.06916486077004e-76	8.01932590133587e-74
LUAD	CD34	No QN	-1.52411795661217	9.88810096729523e-71	6.18738762379455e-69
LUAD	CA3	No QN	-1.51685738094082	9.07359577826441e-52	1.33690465703875e-50
LUAD	TMEM100	No QN	-1.50422723993358	2.41750701222293e-48	2.83309463386171e-47
LUAD	PPBP	No QN	-1.50192851446295	9.37761605905165e-51	1.26917081429381e-49
LUAD	KMT5C	No QN	-1.50120954588041	7.26601426552897e-26	2.87044374940246e-25
LUAD	GPD1	No QN	-1.49717424020028	7.29624072462882e-42	6.1737890004643e-41
LUAD	IL33	No QN	-1.49346234634966	3.42207408444931e-62	1.01431476590826e-60
LUAD	CTHRC1	No QN	1.49256628666047	2.97842118988732e-48	3.4743677332437e-47
LUAD	ACTN2	No QN	-1.48900834089474	1.22747631847874e-85	3.3629533622754e-83
LUAD	TMOD1	No QN	-1.4878037228482	2.81377036896786e-80	4.456748473473e-78
LUAD	HSPB6	No QN	-1.48362903151555	3.97017772777406e-77	4.52198782319614e-75
LUAD	EHD3	No QN	-1.48130962642276	1.6859784081789e-74	1.55370573851905e-72
LUAD	DNAAF1	No QN	-1.47990211419045	1.24118081610718e-33	7.00938714923591e-33
LUAD	GREM1	No QN	1.47292185008268	3.55185898233648e-30	1.69996196902478e-29
LUAD	MUSTN1	No QN	-1.46928704370294	1.74825298821535e-61	5.00622614167769e-60
LUAD	SMCO4	No QN	-1.46843201974543	6.87844842305029e-33	3.74875439056241e-32
LUAD	EPB42	No QN	-1.46156734819897	1.5331889608401e-56	3.07761118733388e-55
LUAD	CRABP2	No QN	1.45496233157672	1.14514702286798e-19	3.43544106860394e-19
LUAD	HBQ1	No QN	-1.4549289303524	8.62446004396948e-61	2.35016536198168e-59
LUAD	MYOZ1	No QN	-1.45076926995959	2.06028392610762e-69	1.13505968255179e-67
LUAD	KRT4	No QN	-1.4455775175991	1.59655011548429e-39	1.20777824781076e-38
LUAD	OLFML3	No QN	-1.43955601202455	1.61216254517854e-62	5.01303427008431e-61
LUAD	EDNRB	No QN	-1.4321265565775	2.27320479273259e-57	4.83091760669398e-56
LUAD	SLCO2A1	No QN	-1.43162597753971	1.3532743675836e-56	2.73269766219022e-55
LUAD	PGM5	No QN	-1.43155649543498	1.03222754807721e-77	1.24567745891175e-75
LUAD	ANK1	No QN	-1.43074599394014	2.88013819197659e-60	7.62296627991298e-59
LUAD	PRF1	No QN	-1.42997448663166	1.93290724767548e-55	3.58862285159091e-54
LUAD	OLFM2	No QN	1.42662067553355	0.000360037809441758	0.000523780607679549
LUAD	LDB3	No QN	-1.42059308808503	9.9312426149103e-76	9.68009676801401e-74
LUAD	AKAP2	No QN	-1.42030216090911	1.31846421071912e-99	1.48503018933997e-96
LUAD	MYO1C	No QN	-1.42009916680062	7.83015077603363e-94	4.17759149561331e-91
LUAD	APOC2	No QN	-1.41377950723066	1.03865651671024e-51	1.51494404458873e-50
LUAD	ABCA8	No QN	-1.41320576109624	2.15364423070735e-73	1.73265806084765e-71
LUAD	APOC3	No QN	-1.41220700561021	4.71730541085907e-46	4.91462743575317e-45
LUAD	OCIAD2	No QN	1.41127709316086	1.83183004888049e-62	5.62704885015197e-61
LUAD	SCGB1A1	No QN	-1.40463024576201	2.6646396245581e-33	1.48170333922904e-32
LUAD	GSTM5	No QN	-1.40057904051523	1.7000140498285e-65	6.78466237130374e-64
LUAD	AHSP	No QN	-1.40019960588553	6.51099065061413e-48	7.46627966349269e-47
LUAD	TNNC2	No QN	-1.40016775082893	1.27677365382919e-25	4.98369446625586e-25
LUAD	TNNC1	No QN	-1.39718868166472	6.89176139092026e-73	5.29255948634535e-71
LUAD	THBS2	No QN	1.38860053204297	5.56913915615272e-35	3.36438400631228e-34
LUAD	PODXL	No QN	-1.38108188004072	1.59953344951091e-64	5.93936651197512e-63
LUAD	RASIP1	No QN	-1.38070539004588	1.53436255122612e-94	9.14931363634067e-92
LUAD	TPPP3	No QN	-1.37739838102667	2.59253586935419e-39	1.94959466673913e-38
LUAD	HBM	No QN	-1.3771553700162	1.05531993121292e-39	8.04949446403716e-39
LUAD	NOSTRIN	No QN	-1.37527752926768	5.87021582051805e-67	2.70483535329961e-65
LUAD	CAT	No QN	-1.36798729732529	2.60343540611114e-81	4.32639749372928e-79
LUAD	DMTN	No QN	-1.36034683451321	4.43341847938918e-66	1.88040013077691e-64
LUAD	PLCXD3	No QN	-1.35942700201138	8.20306430594471e-67	3.71225280666793e-65
LUAD	SLC1A1	No QN	-1.35378322540341	7.34641506446364e-52	1.0839972271975e-50
LUAD	SPTB	No QN	-1.34945692146795	5.08270937558571e-54	8.65939914963233e-53
LUAD	FGF2	No QN	-1.34884630432656	8.15500281770266e-66	3.36045786841674e-64
LUAD	ORC6	No QN	1.34809066734403	8.69598679604339e-98	8.01374710468108e-95
LUAD	PKLR	No QN	-1.34263032397703	4.6573206313313e-61	1.30058565398913e-59
LUAD	JAM2	No QN	-1.34143861672675	3.74579489325871e-71	2.43404633544638e-69
LUAD	TSPAN7	No QN	-1.33601173874673	1.05689402203131e-35	6.63389145593274e-35
LUAD	ANXA3	No QN	-1.33590749944482	3.15801681731654e-63	1.07425558648113e-61
LUAD	NDRG4	No QN	-1.33460686236978	2.8952482957341e-74	2.59726831627049e-72
LUAD	SUSD2	No QN	-1.32876375504438	6.00385971917275e-57	1.22951769642938e-55
LUAD	CRYAB	No QN	-1.32850944603112	5.1034477824255e-80	7.83843184400717e-78
LUAD	TNXB	No QN	-1.32850459938023	4.7114378106792e-66	1.98999354528563e-64
LUAD	ADGRL2	No QN	-1.32257369189021	7.43651752772242e-86	2.15382794795778e-83
LUAD	CAVIN3	No QN	-1.32198178486412	9.34190608495196e-72	6.31326013221053e-70
LUAD	ADD2	No QN	-1.32090033595595	4.2433009549452e-65	1.64805907204136e-63
LUAD	CDH5	No QN	-1.32052748993418	4.01761822578542e-82	7.83203768361284e-80
LUAD	SYNM	No QN	-1.3191664502655	1.32120594426812e-79	1.8863471347952e-77
LUAD	FHL2	No QN	1.3153885031188	9.01389496448832e-63	2.92864914278904e-61
LUAD	HMGB3	No QN	1.31524133420654	1.59056066084696e-36	1.04089821943226e-35
LUAD	UBA52	No QN	1.3152248792287	4.09189810783888e-51	5.72132015436727e-50
LUAD	FCN3	No QN	-1.31375763972524	1.90893972043994e-72	1.3438140240347e-70
LUAD	KSR2	No QN	1.3091922781703	1.25646039469233e-49	1.58812207244341e-48
LUAD	TPSB2	No QN	-1.305143558427	2.08739623677511e-45	2.09711948981063e-44
LUAD	ADH1A	No QN	-1.30216020066653	6.37378679768799e-56	1.23303581618632e-54
LUAD	MYL3	No QN	-1.30051769474704	6.78460718791637e-34	3.88782154120453e-33
LUAD	CDCA2	No QN	1.29771036572987	1.80095010147465e-19	5.36474615887409e-19
LUAD	TPPP	No QN	-1.29558958270799	2.37299808588982e-52	3.62581171253141e-51
LUAD	SERPINB7	No QN	1.29552490005232	7.72990325062415e-36	4.90350621098729e-35
LUAD	PLIN4	No QN	-1.29351313636604	5.7895148955844e-36	3.69108883626032e-35
LUAD	IL1R1	No QN	-1.29207276805407	0.00591282927132278	0.00788766289293315
LUAD	CES1	No QN	-1.29073604828299	1.2710359272526e-48	1.52298950290303e-47
LUAD	CLDN1	No QN	-1.29021552891838	0.000648977274658722	0.000927489444976098
LUAD	SERPINC1	No QN	-1.28575471940275	7.77773694106753e-73	5.84021624974826e-71
LUAD	SBSPON	No QN	-1.28308371338521	3.39892408891093e-62	1.01040743370352e-60
LUAD	TCEAL2	No QN	-1.27475443962726	8.07741959527854e-37	5.35168643381298e-36
LUAD	CLIC3	No QN	-1.26823499713484	2.27964314093798e-54	3.97291497685776e-53
LUAD	HNF4A	No QN	-1.26792552025376	9.83688210673101e-36	6.18588547865585e-35
LUAD	SOD3	No QN	-1.26693223138321	7.49733414406588e-68	3.68934350574737e-66
LUAD	ACADL	No QN	-1.26681939388869	2.09051467183694e-32	1.11593192356035e-31
LUAD	ABI3BP	No QN	-1.26606554218817	3.21242936902918e-61	9.04566569829133e-60
LUAD	SH3GL2	No QN	-1.26468696240311	6.93065252143631e-72	4.81205648012328e-70
LUAD	MMRN2	No QN	-1.26374059469589	7.54007488169475e-80	1.13209828524083e-77
LUAD	NTN4	No QN	-1.26258442142623	1.67997577817461e-63	5.83216248745071e-62
LUAD	PLOD2	No QN	1.26247514609262	5.68993057674931e-38	3.98885382133525e-37
LUAD	EML1	No QN	-1.26187955895089	1.77693925314326e-89	6.92801277273586e-87
LUAD	RHBDL2	No QN	1.26164089238136	2.52501768863112e-67	1.21308551230586e-65
LUAD	A2M	No QN	-1.26088291761678	3.0173529701875e-66	1.3071327802902e-64
LUAD	WFDC2	No QN	1.25739703039621	1.9798964972722e-21	6.48053302965717e-21
LUAD	CCNA2	No QN	1.2552403427571	6.99599554804386e-42	5.93459471719837e-41
LUAD	PYGM	No QN	-1.25235380331906	4.05817233554851e-70	2.40571303891551e-68
LUAD	BPGM	No QN	-1.25227084319461	7.38014085225426e-66	3.07870320244039e-64
LUAD	LAMP3	No QN	-1.24645041126869	1.10508353319359e-56	2.24944413172358e-55
LUAD	AQP4	No QN	-1.23713718420566	1.74440532413909e-56	3.48777845577869e-55
LUAD	VSTM2L	No QN	1.23664599215179	7.38334115512952e-19	2.14763068262691e-18
LUAD	BCAM	No QN	-1.23629974706082	3.95104764822921e-74	3.51331315878066e-72
LUAD	THBD	No QN	-1.23589495563287	6.30537225849538e-63	2.06852940402484e-61
LUAD	PLIN2	No QN	1.23220448967017	1.97099368152221e-36	1.28488507714409e-35
LUAD	GTSE1	No QN	1.23168608280379	2.46154911036113e-22	8.40159034738409e-22
LUAD	LAD1	No QN	1.23080546809685	1.63253406861904e-44	1.55975474586157e-43
LUAD	TGFBR3	No QN	-1.23078150597159	7.12697000436842e-56	1.37611609398634e-54
LUAD	GOLM1	No QN	1.2296110011984	9.43434733659569e-52	1.38804033310697e-50
LUAD	SCEL	No QN	-1.22849376013237	2.01987318457845e-47	2.25998393731476e-46
LUAD	CD93	No QN	-1.22782250748458	1.54241953850582e-58	3.56161887513292e-57
LUAD	CLEC14A	No QN	-1.22703013580549	6.78230948185712e-67	3.11096249853329e-65
LUAD	AQP1	No QN	-1.22579213529332	2.55020249720285e-45	2.54944799942261e-44
LUAD	BGN	No QN	-1.2209472937001	1.98066685279634e-68	1.01404140842407e-66
LUAD	ERO1A	No QN	1.21988554899244	1.35852153054091e-49	1.71498539913988e-48
LUAD	CFTR	No QN	-1.21691413226713	2.62258167389094e-31	1.32330066840381e-30
LUAD	PI16	No QN	-1.2164362034813	7.87350465018956e-55	1.40517106758753e-53
LUAD	CDH13	No QN	-1.21572534431819	1.65507182022319e-59	4.04276217869939e-58
LUAD	UGT1A10	No QN	1.21404789649111	1.7593232421402e-10	3.54416925786471e-10
LUAD	DPT	No QN	-1.2137358265934	1.78165621928287e-67	8.60030909279547e-66
LUAD	BHMT	No QN	1.21289237161077	1.15297841768164e-30	5.66266580428237e-30
LUAD	PDLIM2	No QN	-1.21223076153164	7.16655553572644e-86	2.13668745487232e-83
LUAD	SYN2	No QN	-1.21211275427632	1.61716747432991e-64	5.98292944791324e-63
LUAD	CD109	No QN	-1.2120914416422	2.00600352249854e-70	1.21765615015376e-68
LUAD	VWF	No QN	-1.21112918318827	8.13391527972047e-72	5.57118237773827e-70
LUAD	FSHR	No QN	1.21094180374248	2.25499973769612e-56	4.46463522285655e-55
LUAD	ITIH5	No QN	-1.20839711564678	2.48922513272793e-81	4.20554586174384e-79
LUAD	ACP5	No QN	-1.20670840117314	3.12191989745776e-30	1.49985317538054e-29
LUAD	SULT1A3	No QN	-1.2034814907484	5.51156441872193e-63	1.83182716434702e-61
LUAD	CLDN5	No QN	-1.20308989284374	3.32138682359969e-41	2.68492011410128e-40
LUAD	SULT1A1	No QN	-1.19753074654447	1.47789996268274e-62	4.62391108694905e-61
LUAD	SPATA18	No QN	-1.19672106903998	7.71178696880262e-27	3.17523901310935e-26
LUAD	ABLIM3	No QN	-1.19509781968993	1.94165027860982e-83	4.01683854576893e-81
LUAD	ESAM	No QN	-1.1948147690847	1.28066696389928e-81	2.35685982849166e-79
LUAD	GYPA	No QN	-1.19347924563987	3.38755219087022e-38	2.40305224344657e-37
LUAD	AHNAK	No QN	-1.19291107636547	1.20995732312366e-83	2.60964625202225e-81
LUAD	SOX17	No QN	-1.19135509112258	2.37350235138151e-18	6.7813397226478e-18
LUAD	GP1BB	No QN	-1.19110392148975	4.38137218218103e-39	3.27295282319595e-38
LUAD	INMT	No QN	-1.19031819570051	6.16969226314968e-10	1.21229250768653e-09
LUAD	FXYD1	No QN	-1.18789234147633	6.65344883565511e-52	9.83178000685653e-51
LUAD	STX11	No QN	-1.18745995408809	1.43631281528466e-81	2.55436894886677e-79
LUAD	BCHE	No QN	-1.18724731351657	4.18800330714264e-67	1.94742153782133e-65
LUAD	ARHGAP6	No QN	-1.18588668772255	1.12016691930916e-92	5.67756603051849e-90
LUAD	DCN	No QN	-1.18308471941681	3.47540185459627e-52	5.25039472429841e-51
LUAD	F9	No QN	-1.1827065451116	3.35327967582085e-63	1.13686274494301e-61
LUAD	S100A2	No QN	1.18256256678519	3.15396802719801e-11	6.56369819168677e-11
LUAD	SLC43A2	No QN	-1.18240994767916	0.0122314906440268	0.0158616631263272
LUAD	PRELP	No QN	-1.18028833922495	1.41802995564863e-54	2.49125990648356e-53
LUAD	SHANK3	No QN	-1.1783319049349	1.49953589591094e-97	1.26673294807077e-94
LUAD	ACE	No QN	-1.17797298785644	1.3726095054715e-57	2.95417039426001e-56
LUAD	PECAM1	No QN	-1.17635168169667	3.98737848873545e-70	2.37765033766537e-68
LUAD	PPP1R1A	No QN	-1.17194403059462	0.00817101732132691	0.0107738817099754
LUAD	CNN1	No QN	-1.17180497415411	2.27027263120065e-53	3.68220058599697e-52
LUAD	SELP	No QN	-1.17138603021136	8.76946666358688e-73	6.44174518614349e-71
LUAD	ADIPOQ	No QN	-1.16825733757866	1.22131527908695e-59	3.07971964778717e-58
LUAD	SLC14A1	No QN	-1.16543669377237	2.7316153310823e-47	3.01967116806775e-46
LUAD	AOC3	No QN	-1.16535452449147	2.91345436235025e-64	1.06236283709153e-62
LUAD	FGA	No QN	-1.16496687995521	7.50161906680911e-51	1.02485057251003e-49
LUAD	GIMAP8	No QN	-1.16446596714483	4.42126641549107e-77	4.92509644547616e-75
LUAD	ABCA3	No QN	-1.16287161664681	1.12305122592947e-59	2.83899508160773e-58
LUAD	CREB3L4	No QN	-1.16074501033323	2.1063581577628e-36	1.37048476541987e-35
LUAD	OTC	No QN	-1.16028942594941	1.11663948685604e-42	9.82584590126706e-42
LUAD	APOA1	No QN	-1.15977647411288	6.72670483772588e-58	1.47594387316076e-56
LUAD	SERPIND1	No QN	-1.15973339657748	6.84922239264211e-65	2.62994573462928e-63
LUAD	SSR2	No QN	1.15706184417285	3.16347864335088e-64	1.14939724041748e-62
LUAD	PPP1R14A	No QN	-1.15682521377933	7.10567444581777e-70	4.11601267755742e-68
LUAD	TBX2	No QN	-1.15660349432738	3.45898299434751e-71	2.26217487830327e-69
LUAD	PALMD	No QN	-1.15529659058497	9.00431801082922e-79	1.15540217311109e-76
LUAD	EHD1	No QN	-1.15521553519174	1.66056928631202e-88	6.23451513160923e-86
LUAD	KEL	No QN	-1.15211551070676	6.55029468495896e-44	6.08619039609798e-43
LUAD	RPIA	No QN	-1.14802077001874	6.50023114372318e-48	7.462383137477e-47
LUAD	PRDX2	No QN	-1.14336555356713	1.33335127165122e-60	3.59472921295968e-59
LUAD	PPP1R26	No QN	1.14321603163378	1.69867736318492e-15	4.30702662096186e-15
LUAD	SULF1	No QN	1.14296309084378	5.04337021102804e-37	3.37233798345588e-36
LUAD	ITGA2B	No QN	-1.14030221731772	7.50282980049042e-45	7.30606971062165e-44
LUAD	MDK	No QN	1.14013698927779	1.51098118817163e-36	9.90738441429225e-36
LUAD	FEZ1	No QN	-1.13934597487463	1.74312383185246e-55	3.24817027270007e-54
LUAD	MASP2	No QN	-1.13743757280621	3.95603131942968e-58	8.75595840285124e-57
LUAD	SPOCK2	No QN	-1.13658447441866	7.27755644638446e-54	1.22749733272877e-52
LUAD	PSAT1	No QN	1.13382251171596	8.26844924562552e-40	6.34979318203832e-39
LUAD	SHH	No QN	-1.13241475728805	1.98313509833564e-76	2.11610952545562e-74
LUAD	APOB	No QN	-1.13188172436192	4.46516094511411e-48	5.16704754573307e-47
LUAD	PHACTR1	No QN	-1.13089851146207	6.76954789143404e-65	2.60923600667174e-63
LUAD	PYCR1	No QN	1.12999403057225	1.38714017989889e-42	1.21533621466163e-41
LUAD	MYL4	No QN	-1.1288178314078	1.80298467895753e-56	3.59073785669794e-55
LUAD	ABLIM1	No QN	-1.1215782774359	1.0938869773273e-70	6.80290324488765e-69
LUAD	ARHGEF26	No QN	-1.11700338790057	2.91001255715596e-79	4.03155665388118e-77
LUAD	TOP2A	No QN	1.11594841273683	7.38605700222511e-33	4.01676286649978e-32
LUAD	MAB21L4	No QN	-1.115904768137	4.09851586199036e-59	9.79873945589534e-58
LUAD	PTPN4	No QN	-1.11567848452271	7.3311111302674e-27	3.02218273800409e-26
LUAD	TNR	No QN	-1.1137584926214	5.21631748572608e-36	3.33193511989951e-35
LUAD	KANK4	No QN	-1.1135826977672	1.03853961305273e-67	5.03716557775864e-66
LUAD	MYH11	No QN	-1.11302763090179	1.71934857993394e-43	1.57159932865557e-42
LUAD	CPD	No QN	1.1130179526888	2.35727033736778e-45	2.36123017884359e-44
LUAD	ALDH1A1	No QN	-1.1124120267162	1.05420739798149e-66	4.72853999705239e-65
LUAD	AKAP12	No QN	-1.11188550018823	4.18860969124594e-65	1.63307447846769e-63
LUAD	ALOX15	No QN	-1.11097438339735	4.04743816823074e-29	1.84731565562157e-28
LUAD	SFTPA1	No QN	-1.10935759249221	1.13649242597188e-28	5.06846622176723e-28
LUAD	LUM	No QN	-1.10929309336575	3.59851506371653e-58	7.99959368440669e-57
LUAD	OBSCN	No QN	-1.10868753261343	3.58003543539983e-09	6.8062301591613e-09
LUAD	RRAS	No QN	-1.10779574381622	5.99126954662297e-76	6.15102085630313e-74
LUAD	P4HA1	No QN	1.10732187756111	1.4140158542439e-51	2.05062642553225e-50
LUAD	TSPAN6	No QN	1.1056334900997	1.93133250240839e-38	1.39146535727888e-37
LUAD	TNS1	No QN	-1.10437574374986	8.69965680625631e-86	2.44967836236167e-83
LUAD	CYP4B1	No QN	-1.10174604661173	1.86164817452076e-35	1.15281170098454e-34
LUAD	DNAJC12	No QN	1.10112893511294	4.33789613027187e-16	1.13362343574545e-15
LUAD	MME	No QN	-1.09948772039396	1.80837213404666e-43	1.64853207133068e-42
LUAD	HSPB2	No QN	-1.09820042389831	2.78393014641434e-67	1.31259069275359e-65
LUAD	CYBRD1	No QN	-1.09588623993798	2.76250827716231e-52	4.19843274446692e-51
LUAD	GIPC2	No QN	-1.09400816308558	3.35295341750181e-52	5.07296847659938e-51
LUAD	SNPH	No QN	-1.08937899819248	0.00131161308676593	0.00183542543629848
LUAD	FOSL2	No QN	1.08821306967619	1.56976403960751e-58	3.60015793427632e-57
LUAD	XPNPEP2	No QN	1.08806881904119	1.02799025802511e-25	4.03591682633638e-25
LUAD	GP1BA	No QN	-1.08705510761484	5.07822635912699e-53	8.05602200351647e-52
LUAD	SYNPO2	No QN	-1.08685959950575	5.19394009840382e-51	7.20259518160322e-50
LUAD	PTGES	No QN	1.08553159515506	4.99572308001054e-22	1.68300581130166e-21
LUAD	GSTA2	No QN	-1.08530134283964	2.75235257218016e-16	7.25633238600528e-16
LUAD	SERPINA5	No QN	-1.07846079638655	9.09136638391246e-46	9.30900818522431e-45
LUAD	KRTDAP	No QN	-1.07500836358583	2.13966897444787e-12	4.70903699391621e-12
LUAD	PDK4	No QN	-1.07492854284375	1.81375619920338e-42	1.58227595450298e-41
LUAD	HSPA12A	No QN	-1.07373270088612	1.62543680560587e-58	3.71942503350489e-57
LUAD	SORBS2	No QN	-1.07330485849044	4.80798331546517e-61	1.33530210599645e-59
LUAD	COL17A1	No QN	1.07273455392941	1.80438516910865e-18	5.18306955490349e-18
LUAD	PTPRM	No QN	-1.07223937796985	6.21815607689376e-82	1.16728607687911e-79
LUAD	LMOD1	No QN	-1.07181996950661	5.38695819240832e-52	8.06611450464448e-51
LUAD	PLAC9	No QN	-1.07166871087369	9.27952681494324e-41	7.36621482561312e-40
LUAD	LIMS2	No QN	-1.07159645840009	1.25515558014054e-78	1.59043901448559e-76
LUAD	LIMCH1	No QN	-1.07152049870281	1.81327730171904e-70	1.10730072334493e-68
LUAD	APOF	No QN	-1.07106625928936	8.69232778265746e-46	8.9274697804254e-45
LUAD	APOM	No QN	-1.06908386421266	7.22887333784068e-55	1.29697502700338e-53
LUAD	MMP12	No QN	1.0664976820086	3.05349735702866e-16	8.03773116286668e-16
LUAD	COL4A5	No QN	-1.06578037153161	1.92076168836606e-49	2.40379768332922e-48
LUAD	NECAB1	No QN	-1.06492288832354	2.5608072554364e-41	2.08170835191329e-40
LUAD	FGG	No QN	-1.06296997558387	4.02015133760933e-37	2.70240544491683e-36
LUAD	SERPINF2	No QN	-1.05982729241294	1.5915778580502e-59	3.90649509613919e-58
LUAD	DACH1	No QN	-1.0595549931132	2.48127946820378e-28	1.09264682750572e-27
LUAD	CNRIP1	No QN	-1.05871180989699	3.39973102301167e-92	1.64109873239377e-89
LUAD	PDE1C	No QN	-1.05538413000867	6.28960472045136e-73	4.90444023470888e-71
LUAD	NEBL	No QN	-1.05514446380209	4.70193700098456e-82	8.9931198828265e-80
LUAD	CXCL14	No QN	1.05215823829359	3.06000234956043e-12	6.67798575188247e-12
LUAD	ZNF646	No QN	1.05042003786377	3.36849986710623e-43	3.03254734927672e-42
LUAD	MMRN1	No QN	-1.04940568882885	3.19501846222553e-51	4.52977652469653e-50
LUAD	CPN2	No QN	-1.04829585845368	3.73572532003571e-55	6.82325181427064e-54
LUAD	ANKS4B	No QN	1.04617396341085	4.45908579926248e-38	3.14119199076607e-37
LUAD	YOD1	No QN	-1.04426463071334	5.79274188108607e-54	9.81956930578084e-53
LUAD	JCAD	No QN	-1.04275580131382	1.14414729382122e-77	1.36449660205479e-75
LUAD	FBP2	No QN	-1.04268182255269	2.04789985282401e-25	7.91141799088302e-25
LUAD	GRK5	No QN	-1.04138451386718	4.06935317799656e-83	8.08843787555904e-81
LUAD	ITIH4	No QN	-1.04013146149306	1.69487475540564e-56	3.39544375406067e-55
LUAD	H3C15	No QN	1.03954061964192	8.43939927681469e-32	4.38045010082287e-31
LUAD	SCGB1D2	No QN	-1.0393665006844	6.19883456102488e-11	1.27459606379532e-10
LUAD	MFAP4	No QN	-1.03828438054536	5.83325249868912e-28	2.52160684772757e-27
LUAD	PTN	No QN	-1.03756523786172	9.88785776253469e-31	4.86569000673855e-30
LUAD	MAP7D2	No QN	1.03590871969154	9.76092451536076e-17	2.61763205852413e-16
LUAD	SERPINA1	No QN	-1.03516472174251	1.91716923021403e-50	2.54709626299864e-49
LUAD	NNMT	No QN	1.03459262677813	9.38766233263279e-40	7.18751760316454e-39
LUAD	L1RE1	No QN	1.03415189283576	6.15880161817394e-21	1.97256783581135e-20
LUAD	AGRN	No QN	-1.03384282932687	1.14267346455475e-62	3.66559522474415e-61
LUAD	SORBS1	No QN	-1.03375835377193	1.60925043254129e-62	5.01303427008431e-61
LUAD	S100A10	No QN	-1.03338710733319	1.37040787622516e-68	7.12401263656123e-67
LUAD	IGF2BP3	No QN	1.03290292419444	4.49142189680326e-10	8.88034791649984e-10
LUAD	CLIC2	No QN	-1.03048706559202	2.38876205262566e-63	8.18070301603591e-62
LUAD	TGM1	No QN	-1.03010658723191	1.26272566946235e-30	6.18369570596126e-30
LUAD	LIMS3	No QN	-1.0295887781515	3.05072882163615e-69	1.6362559822712e-67
LUAD	TUBB1	No QN	-1.02830890054503	2.21062561936941e-44	2.09823145164305e-43
LUAD	SERPING1	No QN	-1.02816423477745	3.23157652117186e-66	1.38807166081013e-64
LUAD	AGT	No QN	-1.02810305180523	3.58603584144246e-52	5.40947103046163e-51
LUAD	AGR2	No QN	1.0267484161476	1.45547247883444e-21	4.79030016816385e-21
LUAD	HPR	No QN	-1.02515046306405	7.89330487066257e-34	4.50531708749473e-33
LUAD	SERPINA6	No QN	-1.02474206187769	6.35493369450186e-61	1.76010827489523e-59
LUAD	FERMT2	No QN	-1.02456238734903	6.00468891169854e-85	1.56075721789457e-82
LUAD	EFNB1	No QN	-1.02432556904646	2.90820695859449e-50	3.82863557652888e-49
LUAD	FGB	No QN	-1.02377435184969	6.72887845328682e-42	5.71757258013147e-41
LUAD	RGCC	No QN	-1.02199296449817	5.99073729787974e-57	1.22931384592322e-55
LUAD	AURKB	No QN	1.02177739935596	2.4172100962325e-27	1.02011901521685e-26
LUAD	AOX1	No QN	-1.02116475459606	7.79791713311026e-51	1.0638961773666e-49
LUAD	PDE5A	No QN	-1.02007505134747	1.27162417709138e-74	1.1935605817755e-72
LUAD	CLDN11	No QN	-1.01995633346371	2.06839153752404e-83	4.19345700317623e-81
LUAD	ALG3	No QN	1.01836983505731	1.68733923047803e-29	7.82817289673034e-29
LUAD	PARVA	No QN	-1.0172913496308	3.1426619148205e-69	1.67669283318607e-67
LUAD	PON1	No QN	-1.01530354809504	2.51900864853775e-43	2.27586369609868e-42
LUAD	CAB39L	No QN	-1.01396805722107	3.51633985042403e-56	6.89461065062831e-55
LUAD	IL4I1	No QN	1.00990444477096	1.84242189085405e-36	1.2041670346607e-35
LUAD	SPARCL1	No QN	-1.00961640044788	6.41461395133623e-49	7.78741815864615e-48
LUAD	NPY	No QN	-1.00940798618245	3.80526346189704e-33	2.09755060974716e-32
LUAD	SERPINA7	No QN	-1.00919488935657	3.39474671565789e-64	1.22901955202229e-62
LUAD	TNNT3	No QN	-1.00861824328569	6.8247735854245e-34	3.90862880426261e-33
LUAD	UNC45B	No QN	-1.00852820974633	2.161046678704e-63	7.42594243458389e-62
LUAD	NEGR1	No QN	-1.00789796013277	2.04941862480938e-39	1.54690667160779e-38
LUAD	APOC1	No QN	-1.00591533413141	1.49457897969953e-38	1.08373012283363e-37
LUAD	BZW2	No QN	1.00491346580577	1.28330517551695e-71	8.61514209550682e-70
LUAD	PDZD2	No QN	-1.00457001549118	2.82112288946757e-60	7.48631485092481e-59
LUAD	TSGA10	No QN	-1.00453335070713	6.30277138279713e-28	2.72109001309261e-27
LUAD	LAMA3	No QN	-1.00369856629032	2.25342247243391e-40	1.76529703269417e-39
LUAD	RDX	No QN	-1.00347464902445	8.40193642323054e-73	6.26253158252117e-71
LUAD	CLEC3B	No QN	-1.00128086932872	5.11918080389161e-53	8.10830247016395e-52
LUAD	TNC	No QN	1.00084757359275	1.89553849101611e-28	8.36893453111078e-28
LUAD	RERG	No QN	-1.00035760767561	3.63530993212893e-64	1.31142835523099e-62
LUAD	ACBD3	riBAQ	-7.55024219127712	1.07405972052133e-170	1.08877433869247e-166
LUAD	ACAP1	riBAQ	-6.14230663313705	2.21930206301643e-150	1.12485325063988e-146
LUAD	AARS2	riBAQ	-5.27631324689777	1.81762695486358e-134	6.14176148048404e-131
LUAD	AACS	riBAQ	-5.20969399882795	2.61439232809401e-132	6.62552375747223e-129
LUAD	ACAD10	riBAQ	-3.97036297297973	1.65542343220686e-109	3.3562054664562e-106
LUAD	ABHD5	riBAQ	-2.97722167702498	7.69219201474674e-82	1.29959584089146e-78
LUAD	H2BC1	riBAQ	-2.63421786101263	0.000182604842306157	0.000716911420006784
LUAD	CLDN6	riBAQ	2.49947432810987	9.96801433754263e-36	3.06199276786878e-33
LUAD	SOX15	riBAQ	-2.42367929230023	1.61800743107756e-58	2.34310590411904e-55
LUAD	SMIM15	riBAQ	-2.34596773293876	0.00331955800472294	0.00910946385865632
LUAD	WNT7A	riBAQ	2.22200058113743	4.499317945133e-35	1.20025226341614e-32
LUAD	DEFB112	riBAQ	2.18335890579676	1.22292642705105e-24	9.11529793457093e-23
LUAD	EMCN	riBAQ	-2.14438280649087	1.00585036517873e-45	9.26936831983345e-43
LUAD	CA4	riBAQ	-2.11685964197693	1.4160429551928e-41	6.83544163656641e-39
LUAD	CAV1	riBAQ	-2.08388068009707	1.29176507389743e-42	7.70271914946956e-40
LUAD	CLIC5	riBAQ	-2.06766406239567	8.46759280590116e-48	1.07294985341775e-44
LUAD	PRX	riBAQ	-2.06412978503824	2.45432662964749e-47	2.76438989385963e-44
LUAD	HBA1	riBAQ	-2.05752045537473	1.54937180951442e-41	7.13908274229439e-39
LUAD	ADH1B	riBAQ	-2.04747126924568	3.42769460840907e-44	2.31643601636285e-41
LUAD	CAVIN2	riBAQ	-2.03318757642544	3.76224124538769e-47	3.8137839504495e-44
LUAD	ITLN1	riBAQ	-2.01416526449636	1.7121337422049e-29	2.41054163121264e-27
LUAD	HBE1	riBAQ	-2.01281963453824	2.49388936175563e-31	4.51438508216372e-29
LUAD	CAV2	riBAQ	-1.97508502874853	1.61542199430765e-35	4.81633316361667e-33
LUAD	PHETA1	riBAQ	-1.96840774591622	0.00164263194856411	0.00495281381992693
LUAD	HBB	riBAQ	-1.95786703775097	2.23608403994577e-39	9.06687356517212e-37
LUAD	ADIRF	riBAQ	-1.94946346249184	7.87555081435791e-45	6.65287155042884e-42
LUAD	GPM6A	riBAQ	-1.9298433155956	1.69269692843783e-36	5.71962292119142e-34
LUAD	CAVIN1	riBAQ	-1.9267730570586	7.35338182492253e-44	4.65882697245248e-41
LUAD	RHCE	riBAQ	-1.911288951795	5.58950829171066e-30	8.58497659895014e-28
LUAD	MYH4	riBAQ	1.91096164369667	0.00040356608269529	0.00143391145470808
LUAD	STXBP6	riBAQ	-1.90644122562976	3.36990242407367e-42	1.79793162488604e-39
LUAD	HBZ	riBAQ	-1.90004074981235	6.40686121662373e-37	2.23952938458327e-34
LUAD	CLDN18	riBAQ	-1.89911260838783	3.11702316333049e-38	1.21215212642453e-35
LUAD	RTKN2	riBAQ	-1.89382481490618	1.61005524579944e-44	1.255471540513e-41
LUAD	HBD	riBAQ	-1.88505353353454	1.85500907717006e-36	6.06587968234609e-34
LUAD	TTLL4	riBAQ	-1.87923903760306	6.15497459961879e-35	1.5998199363163e-32
LUAD	EHD2	riBAQ	-1.87285994031295	2.43829340752189e-44	1.76549859086067e-41
LUAD	RHAG	riBAQ	-1.87045751577525	4.30881264977732e-32	9.49531170234625e-30
LUAD	OLFML1	riBAQ	-1.86899737251025	4.2122738236599e-40	1.77915915626835e-37
LUAD	LAPTM4A	riBAQ	1.85795050151403	1.02458702097644e-27	1.14134490457562e-25
LUAD	RALYL	riBAQ	-1.85750452919441	6.32445606122736e-36	2.00346909664568e-33
LUAD	FHL1	riBAQ	-1.84770776338825	1.27669408529211e-40	5.62689040982877e-38
LUAD	CKM	riBAQ	-1.83842360355407	2.87874227488841e-24	1.95851076782173e-22
LUAD	AGER	riBAQ	-1.8255235144248	2.60930799768259e-42	1.46947528736158e-39
LUAD	MYLPF	riBAQ	-1.81914413274875	4.52853903487444e-28	5.27652875822095e-26
LUAD	CD36	riBAQ	-1.77287908755743	4.3761592348587e-35	1.19894935577737e-32
LUAD	OGN	riBAQ	-1.75763149148418	8.37146365041292e-33	1.92867106873263e-30
LUAD	CA1	riBAQ	-1.74164908451126	3.26372889835806e-34	8.27110496066391e-32
LUAD	HSPA12B	riBAQ	-1.72849132311722	1.3626207628982e-41	6.83544163656641e-39
LUAD	SOX8	riBAQ	1.7050990681177	6.44720722811948e-20	2.68952015108836e-18
LUAD	FABP4	riBAQ	-1.69543226173657	9.16825177964095e-32	1.78728015942731e-29
LUAD	AKAP6	riBAQ	1.69173658089337	1.20677164542444e-22	6.75858793904285e-21
LUAD	GNG11	riBAQ	-1.69043636076559	3.22857920622101e-38	1.21215212642453e-35
LUAD	S100A3	riBAQ	-1.68198506533665	4.96649296339526e-29	6.62438673288654e-27
LUAD	DES	riBAQ	-1.66204204764225	1.52008693387369e-33	3.75832225577502e-31
LUAD	PF4	riBAQ	-1.65130907882264	2.87406587810743e-27	3.03483393816407e-25
LUAD	GPRC5A	riBAQ	-1.64515866239738	3.94075266926222e-35	1.10965027245309e-32
LUAD	APOA2	riBAQ	-1.64378476470305	5.10043178639951e-33	1.20239713997051e-30
LUAD	COL6A6	riBAQ	-1.63913262905112	1.45883148922989e-32	3.28626106807186e-30
LUAD	SPTA1	riBAQ	-1.63776012368284	5.1000178749615e-32	1.05507920813234e-29
LUAD	HBG1	riBAQ	-1.63308798113977	5.38190131562877e-19	1.96245804447945e-17
LUAD	RBP2	riBAQ	-1.62903440729496	1.40723920804395e-30	2.26431489713358e-28
LUAD	ANXA8L1	riBAQ	-1.61292766238192	1.66663136531544e-33	4.02253384528633e-31
LUAD	KANK3	riBAQ	-1.60145290672129	2.5626822827979e-37	9.27782510740083e-35
LUAD	LYVE1	riBAQ	-1.59677444929633	6.88746055903318e-32	1.39636375373839e-29
LUAD	LAMA1	riBAQ	-1.58019609361953	0.00184944526231039	0.00546902760327901
LUAD	SNCA	riBAQ	-1.56593821560116	1.36871758152037e-30	2.2378532457858e-28
LUAD	SLC4A1	riBAQ	-1.55202612090173	1.77160787388053e-27	1.91050946994968e-25
LUAD	MYL1	riBAQ	-1.55074990512911	2.88598387459042e-21	1.39977122185278e-19
LUAD	HSPB6	riBAQ	-1.54610906296537	1.78206272477792e-35	5.16136281173537e-33
LUAD	DAGLA	riBAQ	1.54508486700595	7.72462801174826e-27	7.45757658619925e-25
LUAD	C1QTNF2	riBAQ	-1.54066080642147	4.42054238464518e-32	9.53426343684004e-30
LUAD	CA2	riBAQ	-1.53817722920641	2.73417098723764e-29	3.79675223255177e-27
LUAD	DNAAF1	riBAQ	-1.53051903399491	1.30116283749073e-21	6.40285809885608e-20
LUAD	TMEM100	riBAQ	-1.52829283047469	4.03121575828614e-28	4.8075804872643e-26
LUAD	CD34	riBAQ	-1.52750306111273	1.58080194028125e-31	2.91356168520564e-29
LUAD	CA3	riBAQ	-1.51713432254827	4.18044538541829e-28	4.92757847348665e-26
LUAD	IL33	riBAQ	-1.51711346572892	2.26686890882942e-30	3.5905078326256e-28
LUAD	ASPA	riBAQ	-1.51660913097574	4.88721076715695e-32	1.03211782388896e-29
LUAD	FHL5	riBAQ	-1.51369119968502	1.14906169324688e-30	1.90951448925306e-28
LUAD	SFTPC	riBAQ	-1.51267500863047	7.62865730941951e-31	1.31070676517942e-28
LUAD	EHD3	riBAQ	-1.50042088627396	1.20449599142587e-31	2.26110664168222e-29
LUAD	ASPRV1	riBAQ	1.49597196369156	0.000505271485470196	0.0017504911306259
LUAD	GPD1	riBAQ	-1.49508728672984	2.11391253020106e-24	1.46772132319508e-22
LUAD	CTHRC1	riBAQ	1.4945716815189	8.25799778981259e-27	7.89729467880474e-25
LUAD	KMT5C	riBAQ	-1.48156727233571	1.59314916375863e-20	6.93122449485889e-19
LUAD	SMCO4	riBAQ	-1.47917974426025	1.05226046104672e-22	5.92598016312812e-21
LUAD	TMOD1	riBAQ	-1.4745003648685	1.0941320137655e-30	1.84853603725682e-28
LUAD	ACTN2	riBAQ	-1.47322985897487	2.89946378826127e-31	5.15646744238676e-29
LUAD	PPBP	riBAQ	-1.46632274643653	1.29675318069426e-25	1.06871438965022e-23
LUAD	EPB42	riBAQ	-1.46580743312358	1.1048647764837e-27	1.21739285208861e-25
LUAD	HBQ1	riBAQ	-1.46256658493709	3.43543303763586e-28	4.14583151220413e-26
LUAD	SLCO2A1	riBAQ	-1.45899476306558	5.1222375728338e-27	4.99270406498233e-25
LUAD	OCIAD2	riBAQ	1.45719323048384	3.37581900377455e-30	5.26471957557886e-28
LUAD	OLFML3	riBAQ	-1.45587564348627	1.43478206646432e-28	1.81804822596861e-26
LUAD	MYOZ1	riBAQ	-1.4550658191842	7.99284578801836e-30	1.17425330077018e-27
LUAD	ANK1	riBAQ	-1.45367169753776	5.06977210002925e-27	4.98954172601908e-25
LUAD	EDNRB	riBAQ	-1.44957400915943	3.51464767476421e-27	3.67298798753452e-25
LUAD	TNNC2	riBAQ	-1.44899080581365	7.31850553345694e-20	3.01575978018915e-18
LUAD	GREM1	riBAQ	1.44811095077597	7.78588682723799e-21	3.5392616487763e-19
LUAD	KRT4	riBAQ	-1.44465040857125	2.84878357354006e-23	1.6692554384379e-21
LUAD	APOC3	riBAQ	-1.44350084547033	4.0344313227343e-25	3.12191071134027e-23
LUAD	PRF1	riBAQ	-1.4430421057632	2.45323561355785e-28	3.03273773349219e-26
LUAD	MUSTN1	riBAQ	-1.44032714963552	1.4906039113673e-29	2.12820448584934e-27
LUAD	TNNC1	riBAQ	-1.44024716859135	7.51621506318099e-31	1.31070676517942e-28
LUAD	CRABP2	riBAQ	1.42717437960042	1.76965353988392e-15	4.39617816921546e-14
LUAD	APOC2	riBAQ	-1.42345038955456	5.89825670482126e-26	4.98255235139776e-24
LUAD	GSTM5	riBAQ	-1.42265445067768	6.49113496656546e-30	9.6765639935403e-28
LUAD	PGM5	riBAQ	-1.4192895085322	1.06611116289898e-29	1.54388126547242e-27
LUAD	MYO1C	riBAQ	-1.41860274189015	3.50655011298055e-29	4.80349979665998e-27
LUAD	SCGB1A1	riBAQ	-1.413543667654	3.95380099452882e-19	1.46812017148493e-17
LUAD	AKAP2	riBAQ	-1.41017161433537	1.18724373443267e-31	2.26110664168222e-29
LUAD	OLFM2	riBAQ	1.4094602894795	0.000326504685197064	0.00119357302338357
LUAD	THBS2	riBAQ	1.40565924265636	5.26856215238876e-22	2.67037072693824e-20
LUAD	TPPP3	riBAQ	-1.39636171670653	7.32303920504659e-24	4.69833217857958e-22
LUAD	NOSTRIN	riBAQ	-1.39294644774024	2.05176581359218e-28	2.56774692004739e-26
LUAD	ORC6	riBAQ	1.3922814038854	8.27031913574261e-32	1.64384755056907e-29
LUAD	ABCA8	riBAQ	-1.39173539102435	1.23910485389574e-28	1.58997543087863e-26
LUAD	ANXA3	riBAQ	-1.38689160048463	6.18245468894848e-30	9.35396166893592e-28
LUAD	CAT	riBAQ	-1.38518959505563	9.93380250447032e-29	1.29101225625405e-26
LUAD	LDB3	riBAQ	-1.37711283119996	8.5470854317992e-28	9.62686722468317e-26
LUAD	SPTB	riBAQ	-1.37477926920886	3.36316862881412e-25	2.64282483645649e-23
LUAD	HBM	riBAQ	-1.37445667197755	3.19160625571247e-21	1.51183703804474e-19
LUAD	PODXL	riBAQ	-1.37145498996263	5.8508406288462e-26	4.98255235139776e-24
LUAD	HMGB3	riBAQ	1.35587794485095	1.35904873260669e-20	5.93822284587673e-19
LUAD	AHSP	riBAQ	-1.35488669967966	3.84973294833903e-26	3.36420197390627e-24
LUAD	FHL2	riBAQ	1.35244222824199	7.53136265465212e-29	9.91499002989721e-27
LUAD	DMTN	riBAQ	-1.34778335844156	5.39874999224149e-28	6.21899189447182e-26
LUAD	UBA52	riBAQ	1.34759183508435	1.82434717702128e-24	1.29324526807445e-22
LUAD	TSPAN7	riBAQ	-1.34684344109505	1.92134213445127e-22	1.04713146327594e-20
LUAD	RASIP1	riBAQ	-1.34157701157149	3.91850048999844e-29	5.29624526228189e-27
LUAD	IL1R1	riBAQ	-1.34090677449558	0.00365625292456162	0.00991000959793613
LUAD	SLC1A1	riBAQ	-1.33989776051454	1.41386992410078e-25	1.15583866295239e-23
LUAD	PLIN4	riBAQ	-1.3381613505655	5.93914439124364e-24	3.85930171115621e-22
LUAD	FGF2	riBAQ	-1.33425658688171	8.37171022056924e-27	7.93121743045891e-25
LUAD	ADH1A	riBAQ	-1.33369761419229	3.95421974429954e-27	4.00839255479644e-25
LUAD	SERPINB7	riBAQ	1.3321287602473	6.74505219127087e-21	3.09387303452094e-19
LUAD	FCN3	riBAQ	-1.32575307706265	1.86467285688874e-26	1.67276006639656e-24
LUAD	PKLR	riBAQ	-1.32477048926761	7.13666305921897e-26	5.97887218440519e-24
LUAD	NTN4	riBAQ	-1.32161704058718	6.44062866963171e-28	7.33580368809625e-26
LUAD	SBSPON	riBAQ	-1.31946374919508	3.90367076359921e-27	3.99712227581871e-25
LUAD	JAM2	riBAQ	-1.31840575048065	2.42338058897928e-27	2.58587463478768e-25
LUAD	TPSB2	riBAQ	-1.31809873037391	8.98380520793206e-23	5.08764432362052e-21
LUAD	CDH5	riBAQ	-1.31798139175168	1.14664652064085e-27	1.24984470749853e-25
LUAD	PLCXD3	riBAQ	-1.3179473252864	3.64749795615794e-27	3.7729272226095e-25
LUAD	CRYAB	riBAQ	-1.31677328357632	2.73835172184347e-28	3.34441824148521e-26
LUAD	CDCA2	riBAQ	1.3152709059653	3.57834586375792e-15	8.41616984243945e-14
LUAD	SUSD2	riBAQ	-1.3019536925155	1.9357219136407e-25	1.54507189280124e-23
LUAD	ADGRL2	riBAQ	-1.30120376374557	2.36152063725867e-26	2.08162910433836e-24
LUAD	TNXB	riBAQ	-1.29666033281735	9.30944168859718e-27	8.7379454071583e-25
LUAD	CLDN1	riBAQ	-1.28833895793103	0.000600294863145664	0.00204338113757811
LUAD	NDRG4	riBAQ	-1.28819564408355	7.3980373608233e-26	6.14704137103818e-24
LUAD	WFDC2	riBAQ	1.2871241529992	8.12285449741955e-16	2.0952004081512e-14
LUAD	CAVIN3	riBAQ	-1.28492805974093	1.78636370192651e-26	1.61681864700259e-24
LUAD	TPPP	riBAQ	-1.28385342025319	2.53812359773424e-23	1.51346817119012e-21
LUAD	TCEAL2	riBAQ	-1.28380376532543	7.65998883359901e-21	3.49771652280149e-19
LUAD	CCNA2	riBAQ	1.2833495414466	5.84171751763106e-21	2.74155048501046e-19
LUAD	KSR2	riBAQ	1.2827922175072	9.55338746389592e-24	5.97794374824154e-22
LUAD	CLIC3	riBAQ	-1.28202222128737	1.2560843818265e-24	9.29410757560233e-23
LUAD	BPGM	riBAQ	-1.28041907255567	8.58911439390536e-24	5.44174078818866e-22
LUAD	ADD2	riBAQ	-1.2762473842417	1.05822777144521e-23	6.58113798720253e-22
LUAD	SERPINC1	riBAQ	-1.27502298424412	4.74873858330715e-27	4.76613495237471e-25
LUAD	SYNM	riBAQ	-1.27374110002235	1.54861378571394e-26	1.42711799507111e-24
LUAD	CES1	riBAQ	-1.27341290715717	6.69261436733956e-21	3.08377417462369e-19
LUAD	HNF4A	riBAQ	-1.26974052590489	7.14326236403046e-19	2.57691283217711e-17
LUAD	SOD3	riBAQ	-1.26641979928657	5.03320435891834e-27	4.98954172601908e-25
LUAD	ABI3BP	riBAQ	-1.26372598463523	4.60567387128039e-26	3.99040307975806e-24
LUAD	AQP4	riBAQ	-1.25978045236561	3.492469340415e-24	2.34458024528389e-22
LUAD	RHBDL2	riBAQ	1.25779306172824	1.33541573178465e-24	9.80949947326157e-23
LUAD	ACADL	riBAQ	-1.2565861220026	2.08760246669272e-19	8.07710923849776e-18
LUAD	MMRN2	riBAQ	-1.25609725525498	2.1878209436043e-26	1.94543341274709e-24
LUAD	BCAM	riBAQ	-1.25237549454971	1.65756341134185e-26	1.51375858565517e-24
LUAD	THBD	riBAQ	-1.24797895736799	1.53187290803705e-24	1.10918540491226e-22
LUAD	SCEL	riBAQ	-1.24719292954274	1.54951393474211e-24	1.11400161393481e-22
LUAD	SULT1A3	riBAQ	-1.24657641582429	1.87988617551683e-25	1.51241318739795e-23
LUAD	CD93	riBAQ	-1.24517602468113	1.74045963293152e-24	1.24246755626949e-22
LUAD	PLOD2	riBAQ	1.24480514651305	3.04625466852177e-19	1.14369939165945e-17
LUAD	PI16	riBAQ	-1.24380498900718	6.08478173223468e-23	3.5046268420263e-21
LUAD	CFTR	riBAQ	-1.23894123104182	2.11038702874083e-18	7.25186213910026e-17
LUAD	SULT1A1	riBAQ	-1.23870082449259	5.52844505477542e-26	4.74930911188631e-24
LUAD	SH3GL2	riBAQ	-1.23754482391604	1.10186019246329e-24	8.33549012761221e-23
LUAD	BGN	riBAQ	-1.23587005723475	2.84390462278144e-24	1.94788251088753e-22
LUAD	VWF	riBAQ	-1.23396426517718	2.33611930010282e-25	1.85009698008924e-23
LUAD	ITIH5	riBAQ	-1.2335234295305	1.44831303240708e-24	1.05622656183529e-22
LUAD	GOLM1	riBAQ	1.23259244811618	8.04066250346005e-22	4.01518205899382e-20
LUAD	PLIN2	riBAQ	1.23140021260921	1.49299973946845e-19	5.91192904648112e-18
LUAD	MYL3	riBAQ	-1.23105307925274	1.26642492442299e-18	4.42681015823305e-17
LUAD	SOX17	riBAQ	-1.22724071708811	1.60160830308382e-13	3.09247683206869e-12
LUAD	PYGM	riBAQ	-1.22699152360581	1.16017045585771e-24	8.71159104520714e-23
LUAD	LAD1	riBAQ	1.22698717871148	6.68933487470081e-21	3.08377417462369e-19
LUAD	DCN	riBAQ	-1.225414600515	5.69997816334363e-24	3.75199211959834e-22
LUAD	DPT	riBAQ	-1.22485946808913	9.40975213335333e-24	5.92463710408712e-22
LUAD	EML1	riBAQ	-1.22253109150354	6.49537639104378e-25	4.95064890797074e-23
LUAD	ERO1A	riBAQ	1.22247253899444	1.07943831224038e-20	4.82038157320738e-19
LUAD	FSHR	riBAQ	1.22148507952246	8.26632284706491e-22	4.10763307356358e-20
LUAD	CD109	riBAQ	-1.21996084782705	2.23216235056459e-24	1.53928093521587e-22
LUAD	STX11	riBAQ	-1.21775932636229	4.65700997409604e-25	3.57637197783421e-23
LUAD	CLEC14A	riBAQ	-1.21740416039254	2.01046185111519e-24	1.40552081274171e-22
LUAD	CLDN5	riBAQ	-1.21652505757182	6.81043824572221e-20	2.82940215151172e-18
LUAD	GTSE1	riBAQ	1.21650934014711	1.78765055172054e-15	4.40910307610489e-14
LUAD	MASP2	riBAQ	-1.21593001048145	7.68306043529666e-24	4.89831343601272e-22
LUAD	PPP1R14A	riBAQ	-1.21487949308405	1.53122376868732e-25	1.24176122745467e-23
LUAD	A2M	riBAQ	-1.2135136344469	2.33868077997778e-23	1.41114327777588e-21
LUAD	SPATA18	riBAQ	-1.21228088888476	3.48755588170927e-16	9.4275610594365e-15
LUAD	AHNAK	riBAQ	-1.21104808646872	1.13459154449421e-26	1.05517013637962e-24
LUAD	VSTM2L	riBAQ	1.20845626023354	1.30213754259619e-13	2.54821781260571e-12
LUAD	CREB3L4	riBAQ	-1.20757714663874	3.83703676083669e-20	1.62744944119671e-18
LUAD	PPP1R1A	riBAQ	-1.20674799053366	0.0051376066016268	0.0133196721536294
LUAD	CNN1	riBAQ	-1.20425727957034	5.00548450779643e-22	2.54977871635841e-20
LUAD	BCHE	riBAQ	-1.2037325636173	7.08499753616437e-23	4.03486629348867e-21
LUAD	SLC43A2	riBAQ	-1.20357580987539	0.00907168273199311	0.0218172355526012
LUAD	ACE	riBAQ	-1.20165633874863	3.03762389897e-22	1.57909710071071e-20
LUAD	AQP1	riBAQ	-1.19890782867722	5.42083647208609e-19	1.96414747292632e-17
LUAD	ARHGAP6	riBAQ	-1.19836039804635	3.86199020160421e-25	3.01146112874322e-23
LUAD	SYN2	riBAQ	-1.19829719244471	5.77415458838332e-23	3.34472028928238e-21
LUAD	LAMP3	riBAQ	-1.1960221789868	3.03156804196439e-22	1.57909710071071e-20
LUAD	ACP5	riBAQ	-1.19573050189306	1.64325656212322e-18	5.68521903421265e-17
LUAD	FXYD1	riBAQ	-1.19451437597222	6.00887922655355e-21	2.80700501011859e-19
LUAD	BHMT	riBAQ	1.19331029732703	4.94624842605145e-16	1.32997666564678e-14
LUAD	ESAM	riBAQ	-1.18971363835943	4.16779802505534e-24	2.76137049542392e-22
LUAD	CDH13	riBAQ	-1.18830570301283	2.73133129034472e-22	1.44960760681803e-20
LUAD	INMT	riBAQ	-1.18532414577769	3.54774714188221e-09	3.60355839451503e-08
LUAD	F9	riBAQ	-1.17893060670008	4.02986448521778e-22	2.07364143587069e-20
LUAD	ADIPOQ	riBAQ	-1.17892995037126	3.33297876621447e-22	1.72379621189368e-20
LUAD	ARHGEF26	riBAQ	-1.17886461539948	7.27189080819133e-24	4.69523293774748e-22
LUAD	TGFBR3	riBAQ	-1.17816701201196	9.67655271919866e-22	4.78493731290326e-20
LUAD	ABLIM3	riBAQ	-1.1746901553625	1.87797281068904e-24	1.32201460985797e-22
LUAD	SHANK3	riBAQ	-1.17348774725155	3.29307455333674e-24	2.22545978314497e-22
LUAD	OTC	riBAQ	-1.17302682040876	9.42831226268608e-20	3.83834543802605e-18
LUAD	UGT1A10	riBAQ	1.17292339749047	2.3075095011303e-08	2.07989057695111e-07
LUAD	SELP	riBAQ	-1.17079112675529	1.60124185938261e-23	9.77818598106115e-22
LUAD	PECAM1	riBAQ	-1.17033925727221	6.72871284934403e-23	3.85361368100567e-21
LUAD	PPP1R26	riBAQ	1.16886143114444	1.4157044220949e-13	2.75450973642534e-12
LUAD	PDLIM2	riBAQ	-1.16729749869268	1.8930723484881e-22	1.03730131873642e-20
LUAD	PYCR1	riBAQ	1.16687579310675	6.64061741862664e-21	3.08377417462369e-19
LUAD	AOC3	riBAQ	-1.16577260959545	1.89610157863834e-23	1.15094501213514e-21
LUAD	HSPB2	riBAQ	-1.16179596517665	5.89415240616578e-24	3.85477567363242e-22
LUAD	APOA1	riBAQ	-1.15964531647079	2.96024009702211e-21	1.42895018397682e-19
LUAD	FEZ1	riBAQ	-1.15901613083993	4.37248390315691e-21	2.0615753175024e-19
LUAD	ABCA3	riBAQ	-1.15778493921387	2.5479044841453e-22	1.35937409240952e-20
LUAD	ABLIM1	riBAQ	-1.15642478451237	1.58093815469608e-22	8.70976634464899e-21
LUAD	CYBRD1	riBAQ	-1.15596420705057	2.91286217433471e-23	1.6969933253581e-21
LUAD	RPIA	riBAQ	-1.15595326061775	2.9780897969977e-21	1.43075337782776e-19
LUAD	GIMAP8	riBAQ	-1.15382290331812	2.65442225810234e-23	1.5644115366502e-21
LUAD	S100A2	riBAQ	1.15249781319577	4.71826460884719e-09	4.73554934058257e-08
LUAD	TBX2	riBAQ	-1.15217854509834	1.31883383548635e-23	8.15184060385677e-22
LUAD	EHD1	riBAQ	-1.1503713775084	3.64335699070532e-24	2.42978354044604e-22
LUAD	CYP4B1	riBAQ	-1.15027914862343	3.72057235327536e-17	1.1394393336904e-15
LUAD	GP1BB	riBAQ	-1.14979957294752	9.91129159000594e-19	3.52528992448738e-17
LUAD	PRELP	riBAQ	-1.14946606261346	7.82480527137062e-21	3.5410737069591e-19
LUAD	PRDX2	riBAQ	-1.14855485264071	2.84327680382008e-22	1.49338326219296e-20
LUAD	ALDH1A1	riBAQ	-1.14711459708087	2.57442173231846e-23	1.5261352690358e-21
LUAD	SERPIND1	riBAQ	-1.14514621037272	2.41587016352734e-22	1.29575004485062e-20
LUAD	ITGA2B	riBAQ	-1.14481928928164	3.00447995286695e-19	1.13550408887507e-17
LUAD	SSR2	riBAQ	1.14392294298232	5.30434946935135e-20	2.24042460711728e-18
LUAD	TNR	riBAQ	-1.1413595572949	3.99921789392983e-19	1.47418442875515e-17
LUAD	MDK	riBAQ	1.14121536415765	1.61862661718047e-16	4.5704785566458e-15
LUAD	TNS1	riBAQ	-1.13922225082631	1.53140630164557e-23	9.40840344229157e-22
LUAD	SULF1	riBAQ	1.13700802628853	4.28118353753086e-17	1.2993520215554e-15
LUAD	COL17A1	riBAQ	1.13600030919773	1.87905697564518e-13	3.58045123348029e-12
LUAD	SPOCK2	riBAQ	-1.13578476086438	1.04390924096697e-19	4.18265137378744e-18
LUAD	GYPA	riBAQ	-1.13562940608262	5.38192683144174e-17	1.61410036361908e-15
LUAD	SORBS2	riBAQ	-1.13439374060244	2.02087928268716e-22	1.09548948067378e-20
LUAD	PHACTR1	riBAQ	-1.13082532942161	3.00781867479229e-21	1.4382197125646e-19
LUAD	APOB	riBAQ	-1.12927870185579	2.23291028985554e-19	8.60646829211619e-18
LUAD	LUM	riBAQ	-1.12674054594768	5.77969606449399e-22	2.91486462715302e-20
LUAD	AKAP12	riBAQ	-1.12632369137207	1.32230797472843e-22	7.36496480210004e-21
LUAD	PSAT1	riBAQ	1.12368405053272	2.85564895412617e-18	9.55272072342107e-17
LUAD	MYH11	riBAQ	-1.12208105537096	1.05671398005324e-20	4.73978301584058e-19
LUAD	SLC14A1	riBAQ	-1.12050343093341	9.66937901361988e-20	3.90511932514202e-18
LUAD	ALOX15	riBAQ	-1.11856168357742	7.06653820485463e-17	2.08844016858925e-15
LUAD	FGA	riBAQ	-1.11463725275901	3.01322481905291e-19	1.13550408887507e-17
LUAD	PALMD	riBAQ	-1.11262714312669	2.2662455276835e-22	1.22196441032594e-20
LUAD	DNAJC12	riBAQ	1.11255334982817	1.47943731039752e-12	2.53757292986457e-11
LUAD	TOP2A	riBAQ	1.11244659378314	2.24964633999893e-16	6.24785341056689e-15
LUAD	HSPA12A	riBAQ	-1.11218767338297	3.11180618666996e-21	1.480956775318e-19
LUAD	PTPN4	riBAQ	-1.11033354306163	5.11069027253527e-15	1.19096706419977e-13
LUAD	ZNF646	riBAQ	1.10896106895969	1.21578744198139e-20	5.38185034906784e-19
LUAD	KANK4	riBAQ	-1.10728564793677	2.35726640390955e-23	1.41394139268823e-21
LUAD	PTPRM	riBAQ	-1.10572707526114	2.81820380534157e-22	1.48792354035143e-20
LUAD	SHH	riBAQ	-1.10284499982131	7.60678388234259e-22	3.81732515917361e-20
LUAD	MME	riBAQ	-1.10112852601716	8.61599910570848e-19	3.08623261252886e-17
LUAD	SERPINA5	riBAQ	-1.10022750129303	3.2202211761954e-20	1.37157067491986e-18
LUAD	P4HA1	riBAQ	1.10006582712058	7.87624555229817e-20	3.21941536950188e-18
LUAD	APOM	riBAQ	-1.09726663198506	9.53092096296843e-20	3.86459783206444e-18
LUAD	SFTPA1	riBAQ	-1.09724397855923	1.44487610399155e-14	3.21199760222859e-13
LUAD	GSTA2	riBAQ	-1.09625440915104	5.61112736299910e-11	7.48421027351604e-10
LUAD	FBP2	riBAQ	-1.09412728609435	4.77735785648124e-17	1.44131180330805e-15
LUAD	OBSCN	riBAQ	-1.09279203461729	3.35847124134052e-08	2.92230240115613e-07
LUAD	DACH1	riBAQ	-1.09211152207286	6.12267427737825e-16	1.61209218570866e-14
LUAD	APOF	riBAQ	-1.0889402486921	5.09275766750313e-19	1.86372868142524e-17
LUAD	ALG3	riBAQ	1.08822434236422	1.72462958883198e-16	4.85626948388606e-15
LUAD	KEL	riBAQ	-1.0877884452322	1.97531830522982e-17	6.23794444240333e-16
LUAD	GIPC2	riBAQ	-1.0859066617483	1.28346976796825e-20	5.63226538436977e-19
LUAD	SORBS1	riBAQ	-1.08350753910741	1.41821912297598e-22	7.85600396153417e-21
LUAD	TSPAN6	riBAQ	1.08197816861611	3.99617712504062e-17	1.22015805772701e-15
LUAD	H3C15	riBAQ	1.07771845409487	2.27477436516757e-18	7.76410361606184e-17
LUAD	S100A10	riBAQ	-1.07443851054414	2.69675941088133e-21	1.31428125712039e-19
LUAD	CPD	riBAQ	1.07361793985825	2.15322070693104e-18	7.37405348181078e-17
LUAD	NEBL	riBAQ	-1.07155615473223	3.15163826773165e-20	1.34802350717282e-18
LUAD	MAB21L4	riBAQ	-1.07093245849427	5.48620892475475e-20	2.30762240125473e-18
LUAD	IGF2BP3	riBAQ	1.06624289837851	2.85659538380641e-08	2.53566614760469e-07
LUAD	MASP1	riBAQ	-1.0643175138492	1.65093908714757e-20	7.15195278906622e-19
LUAD	KRTDAP	riBAQ	-1.06274137668304	1.86625485688667e-09	1.98720855927103e-08
LUAD	FOSL2	riBAQ	1.06218437743061	1.5737141841989e-19	6.18323282373031e-18
LUAD	FGG	riBAQ	-1.06170694308404	3.32230090375817e-17	1.02365240916099e-15
LUAD	ITIH4	riBAQ	-1.05903732500708	1.65840959888047e-19	6.49084868874568e-18
LUAD	MMRN1	riBAQ	-1.0581631404293	2.87015384081594e-20	1.2380744461426e-18
LUAD	CNRIP1	riBAQ	-1.05659496804181	4.80652373135323e-22	2.46079449821857e-20
LUAD	CPN2	riBAQ	-1.05641305683897	6.20476345192211e-20	2.59907797984026e-18
LUAD	PTN	riBAQ	-1.0554364725513	2.33771425433449e-15	5.69649264331459e-14
LUAD	L1RE1	riBAQ	1.05395891060316	5.12689881191009e-13	9.21478249225755e-12
LUAD	CLIC2	riBAQ	-1.0532268939066	1.26486173437265e-20	5.57474060927631e-19
LUAD	PDK4	riBAQ	-1.05305876657944	3.61356887637085e-18	1.19708325816246e-16
LUAD	PLAC9	riBAQ	-1.05130187379513	8.09195320393236e-17	2.37762694574674e-15
LUAD	MMP12	riBAQ	1.04985226296144	6.02803231176279e-11	7.97730594573621e-10
LUAD	BZW2	riBAQ	1.04953069730968	1.08954564556563e-20	4.84417728469245e-19
LUAD	SCGB1D2	riBAQ	-1.04760929567441	3.41411629713603e-09	3.47478884578995e-08
LUAD	LIMS2	riBAQ	-1.04669625147543	1.25537628576274e-18	4.40337349784669e-17
LUAD	XPNPEP2	riBAQ	1.04644890772841	5.05071441528231e-13	9.09397726957669e-12
LUAD	RGCC	riBAQ	-1.04567631539037	3.13819032950522e-20	1.3479591258557e-18
LUAD	PTGES	riBAQ	1.04336027830933	2.76758893111462e-13	5.1762083016068e-12
LUAD	TUBB1	riBAQ	-1.04249647558731	1.78418302138984e-18	6.15179023395538e-17
LUAD	HMGA2	riBAQ	1.04168468023567	3.7208349429603e-10	4.37565009475505e-09
LUAD	AURKB	riBAQ	1.03832249095539	6.18904540700977e-16	1.62534594017767e-14
LUAD	PON1	riBAQ	-1.03822361012055	9.76839973938876e-18	3.14356406851377e-16
LUAD	RRAS	riBAQ	-1.0379412365093	1.01313114206693e-19	4.07544062981448e-18
LUAD	GP1BA	riBAQ	-1.03728558725689	2.49115047766078e-18	8.36185178544612e-17
LUAD	LIMCH1	riBAQ	-1.03594107596325	2.26655513935013e-19	8.70305660893646e-18
LUAD	SERPINF2	riBAQ	-1.03530032183506	2.75299825944303e-19	1.0491407276682e-17
LUAD	SNPH	riBAQ	-1.03484263930031	0.0019231305295374	0.00565886042900455
LUAD	NECAB1	riBAQ	-1.03415111246007	1.45183224324754e-16	4.13405153084277e-15
LUAD	JCAD	riBAQ	-1.0337110989224	1.41467800993639e-21	6.92782173271748e-20
LUAD	SERPINA1	riBAQ	-1.03326536126659	3.6935001427182e-18	1.21957690380242e-16
LUAD	COL4A5	riBAQ	-1.03315815483165	6.25734292163417e-18	2.03303478194249e-16
LUAD	SORBS3	riBAQ	-1.03291388981882	7.91426545354182e-21	3.56564039566904e-19
LUAD	MYL4	riBAQ	-1.03220777127195	1.33810830984224e-17	4.25216424353316e-16
LUAD	SERPINA6	riBAQ	-1.03129388200261	2.96527182418562e-19	1.12580376336216e-17
LUAD	NNMT	riBAQ	1.03117843846895	2.11959555809106e-17	6.63158647295342e-16
LUAD	CXCL14	riBAQ	1.0309224331594	1.8167395533548e-09	1.94059945757193e-08
LUAD	SYNPO2	riBAQ	-1.03017391250812	2.53216011582272e-17	7.87377518223772e-16
LUAD	TNNT3	riBAQ	-1.03011157434844	2.00982887798009e-16	5.64366629808426e-15
LUAD	NID1	riBAQ	-1.02866936977288	7.55080993931099e-20	3.0988890831901e-18
LUAD	ANKS4B	riBAQ	1.02768243259311	2.3467945292296e-17	7.31983265932323e-16
LUAD	AGRN	riBAQ	-1.02708725218396	1.19530838217568e-19	4.77040987012395e-18
LUAD	PDE1C	riBAQ	-1.02692484100972	1.14743807747883e-18	4.05281525832855e-17
LUAD	LIMS3	riBAQ	-1.02690462902636	3.12659481083022e-19	1.16953105525409e-17
LUAD	HSPB7	riBAQ	-1.02579752828157	1.27281535939199e-19	5.0598154110418e-18
LUAD	APOC1	riBAQ	-1.02425193068581	2.89920130834253e-16	7.90032356523339e-15
LUAD	LMOD1	riBAQ	-1.02292196146646	1.31015769152649e-18	4.5639410718227e-17
LUAD	AGR2	riBAQ	1.0228781263254	2.87496890094485e-13	5.34744215575742e-12
LUAD	MAP7D2	riBAQ	1.022769818501	8.08620565826677e-11	1.0455340147685e-09
LUAD	HPR	riBAQ	-1.02181039795726	1.63790391231987e-15	4.08951526088339e-14
LUAD	SPARCL1	riBAQ	-1.0214735973714	4.15287716062053e-17	1.26419566898529e-15
LUAD	CKAP2	riBAQ	1.02066618219342	5.29373826557604e-12	8.28126925897289e-11
LUAD	SERPINA7	riBAQ	-1.01775647049078	1.88946833538694e-19	7.33852127042814e-18
LUAD	UNC45B	riBAQ	-1.01757753544449	3.97475319503787e-19	1.47051361817879e-17
LUAD	DSP	riBAQ	1.01538632318716	5.71699245697551e-16	1.52651698336585e-14
LUAD	PARVA	riBAQ	-1.01492940392353	1.01976754461744e-18	3.6144697901353e-17
LUAD	PDE5A	riBAQ	-1.01408785115399	3.64264655221611e-19	1.35755544484613e-17
LUAD	PDZD2	riBAQ	-1.01291723264544	2.3815808878118e-18	8.10137095964704e-17
LUAD	NES	riBAQ	-1.01287704533513	1.82037454140275e-19	7.09736027930757e-18
LUAD	CPA3	riBAQ	-1.01265100263678	2.95010934153414e-12	4.80791935613048e-11
LUAD	LAMA3	riBAQ	-1.01254364654293	3.10492659464943e-16	8.41567938234257e-15
LUAD	KANK2	riBAQ	-1.0122762254714	4.35233671680245e-19	1.59853758326907e-17
LUAD	SPTLC3	riBAQ	-1.01136274782862	0.0219397284473527	0.0468512802340034
LUAD	TNC	riBAQ	1.01111904749052	2.72590982997568e-14	5.80515713160996e-13
LUAD	SERPING1	riBAQ	-1.01082606205585	9.28005734015218e-19	3.31239229778601e-17
LUAD	FERMT2	riBAQ	-1.00891189378754	7.1036797839252e-20	2.93918375386326e-18
LUAD	KRT80	riBAQ	1.00646497000909	2.69093208410236e-13	5.0514775067677e-12
LUAD	IL4I1	riBAQ	1.00631069816052	1.06972017513054e-16	3.08938843740693e-15
LUAD	MFAP4	riBAQ	-1.00387454838156	2.91568398723276e-14	6.17041515210407e-13
LUAD	RGN	riBAQ	-1.00074521295133	5.42528649915527e-19	1.96414747292632e-17
LUAD	ACBD3	Smooth QN	-7.5125121164046	1.76875501211166e-321	1.79298695577759e-317
LUAD	ACAP1	Smooth QN	-6.07588139281408	4.7519625237894e-278	1.60568813678844e-274
LUAD	AACS	Smooth QN	-5.25987320438347	2.149181580982e-269	5.44656342160362e-266
LUAD	AARS2	Smooth QN	-5.24948381158198	1.80856140655374e-279	9.16669348911761e-276
LUAD	ACAD10	Smooth QN	-3.94892907695301	2.68678078633202e-253	5.44717936620954e-250
LUAD	ABHD5	Smooth QN	-2.94557378267731	1.55259858394421e-190	2.62311530757374e-187
LUAD	LAMA1	Smooth QN	-2.48398362073008	7.66129910416659e-06	1.22418961253053e-05
LUAD	CLDN6	Smooth QN	2.47399080827185	5.7100659084264e-48	6.75413513578978e-47
LUAD	SOX15	Smooth QN	-2.4093582973748	6.36955943377091e-99	4.96678646001044e-96
LUAD	WNT7A	Smooth QN	2.23236482831606	7.11655918691071e-45	6.99714456621861e-44
LUAD	EMCN	Smooth QN	-2.19757902127031	1.30339837678269e-80	1.9148622239777e-78
LUAD	DEFB112	Smooth QN	2.17214804444233	1.51390656295298e-31	7.69246658077914e-31
LUAD	CA4	Smooth QN	-2.11085717517317	4.89540178496697e-69	2.50629736839446e-67
LUAD	CAV1	Smooth QN	-2.07135569996542	2.15731525643285e-77	2.35147362951181e-75
LUAD	PRX	Smooth QN	-2.07128406580776	4.82145073150594e-80	6.43092711385207e-78
LUAD	CLIC5	Smooth QN	-2.06658488464883	1.72763517622965e-97	1.25093127010285e-94
LUAD	CAVIN2	Smooth QN	-2.04795529580134	3.29848916608045e-100	3.34367846765575e-97
LUAD	ADH1B	Smooth QN	-2.03837271391343	1.5118717078589e-84	3.48314625058312e-82
LUAD	HBE1	Smooth QN	-1.99384347280122	1.58060942653097e-45	1.6135586864798e-44
LUAD	HBA1	Smooth QN	-1.98077374681855	2.87267459033791e-86	7.46674418519369e-84
LUAD	ITLN1	Smooth QN	-1.97790247659876	1.87990017540343e-36	1.23743818688731e-35
LUAD	CAV2	Smooth QN	-1.95685022382082	1.40244395203826e-54	2.47244771161945e-53
LUAD	ADIRF	Smooth QN	-1.94903644026214	5.97695826266369e-92	2.42353703634487e-89
LUAD	CAVIN1	Smooth QN	-1.91787841005921	1.96731059832287e-97	1.3295085023466e-94
LUAD	GPM6A	Smooth QN	-1.91468191966418	1.25316841163597e-65	5.06110286404533e-64
LUAD	RHCE	Smooth QN	-1.91417847245835	1.74249373046449e-50	2.37096093231121e-49
LUAD	STXBP6	Smooth QN	-1.90470082093455	4.71075314205682e-80	6.41500970730832e-78
LUAD	H2BC1	Smooth QN	-1.90389971472157	0.000142574442361295	0.000212166342075227
LUAD	CLDN18	Smooth QN	-1.89977292443269	2.81443271369288e-58	6.49883927533138e-57
LUAD	OLFML1	Smooth QN	-1.89070633787891	5.42614624669101e-75	4.70126876091511e-73
LUAD	RTKN2	Smooth QN	-1.88674643061517	2.94049732239663e-93	1.49039106785673e-90
LUAD	HBD	Smooth QN	-1.88371822216997	4.26640305186034e-66	1.77977480397976e-64
LUAD	EHD2	Smooth QN	-1.88070835422039	1.25482805079941e-103	1.5900239938692e-100
LUAD	TTLL4	Smooth QN	-1.88028426304295	7.79517569422895e-54	1.30827311278806e-52
LUAD	CKM	Smooth QN	-1.87904459165121	6.97349880064193e-33	3.82110039687066e-32
LUAD	RHAG	Smooth QN	-1.87192548293162	9.55155764314316e-52	1.41143060974551e-50
LUAD	FHL1	Smooth QN	-1.870715270969	3.31167770374318e-77	3.5713273279622e-75
LUAD	HBZ	Smooth QN	-1.87043087346773	1.94162326797735e-57	4.14362843526029e-56
LUAD	HBB	Smooth QN	-1.85969320153585	1.635375884984e-82	2.80979751628523e-80
LUAD	LAPTM4A	Smooth QN	1.84326832004168	2.20744183261929e-32	1.17217589613734e-31
LUAD	AGER	Smooth QN	-1.82061800231815	4.57811093222612e-91	1.78493501999908e-88
LUAD	MYLPF	Smooth QN	-1.8041049225457	7.81269427614595e-40	6.0920986059455e-39
LUAD	RALYL	Smooth QN	-1.80334208172387	7.52516610071203e-54	1.26715296948369e-52
LUAD	OGN	Smooth QN	-1.79591828702573	2.15499061491813e-62	6.70096314828989e-61
LUAD	CD36	Smooth QN	-1.77622712020488	4.63115680297628e-62	1.39305746325729e-60
LUAD	TTN	Smooth QN	-1.75387846695326	2.11949661121682e-29	9.79723536156173e-29
LUAD	GNG11	Smooth QN	-1.7504118763737	2.04200807039798e-76	1.99036882784849e-74
LUAD	SOX8	Smooth QN	1.72672447243748	5.22759902130126e-27	2.17985073134228e-26
LUAD	AKAP6	Smooth QN	1.72510499017361	2.39575897117356e-29	1.10289776070783e-28
LUAD	FABP4	Smooth QN	-1.71695008247734	4.08166553470026e-71	2.40557229798003e-69
LUAD	CA1	Smooth QN	-1.68702010732623	5.09518052088153e-64	1.81865651197803e-62
LUAD	COL6A6	Smooth QN	-1.68324894386805	3.81183796743586e-68	1.84002864170939e-66
LUAD	HSPA12B	Smooth QN	-1.68045863304605	2.12147057115008e-95	1.13186037788149e-92
LUAD	PF4	Smooth QN	-1.6803942695323	4.15441984563246e-42	3.56288950720611e-41
LUAD	S100A3	Smooth QN	-1.66986505655399	1.53947469708344e-49	1.9779030423745e-48
LUAD	GPRC5A	Smooth QN	-1.6506368770203	2.48655104959919e-74	2.01649343918296e-72
LUAD	DES	Smooth QN	-1.64156210689997	1.04873369091121e-60	2.87324687155864e-59
LUAD	APOA2	Smooth QN	-1.62554782588576	4.84603148233179e-69	2.49361528611154e-67
LUAD	HBG1	Smooth QN	-1.61899138695315	1.65276596780538e-25	6.43151194458468e-25
LUAD	RBP2	Smooth QN	-1.61397409336698	4.3852536334752e-52	6.5565362953596e-51
LUAD	SPTA1	Smooth QN	-1.61272774392277	1.87860555617733e-59	4.6789740842677e-58
LUAD	LYVE1	Smooth QN	-1.59408915969021	1.38448624829704e-76	1.37593500970462e-74
LUAD	MYL1	Smooth QN	-1.59277886352343	2.16835836010971e-30	1.05170567925513e-29
LUAD	KANK3	Smooth QN	-1.59076329892365	4.48376150604593e-93	1.98374511703575e-90
LUAD	DAGLA	Smooth QN	1.58848944644916	1.23738552230168e-47	1.42054100108405e-46
LUAD	SNCA	Smooth QN	-1.58478453904014	1.39591557142168e-65	5.61523656646889e-64
LUAD	FHL5	Smooth QN	-1.56664897850633	1.64728904347541e-71	1.03077586627841e-69
LUAD	SLC4A1	Smooth QN	-1.54961746118705	1.12796483721288e-54	2.00599641312754e-53
LUAD	C1QTNF2	Smooth QN	-1.54889316702206	1.38690052361968e-66	6.03391013215995e-65
LUAD	CA2	Smooth QN	-1.54742171539219	3.33610711924834e-55	6.18247127382458e-54
LUAD	ANXA8L1	Smooth QN	-1.54261152541784	1.46572123356126e-58	3.44733553239222e-57
LUAD	SFTPC	Smooth QN	-1.53785187935816	6.65900718294919e-70	3.60975164778374e-68
LUAD	ASPRV1	Smooth QN	1.53156571540786	0.000541245677732566	0.000777470233126685
LUAD	CD34	Smooth QN	-1.52859878847133	3.76169667273946e-72	2.49230844258562e-70
LUAD	ASPA	Smooth QN	-1.52097589570608	8.02718839338983e-76	7.53440821701785e-74
LUAD	CA3	Smooth QN	-1.52059592581301	3.83647994074069e-53	6.17307891417275e-52
LUAD	PPBP	Smooth QN	-1.5117317039004	7.06049264387411e-51	9.95441083879719e-50
LUAD	TMEM100	Smooth QN	-1.50591092552435	9.69739861642364e-49	1.19735115438108e-47
LUAD	KMT5C	Smooth QN	-1.49995642175017	9.26739055209757e-26	3.64687647618839e-25
LUAD	IL33	Smooth QN	-1.49761375130396	1.31187903308087e-62	4.14284042315911e-61
LUAD	GPD1	Smooth QN	-1.49636046485467	3.63391125568214e-43	3.26858548348269e-42
LUAD	TMOD1	Smooth QN	-1.49473331879738	4.34501748442895e-80	6.03362222461045e-78
LUAD	DNAAF1	Smooth QN	-1.49256930562756	2.94548562334315e-35	1.82731871259666e-34
LUAD	ACTN2	Smooth QN	-1.48817032931213	3.24957219645793e-86	8.23522833887351e-84
LUAD	CTHRC1	Smooth QN	1.48759450497867	6.02585436064577e-48	7.11106934270852e-47
LUAD	HSPB6	Smooth QN	-1.4842475287019	1.1716980511399e-81	1.88531795942939e-79
LUAD	EHD3	Smooth QN	-1.48362426955022	7.88166403282596e-75	6.77088375430142e-73
LUAD	GREM1	Smooth QN	1.47196696273634	1.79852460159653e-30	8.75258947978111e-30
LUAD	MUSTN1	Smooth QN	-1.47091694486719	2.12894211293125e-62	6.6403342150105e-61
LUAD	EPB42	Smooth QN	-1.46693029375837	5.34734048613363e-56	1.03644341315366e-54
LUAD	SMCO4	Smooth QN	-1.46539871468548	3.31184205068722e-33	1.84766884247751e-32
LUAD	CRABP2	Smooth QN	1.46216963768254	1.91997506006332e-19	5.69920561752909e-19
LUAD	HBQ1	Smooth QN	-1.4574488114948	6.19416538510689e-60	1.58561248759668e-58
LUAD	MYOZ1	Smooth QN	-1.45047306660901	6.55905805152379e-70	3.57468663808047e-68
LUAD	KRT4	Smooth QN	-1.44360472421702	1.66233042233887e-39	1.27466289646363e-38
LUAD	OLFML3	Smooth QN	-1.44080614519584	4.34040876641266e-63	1.41931366661694e-61
LUAD	ANK1	Smooth QN	-1.43474633058112	1.35508826155659e-59	3.40856816560772e-58
LUAD	OLFM2	Smooth QN	1.43456810214945	0.000320468315074401	0.000467759151894773
LUAD	PGM5	Smooth QN	-1.43295001191695	3.61433238323594e-79	4.63778321124844e-77
LUAD	MYH4	Smooth QN	1.43263657149239	0.0125690730640207	0.0162596068274512
LUAD	SLCO2A1	Smooth QN	-1.42972423695022	2.19195491862236e-57	4.6291347937656e-56
LUAD	EDNRB	Smooth QN	-1.42909314142637	3.39206307280847e-58	7.72704345372122e-57
LUAD	PRF1	Smooth QN	-1.42793671732777	1.1296374183524e-55	2.136405692134e-54
LUAD	AKAP2	Smooth QN	-1.42461808921952	2.45182081387854e-101	2.76156751003187e-98
LUAD	MYO1C	Smooth QN	-1.42417030918287	5.71524603200945e-96	3.62096556415499e-93
LUAD	LDB3	Smooth QN	-1.41940528883123	6.60556824978935e-76	6.25800423814155e-74
LUAD	APOC2	Smooth QN	-1.41720519478053	4.9098274623415e-53	7.8010847940056e-52
LUAD	OCIAD2	Smooth QN	1.41493277155694	3.2180999505736e-61	9.21522011270187e-60
LUAD	ABCA8	Smooth QN	-1.41059602847951	5.2903103488801e-74	4.2226674020943e-72
LUAD	AHSP	Smooth QN	-1.40971531614665	2.12883408361527e-47	2.42471810175371e-46
LUAD	SCGB1A1	Smooth QN	-1.40540807996279	3.8390719310092e-33	2.13358948271054e-32
LUAD	APOC3	Smooth QN	-1.40212147377008	6.62834675777089e-47	7.34333891623208e-46
LUAD	TNNC2	Smooth QN	-1.39935182431757	5.02777363598154e-26	2.00497802312922e-25
LUAD	GSTM5	Smooth QN	-1.39779070526542	3.66533437777212e-65	1.44573908900685e-63
LUAD	TNNC1	Smooth QN	-1.39650327614897	2.04129333374605e-73	1.55583387399878e-71
LUAD	THBS2	Smooth QN	1.38506102236427	6.26538846394929e-35	3.80312831491341e-34
LUAD	RASIP1	Smooth QN	-1.38285638031772	1.73210732435465e-95	9.75465108165729e-93
LUAD	HBM	Smooth QN	-1.38048086939463	1.11604861968216e-39	8.64276918083884e-39
LUAD	PODXL	Smooth QN	-1.37964438341217	4.80173068309217e-65	1.86297028792431e-63
LUAD	TPPP3	Smooth QN	-1.37564813216084	1.39915497517602e-39	1.07939375824653e-38
LUAD	NOSTRIN	Smooth QN	-1.37318794819728	1.62455543666924e-67	7.5889946827263e-66
LUAD	CAT	Smooth QN	-1.36943189611271	4.05208961081549e-80	5.70500449789397e-78
LUAD	DMTN	Smooth QN	-1.36483628749978	6.93964566609638e-65	2.66466621656133e-63
LUAD	PLCXD3	Smooth QN	-1.35875810213841	1.58134844047584e-67	7.44594037361506e-66
LUAD	SPTB	Smooth QN	-1.35268683202452	4.1980969566922e-53	6.70174942519509e-52
LUAD	SLC1A1	Smooth QN	-1.35193132858701	1.55955454914046e-53	2.57060235197347e-52
LUAD	PKLR	Smooth QN	-1.34657791615532	1.26402272657191e-60	3.43522744752263e-59
LUAD	FGF2	Smooth QN	-1.34642754111785	1.09762352477549e-65	4.48653615751981e-64
LUAD	ORC6	Smooth QN	1.34213846494173	1.01152013811573e-103	1.46482566286844e-100
LUAD	ANXA3	Smooth QN	-1.34165092534344	1.12136840631637e-63	3.87962851018055e-62
LUAD	JAM2	Smooth QN	-1.34097150591849	1.41116922858041e-72	9.79796059597232e-71
LUAD	TSPAN7	Smooth QN	-1.33569139977388	2.60876171405458e-36	1.70943875212484e-35
LUAD	NDRG4	Smooth QN	-1.33298208378748	1.08652921830704e-74	9.10260056692434e-73
LUAD	CRYAB	Smooth QN	-1.33234874798838	1.23934238645247e-81	1.96300215179198e-79
LUAD	SUSD2	Smooth QN	-1.32846368336586	6.84649207550687e-57	1.40090141280033e-55
LUAD	TNXB	Smooth QN	-1.32623895713161	1.33944042652551e-66	5.85254638090047e-65
LUAD	ADD2	Smooth QN	-1.32456529825927	1.00555807841196e-64	3.80348591076942e-63
LUAD	HMGB3	Smooth QN	1.32454106576357	5.1564120565948e-36	3.32298468008274e-35
LUAD	CDH5	Smooth QN	-1.32150275927177	2.22311240959274e-83	4.50713809920832e-81
LUAD	UBA52	Smooth QN	1.32103920051913	7.89078289427257e-51	1.10329470619643e-49
LUAD	ADGRL2	Smooth QN	-1.32013564986977	1.57338069945932e-87	4.55696004297689e-85
LUAD	CAVIN3	Smooth QN	-1.3200593856424	2.46737072044114e-73	1.83909830831705e-71
LUAD	FCN3	Smooth QN	-1.31698301586936	3.02874755634559e-72	2.04682759857835e-70
LUAD	FHL2	Smooth QN	1.31641047016254	2.52090947422607e-63	8.4898536014052e-62
LUAD	SYNM	Smooth QN	-1.31551209490936	8.79505398934326e-80	1.14301874730734e-77
LUAD	KSR2	Smooth QN	1.30953660348431	3.25265371739778e-48	3.88822532231855e-47
LUAD	PHETA1	Smooth QN	-1.30586850712991	0.00262697332901073	0.00359568304566321
LUAD	CLDN1	Smooth QN	-1.30360023725489	0.000531868466128328	0.000764325296447811
LUAD	CDCA2	Smooth QN	1.3007531688331	9.18140395789359e-20	2.76917262484877e-19
LUAD	TPSB2	Smooth QN	-1.29918025354225	7.73455199331545e-47	8.51304598873385e-46
LUAD	ADH1A	Smooth QN	-1.29899082400491	5.7403727425072e-56	1.10838397125325e-54
LUAD	MYL3	Smooth QN	-1.29877979708353	4.55157933972878e-34	2.64712333716756e-33
LUAD	CES1	Smooth QN	-1.29825294578312	2.08060652379073e-50	2.81590231397419e-49
LUAD	TPPP	Smooth QN	-1.29652504758706	8.5680592384365e-53	1.34658010077567e-51
LUAD	SERPINB7	Smooth QN	1.29519197545656	6.13753211102783e-36	3.94272262417549e-35
LUAD	PLIN4	Smooth QN	-1.2935486452622	3.68653453380669e-36	2.39707508461825e-35
LUAD	SERPINC1	Smooth QN	-1.29147548598735	8.20642307137286e-76	7.63197345637676e-74
LUAD	SMIM15	Smooth QN	-1.28902844809085	0.0243467846205319	0.0307160368012859
LUAD	SBSPON	Smooth QN	-1.28622804307958	9.63419963970703e-64	3.35607841057423e-62
LUAD	TCEAL2	Smooth QN	-1.26917431352476	4.1375220339528e-37	2.80924721086266e-36
LUAD	ABI3BP	Smooth QN	-1.26861569845795	2.06411644099012e-61	5.96123884966293e-60
LUAD	A2M	Smooth QN	-1.26860735539455	1.06255592594024e-68	5.33224228775061e-67
LUAD	CLIC3	Smooth QN	-1.26793559980556	3.75872160362026e-55	6.89008334464712e-54
LUAD	HNF4A	Smooth QN	-1.26624740392768	4.11853819828619e-37	2.79823201850048e-36
LUAD	ACADL	Smooth QN	-1.26616381322938	1.3735526739036e-32	7.40228785505625e-32
LUAD	EML1	Smooth QN	-1.26522223603534	3.03558319360976e-90	1.06109333909042e-87
LUAD	MMRN2	Smooth QN	-1.2648108447117	7.17783375337684e-81	1.07002501114678e-78
LUAD	SOD3	Smooth QN	-1.26311941267864	8.45069039398613e-71	4.83981065106426e-69
LUAD	PLOD2	Smooth QN	1.26209661671376	3.89855326906115e-38	2.77136286735434e-37
LUAD	SH3GL2	Smooth QN	-1.26080667356225	1.57339298218949e-74	1.29670606995568e-72
LUAD	RHBDL2	Smooth QN	1.25922313945085	2.79972161235567e-66	1.18253241601872e-64
LUAD	BPGM	Smooth QN	-1.25907211927944	2.7066882283254e-64	9.8696757447966e-63
LUAD	NTN4	Smooth QN	-1.25684647815792	7.80700669578976e-64	2.73839539360626e-62
LUAD	WFDC2	Smooth QN	1.25536970095214	4.68820791109155e-22	1.57940723146344e-21
LUAD	PYGM	Smooth QN	-1.25305443658844	1.38721765876853e-70	7.81234744829809e-69
LUAD	CCNA2	Smooth QN	1.25130080675783	4.54701157959227e-42	3.89299462688572e-41
LUAD	LAMP3	Smooth QN	-1.24702310908554	1.67873901479458e-58	3.93011025241862e-57
LUAD	AQP4	Smooth QN	-1.24633467683983	7.04221399950068e-58	1.56590951521969e-56
LUAD	BCAM	Smooth QN	-1.2400273159749	1.79370189620597e-75	1.65297782925818e-73
LUAD	THBD	Smooth QN	-1.2374978245909	5.24344074197191e-64	1.8650090807498e-62
LUAD	GTSE1	Smooth QN	1.23735403873263	8.47839756737117e-23	2.94940000481954e-22
LUAD	VSTM2L	Smooth QN	1.23373961197185	6.95080326952442e-19	2.02123616589699e-18
LUAD	PLIN2	Smooth QN	1.23209945566854	2.70408824826504e-36	1.76961540172129e-35
LUAD	SCEL	Smooth QN	-1.22967514122315	7.09214318233297e-48	8.30173850338445e-47
LUAD	TGFBR3	Smooth QN	-1.22873868478658	2.73799511500587e-58	6.33677088603071e-57
LUAD	LAD1	Smooth QN	1.22783040704086	2.46012865676308e-44	2.35934949797609e-43
LUAD	GOLM1	Smooth QN	1.22676920384161	3.6246849907128e-52	5.45964810562491e-51
LUAD	CD93	Smooth QN	-1.2264032107157	1.1634670946575e-59	2.93384724839381e-58
LUAD	AQP1	Smooth QN	-1.22613517675754	1.96384493344051e-45	1.99473908720305e-44
LUAD	CLEC14A	Smooth QN	-1.22196155931772	4.08756917713011e-67	1.85810263446493e-65
LUAD	ERO1A	Smooth QN	1.22136528940047	7.7064567171879e-50	1.01192165469085e-48
LUAD	BHMT	Smooth QN	1.21963453996674	4.44638557820712e-31	2.22143965531225e-30
LUAD	UGT1A10	Smooth QN	1.21909855896911	1.14137769391705e-10	2.31866646958659e-10
LUAD	CDH13	Smooth QN	-1.21893235686582	9.47982004271581e-60	2.40844450558923e-58
LUAD	PI16	Smooth QN	-1.21525609285807	3.34984624103933e-55	6.19660426011234e-54
LUAD	PDLIM2	Smooth QN	-1.21499369146897	3.27892909700596e-88	1.03870325801092e-85
LUAD	ACP5	Smooth QN	-1.21273208781502	3.94829451432666e-31	1.97844100305138e-30
LUAD	FSHR	Smooth QN	1.21248392691458	9.79498505109045e-60	2.4822940865726e-58
LUAD	VWF	Smooth QN	-1.21236903865098	4.24510424333606e-72	2.79432608536998e-70
LUAD	DPT	Smooth QN	-1.21128529698832	2.09506830480541e-73	1.58490353774719e-71
LUAD	SYN2	Smooth QN	-1.21061181174582	3.54671839787446e-64	1.27042701057432e-62
LUAD	CFTR	Smooth QN	-1.20925727033151	2.04959543857528e-32	1.09007077444059e-31
LUAD	CD109	Smooth QN	-1.20909987041056	7.65336023505909e-71	4.4332635830168e-69
LUAD	BGN	Smooth QN	-1.20849563069893	1.64563896000565e-72	1.13481919303246e-70
LUAD	SULT1A3	Smooth QN	-1.20576349302417	5.46925259317258e-64	1.93852494884582e-62
LUAD	SULT1A1	Smooth QN	-1.20242078542743	1.29820942250602e-63	4.46508498537518e-62
LUAD	ITIH5	Smooth QN	-1.20226307746526	9.00484933788895e-82	1.47229286674484e-79
LUAD	CLDN5	Smooth QN	-1.19881730300837	1.51020340041483e-41	1.26311319059448e-40
LUAD	GYPA	Smooth QN	-1.19679327342329	1.7843915857874e-38	1.29480153937916e-37
LUAD	GP1BB	Smooth QN	-1.19651896174827	2.31032649175434e-39	1.76486658982018e-38
LUAD	SPATA18	Smooth QN	-1.19597006109061	7.26010615969484e-27	3.00881832137476e-26
LUAD	ESAM	Smooth QN	-1.19478222158015	5.93934756422089e-83	1.11494752330569e-80
LUAD	AHNAK	Smooth QN	-1.19469838677549	1.29414110735008e-84	3.05086241981576e-82
LUAD	ABLIM3	Smooth QN	-1.18949409626945	5.42407923757865e-84	1.14549773398614e-81
LUAD	INMT	Smooth QN	-1.18883171535122	6.00127387771637e-10	1.17737397519665e-09
LUAD	BCHE	Smooth QN	-1.18872866928647	1.82393088593287e-68	8.88903239937574e-67
LUAD	SOX17	Smooth QN	-1.18866044634148	1.86218316522149e-18	5.32194833545257e-18
LUAD	STX11	Smooth QN	-1.18588026988796	3.85992879767263e-83	7.52463427346297e-81
LUAD	S100A2	Smooth QN	1.18514535109932	3.40847503389833e-11	7.08753054741074e-11
LUAD	FXYD1	Smooth QN	-1.18416591122768	2.47601739354556e-52	3.76867692468037e-51
LUAD	ARHGAP6	Smooth QN	-1.18406662774136	4.50095074398956e-93	1.98374511703575e-90
LUAD	F9	Smooth QN	-1.18326162935108	1.39364845291674e-64	5.21306803218339e-63
LUAD	PPP1R1A	Smooth QN	-1.18221546756727	0.00734181308681853	0.00970578498449132
LUAD	DCN	Smooth QN	-1.18178383475356	4.40684021687523e-56	8.60734860856728e-55
LUAD	PRELP	Smooth QN	-1.17995911326567	1.07632495709772e-57	2.3363396338543e-56
LUAD	PECAM1	Smooth QN	-1.17967244201293	3.33153576814768e-72	2.22182750537586e-70
LUAD	ACE	Smooth QN	-1.17860900775276	2.20568812600263e-58	5.14001391569854e-57
LUAD	SHANK3	Smooth QN	-1.17636897228288	4.95066518025928e-100	4.18207441102403e-97
LUAD	CNN1	Smooth QN	-1.17162081324948	4.15695821518639e-55	7.59262800492693e-54
LUAD	FGA	Smooth QN	-1.17139124373905	4.73573115336958e-53	7.53628048692424e-52
LUAD	ADIPOQ	Smooth QN	-1.17116637271088	2.20794765945074e-59	5.48577583917944e-58
LUAD	SELP	Smooth QN	-1.17104776106087	3.79164384705875e-73	2.78520968678511e-71
LUAD	SLC14A1	Smooth QN	-1.16623086314389	6.38547355254744e-49	7.93254232869772e-48
LUAD	AOC3	Smooth QN	-1.16512859435947	4.81501642928056e-65	1.86297028792431e-63
LUAD	ABCA3	Smooth QN	-1.16249377061337	4.02595433416246e-61	1.14637918779227e-59
LUAD	GIMAP8	Smooth QN	-1.16098038796067	7.93597031660356e-77	8.12595263630407e-75
LUAD	PPP1R14A	Smooth QN	-1.15945869952499	1.76458618323625e-70	9.82835721948674e-69
LUAD	CREB3L4	Smooth QN	-1.15937559340529	2.79329243020754e-36	1.82328431197771e-35
LUAD	SERPIND1	Smooth QN	-1.15934043671199	3.80713101299221e-65	1.49007286018155e-63
LUAD	APOA1	Smooth QN	-1.15862947780477	2.29168371473251e-62	7.03963570189194e-61
LUAD	OTC	Smooth QN	-1.15803020845279	2.16825077479791e-43	1.98550660380546e-42
LUAD	SSR2	Smooth QN	1.15645916973212	9.74223350321661e-65	3.69876483228864e-63
LUAD	EHD1	Smooth QN	-1.15636770992006	1.10418811767435e-88	3.61069514479513e-86
LUAD	TBX2	Smooth QN	-1.15358764525059	3.74562717422979e-71	2.22043407398639e-69
LUAD	RPIA	Smooth QN	-1.15334841972135	6.83479970802994e-47	7.55554685281347e-46
LUAD	KEL	Smooth QN	-1.15259985483932	3.59603422672161e-44	3.4036413591295e-43
LUAD	PALMD	Smooth QN	-1.14999982681542	1.16172572759693e-78	1.3854604353706e-76
LUAD	PPP1R26	Smooth QN	1.14437555284355	1.81209489255581e-15	4.56945421040751e-15
LUAD	SULF1	Smooth QN	1.14244216507706	1.09161214465881e-37	7.58962435555989e-37
LUAD	ITGA2B	Smooth QN	-1.14172458845228	1.25317784871592e-45	1.29231575304509e-44
LUAD	MDK	Smooth QN	1.14131820779291	3.10614864073456e-36	2.02488931004027e-35
LUAD	FEZ1	Smooth QN	-1.13750993443641	2.59442211878589e-55	4.84339908252903e-54
LUAD	APOB	Smooth QN	-1.13630878334335	3.69885445184085e-48	4.41640607518383e-47
LUAD	MASP2	Smooth QN	-1.13554930643935	2.40867270347808e-60	6.34343757118188e-59
LUAD	PSAT1	Smooth QN	1.13413721985533	4.87449226222346e-40	3.81860340511277e-39
LUAD	SPOCK2	Smooth QN	-1.13371999565769	9.4196529182783e-54	1.57309755572631e-52
LUAD	MYL4	Smooth QN	-1.13134776428271	5.62238568873312e-57	1.15841714891642e-55
LUAD	SHH	Smooth QN	-1.13095888754256	8.13188854250465e-78	9.36738115401927e-76
LUAD	PYCR1	Smooth QN	1.12902502207262	6.37715296032677e-42	5.42325499654635e-41
LUAD	PHACTR1	Smooth QN	-1.12712457121997	3.39193691952176e-65	1.34839468836048e-63
LUAD	ABLIM1	Smooth QN	-1.12493557676774	4.93495066890013e-72	3.22745773746069e-70
LUAD	PRDX2	Smooth QN	-1.11860706213981	1.87670081551648e-59	4.6789740842677e-58
LUAD	SFTPA1	Smooth QN	-1.11849919602059	1.08180856587864e-29	5.08169297141417e-29
LUAD	MYH11	Smooth QN	-1.11632172050774	1.47623957698232e-44	1.43202302314544e-43
LUAD	PTPN4	Smooth QN	-1.11603834858083	4.89916122739839e-27	2.04457790704559e-26
LUAD	ARHGEF26	Smooth QN	-1.11529290426728	4.8228340416834e-79	5.96208154640788e-77
LUAD	SNPH	Smooth QN	-1.11513006675631	0.000928943278573657	0.00131188325646436
LUAD	TOP2A	Smooth QN	1.11458520275302	1.20168316749808e-33	6.812898360698e-33
LUAD	MAB21L4	Smooth QN	-1.11360434626517	1.38064671635271e-58	3.26238129689217e-57
LUAD	CPD	Smooth QN	1.11267467371276	4.13072113844374e-46	4.37545665416971e-45
LUAD	KANK4	Smooth QN	-1.11248603282268	3.83461349402994e-69	1.98323862188681e-67
LUAD	RRAS	Smooth QN	-1.11197623499229	5.02855214678918e-77	5.3098367825002e-75
LUAD	ALDH1A1	Smooth QN	-1.1103826407507	1.47163435333497e-68	7.24172691250321e-67
LUAD	ALOX15	Smooth QN	-1.11033476339552	3.5801097581678e-29	1.63696764179283e-28
LUAD	AKAP12	Smooth QN	-1.11019497463559	3.63192345526498e-65	1.43815656507895e-63
LUAD	P4HA1	Smooth QN	1.10822481887623	1.25225162573354e-51	1.83048497760356e-50
LUAD	TNR	Smooth QN	-1.10717305072176	1.47803084633164e-36	9.79908351161793e-36
LUAD	TSPAN6	Smooth QN	1.10642754937049	6.26293992257047e-39	4.64768828661031e-38
LUAD	TNS1	Smooth QN	-1.10634457936048	7.02414264303023e-88	2.15768890825447e-85
LUAD	LUM	Smooth QN	-1.10537582657311	2.58476254844538e-63	8.67607217006318e-62
LUAD	CYP4B1	Smooth QN	-1.10166804567417	2.87250920599075e-35	1.78313691494968e-34
LUAD	DNAJC12	Smooth QN	1.09953249015963	3.06454641111235e-16	7.99621801015337e-16
LUAD	MME	Smooth QN	-1.09914275985181	7.20602879827128e-44	6.70776069128338e-43
LUAD	HSPB2	Smooth QN	-1.09775911059582	5.55656749826931e-67	2.50341887688694e-65
LUAD	CYBRD1	Smooth QN	-1.09770046235596	3.98086886114851e-53	6.38513728567443e-52
LUAD	OBSCN	Smooth QN	-1.09429147819174	5.52330999613884e-09	1.03742437337149e-08
LUAD	GIPC2	Smooth QN	-1.0911956990602	6.9313656000292e-53	1.09104430260087e-51
LUAD	GP1BA	Smooth QN	-1.0891364711593	1.32193548112887e-55	2.49079181639469e-54
LUAD	SYNPO2	Smooth QN	-1.08808796171102	2.41762510176964e-51	3.47623626335302e-50
LUAD	FOSL2	Smooth QN	1.08766565782317	6.29752433217524e-59	1.51995247988715e-57
LUAD	XPNPEP2	Smooth QN	1.08716356894233	1.65630884676319e-26	6.75110686756671e-26
LUAD	PTGES	Smooth QN	1.08540909456791	4.74990099223391e-22	1.599659347451e-21
LUAD	GSTA2	Smooth QN	-1.08286441585904	2.02853737234976e-16	5.34666753601391e-16
LUAD	PLAC9	Smooth QN	-1.07814833119088	1.74220980409993e-42	1.51205314932885e-41
LUAD	SERPINA5	Smooth QN	-1.07560274280702	6.66240323805372e-46	6.99863022011923e-45
LUAD	LIMS2	Smooth QN	-1.0750577435619	2.44668888265109e-82	4.06591560712035e-80
LUAD	SORBS2	Smooth QN	-1.07483132077661	8.43059031744816e-62	2.49885655111029e-60
LUAD	LMOD1	Smooth QN	-1.07393047955547	2.60618181812036e-52	3.96084933887348e-51
LUAD	PDK4	Smooth QN	-1.07318938046505	2.23835956332142e-43	2.04674613719051e-42
LUAD	APOF	Smooth QN	-1.07219810705175	8.20285973828161e-46	8.53720627997543e-45
LUAD	PTPRM	Smooth QN	-1.07029529096866	3.40253984437107e-83	6.76304831419402e-81
LUAD	HSPA12A	Smooth QN	-1.06965923288708	1.17044707916852e-57	2.52981280203225e-56
LUAD	LIMCH1	Smooth QN	-1.06958183225641	1.68395806041904e-71	1.04725661708391e-69
LUAD	APOM	Smooth QN	-1.06947105620417	2.65244291040691e-54	4.62785090925901e-53
LUAD	COL17A1	Smooth QN	1.06789149686414	2.07423714649319e-18	5.90799155774135e-18
LUAD	MMP12	Smooth QN	1.06507119581785	2.21248934895682e-16	5.81639121638363e-16
LUAD	COL4A5	Smooth QN	-1.0650401795349	2.07574571584035e-51	2.99741229650622e-50
LUAD	FGG	Smooth QN	-1.06475579847946	2.86539097785763e-38	2.05565947222525e-37
LUAD	KRTDAP	Smooth QN	-1.06470455874622	2.29291283006913e-12	5.04082788080911e-12
LUAD	NECAB1	Smooth QN	-1.06301261119919	1.85466717393658e-41	1.54738774832882e-40
LUAD	CNRIP1	Smooth QN	-1.06258696402958	6.0133669981899e-93	2.53989588586046e-90
LUAD	SERPINF2	Smooth QN	-1.0606187685657	1.68590114841231e-61	4.89684239010189e-60
LUAD	NEBL	Smooth QN	-1.05860229593645	8.80516768091805e-83	1.59389258538333e-80
LUAD	DACH1	Smooth QN	-1.05835918801129	9.89181807629624e-29	4.43491197874458e-28
LUAD	PDE1C	Smooth QN	-1.05243363336055	1.28094889394353e-74	1.0643425358939e-72
LUAD	CPN2	Smooth QN	-1.0519204466686	1.25696260634118e-54	2.21983100008372e-53
LUAD	CXCL14	Smooth QN	1.04905599087577	2.8078936138038e-12	6.1423430218233e-12
LUAD	YOD1	Smooth QN	-1.04837262603111	2.57426441292561e-53	4.18865463143289e-52
LUAD	MMRN1	Smooth QN	-1.04792978119224	1.52177983521284e-52	2.34798815670511e-51
LUAD	ANKS4B	Smooth QN	1.04716796706764	1.61954117693482e-40	1.28662138797713e-39
LUAD	S100A10	Smooth QN	-1.0463007849138	2.75049104036425e-69	1.43720245753466e-67
LUAD	FBP2	Smooth QN	-1.04593892483898	4.50655144225211e-26	1.80279842028846e-25
LUAD	ZNF646	Smooth QN	1.0456233303058	5.73126830132773e-45	5.66256011408959e-44
LUAD	JCAD	Smooth QN	-1.04084469342833	8.35371151163566e-78	9.51478354982592e-76
LUAD	H3C15	Smooth QN	1.04066700518831	2.59443448817817e-33	1.45302665230177e-32
LUAD	GRK5	Smooth QN	-1.03950651644545	3.01506815930032e-84	6.64429259365811e-82
LUAD	ITIH4	Smooth QN	-1.03937995042014	8.03949739358714e-58	1.77552037208699e-56
LUAD	SCGB1D2	Smooth QN	-1.03915355153402	4.87823461933922e-11	1.00632202556454e-10
LUAD	CLIC2	Smooth QN	-1.03846597938237	2.67370521412605e-64	9.78460279985407e-63
LUAD	MFAP4	Smooth QN	-1.0377848090708	4.10163364417593e-29	1.86952609042317e-28
LUAD	SORBS1	Smooth QN	-1.03674095297573	5.4504753773675e-63	1.77088041347354e-61
LUAD	L1RE1	Smooth QN	1.03449621982512	5.63091034588346e-21	1.80806266000065e-20
LUAD	SERPING1	Smooth QN	-1.03368784135381	7.23388370306574e-70	3.87988778296177e-68
LUAD	IGF2BP3	Smooth QN	1.03325028297094	3.56098545217684e-10	7.0724352524915e-10
LUAD	PTN	Smooth QN	-1.03254695355455	1.36267823826279e-30	6.65068334196912e-30
LUAD	NNMT	Smooth QN	1.03211902241642	4.83203977816461e-41	3.93432829166704e-40
LUAD	TUBB1	Smooth QN	-1.03189849496193	9.5574064640693e-45	9.32468039713864e-44
LUAD	LIMS3	Smooth QN	-1.03142695896438	1.39834932927297e-70	7.83152881261881e-69
LUAD	AGRN	Smooth QN	-1.03129063916617	3.47025286494883e-64	1.2474451521981e-62
LUAD	SERPINA1	Smooth QN	-1.029127049064	6.89741599606109e-58	1.54006841304122e-56
LUAD	MAP7D2	Smooth QN	1.02882906613026	5.81202103486269e-17	1.56692705400008e-16
LUAD	AGT	Smooth QN	-1.0280274784735	1.20335936599274e-53	1.99974653984727e-52
LUAD	HPR	Smooth QN	-1.02767138401149	3.18613389533033e-34	1.86073355673666e-33
LUAD	FERMT2	Smooth QN	-1.02737662799441	2.52477303462046e-87	7.10934006998545e-85
LUAD	PARVA	Smooth QN	-1.02703533061847	7.59174510134917e-72	4.87072911977067e-70
LUAD	TGM1	Smooth QN	-1.02642245331512	6.10863031809474e-31	3.03247725438425e-30
LUAD	RGCC	Smooth QN	-1.0245646685925	1.04699964438355e-57	2.27756124358714e-56
LUAD	SERPINA6	Smooth QN	-1.0243641076285	2.19990792500696e-62	6.78211957703429e-61
LUAD	EFNB1	Smooth QN	-1.02119319696801	7.43710379806906e-51	1.04562997504891e-49
LUAD	FGB	Smooth QN	-1.02089381572135	7.27266679261261e-43	6.4330735843555e-42
LUAD	AURKB	Smooth QN	1.02053037515495	8.60933155712521e-29	3.8701904210456e-28
LUAD	CLDN11	Smooth QN	-1.0192662639412	6.13283725013292e-85	1.51630661474628e-82
LUAD	AOX1	Smooth QN	-1.0192372444791	1.27133724949518e-50	1.74156022947739e-49
LUAD	ALG3	Smooth QN	1.01912877022476	9.79068111203991e-30	4.60976007583598e-29
LUAD	PON1	Smooth QN	-1.01870010741842	4.92473468763532e-43	4.39454538103514e-42
LUAD	PDE5A	Smooth QN	-1.01630187576664	2.63142464565469e-74	2.11704378039695e-72
LUAD	AGR2	Smooth QN	1.01329291599807	3.23760838214443e-22	1.09948529882071e-21
LUAD	CAB39L	Smooth QN	-1.01242996918645	6.38855849667007e-56	1.23119424868336e-54
LUAD	SERPINA7	Smooth QN	-1.01089340376918	1.00125610749203e-63	3.47593601426257e-62
LUAD	IL4I1	Smooth QN	1.00927388689296	1.98168575276065e-36	1.30190203990504e-35
LUAD	SPARCL1	Smooth QN	-1.00791174393798	3.5141378607978e-49	4.44174756794355e-48
LUAD	NPY	Smooth QN	-1.0067377110453	2.51297095466999e-33	1.40818057310612e-32
LUAD	TSGA10	Smooth QN	-1.00644171295071	2.45160042590765e-28	1.0744432994996e-27
LUAD	RDX	Smooth QN	-1.00602952709299	9.24087400300353e-75	7.87182687129805e-73
LUAD	TNNT3	Smooth QN	-1.00550047395963	1.19802552616892e-34	7.16905829915839e-34
LUAD	NEGR1	Smooth QN	-1.00444478820683	4.72808188297981e-39	3.53716354596062e-38
LUAD	BZW2	Smooth QN	1.00331786930687	1.17795061013041e-70	6.67348570262698e-69
LUAD	UNC45B	Smooth QN	-1.00294606390761	1.25317712243805e-64	4.70498388524241e-63
LUAD	CLEC3B	Smooth QN	-1.00198379849627	5.54475306482384e-55	1.0048068307432e-53
LUAD	MASP1	Smooth QN	-1.00017550198056	1.44724831186691e-60	3.89144725129837e-59
LUAD	LAMA3	Smooth QN	-1.00002501226977	6.09436362216795e-41	4.93439009887512e-40
LUAD	ACBD3	QN	-7.66084553907772	0	0
LUAD	ACAP1	QN	-6.19951723884562	2.6567166700924e-277	1.34655684423633e-273
LUAD	AACS	QN	-5.33393755473252	9.83181362837856e-264	2.49162736877184e-260
LUAD	AARS2	QN	-5.28341414521201	1.9730577468339e-272	6.66696212655176e-269
LUAD	ACAD10	QN	-3.70611986859582	7.20408540891511e-241	1.46055627580345e-237
LUAD	ABHD5	QN	-2.88269802540192	3.54065408660559e-178	5.98193507932014e-175
LUAD	WNT7A	QN	2.46148938804853	1.17527535610473e-46	1.29497459617757e-45
LUAD	CLDN6	QN	2.38417468136522	6.40985371540863e-46	6.83245921273367e-45
LUAD	EMCN	QN	-2.32585777373466	3.4391626514005e-80	4.84205441628429e-78
LUAD	DEFB112	QN	2.19514929420647	4.50429832584324e-31	2.3037372416283e-30
LUAD	PRX	QN	-2.17116517974539	1.94740889990675e-80	2.78040619976827e-78
LUAD	SOX15	QN	-2.16805880636355	1.52605012229602e-91	5.9498346498903e-89
LUAD	GPM6A	QN	-2.13217467859197	8.30522853440442e-67	3.56737718869736e-65
LUAD	MYH4	QN	2.11733932656318	0.000111662953508541	0.000166191067349299
LUAD	ITLN1	QN	-2.09436855575215	3.77814000825914e-37	2.59127234531278e-36
LUAD	RHAG	QN	-2.07697862083802	8.1124778164215e-52	1.22193443722236e-50
LUAD	CA4	QN	-2.07356436140347	7.43442792718147e-68	3.57169648804922e-66
LUAD	RHCE	QN	-2.05028234473441	2.06217798979722e-50	2.84412221531625e-49
LUAD	TTLL4	QN	-2.03372980910953	2.66002454018281e-54	4.83237791466544e-53
LUAD	RTKN2	QN	-2.03303827373362	1.25950988304718e-93	6.71981667602592e-91
LUAD	CLIC5	QN	-2.01950409058301	2.69980264950074e-96	1.8245266305326e-93
LUAD	CAVIN2	QN	-2.00060958177184	8.51003745295614e-99	7.1888541383847e-96
LUAD	CKM	QN	-1.99168738284254	1.35302738369869e-33	7.81072812560004e-33
LUAD	CAV1	QN	-1.94467121340595	4.55560632224249e-71	2.83313995635412e-69
LUAD	CAV2	QN	-1.91642356198553	9.83463979651627e-54	1.71885764857389e-52
LUAD	AKAP6	QN	1.8853376789692	4.3416444636272e-30	2.11085131548148e-29
LUAD	EHD2	QN	-1.88325791643584	1.17063076221781e-103	1.48333550457525e-100
LUAD	OLFML1	QN	-1.87627488321959	4.09614946869592e-74	3.37582659871305e-72
LUAD	ADH1B	QN	-1.8747495149557	3.42109618917052e-71	2.15401565649823e-69
LUAD	STXBP6	QN	-1.86881341074138	9.10972994745615e-80	1.19929003217354e-77
LUAD	CLDN18	QN	-1.85354835671482	2.65984065956634e-57	5.8109493030224e-56
LUAD	MYLPF	QN	-1.84748985678041	8.13678874708665e-40	6.40393070879017e-39
LUAD	FHL1	QN	-1.84626705414687	6.66771969418556e-76	6.56220141164651e-74
LUAD	HBE1	QN	-1.84300324981346	6.17226889339098e-41	5.0992901199922e-40
LUAD	LAPTM4A	QN	1.84171577332993	4.1004800974778e-32	2.20863797811543e-31
LUAD	HBZ	QN	-1.84049513231832	7.12365798844718e-57	1.52347090778247e-55
LUAD	DAGLA	QN	1.82506639221911	5.01878279515019e-50	6.73846373436258e-49
LUAD	SOX8	QN	1.81732206312862	5.64461356760701e-27	2.37228224439603e-26
LUAD	CAVIN1	QN	-1.78829025627865	7.09120877334529e-92	2.99514930564172e-89
LUAD	ADIRF	QN	-1.77177994464131	2.49845196731872e-76	2.58436812170509e-74
LUAD	RALYL	QN	-1.76585584089512	1.99733426989582e-50	2.7622070250933e-49
LUAD	COL6A6	QN	-1.75818692931523	2.21239374474216e-68	1.09936447992408e-66
LUAD	CD36	QN	-1.7576403269183	5.64449131568695e-63	1.88217791010259e-61
LUAD	H2BC1	QN	-1.75465059976109	0.000123951892494504	0.000184102613072056
LUAD	MYL1	QN	-1.74389482800072	1.60432110402662e-30	7.9798837249842e-30
LUAD	OGN	QN	-1.7158511002829	3.04518466553191e-59	7.54744179816551e-58
LUAD	GNG11	QN	-1.70773984994166	1.17413089061296e-75	1.12284573944751e-73
LUAD	AGER	QN	-1.7044663145591	2.58656010313358e-86	6.39511213791832e-84
LUAD	HSPA12B	QN	-1.69738879910414	9.35420957329855e-96	5.92647640278296e-93
LUAD	HBD	QN	-1.68985076304789	3.64598020709951e-53	6.03910152930844e-52
LUAD	FABP4	QN	-1.67245730594056	3.25888376719763e-69	1.71498702860211e-67
LUAD	GPRC5A	QN	-1.66962009161957	7.49412419533736e-75	6.5489600834599e-73
LUAD	PF4	QN	-1.66266369647098	2.23465276223702e-41	1.88615112829281e-40
LUAD	ASPRV1	QN	1.66195188552193	0.000218684461337357	0.000319562402274296
LUAD	ACTN2	QN	-1.65266653885567	1.22646641484562e-86	3.1081725118225e-84
LUAD	S100A3	QN	-1.65086139041565	4.18820252529406e-50	5.65323688400878e-49
LUAD	DES	QN	-1.65049288721675	7.52539311107391e-61	2.13086340689822e-59
LUAD	RBP2	QN	-1.64630012879842	9.63286123876993e-53	1.55490946460845e-51
LUAD	MYOZ1	QN	-1.63781896508391	4.61372325920408e-69	2.38618942237509e-67
LUAD	LYVE1	QN	-1.63100890923699	1.12658396034358e-76	1.21491293680882e-74
LUAD	SPTA1	QN	-1.61921488839875	2.72540623811312e-60	7.28956280626719e-59
LUAD	FHL5	QN	-1.61240679108694	2.47666574510884e-71	1.59910577440562e-69
LUAD	ASPA	QN	-1.6057250027712	1.09294371067742e-76	1.19130864463839e-74
LUAD	KANK3	QN	-1.60494234335643	1.06496102237567e-93	5.9975054910123e-91
LUAD	OLFM2	QN	1.60404338280667	6.81334381718742e-05	0.000102869922959233
LUAD	EDNRB	QN	-1.60059618615244	9.51783911172909e-58	2.13929789524607e-56
LUAD	TNNC1	QN	-1.56857682687188	1.31180388674254e-72	9.43103262404904e-71
LUAD	ABCA8	QN	-1.56200783502704	1.7105520887134e-72	1.20415739745054e-70
LUAD	SFTPC	QN	-1.55803365778542	9.45740326327574e-71	5.60641502221206e-69
LUAD	SLC4A1	QN	-1.5560213218596	1.84302505350515e-54	3.37843489464407e-53
LUAD	SNCA	QN	-1.54313781345187	6.79228586517348e-65	2.55960601543731e-63
LUAD	CA3	QN	-1.54104294806932	2.7357592247276e-53	4.57630218829434e-52
LUAD	ANXA8L1	QN	-1.53273021988237	2.01807104216066e-59	5.13999652120167e-58
LUAD	PPBP	QN	-1.53236791898371	2.76637354145967e-51	4.02912767094492e-50
LUAD	CRABP2	QN	1.52488628415271	9.44343533580133e-20	2.8938362756656e-19
LUAD	KMT5C	QN	-1.5228428175282	3.65382885479906e-26	1.47977878949653e-25
LUAD	HBG1	QN	-1.52142887146566	2.20099745232543e-23	7.87279857947172e-23
LUAD	JAM2	QN	-1.50890869036035	1.50255237520461e-72	1.06513100891253e-70
LUAD	SERPINB7	QN	1.50755444045524	1.86393051185949e-38	1.35835108545792e-37
LUAD	CA1	QN	-1.50554570268215	6.15557584324405e-52	9.36923007852327e-51
LUAD	GSTM5	QN	-1.50490508878032	2.01330628169981e-66	8.39871842699216e-65
LUAD	PLCXD3	QN	-1.5022375047186	1.34648580414101e-65	5.31102202201458e-64
LUAD	KSR2	QN	1.50035078550881	8.33360654799287e-50	1.11008895633382e-48
LUAD	NDRG4	QN	-1.49994576518966	1.71537535638555e-73	1.35849687403752e-71
LUAD	CD34	QN	-1.49723619502386	3.11450257552879e-71	1.99820965874274e-69
LUAD	EHD3	QN	-1.49376730307501	4.76745098937526e-76	4.78491590884129e-74
LUAD	IL33	QN	-1.48366227362517	2.70374782559801e-63	9.22824636635928e-62
LUAD	PRF1	QN	-1.48052130462369	1.51674947913939e-56	3.18328974534906e-55
LUAD	ADGRL2	QN	-1.47944787487146	1.18338701431952e-85	2.85618908670404e-83
LUAD	GPD1	QN	-1.47669579783954	1.78002478679748e-43	1.67017595024419e-42
LUAD	GREM1	QN	1.47664874969077	7.98505088662176e-30	3.82897165741177e-29
LUAD	CA2	QN	-1.47363789244806	7.51185147358384e-51	1.07250194912281e-49
LUAD	TMEM100	QN	-1.47237170796992	1.67565177524205e-48	2.07147342019861e-47
LUAD	KRT4	QN	-1.46915113509256	2.41540728716754e-40	1.94479616124046e-39
LUAD	CCNA2	QN	1.46861840430717	3.34305652203469e-44	3.2522614168777e-43
LUAD	CTHRC1	QN	1.46776837578648	2.6874325430024e-47	3.08871923904935e-46
LUAD	SMCO4	QN	-1.46652787573552	3.41452439325326e-33	1.93693529795234e-32
LUAD	LDB3	QN	-1.46239695825412	1.48298696363043e-75	1.39194804169645e-73
LUAD	FGF2	QN	-1.46189765323813	1.8110652229578e-66	7.58626783682778e-65
LUAD	HBQ1	QN	-1.45970116009197	3.95068793962295e-61	1.14423210411308e-59
LUAD	TMOD1	QN	-1.45166882696137	9.39355612145755e-80	1.22080100516943e-77
LUAD	ADH1A	QN	-1.45041943731558	1.79052929413547e-56	3.71938431447771e-55
LUAD	SLCO2A1	QN	-1.44908008877725	3.94060396636994e-58	9.18296607059589e-57
LUAD	RHBDL2	QN	1.44709411181617	1.6277526342733e-69	8.8712518567895e-68
LUAD	PLIN4	QN	-1.44079700700304	4.43553546471577e-36	2.90458804947182e-35
LUAD	ANK1	QN	-1.43602528673979	1.27361176344057e-60	3.52748700710302e-59
LUAD	EPB42	QN	-1.43502138076164	3.58199153432066e-56	7.32069519826785e-55
LUAD	MUSTN1	QN	-1.43006152902473	6.53898552473456e-62	2.00865746255255e-60
LUAD	AHSP	QN	-1.43003114463323	7.20041716222521e-48	8.58713279687965e-47
LUAD	MYL3	QN	-1.42434612547606	8.16804090062792e-35	4.99694813576737e-34
LUAD	OCIAD2	QN	1.42380844305447	1.03107998320778e-60	2.87935476302403e-59
LUAD	SH3GL2	QN	-1.42251192445247	7.99112239103822e-73	5.91284727576309e-71
LUAD	PYGM	QN	-1.41401954866107	3.94951350431638e-69	2.06372259759047e-67
LUAD	APOC2	QN	-1.41177509630717	5.49451241537623e-53	8.98352779914014e-52
LUAD	APOA2	QN	-1.40943994517977	8.36206042463256e-52	1.25765885051187e-50
LUAD	NOSTRIN	QN	-1.40938593718722	7.1118415384927e-68	3.43298750836669e-66
LUAD	HBM	QN	-1.40538747478729	2.68674543022603e-40	2.15641634411728e-39
LUAD	OLFML3	QN	-1.40443887085422	3.27392598844654e-63	1.10625959149609e-61
LUAD	HSPB6	QN	-1.40011353384888	2.15056497796381e-76	2.27086220641866e-74
LUAD	MYO1C	QN	-1.39376660819352	1.85966481386682e-95	1.108907189304e-92
LUAD	PGM5	QN	-1.39050344141493	6.57284343026144e-79	7.93201355387622e-77
LUAD	LAMA1	QN	-1.38692463583509	0.00841554175031635	0.0109650831263441
LUAD	AKAP2	QN	-1.38101791978557	8.31028506687489e-101	9.02955182216281e-98
LUAD	PKLR	QN	-1.37897229756364	2.58714804537953e-61	7.55790194121393e-60
LUAD	NTN4	QN	-1.37338318704577	9.28726447800249e-65	3.4359489056026e-63
LUAD	RASIP1	QN	-1.37325005261049	2.22606015384402e-96	1.61182655567977e-93
LUAD	HMGB3	QN	1.37317747439187	2.70722349241156e-36	1.78549931962108e-35
LUAD	BHMT	QN	1.37163249342465	1.28008866047482e-32	7.05998843919108e-32
LUAD	TPPP3	QN	-1.37088256847731	9.18108185086973e-39	6.80326218730018e-38
LUAD	THBS2	QN	1.36633757063342	3.13824092156464e-34	1.86364078628592e-33
LUAD	UBA52	QN	1.36498809200649	4.22867668585315e-52	6.50471859855742e-51
LUAD	CRYAB	QN	-1.36467522511194	1.70260554666218e-82	3.02794954851132e-80
LUAD	PODXL	QN	-1.36104147810814	1.11311821575823e-65	4.42497229534948e-64
LUAD	ADD2	QN	-1.36077995773223	2.90928357620239e-65	1.12562624473144e-63
LUAD	DMTN	QN	-1.35959112993554	4.38609476864391e-66	1.8000746020139e-64
LUAD	TNXB	QN	-1.35579765090236	9.68284726745164e-67	4.1069047175798e-65
LUAD	SYN2	QN	-1.35573343650482	1.30578611075109e-63	4.53313486461774e-62
LUAD	GTSE1	QN	1.34877806215839	2.9783968526974e-25	1.15900226087499e-24
LUAD	SYNM	QN	-1.3464697938117	9.72538796175135e-80	1.24792731352245e-77
LUAD	TNNC2	QN	-1.34163290537543	1.82315069615883e-22	6.29900429685141e-22
LUAD	CDH5	QN	-1.34124890751642	8.94098278387788e-84	1.84968862204429e-81
LUAD	CAT	QN	-1.34058692444671	4.79127929746413e-79	5.8517106311318e-77
LUAD	ANXA3	QN	-1.33540266587799	7.95041901834748e-63	2.60820056922293e-61
LUAD	SPTB	QN	-1.33195077905386	1.29863581132453e-53	2.22745705911959e-52
LUAD	TOP2A	QN	1.32933190522564	2.47216687129983e-36	1.6368618925125e-35
LUAD	PI16	QN	-1.32876573386999	1.62379178264745e-56	3.39389222694789e-55
LUAD	SHANK3	QN	-1.32719368871042	3.33941393491658e-97	2.60397223524995e-94
LUAD	BCHE	QN	-1.32628847337607	3.11767454270335e-68	1.52675685214415e-66
LUAD	SERPINC1	QN	-1.32300318223086	1.38612769809193e-76	1.47907120795346e-74
LUAD	ITIH5	QN	-1.32289365197219	3.27887628882859e-82	5.63355405760261e-80
LUAD	SCGB1A1	QN	-1.32263507530812	1.24624871699218e-30	6.24788488830352e-30
LUAD	FXYD1	QN	-1.32108766743139	4.61953581463891e-53	7.58966524359719e-52
LUAD	DNAAF1	QN	-1.32041400927895	1.11480501301932e-27	4.84388273338054e-27
LUAD	CES1	QN	-1.31976095577339	7.9944689096788e-51	1.13660492759346e-49
LUAD	CAVIN3	QN	-1.31333885743511	7.1450463409029e-73	5.3651359079802e-71
LUAD	ARHGAP6	QN	-1.30834910201493	2.54637496541478e-93	1.29063015122048e-90
LUAD	FCN3	QN	-1.30830261428391	4.75287924438422e-73	3.6778577786506e-71
LUAD	C1QTNF2	QN	-1.30785460405254	1.85582197944314e-60	5.05711489398255e-59
LUAD	SUSD2	QN	-1.30489075829223	1.4317899032577e-56	3.0112145745484e-55
LUAD	ACADL	QN	-1.30482045676642	7.36451766792066e-33	4.11771183671879e-32
LUAD	TSPAN7	QN	-1.30462991767672	3.08084760883199e-36	2.02795793576168e-35
LUAD	HNF4A	QN	-1.3033351318813	4.42581104974674e-35	2.74568216715316e-34
LUAD	SLC14A1	QN	-1.2971693911445	6.63266702804913e-47	7.42111983039007e-46
LUAD	FHL2	QN	1.2942403505348	7.45763340410471e-62	2.27704909088583e-60
LUAD	OTC	QN	-1.29378772214365	1.08385574282815e-42	9.80986220093653e-42
LUAD	A2M	QN	-1.29216690267133	2.13547542290787e-69	1.15761039369075e-67
LUAD	SLC1A1	QN	-1.29209045038125	1.71842983269207e-52	2.72609126979648e-51
LUAD	SULF1	QN	1.29138415656254	4.47611709748928e-39	3.35609460186752e-38
LUAD	HBA1	QN	-1.28778808325372	1.31062740496395e-54	2.43330219855669e-53
LUAD	PLOD2	QN	1.28705089372415	1.11575100539586e-37	7.83809282168942e-37
LUAD	BPGM	QN	-1.28639597729871	8.20421754013487e-65	3.06886174185783e-63
LUAD	ABI3BP	QN	-1.28532007274365	4.39512688248361e-62	1.37510497554742e-60
LUAD	MMRN2	QN	-1.2819670618903	2.12248441054668e-81	3.25994310147147e-79
LUAD	EML1	QN	-1.27773103273496	1.4615194029951e-91	5.92616887526452e-89
LUAD	SBSPON	QN	-1.27741051896852	1.48544789766443e-64	5.45579178935666e-63
LUAD	GYPA	QN	-1.27709432941946	1.61235854868401e-39	1.24387204018339e-38
LUAD	UGT1A10	QN	1.27656470860646	2.97910669570405e-11	6.215106930305e-11
LUAD	TBX2	QN	-1.27628752307903	7.6986060762482e-72	5.16826290032636e-70
LUAD	APOC3	QN	-1.27296747248786	4.78881348904761e-41	3.98229715656076e-40
LUAD	WFDC2	QN	1.26954830230443	9.01430936767847e-22	3.01976384865025e-21
LUAD	CLEC14A	QN	-1.26913708901523	6.36764438552734e-68	3.08845986297085e-66
LUAD	CLDN5	QN	-1.26836253070891	4.29481866780589e-43	3.96147195955854e-42
LUAD	GP1BB	QN	-1.26600259875276	1.69737768105589e-40	1.38314449781861e-39
LUAD	ITGA2B	QN	-1.26445159849043	7.93824924424027e-47	8.82346848562101e-46
LUAD	CDCA2	QN	1.26306462299781	1.5017643355483e-20	4.77821251395264e-20
LUAD	PPP1R26	QN	1.26253004673718	1.09691682804154e-16	2.92232480574431e-16
LUAD	TPPP	QN	-1.26194111054366	1.91326964704291e-52	3.03043975188656e-51
LUAD	MASP2	QN	-1.26151516851601	4.24257125680066e-58	9.86397817206154e-57
LUAD	SPATA18	QN	-1.25235320932098	9.10071930560904e-28	3.97989610012765e-27
LUAD	CLIC3	QN	-1.24842159949512	5.1595547244849e-55	9.86837853624593e-54
LUAD	ARHGEF26	QN	-1.24827256537358	3.86987933397666e-76	3.96252189985065e-74
LUAD	AQP4	QN	-1.24637176809623	6.53182953317307e-58	1.49128729679674e-56
LUAD	SHH	QN	-1.24616783414837	7.84992425929076e-76	7.57854116346956e-74
LUAD	CD93	QN	-1.24117623229592	2.18547601360169e-60	5.92357495986105e-59
LUAD	CD109	QN	-1.24091073960151	2.01982003547974e-71	1.31249459613193e-69
LUAD	SOD3	QN	-1.23935645211477	3.76957604125647e-70	2.13475934805681e-68
LUAD	BCAM	QN	-1.23591850525328	5.91346356239728e-75	5.30484779929392e-73
LUAD	VSTM2L	QN	1.23468118828678	8.51143588899165e-18	2.38146358285146e-17
LUAD	CYP4B1	QN	-1.2336619543018	2.84831646426714e-34	1.69743586115673e-33
LUAD	CDH13	QN	-1.23194536687138	8.15034256247128e-61	2.2950006265492e-59
LUAD	KANK4	QN	-1.22919334536927	5.19240871269282e-66	2.12239706131319e-64
LUAD	VWF	QN	-1.2288943138322	7.28159789483878e-73	5.42746748970446e-71
LUAD	SCEL	QN	-1.22879106705281	3.17582429240747e-48	3.87871456049813e-47
LUAD	THBD	QN	-1.22836009944499	5.98350541610229e-65	2.26323859712795e-63
LUAD	KEL	QN	-1.22785990932413	3.12003312748384e-45	3.20443523944313e-44
LUAD	SULT1A1	QN	-1.22591808151293	8.55276707496228e-64	2.99997923317968e-62
LUAD	ABLIM3	QN	-1.22504255687872	2.64653287515382e-84	5.8321529903118e-82
LUAD	GIPC2	QN	-1.22274271905512	2.66283023708377e-53	4.46167109311043e-52
LUAD	HBB	QN	-1.22240882798351	1.61733915454851e-57	3.57188823739831e-56
LUAD	CLDN1	QN	-1.22222761102758	0.00139414977883476	0.00192645805725845
LUAD	ESAM	QN	-1.21747549567395	3.24236630333927e-83	6.44467984646081e-81
LUAD	ORC6	QN	1.21372476971729	5.83029216279433e-104	8.44309595060659e-101
LUAD	MYL4	QN	-1.21365972723788	1.60526123545509e-58	3.77552973174205e-57
LUAD	LAMP3	QN	-1.21326656356664	4.78072941575552e-58	1.10897606607583e-56
LUAD	STX11	QN	-1.2125898254656	8.12667650982523e-83	1.52555777370552e-80
LUAD	AQP1	QN	-1.21132406438585	8.75462773427608e-46	9.28301896886575e-45
LUAD	PDLIM2	QN	-1.20903530975509	1.05946046305214e-87	2.98326408721098e-85
LUAD	MAB21L4	QN	-1.20835873439907	2.12051856059166e-59	5.37392416217942e-58
LUAD	DNAJC12	QN	1.20725748195868	8.69579776438416e-17	2.32768159328128e-16
LUAD	GOLM1	QN	1.207134719558	2.5583446297924e-52	4.02700924102572e-51
LUAD	LAD1	QN	1.20496433601539	2.61438261946658e-44	2.55564094633874e-43
LUAD	PLIN2	QN	1.20471019036511	5.14782498901165e-36	3.35801170615258e-35
LUAD	INMT	QN	-1.20151291907917	3.29275783617125e-10	6.53586962703504e-10
LUAD	ACP5	QN	-1.19944355644883	1.4551324776609e-30	7.25205404427166e-30
LUAD	GIMAP8	QN	-1.19789466750439	1.48131590518227e-77	1.66845548120363e-75
LUAD	PTPRM	QN	-1.19753507639452	3.72775997256988e-80	5.17647984136177e-78
LUAD	ACE	QN	-1.19546866722294	3.11404674091303e-59	7.69929068600863e-58
LUAD	SELP	QN	-1.19139446500779	9.33253195307115e-74	7.62934487163567e-72
LUAD	SMIM15	QN	-1.19046241057405	0.0309640919302236	0.0383064437267118
LUAD	SPOCK2	QN	-1.18922391066531	1.80375403365272e-55	3.54222474173299e-54
LUAD	PECAM1	QN	-1.18917100536602	1.36005961247476e-73	1.09420034060767e-71
LUAD	S100A2	QN	1.18910782379312	5.64523852920643e-11	1.16383532581992e-10
LUAD	CREB3L4	QN	-1.18893763685904	1.22522561760453e-36	8.20893065806818e-36
LUAD	ABCA3	QN	-1.18516028010959	2.46001223592742e-61	7.20726706231104e-60
LUAD	CPD	QN	1.18249396548021	8.31283072545401e-47	9.229700445118e-46
LUAD	PDK4	QN	-1.18223987599037	1.27480226947408e-41	1.0868520273893e-40
LUAD	AHNAK	QN	-1.18178326827441	4.58996492146458e-85	1.05746532747469e-82
LUAD	PALMD	QN	-1.1817353598796	9.2115082362002e-79	1.08577975570188e-76
LUAD	MMRN1	QN	-1.17627121599857	8.73498855868588e-51	1.238413692579e-49
LUAD	FEZ1	QN	-1.17621048177076	3.19960147117912e-56	6.55239598249347e-55
LUAD	ERO1A	QN	1.17585312948288	3.58741160090226e-48	4.36038266167221e-47
LUAD	PHETA1	QN	-1.17470900964262	0.00242042529207581	0.00328634492174826
LUAD	HSPB2	QN	-1.17453514697204	1.16452018781659e-68	5.90237057194839e-67
LUAD	GP1BA	QN	-1.17450060082442	3.47170570969982e-52	5.38938449911593e-51
LUAD	XPNPEP2	QN	1.17188210878744	3.77247345353797e-28	1.6779975163894e-27
LUAD	SULT1A3	QN	-1.17169126171446	3.44617074464577e-64	1.23878839852745e-62
LUAD	ADIPOQ	QN	-1.17054014214494	2.29886082205808e-60	6.21428057418741e-59
LUAD	PPP1R14A	QN	-1.16823625747143	3.31572878955454e-71	2.10072142123215e-69
LUAD	GRK5	QN	-1.16660500112775	6.96350955760985e-84	1.47060617469773e-81
LUAD	COL17A1	QN	1.16503092444988	4.18708005217281e-20	1.3075918203597e-19
LUAD	TPSB2	QN	-1.1648666395138	5.63415677807227e-40	4.45850486021222e-39
LUAD	FOSL2	QN	1.16288485705372	1.35589101497001e-58	3.19643423691884e-57
LUAD	PHACTR1	QN	-1.16152523083326	4.17570217259743e-66	1.7206948342935e-64
LUAD	APOB	QN	-1.16017326844259	9.97320410496589e-49	1.24199471759262e-47
LUAD	F9	QN	-1.15979449481832	6.89569458838662e-65	2.58895022379538e-63
LUAD	AOC3	QN	-1.15716457010804	1.93442408745022e-64	7.0536895591665e-63
LUAD	PTPN4	QN	-1.15364290929917	3.41453514864638e-27	1.45433373116926e-26
LUAD	ANLN	QN	1.15161700153785	6.30031865337752e-30	3.04270272459685e-29
LUAD	PDE1C	QN	-1.14893751810799	1.34099197307866e-72	9.57298283880167e-71
LUAD	CNN1	QN	-1.14748426533355	2.74258761359102e-54	4.96457332838788e-53
LUAD	DACH1	QN	-1.14591788930288	5.52240176889112e-28	2.442433976058e-27
LUAD	JCAD	QN	-1.14422943661805	4.44690517138099e-79	5.49735094174257e-77
LUAD	EHD1	QN	-1.14201792952068	7.31841996723094e-88	2.18196538846529e-85
LUAD	ABLIM1	QN	-1.14013159832337	5.85879202334078e-73	4.46545674741395e-71
LUAD	CLDN11	QN	-1.13989770718761	1.54623332909365e-81	2.44908863390974e-79
LUAD	SPTY2D1	QN	1.13690334856978	2.00198324877516e-62	6.36178814822377e-61
LUAD	MMP12	QN	1.13679302956287	2.06888150666663e-16	5.43886198990655e-16
LUAD	MAP7D2	QN	1.13667111217765	6.01615758512907e-19	1.77749313437637e-18
LUAD	GSTA2	QN	-1.13589037977376	7.01803849498307e-17	1.88205968845617e-16
LUAD	TCEAL2	QN	-1.13497572434898	4.70592942388167e-33	2.65169575152243e-32
LUAD	SERPIND1	QN	-1.13470832924343	8.6647594922468e-65	3.21738706860461e-63
LUAD	RPIA	QN	-1.13171874737431	1.51616748355212e-47	1.76862943392036e-46
LUAD	EFNB1	QN	-1.13117898608853	4.89068077744035e-52	7.48894728714695e-51
LUAD	PSAT1	QN	1.13033630258109	4.76349587920956e-39	3.5689251831151e-38
LUAD	ALOX15	QN	-1.12970718668948	7.7312061663406e-30	3.71427663072013e-29
LUAD	AKAP12	QN	-1.12960607581229	9.27155869233944e-66	3.74445380335637e-64
LUAD	SSR2	QN	1.1210785492643	5.33940866473564e-64	1.89250299421067e-62
LUAD	TUBB1	QN	-1.11899750018424	7.1360465438391e-47	7.96675152146442e-46
LUAD	TSGA10	QN	-1.11734011743039	1.71933877395314e-27	7.41341435625816e-27
LUAD	PRELP	QN	-1.11725985346796	2.35602400490269e-53	3.97387942390991e-52
LUAD	PTN	QN	-1.11625204184181	1.04275926845622e-31	5.51118389173133e-31
LUAD	MASP1	QN	-1.11412476285548	4.29982173637329e-61	1.24180321770986e-59
LUAD	DPT	QN	-1.11263322447799	1.26368032093686e-67	5.8786271260062e-66
LUAD	LAMA3	QN	-1.11223684839629	2.93832793365477e-42	2.59911258843442e-41
LUAD	MAGED1	QN	1.11210324560055	8.84580087135974e-59	2.10987961018762e-57
LUAD	SERPINA5	QN	-1.11071509797944	7.28363363294214e-47	8.12257361244604e-46
LUAD	IGF2BP3	QN	1.10940393266624	3.26473999595732e-10	6.484065309369e-10
LUAD	PYCR1	QN	1.10924952451953	2.01237615916613e-41	1.70564022788186e-40
LUAD	RERG	QN	-1.10883202733935	2.46138272896314e-64	8.9110845441069e-63
LUAD	RRAS	QN	-1.10803395382349	5.16205711750472e-76	5.13017382354367e-74
LUAD	FGA	QN	-1.10775605885951	3.72691432367036e-50	5.05752750991251e-49
LUAD	HSPA12A	QN	-1.10485008631998	9.39178248651253e-59	2.23484739591027e-57
LUAD	MYH11	QN	-1.10454610142534	5.58248394027036e-44	5.39462723570263e-43
LUAD	MME	QN	-1.10363008110009	5.80334950509393e-45	5.88874413745117e-44
LUAD	MDK	QN	1.10283394750513	1.50123780032491e-35	9.52318371833144e-35
LUAD	POTEF	QN	-1.10041197649097	1.40746565583134e-51	2.07376153388986e-50
LUAD	FSHR	QN	1.09979535679599	8.07188365029946e-58	1.82644385185459e-56
LUAD	NPY	QN	-1.0975989862403	2.28777176026418e-34	1.37063488970437e-33
LUAD	APOF	QN	-1.09686587144235	1.96340988821877e-46	2.14242045606821e-45
LUAD	CAB39L	QN	-1.09340603244186	5.63359720880482e-57	1.21247929735997e-55
LUAD	CXCL14	QN	1.09179805546388	4.29861165775978e-12	9.33883977169115e-12
LUAD	GUCY1A2	QN	-1.08620296952319	1.34651542212518e-74	1.15674803678669e-72
LUAD	LDHA	QN	1.08563366670473	1.17818979570285e-77	1.35719431352724e-75
LUAD	TSPAN6	QN	1.08311940068187	4.52128368289541e-38	3.24361307101987e-37
LUAD	SYNPO2	QN	-1.08199176716353	2.82613225107719e-52	4.4347527289736e-51
LUAD	AGR2	QN	1.08071132130567	3.81515429788072e-22	1.29910040704121e-21
LUAD	KDELR1	QN	1.08005263816839	2.30361950169425e-31	1.19568821754606e-30
LUAD	SORBS2	QN	-1.07971826581354	1.27922648096731e-62	4.14297726439796e-61
LUAD	PPP1R1A	QN	-1.07821135544784	0.0162503053644055	0.020601468919332
LUAD	COL4A5	QN	-1.07584982629161	2.07043874985777e-47	2.39316278304541e-46
LUAD	NNMT	QN	1.07412860586284	1.95688493421794e-41	1.66138547555839e-40
LUAD	NEBL	QN	-1.07335638591115	6.69784474254406e-84	1.4445968543653e-81
LUAD	TNS1	QN	-1.07250278769334	3.87723516349531e-88	1.228235401636e-85
LUAD	SFRP1	QN	-1.0680210829031	3.54318006859148e-28	1.57739202263118e-27
LUAD	CACNA2D2	QN	-1.06791919147747	5.88920872049388e-35	3.63574353225618e-34
LUAD	PDE5A	QN	-1.06766481916283	4.48431554256499e-76	4.54575066549813e-74
LUAD	CYBRD1	QN	-1.06752011596287	5.57718524251958e-53	9.1040139780066e-52
LUAD	NECAB1	QN	-1.0662591861263	2.14099895706463e-39	1.64046155916584e-38
LUAD	YOD1	QN	-1.06584026375185	2.87328824858643e-54	5.16427712339018e-53
LUAD	LMOD1	QN	-1.06577764521177	3.77229440044043e-53	6.22797204189978e-52
LUAD	ABLIM2	QN	-1.06570403119935	3.54542692294012e-55	6.87189153304857e-54
LUAD	LIMCH1	QN	-1.0647309439742	3.63399424660879e-72	2.50597276720227e-70
LUAD	ALDH1A1	QN	-1.06365761675791	2.13300848213418e-64	7.74993081842084e-63
LUAD	NEGR1	QN	-1.06346793897028	3.14130915660933e-40	2.51528048345567e-39
LUAD	ITIH4	QN	-1.06051944458683	1.32960746090887e-57	2.95575237527045e-56
LUAD	P4HA1	QN	1.06033195689077	2.84766235837558e-50	3.90091261173693e-49
LUAD	SERPINF2	QN	-1.05898559546267	1.25356258584117e-60	3.48146957059506e-59
LUAD	PTGES	QN	1.05788979190132	1.1562491242419e-21	3.85682703930245e-21
LUAD	SERPING1	QN	-1.05762868486142	4.81708487084429e-70	2.68301040306311e-68
LUAD	DCN	QN	-1.0558235686851	1.62547049411778e-47	1.89395337918068e-46
LUAD	AOX1	QN	-1.05552214858316	3.4296795536367e-52	5.33231006675081e-51
LUAD	PLAU	QN	1.05512956713937	1.1218939498275e-29	5.3417749973703e-29
LUAD	CPN2	QN	-1.05488720035308	1.19480420985046e-55	2.37484907357924e-54
LUAD	CLIC2	QN	-1.054078429013	4.87102121721287e-64	1.73864584784813e-62
LUAD	APOM	QN	-1.05279110660806	7.06969981426125e-54	1.25289417862179e-52
LUAD	PRG4	QN	-1.05236667948731	2.28208399449735e-36	1.51397156100914e-35
LUAD	PARVA	QN	-1.05164033688216	1.54073393099394e-71	1.00763999087003e-69
LUAD	PLAC9	QN	-1.0513575889374	3.59466817189266e-42	3.15763875723361e-41
LUAD	ANKS4B	QN	1.04832802237476	2.79871674912955e-44	2.72794150826214e-43
LUAD	SORBS1	QN	-1.04755068518389	6.51714587867476e-64	2.3018922568685e-62
LUAD	GP9	QN	-1.04732093420027	8.37749648848612e-27	3.50196626407356e-26
LUAD	SLC35A2	QN	1.04524433877914	3.57130949662567e-42	3.13984079508191e-41
LUAD	CRTAC1	QN	-1.04496582724171	7.27022835529175e-60	1.90928250874592e-58
LUAD	LYPD3	QN	1.04133012171443	9.35835114507856e-21	3.00588103794871e-20
LUAD	LIMS2	QN	-1.04125316252765	3.94381059906137e-82	6.66306800711419e-80
LUAD	HMGA2	QN	1.03762985609636	3.5509354841372e-11	7.38073262306721e-11
LUAD	CNRIP1	QN	-1.03682038422397	4.27027534948995e-93	2.06132291513236e-90
LUAD	L1RE1	QN	1.03511049964647	3.32276668834769e-20	1.04345991077387e-19
LUAD	ACTG2	QN	-1.03478233670604	1.46390705772708e-25	5.78542917901733e-25
LUAD	ENO3	QN	-1.03196360875249	6.41822239955575e-17	1.72394065883139e-16
LUAD	PLCB4	QN	-1.03076064146704	1.25198077643578e-47	1.46693969525258e-46
LUAD	EFNB2	QN	-1.0280772731595	4.11196513714877e-40	3.27182029790244e-39
LUAD	SOX17	QN	-1.0279652574823	4.98181528649628e-14	1.18407178333441e-13
LUAD	TNR	QN	-1.02688404484099	7.70403326487911e-34	4.48826351759078e-33
LUAD	ENPEP	QN	-1.02671980245822	1.10932748275313e-34	6.74175820903387e-34
LUAD	SPARCL1	QN	-1.02653354224796	3.44060377260043e-50	4.68782264016808e-49
LUAD	ATF7IP2	QN	-1.02638719552141	4.29463946240494e-19	1.27930532560679e-18
LUAD	KRT80	QN	1.02538568264195	1.38092244474009e-23	4.98696502398657e-23
LUAD	CHRDL1	QN	-1.02470651260568	2.05283406693028e-35	1.29412804331295e-34
LUAD	FBP2	QN	-1.02458194867773	1.20471893776314e-25	4.77787005950898e-25
LUAD	CGNL1	QN	-1.02411386778883	3.85965834443822e-61	1.12107039076133e-59
LUAD	HPR	QN	-1.02023644989133	8.48209200914788e-35	5.1828189690616e-34
LUAD	MRGPRF	QN	-1.01941983198103	1.59186590615876e-49	2.07146915157014e-48
LUAD	CLEC3B	QN	-1.01862239993226	1.38593633982427e-54	2.56841621148056e-53
LUAD	MRAS	QN	-1.01729974774909	1.10994080270051e-82	2.04572180308637e-80
LUAD	CFTR	QN	-1.01406193496602	1.22912332992828e-28	5.5897816040749e-28
LUAD	PRMT6	QN	-1.0139085968928	6.16963651611891e-30	2.98101074184449e-29
LUAD	AGRN	QN	-1.01325315121973	4.24722136355286e-65	1.63083647584604e-63
LUAD	TTYH3	QN	1.01196565204934	7.87488323037045e-49	9.89190722506385e-48
LUAD	UACA	QN	-1.01166011663276	1.67892222671941e-67	7.70101113676681e-66
LUAD	LCAT	QN	-1.01105140027626	2.8183673334623e-59	7.00239942630082e-58
LUAD	AGT	QN	-1.01050669795839	5.41542421482519e-53	8.86852266004571e-52
LUAD	TGFBR3	QN	-1.00971976266024	1.1851475202771e-51	1.75898102680073e-50
LUAD	JAM3	QN	-1.00898727122308	4.20700778262835e-52	6.48122156421027e-51
LUAD	BGN	QN	-1.00873325122873	1.88523761335389e-54	3.44957647771993e-53
LUAD	OBSCN	QN	-1.00835607511679	1.08350973368164e-07	1.90785794169372e-07
LUAD	GMPR	QN	-1.00786335432588	1.25284508679466e-58	2.9603940897057e-57
LUAD	SERPINA6	QN	-1.00579116648321	1.36273258779468e-61	4.06294713013961e-60
LUAD	SRPX	QN	-1.00391574257922	9.69680560916964e-39	7.16969500074053e-38
LUAD	CILP	QN	1.00390949564407	3.41364832468768e-20	1.07001091735804e-19
LUAD	PRKG1	QN	-1.00338671816989	1.35157925290438e-69	7.44617330798461e-68
LUAD	ALDH1A2	QN	-1.003306010393	1.60056970974636e-41	1.36001468128238e-40
LUAD	SERPINA7	QN	-1.00267536065838	1.75584554021597e-64	6.42563402208276e-63
LUAD	MFAP4	QN	-1.0024092130536	1.96055827600367e-26	8.04622641451387e-26
LUAD	FGG	QN	-1.00203197922902	1.4421958240367e-35	9.16011219815793e-35
LUAD	PDE2A	QN	-1.00183482590775	5.47036311204688e-68	2.66601302244323e-66
LUAD	ADH7	QN	-1.0017637984231	1.71455013737716e-12	3.79401762553858e-12
LUAD	PLPP2	QN	1.00096370604776	3.29624191467904e-33	1.87193301339504e-32
LUAD	DSP	QN	1.00033859295339	8.08618472147639e-33	4.4939503575442e-32
LUAD	PDIA4	QN	1.00001832572336	2.54011970473873e-67	1.13432570250822e-65
