# Supplementary material for: Enabling cross-indication protein expression analysis using a curated pan-cancer dataset and a tailored workflow
Source: Sci Rep. 2026 Mar 23;16:14623. doi: 10.1038/s41598-026-44872-z (PMC13153371; doi:10.1038/s41598-026-44872-z)
Supplement: Supplementary file 3 — Supplementary Material 3 [file 41598_2026_44872_MOESM3_ESM.csv]

indication	Gene	normalized	logFC	P.Value	adj.P.Val
COAD	ZFHX3	No QN	4.41899139721955	2.14145328633261e-19	1.07464910710662e-18
COAD	ZFP36	No QN	4.25080931328085	1.23234545260214e-17	5.49836525221299e-17
COAD	ORC6	No QN	3.80438673894531	2.28332993916614e-18	1.06321155688228e-17
COAD	ADAM28	No QN	3.72318755921629	1.7966703243373e-16	7.54780235300755e-16
COAD	SH3RF3	No QN	-3.33433563838601	1.46115149833561e-11	4.5658732239914e-11
COAD	HBM	No QN	3.25368785212312	2.86392130974297e-11	8.77882380310388e-11
COAD	CBX2	No QN	3.24738135413182	1.404398785343e-11	4.39666166986474e-11
COAD	MED31	No QN	-3.1744005472075	3.35349833222988e-12	1.09659395463917e-11
COAD	ZNF691	No QN	3.16818429780354	4.61993534203901e-09	1.21737157687158e-08
COAD	FBXW5	No QN	3.10174618242768	1.03733351722381e-10	3.05504063454321e-10
COAD	STK16	No QN	3.03142131638441	6.29795861760927e-09	1.64712091090571e-08
COAD	NKIRAS1	No QN	2.95186772462324	2.01403672951156e-12	6.66110614259663e-12
COAD	PRDM2	No QN	-2.87176090989452	1.4624071612682e-10	4.261115663632e-10
COAD	XYLT2	No QN	-2.82384179677255	7.85933236852109e-10	2.18214330922208e-09
COAD	LAT2	No QN	-2.50529064928158	1.88516480271735e-07	4.46076461371283e-07
COAD	ANGPT2	No QN	-2.49782252987335	6.37785563237929e-22	3.68179513356657e-21
COAD	STK17A	No QN	2.47217227017802	3.94052767394014e-06	8.45757548819208e-06
COAD	PRDM15	No QN	-2.46135526864792	8.22194601882211e-07	1.8558420572879e-06
COAD	TAZ	No QN	-2.45521502801146	1.85135850335341e-07	4.38486475432091e-07
COAD	NR2C1	No QN	2.45232472476879	5.05338384062862e-09	1.32985856678225e-08
COAD	CBFA2T2	No QN	-2.42191297130298	2.30168146773706e-08	5.79536637815464e-08
COAD	OGN	No QN	-2.41054817696122	4.95105567895701e-68	1.39413476159964e-65
COAD	IFI44L	No QN	2.38666638617024	5.18867398096689e-07	1.1881090613296e-06
COAD	CHGA	No QN	-2.34139191120157	3.72497098966159e-56	2.90461776324612e-54
COAD	GAP43	No QN	-2.33010194732487	1.04714586189126e-75	8.16532123230134e-73
COAD	HAUS7	No QN	-2.32928679135058	8.00847021762255e-07	1.80886503110606e-06
COAD	ADH1B	No QN	-2.30782035397141	4.59221257675823e-68	1.33003596830281e-65
COAD	GCG	No QN	-2.16878387765177	2.34178903034726e-39	4.23150007141358e-38
COAD	ZHX3	No QN	-2.16238955201314	9.94063339677143e-06	2.05901513573911e-05
COAD	JMJD4	No QN	-2.1615721778599	7.31914113431326e-05	0.000140572439709234
COAD	PKIB	No QN	-2.14283968550556	1.71570310930998e-36	2.50245790202521e-35
COAD	LPAR1	No QN	-2.13709761434923	5.22158389735099e-76	4.81192690613154e-73
COAD	HSPB6	No QN	-2.13191153036043	7.12024409204253e-43	1.68639986824848e-41
COAD	AQP8	No QN	-2.12411384564479	1.09349361784303e-31	1.11854135258071e-30
COAD	FHL1	No QN	-2.11646206207092	4.42557975303837e-53	2.56354868323142e-51
COAD	MPZ	No QN	-2.08599774493986	1.15464597119774e-53	6.96705131549494e-52
COAD	CTDSPL	No QN	-2.06248583577637	0.000166609374381472	0.000309552644447394
COAD	MITD1	No QN	2.05701688159656	0.000104811851195802	0.000198631096573535
COAD	DES	No QN	-2.04495845286569	2.29629681287464e-32	2.44769303807678e-31
COAD	BTN3A1	No QN	2.02582515659295	1.22051223016477e-06	2.72518336501767e-06
COAD	MYH11	No QN	-2.01939691099177	4.51160322560806e-40	8.71126131390265e-39
COAD	PLP1	No QN	-2.01700715169115	9.43383333977755e-80	1.3661538366475e-76
COAD	TPM2	No QN	-2.01617857728705	9.13835498450873e-30	8.2050933992883e-29
COAD	PDP2	No QN	2.00772978962075	3.49487374348857e-05	6.89385778123051e-05
COAD	ADH1C	No QN	-2.00670550060348	9.25951508860464e-38	1.48990007068548e-36
COAD	SCGN	No QN	-2.00384240815389	5.13413694396946e-89	2.60223731005092e-85
COAD	ZNF503	No QN	-2.00379520289622	2.23296209384399e-56	1.85537186436857e-54
COAD	CNN1	No QN	-1.99593129091078	9.09854803254709e-34	1.07999978227084e-32
COAD	PPP1R16A	No QN	-1.9882771442757	9.45809513764618e-07	2.12681256455899e-06
COAD	CHPT1	No QN	-1.97967487915118	0.000296492072554966	0.000536799453382691
COAD	SYNM	No QN	-1.95864230108155	6.28287968018605e-35	8.11331863924152e-34
COAD	EFNA5	No QN	-1.95849722006395	1.70690594262594e-06	3.77051765970782e-06
COAD	SYN1	No QN	-1.94522519277722	1.79550030581368e-58	1.87639037113745e-56
COAD	PGM5	No QN	-1.93255115243942	1.40395393739032e-43	3.57495080151118e-42
COAD	SYN2	No QN	-1.91999256644526	1.40088121542694e-59	1.57785920897588e-57
COAD	CA2	No QN	-1.915128274032	4.9856679920552e-46	1.58929925897684e-44
COAD	SST	No QN	-1.91026170311173	3.59044571296931e-47	1.28156155606936e-45
COAD	SECISBP2L	No QN	-1.90797329713017	0.000129791615657772	0.000243963954741857
COAD	ZHX1	No QN	-1.88788320308902	1.08458588498441e-06	2.42863863841109e-06
COAD	CLCA1	No QN	-1.88655205018221	2.47902819251489e-34	3.06462302286872e-33
COAD	COL28A1	No QN	-1.88376687789998	2.5006492456919e-66	5.6331292007953e-64
COAD	GPM6B	No QN	-1.88201639567837	3.64964707365261e-78	4.62455904820206e-75
COAD	ZG16	No QN	-1.87887887357525	3.37432672318589e-40	6.5779903832568e-39
COAD	PRPH	No QN	-1.87619511573901	4.15435910448476e-62	6.28548331972567e-60
COAD	NCAM1	No QN	-1.87178431296574	2.15510535411462e-92	2.18463029746599e-88
COAD	GP1BA	No QN	-1.84943141156342	0.000300977784777003	0.000544629026112902
COAD	CAVIN2	No QN	-1.84867406583946	1.89710967681089e-58	1.9231000793832e-56
COAD	ITGB8	No QN	-1.84602908857468	4.205906949622e-08	1.04140886048652e-07
COAD	PAPPA	No QN	-1.83888652513631	1.09317788258559e-05	2.2528042683005e-05
COAD	STK19	No QN	1.83725916853925	6.10132956139616e-06	1.28959920274964e-05
COAD	COL21A1	No QN	-1.8338491944229	1.8758277104476e-58	1.92073388897044e-56
COAD	ELF4	No QN	1.83230281252269	5.85196578486636e-06	1.23895942274834e-05
COAD	TSEN15	No QN	1.82170104790897	0.000697288590900513	0.0012086892007453
COAD	TPM1	No QN	-1.80710599054115	3.44432246402816e-33	3.89677419842114e-32
COAD	GNAO1	No QN	-1.8005209268637	7.69137096249131e-57	6.6638826877585e-55
COAD	DCN	No QN	-1.79862822233383	5.49837682042811e-67	1.29621036810883e-64
COAD	PPP1R14A	No QN	-1.7920596319529	4.7855731160818e-46	1.53516945182662e-44
COAD	SCG2	No QN	-1.78934304686009	9.5753753056613e-74	4.98890906378769e-71
COAD	SHANK3	No QN	-1.78808523708264	2.5336922152767e-47	9.07563179726499e-46
COAD	HFE	No QN	-1.78585260665152	0.000116735513032524	0.000220280695385461
COAD	CKB	No QN	-1.78515025284426	1.59895618343318e-43	4.04204958390578e-42
COAD	MYLK	No QN	-1.78417047396944	3.65994465147093e-45	1.06306186051464e-43
COAD	ABCA8	No QN	-1.78296275099316	2.98316802398132e-70	1.04277152617582e-67
COAD	CFL2	No QN	-1.78045023041408	1.69276724191269e-39	3.09181649212054e-38
COAD	UGT2B17	No QN	-1.77518638692113	1.65696172705866e-19	8.36901894728135e-19
COAD	GPBP1	No QN	1.76592364591027	2.80521887297518e-28	2.31379200287628e-27
COAD	SNCG	No QN	-1.76435289068807	6.77452785957764e-62	9.53797068229701e-60
COAD	PTN	No QN	-1.76090404810723	2.13367164656553e-59	2.3509814653516e-57
COAD	KATNIP	No QN	1.76053572475984	6.91087232245311e-05	0.000133033636028688
COAD	ASNSD1	No QN	-1.75948685662075	2.51899721397326e-06	5.47610438731437e-06
COAD	CAV1	No QN	-1.75873805417748	4.41424679495172e-62	6.48510431310516e-60
COAD	CRYAB	No QN	-1.7541782740324	1.61570395048195e-53	9.69135558937013e-52
COAD	SYNPO2	No QN	-1.74951093190847	7.4842406089989e-38	1.21001191472762e-36
COAD	CSRP1	No QN	-1.74552634546982	3.49756055814931e-31	3.4388721026149e-30
COAD	CCNL2	No QN	-1.7447723466992	0.000264249586478133	0.000480742652212641
COAD	RAD51B	No QN	1.7408067383158	4.63649080874292e-43	1.11111364842144e-41
COAD	TAGLN	No QN	-1.73947083008835	8.85512922177881e-29	7.48660925114026e-28
COAD	PLIN4	No QN	-1.73707120487298	7.40479979154058e-34	8.83087711609963e-33
COAD	TMEM35A	No QN	-1.7350811259658	1.41636202143354e-47	5.1094881890647e-46
COAD	CADM3	No QN	-1.73393024913644	1.00032195167546e-81	2.53506590603354e-78
COAD	DACT3	No QN	-1.72156094133672	1.48089648077202e-52	8.15861283999238e-51
COAD	SMTN	No QN	-1.71744716683592	1.11236528051633e-38	1.91119438111764e-37
COAD	SMPX	No QN	-1.71248429996555	8.23935694039365e-35	1.05582375192194e-33
COAD	LYVE1	No QN	-1.70438595357912	3.82754056122614e-58	3.69521701610947e-56
COAD	PRR5	No QN	1.70271353292683	8.15044474117413e-06	1.7038782912205e-05
COAD	TMEM120B	No QN	-1.70083118782991	0.000149473502613483	0.00027919898581037
COAD	MUSTN1	No QN	-1.69720850837473	3.74797411682065e-37	5.74783867204402e-36
COAD	ALDH1A1	No QN	-1.69600722895842	2.30463718731529e-56	1.89935830632643e-54
COAD	LMOD1	No QN	-1.69431927959638	6.93519684607954e-40	1.31405776502259e-38
COAD	ABI3BP	No QN	-1.69393909908351	3.88556040490736e-66	8.38040974990338e-64
COAD	ITLN1	No QN	-1.69321155426088	9.84317042721241e-31	9.38666214681582e-30
COAD	TPPP	No QN	-1.67874518068936	1.54571338382385e-56	1.3057413809852e-54
COAD	DNAJB5	No QN	-1.67757934848829	2.14468235719369e-36	3.075055877634e-35
COAD	PPP1R12B	No QN	-1.67435787436553	1.06861264368814e-39	1.98035216984765e-38
COAD	L1CAM	No QN	-1.67411050128537	4.48805256178886e-80	7.58256480314229e-77
COAD	FLNC	No QN	-1.67392857550238	9.87481846727473e-36	1.3545471556531e-34
COAD	EHD2	No QN	-1.66350229474983	2.31789648789679e-58	2.32638779186236e-56
COAD	LDB3	No QN	-1.66318977582089	2.37599816237959e-41	5.02828671650145e-40
COAD	TREM1	No QN	-1.65763306015615	3.71617597119407e-07	8.6045856144345e-07
COAD	CA1	No QN	-1.65707296073312	3.25584252185252e-34	3.97165771889518e-33
COAD	MLLT3	No QN	-1.65532780399452	5.28286433093366e-05	0.000102610453578606
COAD	IRF7	No QN	-1.65492127539105	1.01897890684369e-08	2.62500360322097e-08
COAD	POLR1H	No QN	1.6501504021383	7.08877755994844e-05	0.000136406488468484
COAD	REST	No QN	1.65012034595322	0.00291395832892452	0.00466721371153544
COAD	NEGR1	No QN	-1.64527271979972	3.30457067480125e-75	2.23322886203068e-72
COAD	ZBTB14	No QN	-1.64192063810274	4.02582271151761e-09	1.06580738643651e-08
COAD	CAVIN1	No QN	-1.63678845833374	1.33143890316674e-60	1.60676144778586e-58
COAD	UCHL1	No QN	-1.6348767150438	1.81771902689593e-61	2.42450233890054e-59
COAD	NFATC1	No QN	-1.62950685465213	1.37877561243413e-05	2.81560201112909e-05
COAD	CEP57	No QN	-1.62819706336293	1.97475919928684e-05	3.97185198475609e-05
COAD	DIAPH3	No QN	-1.62024515769625	3.88159660181112e-06	8.33638660011851e-06
COAD	APBB1	No QN	-1.61868915212547	6.99548086619028e-06	1.46939887154105e-05
COAD	CPA3	No QN	-1.61860585325092	6.93512965407563e-37	1.0477110179339e-35
COAD	COPS9	No QN	1.61655066229739	0.000849327030018641	0.00145703640265679
COAD	IGHA2	No QN	-1.61287297543625	1.02267032272922e-39	1.90566343042392e-38
COAD	CA4	No QN	-1.60443051325301	1.03120711360245e-48	4.0993515727796e-47
COAD	AOC3	No QN	-1.60217990570411	1.62037879613893e-55	1.16494892599009e-53
COAD	S100B	No QN	-1.60143903550211	1.23741853316281e-50	5.80727392160713e-49
COAD	UGT2A3	No QN	-1.59975838280225	1.76978658146476e-43	4.41879964933701e-42
COAD	HOXB7	No QN	-1.59975672889694	0.000987323810533797	0.00168436578044111
COAD	SORBS2	No QN	-1.59236963631987	1.81244020387407e-48	7.03935109067871e-47
COAD	FCGBP	No QN	-1.59115053760441	1.11457851735482e-36	1.65182491672892e-35
COAD	DSTYK	No QN	-1.59008976486954	1.46042701671436e-05	2.97335783660041e-05
COAD	SLC26A3	No QN	-1.58282215112806	3.82848946594717e-44	1.01861936263272e-42
COAD	ATP1A2	No QN	-1.57813646505908	1.63480773549245e-58	1.74442589628284e-56
COAD	SLMAP	No QN	-1.56950293436986	2.83827912558555e-37	4.39261610626881e-36
COAD	JCHAIN	No QN	-1.56658293265849	1.47448156024069e-43	3.73670489403997e-42
COAD	ACSL6	No QN	-1.56068926379808	1.44576891467584e-12	4.82573575504414e-12
COAD	SMCR8	No QN	-1.55490276384797	1.47370150657999e-05	2.99857731276624e-05
COAD	HSPB8	No QN	-1.55100301968786	4.60666294390744e-33	5.14859341371441e-32
COAD	GSTM2	No QN	-1.54124591018038	1.69112469557302e-63	3.06123768553994e-61
COAD	RRN3	No QN	-1.53951595633029	1.50727993933567e-05	3.06382529477556e-05
COAD	PCP4L1	No QN	-1.52369354503488	2.07001668483625e-43	5.11799003272806e-42
COAD	MAPT	No QN	-1.51709472755863	1.15559429637615e-60	1.4185092566861e-58
COAD	CLCA4	No QN	-1.50266866573643	1.17319514004367e-36	1.73615753790112e-35
COAD	FBXW8	No QN	-1.50159197377208	1.39475407965986e-31	1.41527748803924e-30
COAD	GTSE1	No QN	-1.49967629964326	0.00797000879320616	0.0120351525602161
COAD	ADSS1	No QN	-1.49707371790939	2.02414871553026e-46	6.77187971265023e-45
COAD	FIZ1	No QN	-1.49431911332874	1.12308698524299e-05	2.31209032684976e-05
COAD	S100P	No QN	1.49373954406103	1.18631082018713e-37	1.88489542072679e-36
COAD	EML1	No QN	-1.49330189938118	3.49116116958951e-60	4.06780468691136e-58
COAD	BCHE	No QN	-1.49288493069451	7.31999300412812e-52	3.7283286976952e-50
COAD	USP43	No QN	-1.49208332186321	0.000141421096311236	0.000264890179842388
COAD	AKR1B10	No QN	-1.48760260090721	4.77859435194997e-30	4.37189629473979e-29
COAD	MAP6	No QN	-1.48190534589538	3.22137492728542e-48	1.2139434066131e-46
COAD	FLNA	No QN	-1.48086126311671	6.05173698093572e-35	7.83479665079763e-34
COAD	LIMS2	No QN	-1.46863004541385	8.46886385195303e-41	1.7308240497429e-39
COAD	PLXNB3	No QN	-1.46642093266919	6.49284237395785e-05	0.000125295913087399
COAD	TPSB2	No QN	-1.46312134565573	7.28751271051097e-45	2.04070487144889e-43
COAD	ACTA2	No QN	-1.46177095581437	7.82514581272636e-35	1.00536759320161e-33
COAD	TNXB	No QN	-1.46039423778016	2.49114470752092e-67	6.47505997439476e-65
COAD	GFAP	No QN	-1.46023774714443	0.00433460247685084	0.00678084341170323
COAD	SRSF8	No QN	-1.45996958148616	1.20778629236006e-05	2.47891356013543e-05
COAD	N4BP2L1	No QN	-1.4586967489147	0.00813547974666079	0.0122594556551063
COAD	TPGS1	No QN	-1.45813569225021	0.00229579208002521	0.00372120951634403
COAD	IGHV3-64	No QN	1.45254692612553	0.00119618859322787	0.00201491588061664
COAD	RECQL4	No QN	-1.45201793001538	3.44007319967897e-09	9.15276168638994e-09
COAD	PRELP	No QN	-1.44821811846801	1.17612965207968e-36	1.73796301503377e-35
COAD	APCS	No QN	-1.44640830855328	4.48613696160442e-37	6.85912072093273e-36
COAD	LYPD3	No QN	1.44343095811982	0.00114687017268561	0.00193828325116939
COAD	NSUN6	No QN	-1.44254727568284	0.000221514565652338	0.00040620353690625
COAD	ERCC1	No QN	-1.44034464443246	7.77690322374397e-06	1.62847486013412e-05
COAD	TMEM237	No QN	-1.43715712928339	0.00313727652335337	0.00500670215951403
COAD	UGT1A10	No QN	-1.43157656861432	7.21793127157752e-32	7.45093373726897e-31
COAD	MYL9	No QN	-1.43117473437149	8.24892542722948e-36	1.13922829776329e-34
COAD	FOXO1	No QN	-1.43013059233134	3.63586332843643e-05	7.16082116968333e-05
COAD	LIN37	No QN	-1.42691391896633	3.59630984218082e-07	8.34228669798329e-07
COAD	MT1E	No QN	-1.4266854909385	1.21265250149406e-16	5.14983594790337e-16
COAD	CRABP1	No QN	-1.4262886345536	3.6143713092402e-45	1.05587556085787e-43
COAD	ELF2	No QN	-1.4229904264194	3.93046847498958e-06	8.43777190405958e-06
COAD	FOXJ2	No QN	-1.41921915390572	7.09313366964994e-11	2.11355367458088e-10
COAD	FABP4	No QN	-1.41736721773006	2.87755656296683e-17	1.25731857236184e-16
COAD	KAT2A	No QN	-1.41223399339082	1.0768810941346e-06	2.4129848919634e-06
COAD	LAMB2	No QN	-1.40826148567093	5.90577659695591e-48	2.18492180158183e-46
COAD	POMT1	No QN	-1.40638215857507	0.00148643112049795	0.00247177694693041
COAD	OLFML1	No QN	-1.40375454772614	6.33769364456219e-45	1.78955990180855e-43
COAD	DPT	No QN	-1.40325009608857	1.03811585455785e-55	7.91231610349848e-54
COAD	FRMD6	No QN	-1.40123097085009	2.84028671206732e-05	5.6477023146776e-05
COAD	TPPP3	No QN	-1.40021127919839	2.29538165534435e-45	6.80359176614787e-44
COAD	CTHRC1	No QN	1.39773038127342	1.28245633694141e-31	1.303937802164e-30
COAD	SERGEF	No QN	-1.39661488769907	0.0106320458995713	0.0157499706684136
COAD	SORBS1	No QN	-1.39634302735501	4.19806956749709e-36	5.9023344252036e-35
COAD	HAPLN1	No QN	-1.38961350910679	2.88126724612696e-41	6.03458803181591e-40
COAD	PYGM	No QN	-1.38946248993537	3.48043641391076e-54	2.23298632454515e-52
COAD	MFAP5	No QN	-1.38508097197808	6.38710540925007e-50	2.80286093218909e-48
COAD	IL1RN	No QN	-1.38502403237291	6.61183045469351e-06	1.39227514165409e-05
COAD	ATP2B4	No QN	-1.38457126218177	1.91569588454973e-45	5.72843928663145e-44
COAD	ABCD4	No QN	-1.38268004081991	0.000171004754525526	0.000317195827378821
COAD	CASQ2	No QN	-1.38006557568283	8.00843343257703e-33	8.85294326129045e-32
COAD	SELENBP1	No QN	-1.37744252033307	3.7021174292609e-33	4.16981826449086e-32
COAD	SLC26A2	No QN	-1.37329378669008	6.57490272291511e-36	9.13010806879322e-35
COAD	ADH1A	No QN	-1.37055962641995	5.6601240822049e-22	3.27492453317986e-21
COAD	SERPINB5	No QN	1.3695851762091	4.47286872054829e-18	2.04609522654323e-17
COAD	CAP2	No QN	-1.36759306871101	9.70891133549902e-43	2.278223014073e-41
COAD	SENP1	No QN	1.36703644490529	0.00935063453196226	0.0139783781522639
COAD	PRADC1	No QN	-1.36698542637947	1.42175653016217e-26	1.06758118120399e-25
COAD	FABP1	No QN	-1.36497454125535	1.64306984472272e-18	7.71101806294176e-18
COAD	SLC25A29	No QN	-1.36437895183054	0.000622679920642221	0.00108698232401415
COAD	PDLIM7	No QN	-1.3617697216452	2.00710426873137e-32	2.1552983021324e-31
COAD	FUCA1	No QN	-1.36077385538925	1.46706599066039e-29	1.29883388186239e-28
COAD	MCAM	No QN	-1.35636044435216	1.46062173515035e-49	6.30056277839108e-48
COAD	ING3	No QN	-1.35631645028162	1.00103015823179e-05	2.07302200490207e-05
COAD	NCAM2	No QN	-1.3539990164999	2.84742287564178e-48	1.08921983737286e-46
COAD	AKR1C1	No QN	-1.35248248958312	1.17718152603236e-46	4.01787512774075e-45
COAD	LIPG	No QN	-1.35093459106657	9.78959308839837e-06	2.02897373005713e-05
COAD	MAP3K1	No QN	1.35030646985778	0.00363339051308146	0.00574597186132711
COAD	RNF146	No QN	-1.34413602377389	0.000206071333399229	0.00037911889413212
COAD	PLEKHH3	No QN	-1.34226284680642	4.38489010298753e-07	1.00998934273994e-06
COAD	SLC25A30	No QN	-1.34192852431168	0.000789939211467192	0.00135975781739564
COAD	TUBA3C	No QN	-1.34160994741511	5.75467075571797e-31	5.57164254543582e-30
COAD	SFRP1	No QN	-1.33914054820064	8.01749484850187e-46	2.50071831628503e-44
COAD	FAM89A	No QN	-1.33786616638519	0.00673031814847742	0.0102578913052346
COAD	INA	No QN	-1.33784634613021	9.73718484053915e-42	2.15514940455339e-40
COAD	NIBAN1	No QN	-1.33136359272599	1.73013399758822e-58	1.82691336807831e-56
COAD	DMAC1	No QN	-1.33026916945583	1.88662624426323e-05	3.80364563207963e-05
COAD	SRPX	No QN	-1.33002337416096	3.79729732293488e-51	1.84178004605698e-49
COAD	HSD11B2	No QN	-1.32558781346228	5.47479998841771e-41	1.1280090951746e-39
COAD	ALMS1	No QN	-1.3247991357925	0.011883232690353	0.0174656125535898
COAD	MMP7	No QN	1.32472142741319	3.21376837353792e-18	1.48418997733731e-17
COAD	ACTN2	No QN	-1.32450110629718	1.12900424914057e-28	9.48195200790221e-28
COAD	S100A8	No QN	1.32217937819071	3.27679781406053e-15	1.28747672252448e-14
COAD	PCSK1N	No QN	-1.32153482278017	2.07252924869659e-41	4.41370357017592e-40
COAD	LUM	No QN	-1.32100659011886	1.7474852549969e-43	4.37389087158113e-42
COAD	ELN	No QN	-1.32056796188342	8.98839973510251e-33	9.88236530528569e-32
COAD	AKR1C2	No QN	-1.31990495569456	1.76692300372495e-34	2.20311174523491e-33
COAD	DHRS9	No QN	-1.31981825619843	8.95003245887175e-33	9.85086634479727e-32
COAD	GFRA1	No QN	-1.31957347595893	3.04754691132531e-50	1.3791510285761e-48
COAD	ZBTB2	No QN	1.31948496736399	0.000981219937743488	0.00167508024737382
COAD	TENT2	No QN	1.3190971606763	0.00594734786031692	0.00913735454077487
COAD	POTEF	No QN	-1.31739924865844	1.83477725666372e-24	1.21722101117802e-23
COAD	MATN2	No QN	-1.31289423335514	4.72843933436833e-71	1.77526627898118e-68
COAD	CAV2	No QN	-1.31261586014648	5.15636207012013e-45	1.48073774234583e-43
COAD	ABITRAM	No QN	-1.31053497159589	0.00244461534716648	0.00395169283594748
COAD	ANK2	No QN	-1.3103953041844	5.1204971559607e-82	1.73021598899912e-78
COAD	ACTG2	No QN	-1.30931153731255	1.30139793250198e-23	8.21436540583594e-23
COAD	HSD17B2	No QN	-1.30670233877182	9.52679418746199e-29	8.03436877523313e-28
COAD	S100A12	No QN	1.30399296343716	3.40946029454339e-19	1.67856721737671e-18
COAD	HSPA2	No QN	-1.30079071188118	7.95873552314896e-37	1.19345713015031e-35
COAD	CD34	No QN	-1.30021014006464	1.15791811354305e-48	4.56724354746533e-47
COAD	DMD	No QN	-1.29996488430556	1.52828169313568e-50	7.10650987308089e-49
COAD	ITGA7	No QN	-1.29983976518591	2.65546411773239e-37	4.13493698332615e-36
COAD	GPRC5A	No QN	1.29960546944901	2.03072105047282e-33	2.33394776515226e-32
COAD	RARRES1	No QN	-1.2971900933055	2.79373473582123e-56	2.24762611246189e-54
COAD	TNKS	No QN	-1.2953445070812	3.53782739566855e-43	8.57215201687623e-42
COAD	TUBB2B	No QN	-1.29460768201962	3.01703536083489e-54	1.96049278543482e-52
COAD	MAOB	No QN	-1.29310356279897	1.07268691750432e-48	4.24758878232083e-47
COAD	DXO	No QN	1.29213239681796	0.00220919503574066	0.00359060607300033
COAD	SNCA	No QN	-1.29085755557395	6.17384758878129e-42	1.37850865655233e-40
COAD	CDKN1C	No QN	-1.29042018840956	0.00105751322861247	0.00179624859223267
COAD	SMIM24	No QN	-1.28877274544877	4.48597312372322e-33	5.0192394652519e-32
COAD	TOPORS	No QN	-1.28835163116164	1.55513555377832e-28	1.29748223116468e-27
COAD	S100A9	No QN	1.28808639794552	5.28910396858404e-15	2.04561796755194e-14
COAD	CMA1	No QN	-1.28724665463168	8.48242116623103e-39	1.47742789281931e-37
COAD	MYL6	No QN	-1.28596025977622	1.55169991539388e-39	2.84956196419343e-38
COAD	RBM18	No QN	-1.28578303134545	1.09924361011228e-45	3.39726599869151e-44
COAD	CAVIN3	No QN	-1.28310353791953	1.86623644829065e-58	1.92073388897044e-56
COAD	COL14A1	No QN	-1.27817602755907	3.24099455396243e-38	5.38589537598641e-37
COAD	P3H2	No QN	1.27294162185204	0.00257328446265177	0.00414975892426042
COAD	NPR2	No QN	-1.26749102955435	0.000691883559480182	0.00119993561034228
COAD	B3GALT5	No QN	-1.26329530548649	1.90685539638732e-29	1.67647815725744e-28
COAD	FXYD1	No QN	-1.26237779678786	1.11506647014127e-64	2.17373630919654e-62
COAD	YAE1	No QN	1.2615914164735	0.000637740370671764	0.0011123148894528
COAD	SLC4A4	No QN	-1.26121259560816	3.9470994213099e-42	8.95117378832628e-41
COAD	CEACAM7	No QN	-1.26092568297407	5.32991488042856e-21	2.93797428727049e-20
COAD	CALB2	No QN	-1.2578306182668	2.08153133344833e-30	1.95013707275099e-29
COAD	BCAM	No QN	-1.25737724173495	3.85467009650116e-57	3.39780789288976e-55
COAD	VAT1L	No QN	-1.25527913023859	1.71487774528204e-71	6.9534862815696e-69
COAD	KRT36	No QN	-1.25292015356971	6.15900132524317e-35	7.96349444311098e-34
COAD	CALD1	No QN	-1.25227222828734	9.62555526786183e-26	6.89570697882087e-25
COAD	RHBDD3	No QN	-1.25030669655984	0.00323035529173051	0.00514795025817831
COAD	KCNK1	No QN	-1.24981137167848	0.00844657617953139	0.0127032129136532
COAD	FERMT2	No QN	-1.24814850532331	9.16926458464143e-36	1.26117822380611e-34
COAD	NR1H2	No QN	-1.24800122603686	0.000776603477052829	0.00133839330956894
COAD	KANK2	No QN	-1.24653566916387	3.87758645514332e-48	1.44511374616867e-46
COAD	CCDC85B	No QN	1.24621153184308	0.000122239591609157	0.000230409583514694
COAD	PTGS1	No QN	-1.244966816802	5.03019419644578e-52	2.61492710612158e-50
COAD	TMOD1	No QN	-1.24323421744555	5.20701246007362e-45	1.49105890699905e-43
COAD	ADIRF	No QN	-1.23945952429751	9.71433518436184e-22	5.5322593125773e-21
COAD	CHL1	No QN	-1.23874735306008	9.84296944616295e-74	4.98890906378769e-71
COAD	CDCA8	No QN	-1.23615901151389	0.00134665722191543	0.00225413874811042
COAD	GSTM3	No QN	-1.23588442768454	3.14518335304541e-41	6.56023120366693e-40
COAD	CD81	No QN	-1.23554543064288	1.47189382826162e-46	5.00690863660673e-45
COAD	RNASE1	No QN	-1.23154336228658	1.51095018801869e-40	3.02100632267169e-39
COAD	KAT6A	No QN	-1.22969870964032	2.59157822790606e-06	5.63026757314267e-06
COAD	FABP2	No QN	-1.22815737115409	3.75357987081981e-21	2.09066149178573e-20
COAD	JPH2	No QN	-1.22482168118339	5.76002013689758e-30	5.24612076619324e-29
COAD	FBXL17	No QN	1.22237982910118	0.00323770028051146	0.00515722308980903
COAD	HPGD	No QN	-1.22227799881065	2.11977512357794e-44	5.76090091895699e-43
COAD	POTEI	No QN	-1.21904325163122	5.63494172956623e-24	3.61527875396284e-23
COAD	IGLV6-57	No QN	-1.21728247555128	2.17973603784408e-30	2.04025708362192e-29
COAD	LAMA5	No QN	-1.2172785427766	1.53783968648588e-49	6.57767126662759e-48
COAD	ZBP1	No QN	1.2164389015618	0.0109075525909371	0.0161321652486619
COAD	NFASC	No QN	-1.21555777865042	2.40736081431276e-15	9.50659001740884e-15
COAD	CDYL2	No QN	-1.21454071199176	0.00257625608675041	0.00415389024198965
COAD	KLK11	No QN	1.21427786989027	5.22633471212057e-07	1.19592223423852e-06
COAD	NPRL3	No QN	-1.21422906329379	0.00213967348503196	0.0034876781022301
COAD	TSPYL4	No QN	1.21229513468401	0.0295369809011869	0.0406649973374075
COAD	OLFML2A	No QN	1.2079158310682	0.0223390324469377	0.0313383299079168
COAD	DTNA	No QN	-1.20749267404439	7.3174286719877e-46	2.28940661876356e-44
COAD	THBS2	No QN	1.20717628861624	5.31762499389311e-19	2.56689355062355e-18
COAD	LRRC8C	No QN	-1.20677820552392	1.22140590964867e-06	2.72657822200144e-06
COAD	GMNN	No QN	1.20619693092269	4.94873058099332e-08	1.21642293645803e-07
COAD	COL6A1	No QN	-1.20055761136522	2.39517289099669e-49	1.00746338572753e-47
COAD	PCK1	No QN	-1.19985287840862	1.11281250054305e-45	3.42874781702275e-44
COAD	ASPN	No QN	-1.19811589110561	1.90673269936199e-28	1.58560700356296e-27
COAD	TNS1	No QN	-1.19456711502805	1.74821836891296e-38	2.95361493427844e-37
COAD	DNAAF1	No QN	-1.19291407192983	3.51199552510557e-10	9.98628292790888e-10
COAD	HBB	No QN	-1.18934417109865	4.15830953232186e-19	2.03145945682635e-18
COAD	SPEG	No QN	-1.18878635881233	6.49199667188998e-33	7.19228090305451e-32
COAD	HES1	No QN	1.18789315859865	4.86798405741346e-11	1.46603548395723e-10
COAD	KLK1	No QN	-1.18674437424288	5.53808570831501e-34	6.67533588884533e-33
COAD	FAP	No QN	1.1866487066716	1.15838078934536e-27	9.260651468134e-27
COAD	FOLR2	No QN	-1.18595227008326	1.37228697362227e-47	4.96816894700319e-46
COAD	C2orf88	No QN	-1.1858568019438	9.14372640387183e-67	2.10658987627384e-64
COAD	HBA1	No QN	-1.1849061643975	6.71730446328248e-20	3.48481654781446e-19
COAD	PDK4	No QN	-1.17953508075724	6.71301568884334e-42	1.49232105346063e-40
COAD	IGHA1	No QN	-1.17802626882193	1.43628277818127e-34	1.8108953386099e-33
COAD	DSTN	No QN	-1.1768117312455	6.37223742606527e-36	8.87299049286039e-35
COAD	LY6H	No QN	1.17668843002525	0.00796540423543299	0.0120299914682038
COAD	CXCL12	No QN	-1.17436320983006	4.48966152643296e-35	5.84983276265436e-34
COAD	S100A2	No QN	1.17435602878062	3.84889548458287e-21	2.14082798725972e-20
COAD	ITGA5	No QN	-1.17321026854689	7.43433181003106e-25	5.06804448946098e-24
COAD	COL6A2	No QN	-1.17263809966751	3.50483806910515e-50	1.5720594471911e-48
COAD	PI16	No QN	-1.16823194892517	1.06860114045648e-50	5.06187372000343e-49
COAD	ENO2	No QN	-1.16444746219943	1.20080678738331e-34	1.52538576487527e-33
COAD	RPAIN	No QN	-1.16403540326543	0.00273962055028945	0.00440013657760813
COAD	GRID1	No QN	-1.16321370032848	0.00259533358533786	0.0041813249451001
COAD	SERPINA1	No QN	-1.16251672426612	9.08512295814251e-40	1.70232701343236e-38
COAD	BMT2	No QN	1.16219630614589	0.00324873610439644	0.00517155117623536
COAD	RRAS	No QN	-1.16047853684787	6.36486794598939e-45	1.79224073245818e-43
COAD	ASH1L	No QN	-1.15920452902407	4.920998704904e-13	1.69328458491554e-12
COAD	SDC3	No QN	-1.15890005438109	0.00365409068896885	0.00577540731147036
COAD	HEG1	No QN	1.15854136416597	0.00997909188104657	0.0148521589191263
COAD	HBD	No QN	-1.15746097377958	1.47189089618381e-19	7.46401101281404e-19
COAD	SLC29A3	No QN	1.15673975960848	0.0149815479621591	0.0216706552072498
COAD	MSRB3	No QN	-1.155853323732	3.26867856903525e-37	5.02801132842341e-36
COAD	RBPMS2	No QN	-1.15391200121227	7.42589198356257e-47	2.60471512240048e-45
COAD	GNG11	No QN	-1.15175542453357	2.8919416438049e-61	3.71083701813295e-59
COAD	TBL1X	No QN	-1.14876925890869	0.00187332578787307	0.00307628438549641
COAD	FUOM	No QN	1.14754166436798	0.000620969375555899	0.00108418301068036
COAD	AHSP	No QN	-1.14696269771346	3.43792855065744e-17	1.49251741833038e-16
COAD	ETFRF1	No QN	1.14651879909821	0.00219418140131465	0.00356734833442287
COAD	CAMK2B	No QN	-1.14641415221576	0.000497614559882773	0.000878036343521613
COAD	HSPB7	No QN	-1.14638341025181	1.0252902284168e-21	5.83569177173562e-21
COAD	CPEB4	No QN	-1.14597415380839	0.000183826865799487	0.00033979812884927
COAD	HPS5	No QN	1.14428676329916	1.9632467278818e-17	8.67164796537593e-17
COAD	ATP1A3	No QN	-1.14402939249562	1.07983037336047e-45	3.35774248305372e-44
COAD	HMGCS2	No QN	-1.14363414516696	2.27165296746943e-16	9.49206353307403e-16
COAD	TGFB1I1	No QN	-1.14345613858351	1.46988600188245e-34	1.84866431775216e-33
COAD	CES1	No QN	-1.14233264658973	8.92546765459592e-28	7.1864547747926e-27
COAD	PMS1	No QN	-1.14174107561873	0.00496594842343653	0.00771136935790076
COAD	CHFR	No QN	-1.14113221858211	1.80271528678897e-23	1.12803239889999e-22
COAD	ITIH5	No QN	-1.1407472791904	1.10097334911304e-61	1.50818470810255e-59
COAD	SLC4A1	No QN	-1.14049590740862	1.34818557271587e-25	9.54368516104806e-25
COAD	GNG7	No QN	-1.14018270661174	1.82304761834527e-55	1.30142490895535e-53
COAD	RFXANK	No QN	-1.13918341566403	0.000161962767584011	0.000301085012836809
COAD	KNSTRN	No QN	-1.13601232589976	1.17108590138654e-06	2.61846401329636e-06
COAD	PCMTD2	No QN	1.13518309814284	7.2882085552425e-38	1.18020080071075e-36
COAD	PTBP2	No QN	-1.13511147519135	4.55600269846681e-46	1.47083437434261e-44
COAD	CD36	No QN	-1.1347229157846	9.60638985005904e-28	7.69802165296826e-27
COAD	IGLV10-54	No QN	-1.13316172419186	5.25205503959375e-25	3.62177428138516e-24
COAD	FGF2	No QN	-1.13197987635974	2.33237764369775e-51	1.14773360068758e-49
COAD	CLN8	No QN	-1.13123902885895	1.71670167022624e-09	4.66422000297061e-09
COAD	A2M	No QN	-1.12890349634626	1.02243537447915e-32	1.12290654291389e-31
COAD	KRT13	No QN	-1.12765310148682	6.33501711187835e-06	1.33704077582991e-05
COAD	PDLIM3	No QN	-1.12643646929174	7.2063239200718e-34	8.60828450259523e-33
COAD	CFLAR	No QN	-1.12614816054486	0.00787965156438735	0.0119058023413615
COAD	NUDT18	No QN	-1.12471099727876	2.69061108268507e-05	5.36165216142689e-05
COAD	ZNF771	No QN	-1.12412458678519	0.00327246915232702	0.00520712270012933
COAD	DHRS11	No QN	-1.12209034204576	4.709329681522e-42	1.06085499959086e-40
COAD	MYO1C	No QN	-1.11931874274342	1.16145080699365e-60	1.4185092566861e-58
COAD	GLIPR2	No QN	-1.11767123496291	4.33071918128473e-62	6.45595593245343e-60
COAD	THUMPD2	No QN	-1.11549629638997	8.60638744179114e-05	0.000164330287243241
COAD	CEACAM5	No QN	1.11539545645068	1.65229154034754e-23	1.03710708015499e-22
COAD	CWC25	No QN	-1.11477739145722	2.461973061731e-05	4.92248933466809e-05
COAD	CAMK2G	No QN	-1.11407388075304	4.8300095897611e-45	1.39096043214228e-43
COAD	TMEM50A	No QN	-1.11349683248843	0.00134481261459266	0.00225142286938494
COAD	GPT	No QN	-1.11284511575189	1.70769622116354e-40	3.40766074683756e-39
COAD	HP	No QN	-1.1127604970599	3.2594915356815e-19	1.61118495089443e-18
COAD	SHANK2	No QN	-1.11268818991149	0.00323159462511255	0.00514911579924017
COAD	VCL	No QN	-1.1123220754991	1.2646162728035e-38	2.16179007713476e-37
COAD	PLAU	No QN	1.11210541382339	1.4464477084796e-34	1.82144601501338e-33
COAD	BCAS1	No QN	-1.11109906683578	2.04130553922962e-24	1.35069936365344e-23
COAD	ATP1B2	No QN	-1.10844650937178	4.80073896386377e-46	1.53517636834975e-44
COAD	TPST2	No QN	-1.10808978339093	0.000175506716351205	0.000324892546320702
COAD	PCDH18	No QN	1.10735783286029	0.0102244733973883	0.0151794796176516
COAD	EPB41L3	No QN	-1.1070171243457	4.94809745341441e-74	2.95052140501541e-71
COAD	CNOT6	No QN	-1.10521926962888	1.35266529754662e-20	7.29748170368818e-20
COAD	IGLV2-23	No QN	-1.10206443181431	1.90470015659228e-08	4.82577992686228e-08
COAD	SMPDL3A	No QN	-1.09975228214537	2.02939681074145e-35	2.73200471055592e-34
COAD	MMADHC	No QN	-1.09926003277875	0.0472305366721404	0.0628562360831675
COAD	PRNP	No QN	-1.09917509916875	2.4521369519615e-38	4.1086466581874e-37
COAD	ACTN3	No QN	-1.09711045128743	1.60544190019618e-24	1.06927493707547e-23
COAD	MRGPRF	No QN	-1.09686654806213	4.37449203796308e-36	6.14185952753903e-35
COAD	HRNR	No QN	-1.0960071056895	8.36376597500332e-14	3.01291740186953e-13
COAD	SULT1A1	No QN	-1.09488780946048	9.89847908776596e-25	6.72075569408463e-24
COAD	PEX10	No QN	-1.09456888301046	0.000646338389417151	0.00112595501864954
COAD	S100A1	No QN	-1.09366703868102	5.00359280511715e-32	5.20753801493558e-31
COAD	SDCCAG8	No QN	-1.09333493238544	6.86339046460718e-08	1.67366343853074e-07
COAD	CHGB	No QN	-1.0926413410519	8.62723270867214e-31	8.26599791756233e-30
COAD	HSPB1	No QN	-1.09191840145976	5.82507888805475e-28	4.73907100226412e-27
COAD	ENTPD5	No QN	-1.09175926219083	1.37733096003964e-28	1.15388462329933e-27
COAD	NTN4	No QN	-1.08965562248591	6.46287959000742e-34	7.75316099454499e-33
COAD	CACHD1	No QN	1.08925132756573	1.45218134693179e-16	6.12854384423297e-16
COAD	CADM1	No QN	-1.08850776136019	5.95788517244424e-45	1.69173899140245e-43
COAD	MASP1	No QN	-1.08656069254137	4.469701067826e-12	1.44989951118567e-11
COAD	LPP	No QN	-1.08598333351239	2.36488178925176e-35	3.16681726521071e-34
COAD	IGLV4-69	No QN	-1.08153102733137	1.29079982347604e-18	6.10585058822989e-18
COAD	SLC2A4	No QN	-1.08081982255302	7.91345659221555e-39	1.38070067943699e-37
COAD	SCARF2	No QN	-1.0805310824883	2.60402177046002e-21	1.45920224915164e-20
COAD	BSCL2	No QN	-1.07854166520928	0.0263979753649338	0.0366520033247958
COAD	SAC3D1	No QN	-1.07835248141213	0.00973339023399259	0.0145163126087955
COAD	FLCN	No QN	-1.07105183717205	0.0180492390172218	0.025740733809451
COAD	MYBPC3	No QN	-1.07055505875031	2.28911758048498e-24	1.50974527738297e-23
COAD	PARVA	No QN	-1.07053022422703	5.15870750928954e-32	5.35797315795779e-31
COAD	BAG2	No QN	-1.07041195164472	2.53573699201053e-24	1.67022520389933e-23
COAD	CCDC9B	No QN	-1.06867250958331	5.20641867277099e-29	4.45755625725333e-28
COAD	PLA2G1B	No QN	-1.06745696053571	1.48000329637787e-08	3.77904116256485e-08
COAD	MAP1B	No QN	-1.06681119579628	4.64489368754587e-44	1.22617935704824e-42
COAD	PACSIN3	No QN	-1.06661017991951	1.31605442910063e-30	1.24680782689655e-29
COAD	NDRG2	No QN	-1.06526073000703	1.14230657954226e-56	9.81318796340672e-55
COAD	CEP350	No QN	-1.06365973104496	0.00125541646110264	0.0021111739658589
COAD	SOD3	No QN	-1.06200723459457	2.67467577016473e-37	4.15209621472586e-36
COAD	ACTA1	No QN	-1.05918904501576	2.28437260319882e-30	2.13425668927432e-29
COAD	TFF3	No QN	-1.05868138195536	2.10020695548467e-17	9.26046015996005e-17
COAD	COL12A1	No QN	1.05860904001229	1.06759575534376e-26	8.08231379530968e-26
COAD	COL1A2	No QN	-1.05819418740411	9.80893645369749e-30	8.79161704961374e-29
COAD	NID1	No QN	-1.05772322516264	3.65790449698686e-45	1.06306186051464e-43
COAD	FAM118A	No QN	-1.05753912960948	1.26591861844133e-14	4.79365597128865e-14
COAD	IGHV3-74	No QN	-1.05664145200497	1.75946701261882e-26	1.31434908672933e-25
COAD	FAM110D	No QN	-1.05579185923271	8.27322971772585e-12	2.64060861613939e-11
COAD	COL5A3	No QN	-1.05447953713649	2.19609116646117e-44	5.9523465653521e-43
COAD	MAOA	No QN	-1.05322408526197	2.82096872270196e-39	5.07024112447336e-38
COAD	CA12	No QN	-1.05270335144102	2.16840959498312e-34	2.69377059612058e-33
COAD	CAMP	No QN	1.05205251633205	2.26515402635767e-14	8.44496740168727e-14
COAD	HMGCR	No QN	-1.05194697496402	0.000280551449570187	0.000508938805349497
COAD	LCN2	No QN	1.0518905353126	2.64292622645747e-18	1.22562128436332e-17
COAD	TTC14	No QN	-1.05181318314002	0.00745740390144968	0.0112998061807168
COAD	NNMT	No QN	1.05135299106781	1.84290635705054e-31	1.84965759816052e-30
COAD	SPTA1	No QN	-1.05000413956186	1.18093963855536e-24	7.96486035664382e-24
COAD	PLA2G2A	No QN	-1.0493308652865	3.49994196320654e-14	1.29343462198413e-13
COAD	LAMC1	No QN	-1.0468977261053	6.29741747319446e-40	1.19994212266489e-38
COAD	DDX21	No QN	1.04637210229379	1.02405562563415e-75	8.16532123230134e-73
COAD	NMES1	No QN	-1.04561112948185	4.90117375827317e-23	3.00563813597188e-22
COAD	SYT1	No QN	-1.04409472747688	8.31616185294312e-60	9.47201491048139e-58
COAD	IFT122	No QN	-1.04340635826212	4.40544528973419e-23	2.71312265504469e-22
COAD	PDE2A	No QN	-1.04311253218928	1.29210789230284e-32	1.4038689929554e-31
COAD	HBP1	No QN	-1.04111749119164	0.00513392942877037	0.00794786845135083
COAD	TP53INP2	No QN	-1.03951520781168	2.1782514156206e-48	8.39579262362968e-47
COAD	PPP1R12C	No QN	-1.03924277106	1.32466963657703e-41	2.90025401857049e-40
COAD	LILRB5	No QN	-1.0377975705407	1.72035844115522e-54	1.14732062618359e-52
COAD	PHLPP1	No QN	-1.03704927439113	7.7912078992788e-09	2.02615378335016e-08
COAD	DCLK1	No QN	-1.03676941610244	8.69343464540317e-56	6.67616265154939e-54
COAD	ANXA10	No QN	-1.03672106131128	0.00175442551095575	0.00289086661322472
COAD	COL2A1	No QN	-1.03518629894264	1.59564479811337e-21	9.00615329536483e-21
COAD	USP30	No QN	-1.03503716714598	9.6529415603085e-09	2.48986942994522e-08
COAD	MAGED4	No QN	-1.03384641935308	3.12207045209075e-30	2.88308264237091e-29
COAD	TSPAN7	No QN	-1.03211348501151	2.57089434462163e-17	1.12770038820552e-16
COAD	COL6A3	No QN	-1.02905362487705	1.36267602321544e-43	3.47945764416498e-42
COAD	PALM	No QN	-1.02880788831165	7.35588181453133e-52	3.7283286976952e-50
COAD	MAP1LC3A	No QN	-1.02746051368267	4.1823812023758e-53	2.43659760048756e-51
COAD	LRP6	No QN	1.02663430485418	0.0152435610829559	0.0220119627774821
COAD	FMO1	No QN	-1.02651598802532	3.52614669875154e-11	1.07276557878885e-10
COAD	JAM3	No QN	-1.02505433505478	3.85539425384191e-45	1.1134510413446e-43
COAD	METTL7A	No QN	-1.02345563536453	3.59133673187006e-65	7.28107609019335e-63
COAD	F13A1	No QN	-1.02241501443151	2.84787557631231e-31	2.82474703689607e-30
COAD	APOA2	No QN	-1.02178340902854	2.13242118183707e-16	8.91396021454945e-16
COAD	AKAP12	No QN	-1.02142034031345	2.4462866621241e-36	3.48776482334064e-35
COAD	MT2A	No QN	-1.0208733452375	2.2384337239759e-10	6.43533824728977e-10
COAD	IGHV3-38	No QN	-1.02075035555896	1.54102166744849e-23	9.70269356703438e-23
COAD	TUBB2A	No QN	-1.02021326968122	2.74844916800036e-22	1.61794594750405e-21
COAD	DYNC1I1	No QN	-1.01927122157694	1.8031362356617e-44	4.91354624217813e-43
COAD	CLDN1	No QN	1.01892457333193	1.13830558315156e-42	2.66489692757675e-41
COAD	CNRIP1	No QN	-1.01883804416307	1.40811228908195e-48	5.51121014456514e-47
COAD	SH3BGRL	No QN	-1.0187147070687	2.95042079533686e-27	2.29711333351227e-26
COAD	ZDHHC17	No QN	-1.01733284612298	0.000863861091943633	0.00148021634364987
COAD	CTF1	No QN	-1.01717234918736	1.26602833799068e-24	8.52173257782971e-24
COAD	PRKAR2B	No QN	-1.01482439570788	9.94781618713276e-73	4.8019529851888e-70
COAD	CAB39L	No QN	-1.01347480836378	2.84618698395087e-24	1.86863973162629e-23
COAD	PCGF2	No QN	1.01305756635977	0.00238192706823777	0.0038540454414567
COAD	PLIN1	No QN	-1.00992863603097	2.16114662273832e-11	6.65882775522746e-11
COAD	PALLD	No QN	-1.00833764098569	6.62918861315797e-23	4.02636818283896e-22
COAD	PLXNA4	No QN	-1.00763909906144	0.000385092523516888	0.000688601677701657
COAD	LGALS1	No QN	-1.00696086141586	1.38068509156191e-27	1.0951490432835e-26
COAD	CACNA2D1	No QN	-1.00639759445658	2.14021439227109e-29	1.87028907710793e-28
COAD	RGS14	No QN	-1.00627657282113	0.0101960759206443	0.0151439738619152
COAD	LHPP	No QN	-1.00463842141557	2.32106075833326e-36	3.31856035362825e-35
COAD	HBG2	No QN	-1.0024512897175	5.83275215363565e-13	1.9941520600811e-12
COAD	RSU1	No QN	-1.00060476732948	2.22698356624773e-32	2.38132198428831e-31
COAD	DEFA3	No QN	1.00052083574176	5.48761251813568e-13	1.88122854569974e-12
COAD	MXRA7	No QN	-1.00032149722242	1.46615341939261e-27	1.16203262020195e-26
COAD	ARHGEF37	No QN	-1.00022591382169	1.34051379161583e-38	2.28767479892418e-37
COAD	TF	No QN	-1.0001622759658	5.51354206294163e-25	3.79950889816719e-24
COAD	ZFHX3	riBAQ	4.42099824790461	5.37953730775006e-19	3.15216009761054e-17
COAD	ZFP36	riBAQ	4.23112423002599	4.42040310362223e-17	2.07451973432493e-15
COAD	ORC6	riBAQ	3.84234671948087	3.47314499211119e-18	1.8337120200537e-16
COAD	ADAM28	riBAQ	3.67608129702494	7.45416594736731e-16	2.95620107286497e-14
COAD	SH3RF3	riBAQ	-3.36005539310014	1.36026327710295e-11	2.96613432725154e-10
COAD	HBM	riBAQ	3.26690572206224	6.35320640378261e-11	1.22205793766877e-09
COAD	CBX2	riBAQ	3.22902577798035	3.4189867751725e-11	6.95949175500475e-10
COAD	MED31	riBAQ	-3.20638291773263	6.7836755999892e-12	1.55932243893629e-10
COAD	ZNF691	riBAQ	3.19176090020632	5.22836870418251e-09	7.39190705080867e-08
COAD	STK16	riBAQ	3.08221294482958	7.08698370336085e-09	9.7742522178189e-08
COAD	FBXW5	riBAQ	3.06548725918806	1.59099532290703e-10	2.8748519765256e-09
COAD	NKIRAS1	riBAQ	2.96839995233655	8.05606913047372e-12	1.82694346254166e-10
COAD	PRDM2	riBAQ	-2.88632466338723	1.8520621740088e-10	3.31447383168338e-09
COAD	XYLT2	riBAQ	-2.84534465741634	1.78353685391041e-09	2.6984646400134e-08
COAD	LAT2	riBAQ	-2.5540804099244	9.18682024487662e-08	1.03820286312502e-06
COAD	ANGPT2	riBAQ	-2.51598523422318	6.67789439973219e-19	3.86821803029058e-17
COAD	STK17A	riBAQ	2.50643085070087	3.14063547787555e-06	2.55305708413989e-05
COAD	PRDM15	riBAQ	-2.49856218294062	5.57890088313391e-07	5.27057952025428e-06
COAD	NR2C1	riBAQ	2.43954358829899	1.30563640224591e-08	1.73009623654468e-07
COAD	TAZ	riBAQ	-2.42423589762378	5.21301313022399e-07	4.95836589245756e-06
COAD	OGN	riBAQ	-2.3972972284718	4.46971829967517e-44	2.26547672019036e-40
COAD	IFI44L	riBAQ	2.38116070355771	6.36826429788203e-07	5.92248579703028e-06
COAD	CBFA2T2	riBAQ	-2.36944811635818	6.62710507420442e-08	7.71285466558096e-07
COAD	HAUS7	riBAQ	-2.34487753885788	1.21908534486212e-06	1.07180122644122e-05
COAD	CHGA	riBAQ	-2.32854496493507	1.1291871132058e-35	9.53880813880598e-33
COAD	ADH1B	riBAQ	-2.31118727786187	2.20267288251348e-40	4.46569900200783e-37
COAD	GAP43	riBAQ	-2.30892056427216	9.60498514311168e-41	3.24552447985744e-37
COAD	GCG	riBAQ	-2.22149554300886	2.30804218941888e-29	5.70649357905835e-27
COAD	PKIB	riBAQ	-2.1949401707459	2.6846001920073e-28	6.04750936586177e-26
COAD	ZHX3	riBAQ	-2.18971237315392	1.41826415585316e-05	9.61259101377013e-05
COAD	LPAR1	riBAQ	-2.13651574860975	6.48951711484783e-45	6.57842349932125e-41
COAD	JMJD4	riBAQ	-2.11423735584786	0.000111089651308841	0.00058835725983162
COAD	MPZ	riBAQ	-2.1062010381638	4.16274140147118e-38	5.27471369833918e-35
COAD	AQP8	riBAQ	-2.0988896781627	2.40484861817313e-23	2.70866116026901e-21
COAD	FHL1	riBAQ	-2.0870236732402	2.32448904746633e-34	1.24017607758769e-31
COAD	HSPB6	riBAQ	-2.07827843033083	6.05915457017131e-29	1.46242023518635e-26
COAD	CTDSPL	riBAQ	-2.07192091373376	0.000161819115004903	0.000822648128788715
COAD	TPM2	riBAQ	-2.042342546202	7.96828400523101e-25	1.07699326614702e-22
COAD	CNN1	riBAQ	-2.02200307202321	1.96835960950617e-23	2.24193947882743e-21
COAD	BTN3A1	riBAQ	2.02136125893557	1.26378032491651e-06	1.10821290256736e-05
COAD	PDP2	riBAQ	2.02133135867002	3.10910227034179e-05	0.00019288231159397
COAD	ADH1C	riBAQ	-2.02121016121836	2.31877173604752e-28	5.4663695554218e-26
COAD	MYH11	riBAQ	-2.01869071301365	2.65177545611643e-30	8.14577206019765e-28
COAD	DES	riBAQ	-2.01728453066353	1.74690386058548e-22	1.75330340938169e-20
COAD	ZNF503	riBAQ	-2.01622351184026	9.40772861467791e-35	6.81186749764214e-32
COAD	MITD1	riBAQ	2.01133746014609	0.00019613403772339	0.000974135590593828
COAD	PPP1R16A	riBAQ	-2.0079503243192	9.61945366207927e-07	8.63139804453326e-06
COAD	PLP1	riBAQ	-1.970106097042	9.10254458563796e-40	1.3181784923516e-36
COAD	GPM6B	riBAQ	-1.96639166199433	3.9451811624409e-36	3.63566376760576e-33
COAD	CHPT1	riBAQ	-1.96505013448978	0.00036030615168157	0.00166170312083534
COAD	SCGN	riBAQ	-1.95580049580837	2.01566446880276e-40	4.46569900200783e-37
COAD	SYN1	riBAQ	-1.94660985955266	4.07476516070348e-35	3.17737649492702e-32
COAD	SYNM	riBAQ	-1.94248443604504	8.15216399179e-26	1.42480148939268e-23
COAD	SECISBP2L	riBAQ	-1.94115613227533	0.000130204742992949	0.000679302871703307
COAD	SYN2	riBAQ	-1.94003083827374	1.35182764233452e-31	5.07536178160927e-29
COAD	CLCA1	riBAQ	-1.9386506352779	1.25555811419459e-23	1.47995262832448e-21
COAD	EFNA5	riBAQ	-1.93255255071486	4.51377327811354e-06	3.50890488652124e-05
COAD	PGM5	riBAQ	-1.91934435206648	5.74115357065671e-28	1.23825688820738e-25
COAD	CA2	riBAQ	-1.90865958712565	1.58849796759243e-29	4.1288727942268e-27
COAD	COL28A1	riBAQ	-1.90150033491601	9.71089523632113e-37	9.84393450105873e-34
COAD	NCAM1	riBAQ	-1.89113807623338	4.69208479050185e-40	7.92727725355287e-37
COAD	ZG16	riBAQ	-1.88050521780143	6.05878077291471e-24	7.48998301158981e-22
COAD	STK19	riBAQ	1.87890177823673	5.81901711388776e-06	4.38242024394355e-05
COAD	COL21A1	riBAQ	-1.86938946244484	1.69997715157246e-32	7.83303108431365e-30
COAD	GP1BA	riBAQ	-1.86609257726274	0.000244723003675023	0.00118018890973059
COAD	ZHX1	riBAQ	-1.86144875803598	2.78061312245916e-06	2.28420382677217e-05
COAD	PRPH	riBAQ	-1.8577453927833	1.41544343483262e-31	5.12441074960652e-29
COAD	SST	riBAQ	-1.85592877583224	4.32519029154875e-31	1.41433722533644e-28
COAD	ITGB8	riBAQ	-1.83775032571668	1.2016631318374e-07	1.3226122874523e-06
COAD	GNAO1	riBAQ	-1.83417219993635	1.75088413158267e-34	9.86039580102973e-32
COAD	ELF4	riBAQ	1.82929808185523	7.71667518525728e-06	5.62762132035633e-05
COAD	CAVIN2	riBAQ	-1.81923567700875	7.54179745749381e-33	3.64053337269594e-30
COAD	CKB	riBAQ	-1.80636886127744	1.76392328208307e-29	4.47022257761901e-27
COAD	TPM1	riBAQ	-1.80375320311773	9.3822845580858e-25	1.251423928491e-22
COAD	TSEN15	riBAQ	1.80171492630376	0.000820998248876921	0.00340665544366162
COAD	PAPPA	riBAQ	-1.79306106799451	3.07282349892189e-05	0.000190748388294986
COAD	ABCA8	riBAQ	-1.78931871257844	1.43782884962096e-34	9.10954440537978e-32
COAD	MYLK	riBAQ	-1.78365080511811	2.6787372181446e-27	5.32438415300623e-25
COAD	SHANK3	riBAQ	-1.78226190449792	4.45203345638355e-28	9.81092677116522e-26
COAD	HFE	riBAQ	-1.77703310428004	0.000134487755535002	0.000698771080398933
COAD	CADM3	riBAQ	-1.773300560886	1.60072741514867e-34	9.54504341609536e-32
COAD	SMTN	riBAQ	-1.76501431776589	1.0755496033462e-22	1.12400477619799e-20
COAD	CFL2	riBAQ	-1.763741427109	6.95084045389901e-25	9.65214653166771e-23
COAD	PPP1R14A	riBAQ	-1.76171248203631	1.26047495130456e-29	3.36248278457219e-27
COAD	DCN	riBAQ	-1.76045665903666	5.05974189175319e-30	1.50854716343242e-27
COAD	SMPX	riBAQ	-1.760054334431	8.67182551636878e-24	1.05911199107747e-21
COAD	CRYAB	riBAQ	-1.75959345863081	1.61215265652687e-31	5.530789490241e-29
COAD	GPBP1	riBAQ	1.7583284459146	1.02612871385415e-19	6.66786331560227e-18
COAD	KATNIP	riBAQ	1.75353888395173	9.28459086310161e-05	0.000506505128013386
COAD	CSRP1	riBAQ	-1.74917428635396	2.70781984710753e-22	2.51827245781e-20
COAD	UGT2B17	riBAQ	-1.7480297116745	1.54166312149725e-15	5.85312324442606e-14
COAD	TAGLN	riBAQ	-1.74597374374333	4.42367999936988e-21	3.37164241756485e-19
COAD	PTN	riBAQ	-1.74419524480216	2.13869235559556e-32	9.03330183694675e-30
COAD	MUSTN1	riBAQ	-1.74364771995279	4.11341718525893e-25	6.22353880701041e-23
COAD	SCG2	riBAQ	-1.74147129162555	1.25293001524606e-34	8.46730104303287e-32
COAD	TMEM35A	riBAQ	-1.73139479644326	1.46703463734258e-27	3.03496533035547e-25
COAD	SYNPO2	riBAQ	-1.73035965811342	2.81461309045198e-25	4.52884649173202e-23
COAD	TMEM120B	riBAQ	-1.72957332131742	0.000190458371630202	0.000950136079338269
COAD	CAV1	riBAQ	-1.72841119691918	2.08317662424501e-32	9.03330183694675e-30
COAD	SNCG	riBAQ	-1.727380371014	3.24718525981101e-32	1.31666867914817e-29
COAD	ITLN1	riBAQ	-1.72107500124015	2.03538315864007e-22	1.98391144991676e-20
COAD	PLIN4	riBAQ	-1.71497283416203	8.70166865506782e-22	7.17144838670102e-20
COAD	LYVE1	riBAQ	-1.70770561154757	1.2422410041868e-29	3.36248278457219e-27
COAD	ASNSD1	riBAQ	-1.70659922099122	5.88704481542803e-06	4.42379342431386e-05
COAD	ALDH1A1	riBAQ	-1.70260537365483	1.08922913935044e-31	4.24673684061363e-29
COAD	L1CAM	riBAQ	-1.69966955479954	6.62683104295408e-37	7.46402069804728e-34
COAD	PRR5	riBAQ	1.69758292127982	1.35175483428215e-05	9.22743350513007e-05
COAD	TREM1	riBAQ	-1.69754917317132	4.20270257696121e-07	4.080727588377e-06
COAD	CCNL2	riBAQ	-1.69658730096524	0.000464164261099721	0.0020682343361617
COAD	RAD51B	riBAQ	1.69061960649649	5.10613635296872e-25	7.29026819859773e-23
COAD	IRF7	riBAQ	-1.6881041105362	2.17305788138943e-08	2.74666929471878e-07
COAD	TPPP	riBAQ	-1.68416036528778	4.77228082793576e-33	2.41883053763924e-30
COAD	DACT3	riBAQ	-1.68124023109552	1.53348456024632e-27	3.10898659744339e-25
COAD	ABI3BP	riBAQ	-1.67644259640385	1.63681251560846e-31	5.530789490241e-29
COAD	CA1	riBAQ	-1.67411559172159	2.03314658581469e-24	2.64230858210301e-22
COAD	ZBTB14	riBAQ	-1.66519336478671	1.1073409519871e-08	1.48480360189064e-07
COAD	REST	riBAQ	1.66029223210272	0.00256923061662515	0.00907782877683134
COAD	LMOD1	riBAQ	-1.65883022752698	2.43013555062499e-22	2.30226953987715e-20
COAD	LDB3	riBAQ	-1.65216611915309	9.00275050276517e-23	9.70860445175857e-21
COAD	FCGBP	riBAQ	-1.65215295168319	1.73845359598792e-22	1.75330340938169e-20
COAD	CPA3	riBAQ	-1.64787233012093	1.00760157788284e-22	1.07516391526299e-20
COAD	SLC26A3	riBAQ	-1.64783617643219	3.2381452667764e-25	5.12891852645506e-23
COAD	S100B	riBAQ	-1.64477634349307	9.0190649554948e-27	1.72502380101605e-24
COAD	NFATC1	riBAQ	-1.64330399445173	1.18085140000947e-05	8.21440727227841e-05
COAD	IGHA2	riBAQ	-1.64133919130256	5.88988573074724e-22	5.10305740620383e-20
COAD	EHD2	riBAQ	-1.63640183010699	2.66929724644331e-28	6.04750936586177e-26
COAD	MLLT3	riBAQ	-1.63409982127806	0.000106085968741008	0.000564807492188865
COAD	PPP1R12B	riBAQ	-1.63099428822621	1.76380081437763e-25	2.93108997628624e-23
COAD	DNAJB5	riBAQ	-1.62907267260353	1.31856867348153e-22	1.36391129011044e-20
COAD	FLNC	riBAQ	-1.62584587967948	6.55065493900995e-25	9.22277626621442e-23
COAD	SMCR8	riBAQ	-1.62001894119199	1.75963873743368e-05	0.000116253154198137
COAD	UGT2A3	riBAQ	-1.61113560891045	5.62259380477994e-23	6.19524276076677e-21
COAD	DSTYK	riBAQ	-1.61103622998793	2.24622574453367e-05	0.000144663217105068
COAD	HOXB7	riBAQ	-1.60975833321602	0.00132065120989827	0.00515694965899027
COAD	COPS9	riBAQ	1.60644342502946	0.00116937014857186	0.00465955392927396
COAD	CAVIN1	riBAQ	-1.6030664151468	7.78123649970594e-30	2.25366841135769e-27
COAD	NEGR1	riBAQ	-1.59781681664457	1.78202590818523e-30	5.64512394727302e-28
COAD	CEP57	riBAQ	-1.59616873440251	6.88339790552211e-05	0.000388513388464798
COAD	UCHL1	riBAQ	-1.59263784945356	8.2117444005533e-28	1.73421777059185e-25
COAD	DIAPH3	riBAQ	-1.57757442255752	1.38185997217264e-05	9.40128492477452e-05
COAD	PCP4L1	riBAQ	-1.57584256399138	4.99737196078736e-26	9.21061083027299e-24
COAD	CA4	riBAQ	-1.57463815759847	7.13280844951686e-25	9.77098368280438e-23
COAD	POLR1H	riBAQ	1.5732616002901	0.000210814793876785	0.00103789682638609
COAD	APBB1	riBAQ	-1.57194061134869	1.47022650367365e-05	9.91595879423808e-05
COAD	GSTM2	riBAQ	-1.57078632563775	8.36812194158161e-30	2.35632367005036e-27
COAD	SLMAP	riBAQ	-1.56698108238552	4.13093572729726e-21	3.17237086875851e-19
COAD	CLCA4	riBAQ	-1.56590278442286	1.58957812387079e-21	1.27885344775224e-19
COAD	SORBS2	riBAQ	-1.56293092294342	6.60443718474844e-26	1.18365053187366e-23
COAD	RRN3	riBAQ	-1.55869289972889	3.42500528451794e-05	0.000210074355113142
COAD	FBXW8	riBAQ	-1.55399155041962	6.616499629605e-23	7.21198459626945e-21
COAD	JCHAIN	riBAQ	-1.55074731166728	2.02112699533152e-25	3.30454263736704e-23
COAD	ATP1A2	riBAQ	-1.54688960329642	3.48573579295603e-27	6.79517379484525e-25
COAD	ACSL6	riBAQ	-1.54368557620673	3.50793450407909e-11	7.08365180634456e-10
COAD	AOC3	riBAQ	-1.53553867237549	1.4367423777979e-25	2.46851821758259e-23
COAD	GTSE1	riBAQ	-1.53121419543833	0.00729193157275159	0.0221179863414072
COAD	USP43	riBAQ	-1.50559371561791	0.000272655817663746	0.00129578622768748
COAD	AKR1B10	riBAQ	-1.50509065713582	9.47068000855519e-18	4.82433584154392e-16
COAD	TMEM237	riBAQ	-1.50431693295362	0.00245435739485999	0.00870837273773038
COAD	HSPB8	riBAQ	-1.49898468937082	4.539137709515e-20	3.15159170968175e-18
COAD	ACTA2	riBAQ	-1.49857847206408	2.19732254896276e-22	2.12135796941291e-20
COAD	TPSB2	riBAQ	-1.4953553329366	1.52235639515186e-22	1.55880068461156e-20
COAD	FIZ1	riBAQ	-1.49174936918871	9.69974209780426e-06	6.88077576245219e-05
COAD	GFAP	riBAQ	-1.49092112848997	0.0035583572584935	0.0120317103166607
COAD	MAPT	riBAQ	-1.48811289846827	1.46597666908983e-26	2.75196398047474e-24
COAD	ADSS1	riBAQ	-1.48507900189623	4.54218905603045e-25	6.67306818275082e-23
COAD	RECQL4	riBAQ	-1.48128440688538	1.0053208833865e-08	1.35698239612369e-07
COAD	LIMS2	riBAQ	-1.47996626458256	7.55110644872568e-20	4.9704913032943e-18
COAD	N4BP2L1	riBAQ	-1.47655752262437	0.00874528443872917	0.0256884811229781
COAD	BCHE	riBAQ	-1.47401190723036	1.76253833564196e-25	2.93108997628624e-23
COAD	S100P	riBAQ	1.46518983461197	8.31211782566389e-22	6.90655232776679e-20
COAD	EML1	riBAQ	-1.45974787653087	4.39625122087373e-25	6.55364685676426e-23
COAD	LIN37	riBAQ	-1.45365128581193	2.39902564388804e-06	1.9933543403355e-05
COAD	MYL9	riBAQ	-1.44886212493208	6.33756371507284e-20	4.22166459544354e-18
COAD	NSUN6	riBAQ	-1.44342830304619	0.000379073552179939	0.0017348390963648
COAD	PLXNB3	riBAQ	-1.4433585150509	0.000100437016877859	0.000538693142905213
COAD	ERCC1	riBAQ	-1.43833779374739	1.09040799446863e-05	7.66005948712991e-05
COAD	MAP6	riBAQ	-1.43500429124624	4.70187377286742e-25	6.80898491936529e-23
COAD	MT1E	riBAQ	-1.43474088684057	3.48272615370842e-13	1.00869700057549e-11
COAD	UGT1A10	riBAQ	-1.43422765529365	9.28774786358462e-18	4.75504545925037e-16
COAD	IGHV3-64	riBAQ	1.42994805367884	0.00209094348168359	0.00760254450280723
COAD	FLNA	riBAQ	-1.42984249138924	1.06919522495583e-22	1.12400477619799e-20
COAD	TPGS1	riBAQ	-1.42883568536676	0.00258407716388598	0.00911757403770001
COAD	OLFML1	riBAQ	-1.42849781038507	1.12240633556021e-23	1.35450393137784e-21
COAD	PRELP	riBAQ	-1.42735428152242	4.14885347790644e-22	3.68920418469628e-20
COAD	POMT1	riBAQ	-1.4269676664954	0.00149345511194629	0.00569783758742926
COAD	CAP2	riBAQ	-1.42516685010387	1.63234362631194e-23	1.90196176320967e-21
COAD	SRSF8	riBAQ	-1.42138223553277	3.06313940778455e-05	0.000190380405743176
COAD	CRABP1	riBAQ	-1.41746913218212	3.9368422169422e-22	3.53166102240204e-20
COAD	LYPD3	riBAQ	1.41684526598348	0.00174417101645365	0.00652029348721818
COAD	SLC26A2	riBAQ	-1.41277731736223	5.2575605866655e-20	3.60107376128569e-18
COAD	FRMD6	riBAQ	-1.41273708729859	3.45490966724775e-05	0.000211318170209158
COAD	HAPLN1	riBAQ	-1.41182166173936	1.18028886818655e-23	1.40759861844789e-21
COAD	SENP1	riBAQ	1.41168012883549	0.00765636297822186	0.0229690889346656
COAD	TNXB	riBAQ	-1.41091127660358	3.53728774479564e-25	5.51653628753745e-23
COAD	ELF2	riBAQ	-1.40938885737012	1.46657202454811e-05	9.89789654650077e-05
COAD	SERPINB5	riBAQ	1.40791615856496	5.49497830426239e-14	1.77396799586968e-12
COAD	LAMB2	riBAQ	-1.40426073917747	2.57959711543769e-22	2.42123851473999e-20
COAD	TPPP3	riBAQ	-1.4036052732651	2.96542884876547e-22	2.73277747635778e-20
COAD	CASQ2	riBAQ	-1.39438420335811	6.48957729852956e-22	5.57498687077917e-20
COAD	SERGEF	riBAQ	-1.38833612484108	0.0125468419975445	0.0346559502259152
COAD	SELENBP1	riBAQ	-1.38778717513819	1.18769232543944e-19	7.62002348289845e-18
COAD	LIPG	riBAQ	-1.38634741909307	2.87478595604841e-05	0.000179665260397427
COAD	DPT	riBAQ	-1.38295294803433	2.74733067656501e-24	3.48341725907038e-22
COAD	FABP4	riBAQ	-1.38217475817992	2.54742083964528e-12	6.3447678259175e-11
COAD	ATP2B4	riBAQ	-1.3785805836777	1.88464961008188e-21	1.48098396103876e-19
COAD	FOXJ2	riBAQ	-1.37786315452112	7.41587714677307e-09	1.02139601408748e-07
COAD	FABP1	riBAQ	-1.3769593164258	4.7034851906645e-14	1.52818042877455e-12
COAD	KAT2A	riBAQ	-1.37617684228855	5.38600712537682e-06	4.09894551275862e-05
COAD	SORBS1	riBAQ	-1.37597456791436	6.37185245243032e-20	4.22166459544354e-18
COAD	AKR1C1	riBAQ	-1.3732454861717	1.95234629037829e-22	1.94028768093772e-20
COAD	PYGM	riBAQ	-1.37314819197009	3.87907826318781e-25	5.957911568778e-23
COAD	APCS	riBAQ	-1.37161220523255	3.25052708372205e-20	2.27245469294416e-18
COAD	ALMS1	riBAQ	-1.36950777792109	0.0113632603707925	0.0319168545143468
COAD	MFAP5	riBAQ	-1.36635008465466	4.99674996928062e-22	4.40452647292154e-20
COAD	FUCA1	riBAQ	-1.36240019961543	4.17871346235592e-15	1.51284351313935e-13
COAD	ABCD4	riBAQ	-1.35903276725407	0.000385531020510779	0.00176041799771071
COAD	CTHRC1	riBAQ	1.35781426825824	3.25931648405933e-17	1.5511592112164e-15
COAD	FOXO1	riBAQ	-1.35694923107599	0.000141534326631562	0.000729772873379527
COAD	FAM89A	riBAQ	-1.35490879737366	0.00637543013808451	0.0197375297713173
COAD	S100A12	riBAQ	1.35410168228075	1.24179162423009e-15	4.80459606672537e-14
COAD	MAP3K1	riBAQ	1.35044386777687	0.00414857570696091	0.013693947229392
COAD	LUM	riBAQ	-1.34960446520644	4.57917473702668e-21	3.46411151561488e-19
COAD	MCAM	riBAQ	-1.34947125887066	2.84302758303061e-23	3.16700775925069e-21
COAD	SLC25A29	riBAQ	-1.34865400562252	0.00105127853529422	0.0042440503832248
COAD	PRADC1	riBAQ	-1.34739341817846	2.27367208256198e-16	9.76619233090289e-15
COAD	ELN	riBAQ	-1.34609081529529	2.77692345702374e-19	1.70604079296059e-17
COAD	PDLIM7	riBAQ	-1.34261795885644	1.0248457210023e-17	5.16858759890561e-16
COAD	NCAM2	riBAQ	-1.34191835578615	4.64606353734566e-21	3.48867748726466e-19
COAD	ADH1A	riBAQ	-1.34133568979333	1.71900443589001e-15	6.50207013679739e-14
COAD	GFRA1	riBAQ	-1.34128170191417	1.98918965002417e-22	1.95771024099951e-20
COAD	RARRES1	riBAQ	-1.33801765097825	5.70559960516924e-22	4.98600544806902e-20
COAD	PCSK1N	riBAQ	-1.33719304283373	5.43473648842324e-21	4.02130830533915e-19
COAD	TENT2	riBAQ	1.3363643138925	0.00673103102642071	0.0206827709957038
COAD	IL1RN	riBAQ	-1.33315670272194	1.97383946832334e-05	0.000128591328344433
COAD	S100A8	riBAQ	1.33035820849241	2.05159533983607e-12	5.18302558992246e-11
COAD	TUBA3C	riBAQ	-1.33005886156441	3.14319737225187e-18	1.6769785138167e-16
COAD	DXO	riBAQ	1.32992373783238	0.00190057882258697	0.00702119807746506
COAD	ACTN2	riBAQ	-1.32853812723362	3.96526184007161e-17	1.86957484989795e-15
COAD	NIBAN1	riBAQ	-1.32567868457721	1.95593486928818e-23	2.24193947882743e-21
COAD	AKR1C2	riBAQ	-1.32541063830709	8.22461255678772e-19	4.73709644819075e-17
COAD	SRPX	riBAQ	-1.32391641902259	3.35082981321272e-21	2.59292838294178e-19
COAD	PLEKHH3	riBAQ	-1.31972030111532	5.93250194168722e-07	5.5734728621764e-06
COAD	ING3	riBAQ	-1.31822533045981	5.4358495380308e-05	0.000316503197972534
COAD	HSD11B2	riBAQ	-1.3165209978914	9.997735882352e-21	7.29115457837426e-19
COAD	ITGA7	riBAQ	-1.31455874508272	6.18591580855942e-20	4.15275685770641e-18
COAD	MAOB	riBAQ	-1.31330959980246	7.43435371077324e-22	6.22826806331474e-20
COAD	ACTG2	riBAQ	-1.31222291139164	5.84059021137777e-16	2.35880728975046e-14
COAD	CDKN1C	riBAQ	-1.3121162732492	0.00122304972160416	0.00485056925974233
COAD	TNKS	riBAQ	-1.30902528628406	2.40856713723294e-20	1.71941162465706e-18
COAD	GPRC5A	riBAQ	1.30718602186566	8.5789629039991e-21	6.30180775056804e-19
COAD	ANK2	riBAQ	-1.30532533022328	5.43999284197197e-24	6.80805030111973e-22
COAD	MATN2	riBAQ	-1.30411805309738	6.65562595608154e-26	1.18365053187366e-23
COAD	SFRP1	riBAQ	-1.30308339709836	1.8279256222211e-20	1.31416184627343e-18
COAD	FERMT2	riBAQ	-1.3022533628415	2.36968845915528e-22	2.26618225570349e-20
COAD	FXYD1	riBAQ	-1.29795215004825	2.74907152733186e-24	3.48341725907038e-22
COAD	TUBB2B	riBAQ	-1.29785969337811	3.27346383190577e-22	2.98946872648908e-20
COAD	SLC25A30	riBAQ	-1.29615648841085	0.00144949356689397	0.00556994552221538
COAD	ZBTB2	riBAQ	1.29612437295989	0.0014434591132521	0.00555096548977107
COAD	MYL6	riBAQ	-1.29606749704416	2.66643195666129e-18	1.43774578429125e-16
COAD	RNF146	riBAQ	-1.29483173099583	0.000472216471838389	0.00209398879047495
COAD	HSD17B2	riBAQ	-1.29470762275867	3.23200064063638e-17	1.54541464594957e-15
COAD	MMP7	riBAQ	1.29271639388434	3.61772668347431e-13	1.04481183448373e-11
COAD	HSPA2	riBAQ	-1.29155854021215	5.65716314796297e-18	2.95601354798457e-16
COAD	P3H2	riBAQ	1.29037986570447	0.00285625323681216	0.00995319321470088
COAD	INA	riBAQ	-1.28980443378471	2.5839256950465e-19	1.59714968113941e-17
COAD	TOPORS	riBAQ	-1.28923205755937	7.20010574027334e-17	3.31761235859777e-15
COAD	B3GALT5	riBAQ	-1.28881815889835	3.75785285049634e-16	1.56762775084286e-14
COAD	DMD	riBAQ	-1.28545111379173	7.0219109772191e-22	5.93175929800583e-20
COAD	CD34	riBAQ	-1.28426911665196	9.95621732745727e-22	8.13920766519632e-20
COAD	DMAC1	riBAQ	-1.28383289423564	5.38761060563381e-05	0.000314055254222599
COAD	POTEF	riBAQ	-1.28374983832853	1.07579755296159e-15	4.21056362717051e-14
COAD	CMA1	riBAQ	-1.28280455557846	2.30209681059476e-19	1.43167824349687e-17
COAD	RBM18	riBAQ	-1.28120239125386	2.97908455579368e-20	2.11181679315248e-18
COAD	SMIM24	riBAQ	-1.27999656519101	1.54356385510408e-18	8.59731142812641e-17
COAD	CD81	riBAQ	-1.27922736258615	1.60228955080993e-21	1.27892985642207e-19
COAD	CAV2	riBAQ	-1.27800909350668	4.93862291807555e-20	3.40563404901578e-18
COAD	ABITRAM	riBAQ	-1.27546634506399	0.00402773297033949	0.013355946719114
COAD	CALB2	riBAQ	-1.2723151937646	5.04295104595678e-17	2.3449722363699e-15
COAD	COL14A1	riBAQ	-1.272292150558	3.56850422172547e-19	2.15320995807328e-17
COAD	CALD1	riBAQ	-1.27202910866902	4.51532627962672e-17	2.10930241919705e-15
COAD	DHRS9	riBAQ	-1.2675555178699	2.84798713744573e-17	1.36824860721741e-15
COAD	COL6A1	riBAQ	-1.26659762745911	1.32370987110106e-21	1.07347575706811e-19
COAD	CEACAM7	riBAQ	-1.26659414675303	5.69250128656074e-13	1.5984732837082e-11
COAD	SPEG	riBAQ	-1.2661755509388	4.523473632773e-19	2.68154691318245e-17
COAD	FABP2	riBAQ	-1.26534383266068	3.4941728444978e-14	1.15375993891447e-12
COAD	CCDC85B	riBAQ	1.26521300880612	0.000166724677535425	0.00084419982826004
COAD	CDCA8	riBAQ	-1.26490783704353	0.00168067505581061	0.00631893605606999
COAD	NR1H2	riBAQ	-1.26357557552566	0.000758637855463474	0.00318307613445084
COAD	S100A9	riBAQ	1.2620422087425	7.56793291158155e-12	1.72395811066747e-10
COAD	VAT1L	riBAQ	-1.26148658775579	1.77429007037819e-21	1.40515456589248e-19
COAD	PTGS1	riBAQ	-1.26109104113288	2.5244779197767e-21	1.96851020559819e-19
COAD	TMOD1	riBAQ	-1.25792432874062	7.7770403574367e-20	5.0861843937636e-18
COAD	SLC4A4	riBAQ	-1.25721184911471	4.06052308523392e-19	2.42126603029507e-17
COAD	CAVIN3	riBAQ	-1.25667386140389	6.85387706940221e-22	5.83846654222943e-20
COAD	KRT36	riBAQ	-1.24957520744772	1.90143352402597e-16	8.23710753549201e-15
COAD	NPR2	riBAQ	-1.24741282268228	0.00144319368199363	0.00555096548977107
COAD	RHBDD3	riBAQ	-1.24695390913643	0.00441862045980129	0.0144582167853472
COAD	SNCA	riBAQ	-1.24197463475829	5.83104202045126e-18	3.03124476724689e-16
COAD	RNASE1	riBAQ	-1.24097844024397	2.40210298881698e-17	1.16507741615492e-15
COAD	GSTM3	riBAQ	-1.23974113091337	3.21225404070036e-19	1.94985743775925e-17
COAD	COL6A2	riBAQ	-1.23627018153747	1.02243075401952e-20	7.40312896678279e-19
COAD	YAE1	riBAQ	1.23606856306163	0.00127967534549375	0.00502793371212021
COAD	JPH2	riBAQ	-1.23051579539311	1.89919451640083e-16	8.23710753549201e-15
COAD	HBB	riBAQ	-1.22756552733904	1.41298197056529e-14	4.83898589041227e-13
COAD	KANK2	riBAQ	-1.22549131803701	1.01727177790638e-18	5.79330562507694e-17
COAD	BCAM	riBAQ	-1.22503371312123	3.89632732048737e-22	3.52652411140897e-20
COAD	KLK11	riBAQ	1.22496624030868	5.07441782950513e-06	3.89397225872017e-05
COAD	KLK1	riBAQ	-1.22496046592168	2.12703558939197e-17	1.04163090674717e-15
COAD	CHL1	riBAQ	-1.22391891539732	1.35498254065772e-24	1.78382571618796e-22
COAD	FAP	riBAQ	1.2197381846925	1.01815026194561e-15	4.00038341292351e-14
COAD	HPGD	riBAQ	-1.21932128656275	1.39784790788911e-19	8.80123244861609e-18
COAD	ZBP1	riBAQ	1.21650847661969	0.0100591526693371	0.0288339640358642
COAD	GRID1	riBAQ	-1.21637817782706	0.00236489032305136	0.00843521928387462
COAD	LRRC8C	riBAQ	-1.21633901968154	3.35663847573872e-06	2.70694067053011e-05
COAD	FBXL17	riBAQ	1.21374555269105	0.0037690792639032	0.0126054623880524
COAD	IGLV6-57	riBAQ	-1.21264129455646	8.65475764361766e-17	3.91666420684608e-15
COAD	PCK1	riBAQ	-1.21130338508974	5.55236825244284e-19	3.23473315948351e-17
COAD	NFASC	riBAQ	-1.2103905893891	1.70326633069408e-10	3.06134943160388e-09
COAD	KCNK1	riBAQ	-1.2099485083028	0.0118171364270186	0.0329546937993639
COAD	ADIRF	riBAQ	-1.20962768494363	3.19458980163657e-13	9.359409485315e-12
COAD	NPRL3	riBAQ	-1.20850551233918	0.00339008663111138	0.0115580945108053
COAD	IGHA1	riBAQ	-1.2062681638713	1.60539773053045e-16	7.10651388401188e-15
COAD	CDYL2	riBAQ	-1.20513891135418	0.00302690485827995	0.0104579872353047
COAD	KAT6A	riBAQ	-1.20183690857185	2.09903240562874e-05	0.000135960968024655
COAD	TSPYL4	riBAQ	1.20012779895146	0.0317511664380201	0.0752892571186455
COAD	HBA1	riBAQ	-1.19959627569256	3.00226081805939e-14	9.94572480806145e-13
COAD	HBD	riBAQ	-1.19895577106496	9.8294742545705e-15	3.41237604515689e-13
COAD	LAMA5	riBAQ	-1.19596491069187	4.86284475427919e-19	2.86596844617024e-17
COAD	SLC29A3	riBAQ	1.18908328822219	0.0114283786580276	0.0320781626950252
COAD	RBPMS2	riBAQ	-1.18899449672136	1.08144981920747e-18	6.12438928341122e-17
COAD	RRAS	riBAQ	-1.18872043189724	1.88452793930611e-18	1.03261944436465e-16
COAD	ASPN	riBAQ	-1.18783498807832	2.30560855887653e-16	9.86158394992884e-15
COAD	DSTN	riBAQ	-1.18757084209511	2.39368758237631e-18	1.30455973239509e-16
COAD	HEG1	riBAQ	1.18730497925244	0.00992179131988701	0.0285503507904627
COAD	OLFML2A	riBAQ	1.18447790083856	0.0241004677775714	0.0600791058782696
COAD	GMNN	riBAQ	1.1808576040581	5.9801212723454e-07	5.60263302567147e-06
COAD	DTNA	riBAQ	-1.18046337335359	2.43268819834612e-18	1.31872514794838e-16
COAD	RFXANK	riBAQ	-1.17987881005172	0.00024409492205015	0.00117864023843439
COAD	PRNP	riBAQ	-1.1781932992683	3.96159069742841e-18	2.08075880310009e-16
COAD	CLN8	riBAQ	-1.17614849013778	1.15102885356214e-08	1.53728320007371e-07
COAD	SMPDL3A	riBAQ	-1.1756241035037	2.86793900466209e-18	1.53821680900844e-16
COAD	HES1	riBAQ	1.17355032763875	3.33558384702761e-08	4.07874709979721e-07
COAD	FUOM	riBAQ	1.17276583185006	0.000561907220617698	0.00244886220782528
COAD	POTEI	riBAQ	-1.17084300579811	1.0194291149276e-14	3.52694639522903e-13
COAD	ATP1A3	riBAQ	-1.16974914720975	2.25472143137404e-19	1.41087105863202e-17
COAD	SERPINA1	riBAQ	-1.16956040988802	3.18706212468593e-18	1.69147899256237e-16
COAD	THBS2	riBAQ	1.16904498141772	2.29380283643178e-12	5.74130354392813e-11
COAD	KRT13	riBAQ	-1.16713663215898	2.45134743694773e-05	0.000155990640102568
COAD	CPEB4	riBAQ	-1.16701077374538	0.000221218704527358	0.00108176266656721
COAD	S100A2	riBAQ	1.1667379467333	5.3873385836743e-14	1.74477479944749e-12
COAD	SLC4A1	riBAQ	-1.16585673167629	1.39484364332128e-14	4.79306102113484e-13
COAD	TNS1	riBAQ	-1.16580349994157	7.99165200113239e-17	3.64916109619275e-15
COAD	ITIH5	riBAQ	-1.16557088779541	4.81573594454396e-21	3.58949376984133e-19
COAD	DNAAF1	riBAQ	-1.16530120122586	3.00435846155774e-08	3.70558907585797e-07
COAD	PTBP2	riBAQ	-1.16443157912487	1.14689562117029e-18	6.45893383989071e-17
COAD	PDK4	riBAQ	-1.16313337805436	1.78946443526943e-17	8.89205930408149e-16
COAD	CXCL12	riBAQ	-1.16236849381691	1.84824300736439e-17	9.13933627592819e-16
COAD	CAMK2B	riBAQ	-1.15918226079467	0.000883501515310901	0.00363328797594588
COAD	HMGCS2	riBAQ	-1.15880737444664	4.76051924042751e-10	7.93706966121936e-09
COAD	GPT	riBAQ	-1.15831333057013	1.48533851516035e-18	8.31871631391189e-17
COAD	CES1	riBAQ	-1.15788099991459	1.45931070812245e-15	5.58227647103292e-14
COAD	MYO1C	riBAQ	-1.15754009898382	5.4171670107509e-20	3.68549140858939e-18
COAD	PMS1	riBAQ	-1.15714864640039	0.00516772180344479	0.0165305130708488
COAD	ENO2	riBAQ	-1.15688293606001	2.39206263413991e-17	1.16507741615492e-15
COAD	MSRB3	riBAQ	-1.15141122467877	9.04074532085533e-17	4.07315712522269e-15
COAD	PLAU	riBAQ	1.14656160029811	1.91926129094119e-17	9.44444257585965e-16
COAD	MRGPRF	riBAQ	-1.1443789263713	3.58560484701277e-17	1.69847085673684e-15
COAD	BMT2	riBAQ	1.14391523162106	0.00499692739108529	0.0160652879681039
COAD	BSCL2	riBAQ	-1.14365784255331	0.0214876250858523	0.0544277999738343
COAD	C2orf88	riBAQ	-1.14351113937534	1.3867153362054e-19	8.78570835194633e-18
COAD	ITGA5	riBAQ	-1.14320681192277	2.23020047548162e-13	6.68862195856721e-12
COAD	PI16	riBAQ	-1.14179750387214	1.8626805230518e-18	1.02619524250957e-16
COAD	TGFB1I1	riBAQ	-1.14144890550009	3.62546838156894e-16	1.52495323584914e-14
COAD	PCMTD2	riBAQ	1.14117377664692	8.13468951352845e-17	3.69781827796582e-15
COAD	CAMK2G	riBAQ	-1.14051134403334	2.95287699154699e-19	1.80321169056095e-17
COAD	CD36	riBAQ	-1.14039137956356	1.5064743677545e-13	4.59973815238775e-12
COAD	SDC3	riBAQ	-1.1402585536579	0.00465280666310198	0.0150881321637443
COAD	NDRG2	riBAQ	-1.13991857201582	1.73259485134298e-18	9.59743934866872e-17
COAD	ZNF771	riBAQ	-1.13902564592968	0.00390520387214702	0.0130015583006197
COAD	CADM1	riBAQ	-1.13811442082887	1.19766612776665e-19	7.63568650136509e-18
COAD	TBL1X	riBAQ	-1.13744927162437	0.00225752371879773	0.00812371953761184
COAD	TPST2	riBAQ	-1.13667636330221	0.000127221562409637	0.000665108291978593
COAD	FOLR2	riBAQ	-1.13472665651484	1.12994006788642e-19	7.29567036188828e-18
COAD	BCAS1	riBAQ	-1.13445966123989	9.90101607752117e-14	3.12668535756486e-12
COAD	RPAIN	riBAQ	-1.13443208253895	0.00429035385136193	0.0141113942216924
COAD	AHSP	riBAQ	-1.1342278515724	4.91308934456207e-11	9.65193540422979e-10
COAD	GNG7	riBAQ	-1.13356257583577	3.84292241854732e-19	2.30507127555114e-17
COAD	CEACAM5	riBAQ	1.13318674789551	8.51093671959869e-14	2.70455691305868e-12
COAD	HP	riBAQ	-1.13242561899007	1.58225055583691e-11	3.41261146479122e-10
COAD	FGF2	riBAQ	-1.13109907160897	1.74339461327137e-17	8.70580847031128e-16
COAD	ETFRF1	riBAQ	1.13022976128829	0.00351500482355285	0.0119129401191425
COAD	HPS5	riBAQ	1.12978210268427	3.04156861835764e-11	6.26674412282345e-10
COAD	MMADHC	riBAQ	-1.12858013671227	0.0400020037676041	0.0912064350987846
COAD	A2M	riBAQ	-1.12853325931571	2.32085005094269e-16	9.88506595227144e-15
COAD	SPTA1	riBAQ	-1.12689294141006	2.67335506394253e-14	8.97344380237928e-13
COAD	DHRS11	riBAQ	-1.12675114782096	8.53155200805812e-18	4.39006815764899e-16
COAD	ASH1L	riBAQ	-1.12583209945755	3.52366811602439e-09	5.13210110519242e-08
COAD	GLIPR2	riBAQ	-1.12471412693029	5.69269943884479e-20	3.84712628077131e-18
COAD	KNSTRN	riBAQ	-1.11223400039039	1.49323502724435e-05	0.000100510780021089
COAD	CHFR	riBAQ	-1.11185461773033	1.16952267246466e-12	3.0793380079933e-11
COAD	CACHD1	riBAQ	1.1092016070394	1.9110777858363e-11	4.05284425000471e-10
COAD	COL5A3	riBAQ	-1.10800254951755	1.01928544964511e-17	5.16624830152622e-16
COAD	HRNR	riBAQ	-1.10721543177543	3.68784849633871e-10	6.29355559046894e-09
COAD	LY6H	riBAQ	1.10542122842411	0.0178030666372213	0.0464768700750739
COAD	SLC2A4	riBAQ	-1.10418041695712	1.15214978002308e-16	5.16785058411235e-15
COAD	ACTA1	riBAQ	-1.10386006505885	4.64938712723483e-16	1.89280471119596e-14
COAD	SHANK2	riBAQ	-1.10215593743629	0.00480660439649955	0.0155124319539369
COAD	SULT1A1	riBAQ	-1.10174267888885	6.39000208460424e-13	1.77954536075915e-11
COAD	PCDH18	riBAQ	1.10161158602999	0.0122816555343277	0.0340626927911026
COAD	THUMPD2	riBAQ	-1.10092148845579	0.000287981659464395	0.00135843186691046
COAD	LPP	riBAQ	-1.10037917435276	7.30018923190065e-16	2.91346528518807e-14
COAD	CFLAR	riBAQ	-1.09978251677221	0.0109950235198095	0.0310463937103926
COAD	GNG11	riBAQ	-1.09790243585598	7.15847874612032e-18	3.70232138007254e-16
COAD	CWC25	riBAQ	-1.09631857327512	0.00017213241296848	0.000868112572269396
COAD	PARVA	riBAQ	-1.09597706733848	2.90103734793025e-15	1.06937511258069e-13
COAD	PACSIN3	riBAQ	-1.09447362689877	5.7476377346898e-16	2.33055214866202e-14
COAD	NNMT	riBAQ	1.09412872756819	2.15458398350308e-14	7.28033928025691e-13
COAD	PDE2A	riBAQ	-1.09412666289954	1.23366850333278e-15	4.79145502616261e-14
COAD	PDLIM3	riBAQ	-1.09409325033226	8.79987864239503e-16	3.47098715167153e-14
COAD	CNOT6	riBAQ	-1.09371910772659	7.08019609275285e-12	1.62013426167575e-10
COAD	VCL	riBAQ	-1.09309526086133	4.62706115968861e-16	1.89131124902272e-14
COAD	COL1A2	riBAQ	-1.09178179885365	1.15972454459337e-15	4.52158758020884e-14
COAD	HSPB7	riBAQ	-1.08997903175414	4.42784288919708e-12	1.06111213635439e-10
COAD	PEX10	riBAQ	-1.08767475133477	0.00137215638038855	0.00531710597400564
COAD	PHLPP1	riBAQ	-1.08607387009937	2.17227690129477e-07	2.25849958445385e-06
COAD	ACTN3	riBAQ	-1.08584146970107	9.05522353003734e-13	2.44129789691459e-11
COAD	NUDT18	riBAQ	-1.08204026214003	0.000266115749601062	0.00126708095524
COAD	FAM110D	riBAQ	-1.0795305418314	2.75420164195055e-08	3.41730012783999e-07
COAD	COL12A1	riBAQ	1.07932039030888	7.28797344106251e-15	2.55633864263151e-13
COAD	FLCN	riBAQ	-1.07924212938646	0.0172765676829745	0.0454535599798372
COAD	SAC3D1	riBAQ	-1.07923350877549	0.0125516494166331	0.0346597848369409
COAD	S100A1	riBAQ	-1.07918471123397	1.92623531278938e-15	7.23194346879481e-14
COAD	CHGB	riBAQ	-1.07851571050007	2.91651209159527e-14	9.69333871229549e-13
COAD	IGLV10-54	riBAQ	-1.07759663521776	1.70948759536777e-13	5.1883460342045e-12
COAD	CCDC9B	riBAQ	-1.07450982636878	4.85832522104383e-15	1.75262785643136e-13
COAD	SDCCAG8	riBAQ	-1.0736740177532	4.28634352304026e-06	3.35267471397061e-05
COAD	COL6A3	riBAQ	-1.07329849644802	1.47168784228866e-16	6.54320160407024e-15
COAD	EPB41L3	riBAQ	-1.07276025370826	3.16042404506809e-20	2.22480684339273e-18
COAD	LHPP	riBAQ	-1.07161975938905	3.04997436904158e-15	1.12020254271647e-13
COAD	CA12	riBAQ	-1.07048837080529	2.74252422456911e-15	1.01463387096559e-13
COAD	TMEM50A	riBAQ	-1.07041866836067	0.00272333322462386	0.00954145878079229
COAD	MYBPC3	riBAQ	-1.06754547751062	2.96761304104704e-13	8.74496901078311e-12
COAD	MAOA	riBAQ	-1.06754271293725	1.38982864580601e-15	5.33662612974832e-14
COAD	HMGCR	riBAQ	-1.06688306345453	0.00052783680179878	0.00232187286876972
COAD	ZDHHC17	riBAQ	-1.06573324089935	0.000837321343388336	0.00346587442136691
COAD	CTF1	riBAQ	-1.06427861137871	2.01207636675674e-14	6.84443561403123e-13
COAD	PLA2G2A	riBAQ	-1.06423192443098	2.14522273658897e-10	3.79513488321158e-09
COAD	PLA2G1B	riBAQ	-1.0642256738303	1.34996726584055e-06	1.17970846326084e-05
COAD	MAP1B	riBAQ	-1.06070424065792	1.38574252416592e-16	6.18822553633037e-15
COAD	ENTPD5	riBAQ	-1.06002739141329	2.53277934042798e-13	7.50724683447906e-12
COAD	ATP1B2	riBAQ	-1.05788729314673	6.66830026166946e-16	2.67180078073294e-14
COAD	F13A1	riBAQ	-1.05782784245802	3.20810377968307e-15	1.16980388541897e-13
COAD	IGHV3-74	riBAQ	-1.05774162404748	1.68708062618736e-13	5.1357166089073e-12
COAD	MASP1	riBAQ	-1.0568459121893	7.88879629162895e-09	1.08212081201952e-07
COAD	SOD3	riBAQ	-1.05339885300547	1.31536403301403e-15	5.06990311888337e-14
COAD	MXRA7	riBAQ	-1.05162946815045	1.45212381091327e-13	4.44718400943438e-12
COAD	MAGED4	riBAQ	-1.05000912190905	2.89945239384264e-14	9.66833845933645e-13
COAD	IGLV2-23	riBAQ	-1.04980169348578	1.36142273375269e-06	1.18869442308794e-05
COAD	TFF3	riBAQ	-1.04952889902005	4.45603356605498e-11	8.85702201158811e-10
COAD	BAG2	riBAQ	-1.04873110661737	1.96842066768239e-12	4.9884700770741e-11
COAD	NID1	riBAQ	-1.04800543618554	3.72125680434556e-16	1.55877604238227e-14
COAD	PALM	riBAQ	-1.04515558241458	1.84979093168358e-16	8.08247011830883e-15
COAD	NMES1	riBAQ	-1.0446341639256	5.17774152256056e-12	1.22346773459665e-10
COAD	LILRB5	riBAQ	-1.04409533707659	1.81617190856146e-16	7.9699284143236e-15
COAD	COL2A1	riBAQ	-1.042755841346	1.19336776189025e-11	2.6413032756073e-10
COAD	IFT122	riBAQ	-1.04032725897378	6.12572171855914e-13	1.71064575925714e-11
COAD	IGLV4-69	riBAQ	-1.03929216174112	8.18429720353005e-11	1.55655198409351e-09
COAD	LGALS1	riBAQ	-1.03894838154629	3.87994223617238e-13	1.11104447593445e-11
COAD	LAMC1	riBAQ	-1.0381767354073	5.52644803404826e-15	1.96567030600517e-13
COAD	MT2A	riBAQ	-1.0380252873826	7.77286917243769e-09	1.06766361518971e-07
COAD	NTN4	riBAQ	-1.03743360181327	1.46775494576297e-14	5.00964036538694e-13
COAD	LCN2	riBAQ	1.03647636232765	2.02012835716895e-11	4.26625857429618e-10
COAD	TP53INP2	riBAQ	-1.03636548097652	2.97658400497764e-16	1.25723466910243e-14
COAD	PALLD	riBAQ	-1.03404460728852	8.50499380623767e-13	2.3113973783869e-11
COAD	HSPB1	riBAQ	-1.03197513626237	4.26236418554157e-13	1.21711509151647e-11
COAD	SPTB	riBAQ	-1.03087168127098	2.63922643938348e-13	7.79995289097094e-12
COAD	CNRIP1	riBAQ	-1.03039942239458	2.18182136181828e-16	9.41154176372423e-15
COAD	PRKAR2B	riBAQ	-1.03026165919685	6.24634564838914e-17	2.89128793779546e-15
COAD	FAM118A	riBAQ	-1.02958492999175	3.05969630548364e-10	5.29285690250642e-09
COAD	CAMP	riBAQ	1.02924763563272	1.85390812130263e-10	3.31447383168338e-09
COAD	SVIL	riBAQ	-1.02859481666433	6.91366280221731e-15	2.43346527173878e-13
COAD	DDX21	riBAQ	1.02719515889518	9.05513869459077e-19	5.18598536424105e-17
COAD	GPAT3	riBAQ	-1.02706918681315	1.97006279092972e-08	2.52464806228463e-07
COAD	TUBB2A	riBAQ	-1.02681141437764	6.90464192463461e-12	1.58353744773803e-10
COAD	USP30	riBAQ	-1.02662151417316	9.0872758987702e-07	8.2101350967766e-06
COAD	CASD1	riBAQ	-1.02606816484952	7.4655960802351e-16	2.95620107286497e-14
COAD	CLDN1	riBAQ	1.02539326023829	5.01050997318352e-15	1.80111842546672e-13
COAD	SYT1	riBAQ	-1.02536384015346	7.38872271810213e-17	3.38911684133038e-15
COAD	CALML3	riBAQ	-1.02491059293369	8.33741618471205e-08	9.49622335555349e-07
COAD	VGF	riBAQ	-1.02330829612793	4.8417904565742e-09	6.88376295347724e-08
COAD	CEP350	riBAQ	-1.02276460187169	0.00263071965661846	0.00925637110695638
COAD	HMGA2	riBAQ	1.0226714191475	6.70406091538561e-12	1.54452421589236e-10
COAD	TTC14	riBAQ	-1.02266947302705	0.0103226551001559	0.0294596719454619
COAD	JAM3	riBAQ	-1.02235733839402	2.1207845596815e-15	7.93298637693409e-14
COAD	LRP6	riBAQ	1.02157041311703	0.0177123539798262	0.046322315903061
COAD	CLDN5	riBAQ	-1.02156641502515	3.34428871418638e-07	3.32363281330464e-06
COAD	HBP1	riBAQ	-1.02056679663396	0.00823621214610391	0.0244624912174203
COAD	APOA2	riBAQ	-1.0204059430725	1.04909414514204e-10	1.94063272797534e-09
COAD	PCGF2	riBAQ	1.01854556100541	0.00308653817390961	0.0106386390577768
COAD	MAMDC2	riBAQ	-1.01831258395562	2.66593420342072e-17	1.28688452476552e-15
COAD	NSA2	riBAQ	1.01601597974474	1.54415040215751e-17	7.74903595379737e-16
COAD	ANXA10	riBAQ	-1.01585722436569	0.00446612112358397	0.0145900966257721
COAD	SLC19A1	riBAQ	-1.01173311831084	1.80597450548716e-16	7.95963633135796e-15
COAD	OLFML3	riBAQ	-1.01058990541013	9.35993601801484e-15	3.26053853658476e-13
COAD	HBG2	riBAQ	-1.00880725130278	5.66411681683446e-10	9.32096626172905e-09
COAD	DCLK1	riBAQ	-1.00858040104645	4.18907624856781e-16	1.73325167068293e-14
COAD	DYNC1I1	riBAQ	-1.00736590090225	2.61962283024293e-15	9.72714894878115e-14
COAD	METTL7A	riBAQ	-1.00729777032801	4.35477232250163e-16	1.79448483874793e-14
COAD	ARHGEF37	riBAQ	-1.00643337133889	1.84391669406924e-15	6.9486184118141e-14
COAD	SLC7A5	riBAQ	1.00607452099269	4.194639645569e-14	1.38055396386795e-12
COAD	BLZF1	riBAQ	-1.00581907246075	3.94037923664466e-06	3.1108741683697e-05
COAD	FMO1	riBAQ	-1.00577793083605	1.70622452350081e-07	1.81194586921726e-06
COAD	SCARF2	riBAQ	-1.00573497916758	1.66106194291367e-11	3.57498618159573e-10
COAD	SULT1B1	riBAQ	-1.00543988635962	4.85576812131326e-11	9.57237995846451e-10
COAD	ANK1	riBAQ	-1.00317514370076	1.71023669935376e-12	4.37794682357299e-11
COAD	TF	riBAQ	-1.00123010806946	1.01693467466548e-13	3.18297093467073e-12
COAD	IGHV3-38	riBAQ	-1.00067214868691	3.06691795427601e-11	6.3061556394515e-10
COAD	SSR2	riBAQ	1.00052028586227	6.34742464145732e-12	1.46903752489618e-10
COAD	ZFHX3	Smooth QN	4.43624648646267	9.30031256933426e-20	4.81006472017048e-19
COAD	ZFP36	Smooth QN	4.24310638829776	9.05191836854022e-18	4.14076247752221e-17
COAD	ORC6	Smooth QN	3.79541733588678	1.61742808535999e-18	7.75585075747123e-18
COAD	ADAM28	Smooth QN	3.72311502344142	8.90909106881041e-17	3.85616806851115e-16
COAD	SH3RF3	Smooth QN	-3.31007964261612	1.15610617569494e-11	3.68304472125065e-11
COAD	HBM	Smooth QN	3.24447067562064	2.55220558044564e-11	7.92152724096065e-11
COAD	CBX2	Smooth QN	3.23473897922684	1.01633205703435e-11	3.25001831613793e-11
COAD	MED31	Smooth QN	-3.18312758494874	2.17960574851945e-12	7.25128436913085e-12
COAD	ZNF691	Smooth QN	3.15365955536108	3.92446232954322e-09	1.05188457521363e-08
COAD	FBXW5	Smooth QN	3.10042919983887	7.33044409546381e-11	2.20304511697944e-10
COAD	STK16	Smooth QN	3.01245071252892	5.69295964645177e-09	1.50835159268378e-08
COAD	NKIRAS1	Smooth QN	2.97255291320909	8.13002816218113e-13	2.77488536969798e-12
COAD	PRDM2	Smooth QN	-2.85208852925643	1.6820908575365e-10	4.94385474712887e-10
COAD	XYLT2	Smooth QN	-2.83092209913088	3.75954648203555e-10	1.08299297210555e-09
COAD	ANGPT2	Smooth QN	-2.50916384371921	3.91955655224715e-22	2.32762418102691e-21
COAD	LAT2	Smooth QN	-2.49172851652508	2.00185992378084e-07	4.7646992362917e-07
COAD	STK17A	Smooth QN	2.47566245433854	3.39515287463661e-06	7.36658062718136e-06
COAD	NR2C1	Smooth QN	2.46518641930006	2.16834270828642e-09	5.9087338800805e-09
COAD	PRDM15	Smooth QN	-2.45214537935185	7.71365995479236e-07	1.75203609593839e-06
COAD	TAZ	Smooth QN	-2.43389658575707	1.88049523003359e-07	4.48214910577252e-07
COAD	CBFA2T2	Smooth QN	-2.41456901586289	1.94045229298935e-08	4.9785788139795e-08
COAD	IFI44L	Smooth QN	2.38089806227538	4.30331958525054e-07	9.95044494427115e-07
COAD	OGN	Smooth QN	-2.37543622133319	1.59502518089044e-69	5.57543802023669e-67
COAD	HAUS7	Smooth QN	-2.3451455523586	5.02811955829671e-07	1.15762089399168e-06
COAD	CHGA	Smooth QN	-2.34105127341834	1.86960114508996e-56	1.64801276589364e-54
COAD	GAP43	Smooth QN	-2.32680625477171	2.96932077535915e-77	2.73636406361961e-74
COAD	ADH1B	Smooth QN	-2.30607493504845	8.6752233028608e-70	3.25706439337407e-67
COAD	GCG	Smooth QN	-2.16591173685304	2.35674499985758e-39	4.4822371601419e-38
COAD	ZHX3	Smooth QN	-2.1589089368008	7.64096121776598e-06	1.60598017550267e-05
COAD	PKIB	Smooth QN	-2.14226213406668	8.84528912638499e-37	1.3585559980934e-35
COAD	JMJD4	Smooth QN	-2.13579826726319	7.25376742747146e-05	0.000138191017500993
COAD	LPAR1	Smooth QN	-2.13313058773103	2.0908043948246e-77	2.11944841503369e-74
COAD	FHL1	Smooth QN	-2.13106236075473	1.16255526534851e-53	7.80451836081977e-52
COAD	AQP8	Smooth QN	-2.12717128336061	6.10765051050287e-32	6.55860733315335e-31
COAD	HSPB6	Smooth QN	-2.113270863865	1.22781980854143e-42	3.0357096095572e-41
COAD	MPZ	Smooth QN	-2.07888745784028	7.987723781364e-55	5.99789303493977e-53
COAD	MITD1	Smooth QN	2.05199841854946	9.67255740636446e-05	0.000181844796788421
COAD	CTDSPL	Smooth QN	-2.04497857656266	0.000162890211765606	0.000297677677423463
COAD	MYH11	Smooth QN	-2.03172106365214	1.00855809596358e-39	1.9775151680431e-38
COAD	PPP1R16A	Smooth QN	-2.02252225337939	3.99638898267755e-07	9.27883534525934e-07
COAD	PLP1	Smooth QN	-2.01250608445697	3.02655821644881e-81	5.11337010669027e-78
COAD	PDP2	Smooth QN	2.0091470192427	3.00848543617711e-05	5.96227113715099e-05
COAD	ADH1C	Smooth QN	-2.0079962556201	7.29073112153086e-38	1.21957329008182e-36
COAD	SCGN	Smooth QN	-2.00162667374107	5.33193881703596e-91	2.70249318941467e-87
COAD	ZNF503	Smooth QN	-2.00075454140372	1.75471412410944e-59	2.2515869716579e-57
COAD	BTN3A1	Smooth QN	1.99986785141784	1.47213197484604e-06	3.27761955392363e-06
COAD	DES	Smooth QN	-1.99566019312968	6.68105773356532e-33	7.66997533920177e-32
COAD	EFNA5	Smooth QN	-1.99492892271678	8.05424670046308e-07	1.82775685700905e-06
COAD	TPM2	Smooth QN	-1.97993025381487	3.30471372132114e-30	3.12498908517094e-29
COAD	CHPT1	Smooth QN	-1.96450774229	0.000296587594913076	0.000525246060383273
COAD	SYNM	Smooth QN	-1.96404532682293	2.64295772363812e-35	3.60102989845694e-34
COAD	PGM5	Smooth QN	-1.93981572267901	1.95648089448072e-44	5.60249910377148e-43
COAD	SYN1	Smooth QN	-1.93941666111445	5.72070812152142e-62	9.06106534810354e-60
COAD	CNN1	Smooth QN	-1.93334955650259	8.51678162948591e-34	1.03767566560215e-32
COAD	SYN2	Smooth QN	-1.92077359426709	4.50088116223527e-63	8.14739863242481e-61
COAD	CA2	Smooth QN	-1.91572706105152	3.31762909182341e-45	1.00691036238964e-43
COAD	ZHX1	Smooth QN	-1.90051463233547	6.19763681632514e-07	1.4178615302886e-06
COAD	SST	Smooth QN	-1.89977930322355	1.52120645078508e-47	5.90822597379629e-46
COAD	SECISBP2L	Smooth QN	-1.89768241330938	0.000108267641057057	0.000202082319535147
COAD	CLCA1	Smooth QN	-1.8880337611288	1.34661467217964e-34	1.74115215967921e-33
COAD	PRPH	Smooth QN	-1.88464142893664	3.63568556012123e-63	6.82498972647201e-61
COAD	COL28A1	Smooth QN	-1.87906722978031	4.02999246460865e-67	1.20153040040406e-64
COAD	GPM6B	Smooth QN	-1.8788206910007	1.89475302668377e-77	2.11944841503369e-74
COAD	NCAM1	Smooth QN	-1.87069444377191	5.61603047901562e-93	5.69297009657813e-89
COAD	ZG16	Smooth QN	-1.86948439017363	2.87321559845987e-40	5.93193208178975e-39
COAD	CAVIN2	Smooth QN	-1.8579036436289	2.50380408328668e-59	3.13346444349099e-57
COAD	ELF4	Smooth QN	1.85570109833007	3.56393708876149e-06	7.71792998692058e-06
COAD	ITGB8	Smooth QN	-1.85324320767088	2.25846331914006e-08	5.75661118082042e-08
COAD	STK19	Smooth QN	1.85160048204698	4.05592600822971e-06	8.74041708023482e-06
COAD	COL21A1	Smooth QN	-1.83922278279412	8.7733644115134e-60	1.17020519788831e-57
COAD	GP1BA	Smooth QN	-1.81953173929268	0.000340701031654524	0.000599078292780904
COAD	TPM1	Smooth QN	-1.8141777666081	1.29242127968216e-35	1.8070723465018e-34
COAD	TSEN15	Smooth QN	1.80493316753463	0.000722175938240576	0.00122072661096293
COAD	GNAO1	Smooth QN	-1.80426046001844	1.73459233881644e-57	1.65882665458323e-55
COAD	DCN	Smooth QN	-1.80280739976788	1.29897788641195e-69	4.70276386948499e-67
COAD	PPP1R14A	Smooth QN	-1.80181904878551	1.54266884380129e-46	5.54540215234528e-45
COAD	KATNIP	Smooth QN	1.79872386708039	3.83627711243121e-05	7.52629012748504e-05
COAD	HFE	Smooth QN	-1.79786625447983	9.22031755702472e-05	0.000173826221081569
COAD	PAPPA	Smooth QN	-1.7963663167375	1.35665362342549e-05	2.77714010110344e-05
COAD	CFL2	Smooth QN	-1.79460230443249	1.65696033391304e-40	3.45609195573591e-39
COAD	MYLK	Smooth QN	-1.79142671845729	4.33144890738172e-46	1.46849155766316e-44
COAD	SHANK3	Smooth QN	-1.78603361688289	8.64591241542552e-48	3.39703930833987e-46
COAD	CKB	Smooth QN	-1.78174286913573	6.57717586400163e-43	1.66682079333461e-41
COAD	SCG2	Smooth QN	-1.78096543824537	1.71831992340952e-73	1.02462406256484e-70
COAD	ABCA8	Smooth QN	-1.77605258012365	2.11416608375158e-70	8.57252063639592e-68
COAD	UGT2B17	Smooth QN	-1.77518110848799	1.60709395068567e-19	8.19884820236569e-19
COAD	TAGLN	Smooth QN	-1.77300974374052	3.5717391715423e-30	3.35869387587424e-29
COAD	SNCG	Smooth QN	-1.76748417770717	4.08922153220493e-63	7.5368070312657e-61
COAD	ASNSD1	Smooth QN	-1.76347712119151	1.94661151706399e-06	4.30189687126176e-06
COAD	GPBP1	Smooth QN	1.76280744499972	1.42515666745548e-29	1.29220153291558e-28
COAD	CRYAB	Smooth QN	-1.76073494398965	2.6569934246321e-53	1.74895729516205e-51
COAD	SYNPO2	Smooth QN	-1.76068939478932	1.79053134216922e-38	3.12403032970213e-37
COAD	PTN	Smooth QN	-1.75647212721793	2.42365413295085e-60	3.56066405010475e-58
COAD	RAD51B	Smooth QN	1.74148466438341	1.62503870716551e-44	4.69316734317287e-43
COAD	CCNL2	Smooth QN	-1.7390480460943	0.000253673229001499	0.000452965566740919
COAD	PLIN4	Smooth QN	-1.73574635463911	4.60794201951451e-34	5.72435150144835e-33
COAD	CADM3	Smooth QN	-1.73128605497706	8.20729316929894e-84	1.66394661714367e-80
COAD	TMEM35A	Smooth QN	-1.73024779473808	3.93261802294355e-48	1.59648327383831e-46
COAD	CAV1	Smooth QN	-1.72874804475369	6.45278561007728e-60	8.72158503058045e-58
COAD	SMTN	Smooth QN	-1.72590836422932	3.76828133313136e-39	7.03481912964136e-38
COAD	SMPX	Smooth QN	-1.7139773718353	1.6509444888774e-35	2.28270562132634e-34
COAD	DACT3	Smooth QN	-1.71285409920112	8.07435260439108e-58	8.02448160301101e-56
COAD	ALDH1A1	Smooth QN	-1.70591830437278	4.43607310166655e-58	4.54227000319129e-56
COAD	TMEM120B	Smooth QN	-1.70467003791595	0.000131213569702713	0.000242544120364041
COAD	PRR5	Smooth QN	1.70383483635818	7.01617497911391e-06	1.48049470781178e-05
COAD	LMOD1	Smooth QN	-1.70299437296711	3.50658281467112e-40	7.15215895217729e-39
COAD	LYVE1	Smooth QN	-1.70289245596345	2.0402117552976e-59	2.58520332043147e-57
COAD	ITLN1	Smooth QN	-1.69684657669971	3.89429127909912e-31	3.93191540799082e-30
COAD	MUSTN1	Smooth QN	-1.6966945045364	1.69454359199628e-37	2.75723730209731e-36
COAD	ABI3BP	Smooth QN	-1.68793334347242	1.69206452501599e-67	5.19771457275368e-65
COAD	DNAJB5	Smooth QN	-1.68169429722774	9.82526400081458e-38	1.62477489683944e-36
COAD	TREM1	Smooth QN	-1.68130893875128	1.94441620875561e-07	4.62906226119202e-07
COAD	CSRP1	Smooth QN	-1.67783956992616	2.75499125456047e-31	2.82379639509398e-30
COAD	PPP1R12B	Smooth QN	-1.6772427744519	1.0895731735906e-40	2.30584619221042e-39
COAD	TPPP	Smooth QN	-1.67694645215005	4.21752918531535e-57	3.81724047781622e-55
COAD	FLNC	Smooth QN	-1.67620778851841	4.04685259606949e-36	5.8437243256918e-35
COAD	L1CAM	Smooth QN	-1.67207422952581	2.36920468076533e-84	6.00415696222953e-81
COAD	EHD2	Smooth QN	-1.67069266451443	8.98446370547943e-59	1.04197809923173e-56
COAD	MLLT3	Smooth QN	-1.67048788874156	3.69783371542573e-05	7.26734012665192e-05
COAD	IRF7	Smooth QN	-1.66767915692083	6.04968381820332e-09	1.59868730096786e-08
COAD	LDB3	Smooth QN	-1.66598543276589	2.0618822701602e-42	5.02435109918604e-41
COAD	REST	Smooth QN	1.65290208889079	0.00264623178659221	0.0041595366135347
COAD	CA1	Smooth QN	-1.64872463640093	1.95837097286847e-34	2.5160971548755e-33
COAD	UCHL1	Smooth QN	-1.64634061988862	1.1986564587989e-62	2.05945432590584e-60
COAD	NEGR1	Smooth QN	-1.64562352914512	1.27711066975669e-75	9.24719347094538e-73
COAD	POLR1H	Smooth QN	1.64478026235844	7.3671596032287e-05	0.000140219483473393
COAD	ZBTB14	Smooth QN	-1.6307272059516	4.10793188219662e-09	1.10018772760442e-08
COAD	CPA3	Smooth QN	-1.62768478086286	2.49526063502721e-37	4.02777978618963e-36
COAD	DIAPH3	Smooth QN	-1.62259530734714	2.53814823492571e-06	5.57391868662087e-06
COAD	COPS9	Smooth QN	1.61662306660748	0.000845100081288178	0.00141599661554021
COAD	IGHA2	Smooth QN	-1.61481999441468	3.17673728027648e-40	6.49245681656505e-39
COAD	NFATC1	Smooth QN	-1.61186096872081	1.53564749027802e-05	3.12399329900629e-05
COAD	CAVIN1	Smooth QN	-1.61182718774481	3.70088039270568e-58	3.82814536131199e-56
COAD	CEP57	Smooth QN	-1.6104591232698	2.04171488326653e-05	4.10570596541814e-05
COAD	APBB1	Smooth QN	-1.60976089436144	5.93072190365381e-06	1.26116484030499e-05
COAD	AOC3	Smooth QN	-1.60562874517289	2.48361214857989e-56	2.15182703847473e-54
COAD	HOXB7	Smooth QN	-1.60317171205578	0.000893130413648532	0.00149326455602097
COAD	SORBS2	Smooth QN	-1.60252731923241	3.12101930434857e-49	1.39373447965557e-47
COAD	CA4	Smooth QN	-1.59993559468386	9.92026039845735e-49	4.26108812115094e-47
COAD	S100B	Smooth QN	-1.59954780758026	1.87425659294917e-51	1.05551883792921e-49
COAD	UGT2A3	Smooth QN	-1.59936939395735	4.02536992445956e-43	1.03829961639304e-41
COAD	DSTYK	Smooth QN	-1.59576127240417	9.12706430347869e-06	1.90333369356847e-05
COAD	FCGBP	Smooth QN	-1.59438879179167	2.68674295273493e-37	4.3230973510911e-36
COAD	SLC26A3	Smooth QN	-1.57837017113283	6.18891008680651e-44	1.66853674334994e-42
COAD	ATP1A2	Smooth QN	-1.57820019713519	1.63886081087979e-63	3.25747687056635e-61
COAD	SLMAP	Smooth QN	-1.56992714832526	1.25538698415241e-37	2.06253774041378e-36
COAD	JCHAIN	Smooth QN	-1.56650949334611	3.38969626026876e-44	9.46593691194061e-43
COAD	ACSL6	Smooth QN	-1.56365646665762	4.60689161532393e-13	1.59549232335288e-12
COAD	ACTA2	Smooth QN	-1.55889039936797	2.44671573704456e-36	3.58415569745964e-35
COAD	HSPB8	Smooth QN	-1.55624252707642	2.80480078641179e-33	3.31765059181521e-32
COAD	SMCR8	Smooth QN	-1.55062133765805	1.31649764056948e-05	2.69820796248541e-05
COAD	GSTM2	Smooth QN	-1.54525537535251	2.31919467792113e-64	5.00205881916733e-62
COAD	PCP4L1	Smooth QN	-1.52584065698624	4.05735077453414e-44	1.12069113900416e-42
COAD	RRN3	Smooth QN	-1.52531595977167	1.50675340539496e-05	3.06829234039548e-05
COAD	GTSE1	Smooth QN	-1.51262270294217	0.00679290681972979	0.0100789953793327
COAD	MAPT	Smooth QN	-1.51082601214456	7.38851929686425e-66	1.97098473979771e-63
COAD	FIZ1	Smooth QN	-1.50775657067017	7.30574873873961e-06	1.53903522370331e-05
COAD	FBXW8	Smooth QN	-1.50209674528917	5.1971248447976e-32	5.62254584329917e-31
COAD	S100P	Smooth QN	1.4950025128065	4.73995808378498e-37	7.4610178719454e-36
COAD	CLCA4	Smooth QN	-1.49468972228437	1.21457181617415e-35	1.70292040118359e-34
COAD	EML1	Smooth QN	-1.49450606445972	1.78540118852581e-61	2.70128535046061e-59
COAD	USP43	Smooth QN	-1.49280875451849	0.000115143996553011	0.000214089268719346
COAD	BCHE	Smooth QN	-1.49133539111394	4.53201120131645e-56	3.79677665683842e-54
COAD	AKR1B10	Smooth QN	-1.49044698840637	3.56110932604592e-30	3.35477200180896e-29
COAD	ADSS1	Smooth QN	-1.48168732232369	4.37191202011049e-47	1.65365940850224e-45
COAD	FLNA	Smooth QN	-1.48046689995275	9.29175156811853e-35	1.22008401095878e-33
COAD	LIMS2	Smooth QN	-1.47971135077584	9.3571277485571e-42	2.17553220153953e-40
COAD	MAP6	Smooth QN	-1.4775200045127	1.06648382502155e-50	5.58099144637408e-49
COAD	N4BP2L1	Smooth QN	-1.47664380492341	0.00688830579155292	0.0102056059352487
COAD	SRSF8	Smooth QN	-1.47352507688813	7.86157089879588e-06	1.65132084958752e-05
COAD	TPGS1	Smooth QN	-1.47059272761757	0.00180292725130209	0.00289731666874593
COAD	TPSB2	Smooth QN	-1.46521047785042	6.13790372179554e-45	1.83539616601302e-43
COAD	NSUN6	Smooth QN	-1.45901722623346	0.000160164503624886	0.000293066348961276
COAD	TNXB	Smooth QN	-1.45816864285168	2.36781380029793e-69	7.74275112697424e-67
COAD	ERCC1	Smooth QN	-1.45550241044732	4.86498622645589e-06	1.04218861744682e-05
COAD	PLXNB3	Smooth QN	-1.45371207003932	6.67968093735762e-05	0.000127653639906375
COAD	APCS	Smooth QN	-1.45192333442127	3.1762555406643e-37	5.06253182637013e-36
COAD	TMEM237	Smooth QN	-1.44800413877278	0.00259132781780524	0.00408082803931827
COAD	GFAP	Smooth QN	-1.447689388353	0.00405971130705947	0.0062362923957663
COAD	LYPD3	Smooth QN	1.44409075392065	0.00100719907813179	0.00167459029933113
COAD	PRELP	Smooth QN	-1.44387307071802	2.96089161922199e-37	4.7341574675163e-36
COAD	LIN37	Smooth QN	-1.44265175338845	2.07964457383546e-07	4.94287386751936e-07
COAD	RECQL4	Smooth QN	-1.44109748719653	3.086582159123e-09	8.33920131850476e-09
COAD	FOXJ2	Smooth QN	-1.44025873544592	2.71711217501781e-11	8.41789918036538e-11
COAD	UGT1A10	Smooth QN	-1.43558798343457	9.25591960928198e-32	9.81456664009325e-31
COAD	IGHV3-64	Smooth QN	1.42628753265527	0.00140056148254389	0.00228659876768358
COAD	CRABP1	Smooth QN	-1.42586293338108	3.24759727999277e-46	1.11975828664241e-44
COAD	FOXO1	Smooth QN	-1.42524103182683	3.19877444850365e-05	6.31838982550303e-05
COAD	KAT2A	Smooth QN	-1.42483414033133	4.93071508126981e-07	1.13545340251777e-06
COAD	POMT1	Smooth QN	-1.42155826125316	0.00111457877719441	0.00184224442596115
COAD	MT1E	Smooth QN	-1.41817644244831	1.03475521543679e-16	4.4597421848991e-16
COAD	FABP4	Smooth QN	-1.41749244004343	2.09163618755973e-17	9.38182125366945e-17
COAD	FRMD6	Smooth QN	-1.41681821150069	1.57419959732403e-05	3.19856911566921e-05
COAD	ELF2	Smooth QN	-1.41580907643758	3.25302434610872e-06	7.07030613132591e-06
COAD	DPT	Smooth QN	-1.40919272614146	9.35368732770718e-59	1.06537447686481e-56
COAD	LAMB2	Smooth QN	-1.40851772512688	1.80250679029029e-48	7.61333805548863e-47
COAD	TPPP3	Smooth QN	-1.40451654808073	6.92991406046268e-47	2.52692585722698e-45
COAD	IL1RN	Smooth QN	-1.40202152952514	4.39434604474696e-06	9.44360522696627e-06
COAD	OLFML1	Smooth QN	-1.40177338874575	1.58700726345809e-45	5.04310113782904e-44
COAD	SLC25A29	Smooth QN	-1.39933756161722	0.000388490856766489	0.000679339626538192
COAD	CTHRC1	Smooth QN	1.39807738996871	3.04249380903313e-32	3.33785278594901e-31
COAD	SORBS1	Smooth QN	-1.39510816732053	1.92286655502549e-36	2.84141374173374e-35
COAD	MFAP5	Smooth QN	-1.39473088021776	7.61931347203965e-51	4.08661273365428e-49
COAD	PYGM	Smooth QN	-1.39100691876683	2.84971503582859e-56	2.44809841679614e-54
COAD	SELENBP1	Smooth QN	-1.38801815821804	3.4936192116463e-34	4.4048281030421e-33
COAD	ABCD4	Smooth QN	-1.38471793130984	0.00014611934228931	0.000268432724318002
COAD	HAPLN1	Smooth QN	-1.38379027125846	7.93212926753514e-40	1.5704686403321e-38
COAD	ATP2B4	Smooth QN	-1.38224512558563	1.62294100866799e-45	5.14117281402107e-44
COAD	CASQ2	Smooth QN	-1.38052206648163	5.78395448487255e-35	7.69448118282849e-34
COAD	FABP1	Smooth QN	-1.37976105243168	1.71050230582582e-18	8.18280409351407e-18
COAD	MYL9	Smooth QN	-1.37937914005845	6.96103836725253e-37	1.08227064308035e-35
COAD	SLC25A30	Smooth QN	-1.37617591007708	0.000510375348112965	0.000880325830155033
COAD	SLC26A2	Smooth QN	-1.37312894298702	6.85009330103117e-36	9.7254055731867e-35
COAD	CAP2	Smooth QN	-1.37145649264569	2.03064896577422e-43	5.3053321046529e-42
COAD	SERGEF	Smooth QN	-1.3694751722287	0.0110031568917457	0.0158346112168691
COAD	SERPINB5	Smooth QN	1.36710373234169	4.40010578499559e-18	2.05169605991262e-17
COAD	PRADC1	Smooth QN	-1.36535023519625	7.52856677266564e-27	5.8932109169507e-26
COAD	LIPG	Smooth QN	-1.36350823836544	5.74650695160088e-06	1.22456045760727e-05
COAD	ALMS1	Smooth QN	-1.36228640221146	0.00844157430026481	0.0123570019757089
COAD	FUCA1	Smooth QN	-1.36142791018279	2.47449930355089e-30	2.35751874436987e-29
COAD	MCAM	Smooth QN	-1.36003201294973	6.8862857463707e-50	3.18750130643652e-48
COAD	PDLIM7	Smooth QN	-1.36002737257138	3.3204189972428e-32	3.63096951187166e-31
COAD	ADH1A	Smooth QN	-1.35874468153092	2.50230706377029e-21	1.41314132063729e-20
COAD	ING3	Smooth QN	-1.3561821300983	8.26020988865396e-06	1.731467072814e-05
COAD	FAM89A	Smooth QN	-1.35357491326474	0.00573205705438898	0.00860827590523571
COAD	NCAM2	Smooth QN	-1.35320873942129	4.49032711223687e-52	2.66189742320147e-50
COAD	AKR1C1	Smooth QN	-1.35317110210721	3.86291012195888e-46	1.31846194970698e-44
COAD	TUBA3C	Smooth QN	-1.35293674422232	3.15219960202282e-31	3.20821760699852e-30
COAD	SENP1	Smooth QN	1.3516021650117	0.00936879372750204	0.0136062266498121
COAD	RNF146	Smooth QN	-1.34886292825813	0.000177456822488504	0.000322726912372796
COAD	MAP3K1	Smooth QN	1.34558260839497	0.0033694500378056	0.00522824353792061
COAD	DMAC1	Smooth QN	-1.34181524066505	1.58453514828892e-05	3.21827946267378e-05
COAD	INA	Smooth QN	-1.34057544064789	1.65280219674809e-43	4.35180671907413e-42
COAD	PLEKHH3	Smooth QN	-1.33835828558986	2.4879398711389e-07	5.89395804480837e-07
COAD	ZBTB2	Smooth QN	1.33644120771992	0.00070469266838804	0.00119296419162484
COAD	SFRP1	Smooth QN	-1.33609147766363	2.84239802529635e-46	9.83392108615326e-45
COAD	ABITRAM	Smooth QN	-1.33377330818884	0.0018940052921005	0.0030364592196778
COAD	SRPX	Smooth QN	-1.33188207480887	2.18784376901923e-52	1.35232757844805e-50
COAD	ELN	Smooth QN	-1.32979701053849	2.23241119856792e-33	2.65921883899918e-32
COAD	NIBAN1	Smooth QN	-1.32963798032905	9.04548414051415e-59	1.04197809923173e-56
COAD	ACTN2	Smooth QN	-1.32947418886785	3.94788232020908e-29	3.50742182997015e-28
COAD	POTEF	Smooth QN	-1.3283048399557	8.48233437679225e-25	5.7980730665909e-24
COAD	HSD11B2	Smooth QN	-1.32602825132654	4.41572034478977e-41	9.77339675439604e-40
COAD	DHRS9	Smooth QN	-1.32138032840232	2.25975609229752e-32	2.50625246254048e-31
COAD	MMP7	Smooth QN	1.32087950840624	4.9579103514133e-19	2.4504308743187e-18
COAD	CAV2	Smooth QN	-1.31812062615634	1.64724387316008e-45	5.18574880193284e-44
COAD	PCSK1N	Smooth QN	-1.31686675942648	1.14816540748115e-42	2.84570971531452e-41
COAD	GFRA1	Smooth QN	-1.31667037043677	1.16271011485202e-55	9.13673832112787e-54
COAD	CDKN1C	Smooth QN	-1.3154975430796	0.000766581677080712	0.00129148054854033
COAD	AKR1C2	Smooth QN	-1.3147336916153	6.35313226653139e-34	7.83475690825166e-33
COAD	MATN2	Smooth QN	-1.31439438954182	6.41039723303304e-71	2.82531290222852e-68
COAD	ACTG2	Smooth QN	-1.31206377574314	6.11074908465602e-24	3.97335878583439e-23
COAD	LUM	Smooth QN	-1.31041636753532	1.5623106372275e-45	4.98023362565258e-44
COAD	HSD17B2	Smooth QN	-1.30943736892876	1.36867616900868e-28	1.18179474661337e-27
COAD	ANK2	Smooth QN	-1.30685691504522	1.27731804852428e-88	4.31605768596355e-85
COAD	ITGA7	Smooth QN	-1.30348588590877	7.34964900825728e-39	1.33998906468892e-37
COAD	TUBB2B	Smooth QN	-1.30287978772888	6.10204219358333e-56	5.02897574929709e-54
COAD	S100A8	Smooth QN	1.30280491234431	2.89524748838906e-16	1.22186193962531e-15
COAD	HSPA2	Smooth QN	-1.30231987406825	2.67259284796227e-37	4.30716593001486e-36
COAD	DMD	Smooth QN	-1.30230565519622	5.20423436377548e-53	3.2972077340995e-51
COAD	GPRC5A	Smooth QN	1.30058365615282	9.98792713249958e-34	1.20820545754353e-32
COAD	CD34	Smooth QN	-1.29905092821421	5.49288744178212e-49	2.40006034471316e-47
COAD	SNCA	Smooth QN	-1.29573502644933	1.69709188253151e-41	3.89217656407735e-40
COAD	RARRES1	Smooth QN	-1.2944295239231	1.21244285319865e-59	1.59617314323048e-57
COAD	NPR2	Smooth QN	-1.29389171752156	0.000464021771061839	0.000804341431814955
COAD	MAOB	Smooth QN	-1.2938440079483	2.0030059774108e-49	9.02420959689479e-48
COAD	DXO	Smooth QN	1.29217961030784	0.00208827478803409	0.00332948120891815
COAD	CMA1	Smooth QN	-1.29111365981042	1.14586599933394e-39	2.22521908721229e-38
COAD	CAVIN3	Smooth QN	-1.28770328886873	1.19438932934648e-57	1.15309758396051e-55
COAD	TENT2	Smooth QN	1.28619876247705	0.00702725274983601	0.0104008265622847
COAD	COL14A1	Smooth QN	-1.28424601220153	6.97648261700481e-39	1.27424512231672e-37
COAD	TOPORS	Smooth QN	-1.28403469249327	1.76590761380094e-28	1.51574982905166e-27
COAD	TNKS	Smooth QN	-1.2808600766172	3.37624887491998e-42	8.05294937530914e-41
COAD	RBM18	Smooth QN	-1.2782033405308	2.34788801061898e-48	9.83493419985316e-47
COAD	SMIM24	Smooth QN	-1.278122627513	6.0516325092516e-34	7.49028067720189e-33
COAD	S100A12	Smooth QN	1.26914339328492	7.88282573395951e-19	3.84358847836208e-18
COAD	FXYD1	Smooth QN	-1.26074879956199	1.48558488210658e-65	3.5855652261701e-63
COAD	CEACAM7	Smooth QN	-1.25930893819352	4.37797541418848e-21	2.44785089760776e-20
COAD	S100A9	Smooth QN	1.25681721154601	6.58949021200085e-16	2.72234276888496e-15
COAD	VAT1L	Smooth QN	-1.25667648743623	2.5299251621463e-71	1.16572051675805e-68
COAD	YAE1	Smooth QN	1.2565849403769	0.000653761031912945	0.00111101015599355
COAD	FERMT2	Smooth QN	-1.25616612895464	1.75737641998927e-36	2.61593608949063e-35
COAD	BCAM	Smooth QN	-1.25606402391283	2.94082941717851e-58	3.10533206270193e-56
COAD	KCNK1	Smooth QN	-1.2536630655667	0.00796940626088383	0.0117080972850115
COAD	B3GALT5	Smooth QN	-1.25263599331086	2.85198327383831e-28	2.41929325915472e-27
COAD	CALB2	Smooth QN	-1.25243369140016	1.23654238547209e-30	1.19607158029872e-29
COAD	MYL6	Smooth QN	-1.25217645013845	2.17986611787491e-44	6.2071075384545e-43
COAD	CCDC85B	Smooth QN	1.25081624068182	0.000110510862491122	0.000206041679799982
COAD	SLC4A4	Smooth QN	-1.25045714991795	5.98586449682759e-41	1.30211820610174e-39
COAD	CDCA8	Smooth QN	-1.25010376680488	0.0010528042730073	0.00174658163309318
COAD	P3H2	Smooth QN	1.24752132793655	0.00281239829847286	0.00440638045620084
COAD	NR1H2	Smooth QN	-1.24673214186556	0.000738043661416615	0.00124671697980007
COAD	KANK2	Smooth QN	-1.24656846280954	2.55125020384226e-48	1.06428079491148e-46
COAD	RHBDD3	Smooth QN	-1.24544196371607	0.00331022612399058	0.00514085936853675
COAD	TMOD1	Smooth QN	-1.24532837583886	2.35356452317227e-45	7.22972229436282e-44
COAD	CALD1	Smooth QN	-1.24488313890125	6.09452314431246e-25	4.21707720913962e-24
COAD	GSTM3	Smooth QN	-1.24376053554639	1.82527333049625e-42	4.4585050002989e-41
COAD	ADIRF	Smooth QN	-1.24260809952341	5.51819935224646e-22	3.24654595668731e-21
COAD	PTGS1	Smooth QN	-1.24177991146465	4.37758327907071e-52	2.62577288165324e-50
COAD	KRT36	Smooth QN	-1.24059960427354	1.16625217095781e-34	1.51180284616359e-33
COAD	CD81	Smooth QN	-1.23704837822831	1.40371539096934e-46	5.06386580720862e-45
COAD	CHL1	Smooth QN	-1.23502677926278	9.99828112651059e-78	1.32927761019775e-74
COAD	RNASE1	Smooth QN	-1.23420234803006	1.76777130618371e-41	4.04512364126056e-40
COAD	FABP2	Smooth QN	-1.23126423861216	3.79075860607212e-21	2.12420784907424e-20
COAD	POTEI	Smooth QN	-1.22860283796531	7.80055427374054e-25	5.3464650894461e-24
COAD	KAT6A	Smooth QN	-1.22794914053434	2.07036632809883e-06	4.56841607922024e-06
COAD	JPH2	Smooth QN	-1.22751960332933	3.76145408827579e-30	3.53381465179348e-29
COAD	CDYL2	Smooth QN	-1.22351895425147	0.00206387897937665	0.00329421212627005
COAD	FBXL17	Smooth QN	1.22208600706721	0.0028123537106657	0.00440638045620084
COAD	TSPYL4	Smooth QN	1.21994143254937	0.0265777940613675	0.0360619861330588
COAD	KLK11	Smooth QN	1.21849600750922	3.55617717238998e-07	8.28902460255627e-07
COAD	IGLV6-57	Smooth QN	-1.21662001624505	4.5988800734004e-31	4.60660546482805e-30
COAD	HPGD	Smooth QN	-1.21658477624536	8.13994754304432e-45	2.41270901297779e-43
COAD	LAMA5	Smooth QN	-1.21488030001249	3.92064693222637e-50	1.883582841326e-48
COAD	LRRC8C	Smooth QN	-1.21348318929153	6.76260571695189e-07	1.54293347181502e-06
COAD	GMNN	Smooth QN	1.21315553944544	3.1731556597279e-08	8.00554477915921e-08
COAD	NPRL3	Smooth QN	-1.21229786113244	0.00187538787736674	0.00300803906849156
COAD	DTNA	Smooth QN	-1.20975618746933	6.47785863378579e-48	2.57513933218379e-46
COAD	THBS2	Smooth QN	1.20847018323985	3.19920330276851e-19	1.59912839645781e-18
COAD	NFASC	Smooth QN	-1.20733512555805	6.10072799716716e-16	2.52523804439704e-15
COAD	COL6A1	Smooth QN	-1.20298663097999	1.6643200305395e-49	7.56556598635825e-48
COAD	ASPN	Smooth QN	-1.20218515817587	1.23712173509222e-29	1.12674780131445e-28
COAD	IGHA1	Smooth QN	-1.19899192002372	1.94799629601346e-36	2.87435785337532e-35
COAD	OLFML2A	Smooth QN	1.19674661571354	0.0215621321958527	0.0296574401722332
COAD	TNS1	Smooth QN	-1.1954796511136	1.09611842860649e-38	1.96313648600424e-37
COAD	BMT2	Smooth QN	1.19348842603913	0.00216673871867908	0.0034426693403213
COAD	PCK1	Smooth QN	-1.19093922135306	1.17527856112104e-44	3.45327500698088e-43
COAD	DNAAF1	Smooth QN	-1.18879485656083	2.0010900512905e-10	5.85765228123934e-10
COAD	HES1	Smooth QN	1.18741126836223	3.10143363937203e-11	9.5589032539721e-11
COAD	C2orf88	Smooth QN	-1.18515264990839	1.44586242008584e-65	3.57480667131956e-63
COAD	FOLR2	Smooth QN	-1.18505475222622	4.25417481518181e-48	1.71129246434516e-46
COAD	SPEG	Smooth QN	-1.18481743141759	8.38359965869689e-36	1.18693505223758e-34
COAD	FAP	Smooth QN	1.1839337030511	1.42285037545176e-28	1.2275263196557e-27
COAD	KLK1	Smooth QN	-1.17956195207477	4.09899630416855e-34	5.14251553655404e-33
COAD	ITGA5	Smooth QN	-1.17855295612704	6.14047602911145e-25	4.24597581903839e-24
COAD	CXCL12	Smooth QN	-1.1761620026208	1.82529502391229e-35	2.50718369341449e-34
COAD	COL6A2	Smooth QN	-1.17484382534836	7.93391511077533e-51	4.23295249883839e-49
COAD	ZBP1	Smooth QN	1.17412444304058	0.0134285549825878	0.0190438251061126
COAD	S100A2	Smooth QN	1.17177856407873	2.80603346972389e-21	1.5802645156995e-20
COAD	LY6H	Smooth QN	1.17160654971751	0.00805411881667477	0.0118239829753269
COAD	RRAS	Smooth QN	-1.16767528849977	1.76738205430896e-45	5.52961477917592e-44
COAD	ASH1L	Smooth QN	-1.16620812699719	6.02526285256045e-14	2.20259969478562e-13
COAD	TBL1X	Smooth QN	-1.16604616901454	0.00138734163191543	0.00226574546845928
COAD	GRID1	Smooth QN	-1.16449544909919	0.00211396943350804	0.00336674126433166
COAD	PDK4	Smooth QN	-1.16360099437388	5.98586563544769e-40	1.19681893385667e-38
COAD	ENO2	Smooth QN	-1.16351436574303	1.32519630029489e-35	1.8452630351771e-34
COAD	HBD	Smooth QN	-1.16107755565658	1.57529873099818e-19	8.04879195369383e-19
COAD	PI16	Smooth QN	-1.1600999106713	4.56360578898848e-55	3.47829111902077e-53
COAD	ETFRF1	Smooth QN	1.1584358563044	0.00189615610163729	0.00303942669233037
COAD	HSPB7	Smooth QN	-1.15603278825364	2.88856496521351e-22	1.72446307728912e-21
COAD	RPAIN	Smooth QN	-1.15506037299613	0.0028348298355573	0.004439467023489
COAD	MSRB3	Smooth QN	-1.15394334259507	1.01145996287123e-37	1.66718205587409e-36
COAD	DSTN	Smooth QN	-1.15387347470443	1.64827514252814e-34	2.12307053618904e-33
COAD	SERPINA1	Smooth QN	-1.15370358053829	2.88851016199751e-41	6.49242295170039e-40
COAD	TGFB1I1	Smooth QN	-1.15293611012948	1.65286172048292e-35	2.28270562132634e-34
COAD	RFXANK	Smooth QN	-1.15285819646297	0.000127149358927242	0.000235546975775851
COAD	GNG11	Smooth QN	-1.15220845073789	2.69872606140961e-63	5.26095886240561e-61
COAD	RBPMS2	Smooth QN	-1.15127893895538	1.48413789454055e-48	6.3213049735116e-47
COAD	HEG1	Smooth QN	1.14862829300385	0.00950901676902235	0.0137980107339793
COAD	ITIH5	Smooth QN	-1.1453373532228	6.14732895809192e-64	1.29823903433704e-61
COAD	AHSP	Smooth QN	-1.14518238301846	4.06322614820534e-17	1.79472433395893e-16
COAD	HMGCS2	Smooth QN	-1.14515633454797	1.68425900681867e-16	7.1706566787572e-16
COAD	SDC3	Smooth QN	-1.1448766265562	0.00383644200818723	0.00591033626702035
COAD	NUDT18	Smooth QN	-1.14483055435478	1.60809523074736e-05	3.26416927394593e-05
COAD	ATP1A3	Smooth QN	-1.14324317302959	1.27310715148219e-47	4.96364892099038e-46
COAD	SLC4A1	Smooth QN	-1.14319047102885	3.08352199474797e-25	2.19044586270218e-24
COAD	CAMK2B	Smooth QN	-1.14265813651862	0.000451498238595494	0.000784376631472583
COAD	FUOM	Smooth QN	1.14250618547855	0.000627407628033029	0.00107017181985038
COAD	PMS1	Smooth QN	-1.14229120459347	0.00438719408865858	0.0067007663819093
COAD	GNG7	Smooth QN	-1.14202305110822	1.00140314127803e-54	7.35595916169229e-53
COAD	CPEB4	Smooth QN	-1.14156246868222	0.000172397044535629	0.000313919317488354
COAD	HPS5	Smooth QN	1.14080148320296	3.12505461460932e-18	1.47205755707689e-17
COAD	CHFR	Smooth QN	-1.14001064781692	2.18430735813015e-24	1.46250486719718e-23
COAD	PCMTD2	Smooth QN	1.13899976680792	4.02905517788413e-40	8.20131171450028e-39
COAD	CES1	Smooth QN	-1.13833844071036	5.17781158954207e-28	4.33422593585367e-27
COAD	PTBP2	Smooth QN	-1.13754576985074	3.71624250652546e-48	1.51901412454228e-46
COAD	CLN8	Smooth QN	-1.13745637853312	1.19303089121877e-09	3.30701507910436e-09
COAD	IGLV10-54	Smooth QN	-1.13661956823214	3.99535927790242e-25	2.80477541551917e-24
COAD	SLC29A3	Smooth QN	1.13512187341737	0.016145522785426	0.0226247117052617
COAD	PDLIM3	Smooth QN	-1.13442092661197	8.24260813925954e-35	1.08795987900617e-33
COAD	CWC25	Smooth QN	-1.13313038240621	1.50922720305581e-05	3.07209561393107e-05
COAD	FGF2	Smooth QN	-1.13223158725432	2.67646534196655e-50	1.31705481415121e-48
COAD	CD36	Smooth QN	-1.13088455948897	6.70773741011869e-28	5.5689053338553e-27
COAD	A2M	Smooth QN	-1.13045618629727	9.38339219822413e-34	1.13915505045986e-32
COAD	KNSTRN	Smooth QN	-1.13007256884584	1.12895488649184e-06	2.53134609253876e-06
COAD	ZNF771	Smooth QN	-1.12771768352584	0.00285189490780762	0.0044648121514202
COAD	CEACAM5	Smooth QN	1.12335513172807	9.91958782921042e-24	6.39255319928201e-23
COAD	KRT13	Smooth QN	-1.12289937856998	6.32051280138883e-06	1.33927755576251e-05
COAD	CFLAR	Smooth QN	-1.122879832195	0.0070683888070302	0.010455604455985
COAD	DHRS11	Smooth QN	-1.12276957219316	7.71119234637149e-43	1.9444864879395e-41
COAD	MYO1C	Smooth QN	-1.12153746413121	7.05310325434239e-62	1.0999585798349e-59
COAD	TMEM50A	Smooth QN	-1.12118157437373	0.00122768527523685	0.00201833370662924
COAD	GLIPR2	Smooth QN	-1.11989959541908	1.2823064780594e-63	2.65280423838532e-61
COAD	SHANK2	Smooth QN	-1.11895722146834	0.00261757962076229	0.00411748013091851
COAD	CAMK2G	Smooth QN	-1.11618913040145	1.25803278198233e-45	4.03565769334014e-44
COAD	VCL	Smooth QN	-1.11594331205346	1.62371014038518e-38	2.84767295728106e-37
COAD	PLAU	Smooth QN	1.11214294163524	1.2894640589764e-36	1.95678101285086e-35
COAD	BCAS1	Smooth QN	-1.11101210295018	2.73854553852192e-24	1.82876390803667e-23
COAD	SAC3D1	Smooth QN	-1.11050927738379	0.00709865337569606	0.0104973084273422
COAD	IGLV2-23	Smooth QN	-1.11007681946422	1.44666760854175e-08	3.73436963274451e-08
COAD	GPT	Smooth QN	-1.10946282772063	7.98796352699001e-40	1.57536938274509e-38
COAD	CNOT6	Smooth QN	-1.10908240914665	9.5752581062208e-22	5.54970791439453e-21
COAD	TPST2	Smooth QN	-1.10864740956484	0.000160790187132418	0.00029405198032858
COAD	THUMPD2	Smooth QN	-1.10779119829627	9.38675305802686e-05	0.000176733870262292
COAD	PCDH18	Smooth QN	1.10771404620399	0.00986456112015075	0.0142934614172339
COAD	ATP1B2	Smooth QN	-1.10661102651861	5.37538105107396e-50	2.50141227409048e-48
COAD	MMADHC	Smooth QN	-1.10545785120859	0.0440396499872851	0.0578952057996511
COAD	HP	Smooth QN	-1.10526862466678	1.11454965010404e-19	5.74386873569125e-19
COAD	EPB41L3	Smooth QN	-1.10435090265031	8.89801189835845e-76	6.93839589335843e-73
COAD	HRNR	Smooth QN	-1.10223524427195	7.48986992047176e-15	2.90676919539902e-14
COAD	FLCN	Smooth QN	-1.10101029953341	0.0138568320131121	0.0196045647057805
COAD	PRNP	Smooth QN	-1.09940626895544	1.15684903105177e-38	2.06825019890155e-37
COAD	ACTN3	Smooth QN	-1.09781672263143	5.04511749460862e-25	3.51493855964588e-24
COAD	LPP	Smooth QN	-1.09711056199512	5.85028575940219e-36	8.36450588759662e-35
COAD	ENTPD5	Smooth QN	-1.09653616455179	6.80015044940666e-29	5.98377822097529e-28
COAD	S100A1	Smooth QN	-1.09633945972577	2.7825613911359e-32	3.06263027382678e-31
COAD	MRGPRF	Smooth QN	-1.09570506034227	1.59361474472161e-36	2.38971489160398e-35
COAD	SMPDL3A	Smooth QN	-1.09265514983283	9.25400774341162e-36	1.30469925584094e-34
COAD	SULT1A1	Smooth QN	-1.09257201882494	1.74328331791701e-24	1.17497759266787e-23
COAD	COL1A2	Smooth QN	-1.09179043572885	6.71716152982183e-31	6.62372241515602e-30
COAD	CADM1	Smooth QN	-1.09144563691282	1.55981981481283e-46	5.58724150627478e-45
COAD	CHGB	Smooth QN	-1.090201544422	5.90573446351788e-31	5.85777204077111e-30
COAD	BSCL2	Smooth QN	-1.08981161674129	0.0231226085487723	0.0316620130837369
COAD	PEX10	Smooth QN	-1.08831413165417	0.000642460933829224	0.00109290593828274
COAD	SDCCAG8	Smooth QN	-1.08692307331679	5.26562573544869e-08	1.30667437160938e-07
COAD	IGLV4-69	Smooth QN	-1.08549503383687	9.39235871693667e-19	4.54464631568435e-18
COAD	SLC2A4	Smooth QN	-1.08217724175363	2.13280499976755e-40	4.43037792677124e-39
COAD	SCARF2	Smooth QN	-1.08118736194007	1.771303675785e-21	1.00988219130667e-20
COAD	PARVA	Smooth QN	-1.07915882804182	6.28660299588646e-33	7.24173801923875e-32
COAD	BAG2	Smooth QN	-1.07887844113949	1.2856823634445e-24	8.74695444176971e-24
COAD	NTN4	Smooth QN	-1.07547946250144	1.06056580980876e-34	1.38543242448858e-33
COAD	PLA2G1B	Smooth QN	-1.07516684283438	1.25004095361892e-08	3.24000642977114e-08
COAD	CACHD1	Smooth QN	1.07412584930485	1.26865578375643e-16	5.44008615902663e-16
COAD	MASP1	Smooth QN	-1.07412290757933	1.53868771952966e-12	5.1647938453219e-12
COAD	PACSIN3	Smooth QN	-1.07127596212227	3.79976582909226e-32	4.14174475371056e-31
COAD	MYBPC3	Smooth QN	-1.07068500138088	8.01635895603562e-26	5.93585323136107e-25
COAD	CEP350	Smooth QN	-1.06997557920974	0.00106204956855741	0.00176022160637097
COAD	NDRG2	Smooth QN	-1.06961144615509	4.43072788919446e-57	3.97471580643931e-55
COAD	CCDC9B	Smooth QN	-1.06890255971422	1.70360176569651e-31	1.77304015388763e-30
COAD	MAP1B	Smooth QN	-1.06648526348158	9.01398833111028e-46	2.93809645377701e-44
COAD	NID1	Smooth QN	-1.06639122131203	1.89615446552505e-46	6.69732328119424e-45
COAD	FAM110D	Smooth QN	-1.06333019492486	6.4599639194012e-12	2.09015813121513e-11
COAD	IGHV3-74	Smooth QN	-1.06327769415583	7.62323322092108e-27	5.96270950312322e-26
COAD	NMES1	Smooth QN	-1.06070829259459	2.47879598343047e-23	1.56071769466054e-22
COAD	CAMP	Smooth QN	1.05990030216156	4.22225673927402e-14	1.56037245957057e-13
COAD	HMGCR	Smooth QN	-1.05975691062036	0.000195132559094074	0.000353224777060111
COAD	SOD3	Smooth QN	-1.05842723120888	8.79222384377605e-38	1.46109464105505e-36
COAD	ACTA1	Smooth QN	-1.05711359259006	4.71370923593354e-31	4.71696648812027e-30
COAD	TFF3	Smooth QN	-1.0554695268393	6.4672120214836e-18	2.99055721983935e-17
COAD	PLA2G2A	Smooth QN	-1.05516612925749	2.20689012948399e-14	8.29178845166018e-14
COAD	COL5A3	Smooth QN	-1.05496755743425	9.58362273047995e-46	3.11375588522036e-44
COAD	COL12A1	Smooth QN	1.0548266798686	1.07129920514682e-26	8.32803684246422e-26
COAD	NNMT	Smooth QN	1.05451125003663	7.52108959882891e-32	8.02539844877144e-31
COAD	CA12	Smooth QN	-1.05421926648666	2.39931984797082e-34	3.06321225426703e-33
COAD	FAM118A	Smooth QN	-1.05261019959808	4.73455438543377e-15	1.86023944981171e-14
COAD	HBP1	Smooth QN	-1.05166396965912	0.00418814638193168	0.00641608582040825
COAD	SPTA1	Smooth QN	-1.05129389155559	4.87618352401551e-25	3.40426118339844e-24
COAD	DDX21	Smooth QN	1.05125590959554	8.97941026395758e-75	6.06828545638253e-72
COAD	MAOA	Smooth QN	-1.05032087420705	9.13665063978011e-40	1.79492689022192e-38
COAD	LCN2	Smooth QN	1.05028343915117	4.22379317522181e-18	1.97039076931539e-17
COAD	LAMC1	Smooth QN	-1.04877782287549	2.3413702618992e-40	4.85367491715177e-39
COAD	PCBP4	Smooth QN	-1.04821435761018	0.0480353932263763	0.0627978825297622
COAD	TP53INP2	Smooth QN	-1.04661873966736	1.37793936023014e-49	6.32043949984294e-48
COAD	HBA1	Smooth QN	-1.04500231719774	1.59559962915892e-26	1.22534798793818e-25
COAD	IFT122	Smooth QN	-1.04153063783608	9.44472973791694e-24	6.09816721995312e-23
COAD	HBB	Smooth QN	-1.0412863141081	4.26482085169878e-22	2.52673810483171e-21
COAD	PPP1R12C	Smooth QN	-1.04059566168826	2.33856052637136e-42	5.68488922202075e-41
COAD	USP30	Smooth QN	-1.03990059536206	4.64261965776747e-09	1.23847988081023e-08
COAD	SYT1	Smooth QN	-1.03730046278366	7.22993739812695e-59	8.72498516723963e-57
COAD	COL2A1	Smooth QN	-1.03721368111774	8.1084478171529e-22	4.73202852748871e-21
COAD	FMO1	Smooth QN	-1.03617209575217	4.83970412551475e-11	1.47593503972151e-10
COAD	APOA2	Smooth QN	-1.0355128215167	4.16579722898357e-17	1.83762778547461e-16
COAD	TTC14	Smooth QN	-1.03508343045018	0.00813434117783321	0.011931387139299
COAD	DCLK1	Smooth QN	-1.03456988667259	2.36106007231428e-57	2.21611721787499e-55
COAD	ANXA10	Smooth QN	-1.03390653780171	0.00173584425235426	0.00279571865047905
COAD	PDE2A	Smooth QN	-1.03174387274103	9.72047908980858e-32	1.02642183888947e-30
COAD	TSPAN7	Smooth QN	-1.03143418912649	3.97592252430523e-17	1.75769413994253e-16
COAD	LILRB5	Smooth QN	-1.03127059394254	3.99494197368627e-53	2.56308397387707e-51
COAD	PALM	Smooth QN	-1.03098362509008	4.77486532965725e-54	3.36130623935663e-52
COAD	JAM3	Smooth QN	-1.03060553849839	2.73941911183229e-47	1.04790534100543e-45
COAD	F13A1	Smooth QN	-1.03008127127346	4.05696769529173e-32	4.40315648042529e-31
COAD	COL6A3	Smooth QN	-1.02957080461412	4.20577876907704e-45	1.27265610095922e-43
COAD	MAGED4	Smooth QN	-1.02903263471829	4.44873332380902e-33	5.18950629498873e-32
COAD	MAP1LC3A	Smooth QN	-1.02604687325167	1.39067372312563e-54	1.01419133318882e-52
COAD	ZDHHC17	Smooth QN	-1.02567964781542	0.00067442401937703	0.00114420690952719
COAD	PHLPP1	Smooth QN	-1.02488696052881	6.46059354985131e-09	1.70327794056808e-08
COAD	HSPB1	Smooth QN	-1.02307790224024	2.32544272499138e-27	1.86643015860947e-26
COAD	LRP6	Smooth QN	1.0229331684091	0.0150287730638274	0.0211769074990295
COAD	RGS14	Smooth QN	-1.02252281228183	0.00797600180098356	0.0117143915179036
COAD	IGHV3-38	Smooth QN	-1.022100568039	9.75056385040614e-24	6.2876250478096e-23
COAD	MT2A	Smooth QN	-1.02200500488364	2.97235775900443e-10	8.60633836133331e-10
COAD	AKAP12	Smooth QN	-1.02034650217061	8.30897472712328e-37	1.27811952668966e-35
COAD	METTL7A	Smooth QN	-1.01944430856189	1.2959470381849e-65	3.28425378152009e-63
COAD	CAB39L	Smooth QN	-1.01857184249845	6.45943240364035e-25	4.45437185548995e-24
COAD	CLDN1	Smooth QN	1.01789681150322	1.87721537373541e-43	4.91714011461391e-42
COAD	TUBB2A	Smooth QN	-1.01545334072474	4.72404741029921e-22	2.78740795100134e-21
COAD	CNRIP1	Smooth QN	-1.01448543299338	4.36621267564154e-50	2.08605233588723e-48
COAD	PRKAR2B	Smooth QN	-1.01433878837566	3.99621162413146e-73	2.2505331796567e-70
COAD	PLIN1	Smooth QN	-1.01265189110151	1.67551956844707e-11	5.27804284193534e-11
COAD	DYNC1I1	Smooth QN	-1.01118628279311	4.81224703890413e-46	1.62605827444571e-44
COAD	CACNA2D1	Smooth QN	-1.01103864362376	9.62203209499516e-31	9.41491692538281e-30
COAD	SH3BGRL	Smooth QN	-1.01056126214038	3.57790387435579e-27	2.84241470018375e-26
COAD	PALLD	Smooth QN	-1.00980475685312	4.52873482831111e-23	2.82162169358265e-22
COAD	BCL3	Smooth QN	-1.00973001475545	0.00663272955495683	0.0098557577687771
COAD	CTF1	Smooth QN	-1.00892360460909	1.33976614949676e-24	9.09659039346861e-24
COAD	PLXNA4	Smooth QN	-1.00512329011594	0.000321963881159728	0.000567410963719778
COAD	MXRA7	Smooth QN	-1.00464094415416	5.97703788042967e-28	4.98266718699963e-27
COAD	ARHGEF37	Smooth QN	-1.00412552619882	9.4649572232242e-41	2.0156779699963e-39
COAD	RSU1	Smooth QN	-1.00344492821579	4.18407746578602e-31	4.20773742764612e-30
COAD	LHPP	Smooth QN	-1.00273835209021	3.45853503155735e-37	5.46944923789342e-36
COAD	LTF	Smooth QN	1.00222634097249	4.95650361131603e-14	1.82506636788633e-13
COAD	PCGF2	Smooth QN	1.00166051752873	0.00245724895119929	0.00387992719911326
COAD	HBG2	Smooth QN	-1.00119391736592	4.72476682896974e-13	1.63519840714463e-12
COAD	ZFHX3	QN	5.44628234507134	6.64610400523841e-20	3.26254509932696e-19
COAD	ZFP36	QN	3.9809679367771	5.43837911546453e-19	2.55937089570399e-18
COAD	ADAM28	QN	3.77042818399202	1.8409650945731e-16	7.56459795852758e-16
COAD	CBX2	QN	3.36036291031713	1.78962139647809e-12	5.78857437654703e-12
COAD	ORC6	QN	3.29909356503237	1.25197207704422e-16	5.21200860164158e-16
COAD	SH3RF3	QN	-3.18282862729368	2.49759784449179e-10	7.06816006410196e-10
COAD	ZNF691	QN	3.12095771192959	1.68627792236869e-09	4.51261861115402e-09
COAD	FBXW5	QN	2.93104779082759	2.48301797815467e-10	7.03082492864633e-10
COAD	PRDM2	QN	-2.92823923522931	4.47554177514736e-09	1.16478990949085e-08
COAD	STK16	QN	2.82047256026891	6.0131320658515e-09	1.55023193671253e-08
COAD	HBM	QN	2.63616138406999	7.42195488852784e-11	2.17760800882798e-10
COAD	CBFA2T2	QN	-2.48556743605661	2.25927230077266e-09	6.00006374454609e-09
COAD	XYLT2	QN	-2.48244331761923	2.01881837173673e-08	5.02943274374422e-08
COAD	PRDM15	QN	-2.41543826361365	9.83193515951894e-06	2.01835412539578e-05
COAD	STK17A	QN	2.40659526102267	6.65465682021925e-07	1.49177921686339e-06
COAD	MED31	QN	-2.32961871743515	2.50939641573296e-09	6.64344514658789e-09
COAD	KATNIP	QN	2.296698587132	2.07194806303611e-06	4.47927863403648e-06
COAD	IFI44L	QN	2.25368917867043	1.43050224350941e-06	3.13196571111336e-06
COAD	CHGA	QN	-2.15996340664617	2.6260707288966e-56	1.68484044169777e-54
COAD	ANGPT2	QN	-2.15954162039175	3.36238959656699e-21	1.78080163742944e-20
COAD	GAP43	QN	-2.06889723904857	7.57735226598857e-80	8.5346244355918e-77
COAD	TAZ	QN	-2.06797310030672	1.65920607313043e-06	3.61163237348575e-06
COAD	NKIRAS1	QN	2.03571988299312	3.0321519733641e-08	7.45318248156932e-08
COAD	OGN	QN	-2.02412567825458	1.21156554780588e-67	3.14913845079698e-65
COAD	ZHX3	QN	-2.00083531680578	3.9135263183337e-05	7.68676928675619e-05
COAD	HAUS7	QN	-1.99219291227671	4.39133156720657e-06	9.25466280598191e-06
COAD	ADH1B	QN	-1.96311463510986	1.49349849500751e-67	3.78489856097279e-65
COAD	AQP8	QN	-1.95626991752704	1.9298259461026e-31	1.83170839097772e-30
COAD	PKIB	QN	-1.95264851117497	5.62626443611052e-35	6.70193214910134e-34
COAD	JMJD4	QN	-1.94824882834155	0.000199068889861147	0.000368712102415941
COAD	GCG	QN	-1.94018473245851	2.0658423191248e-38	3.03939674731032e-37
COAD	LAT2	QN	-1.89155946052624	3.68910311642057e-06	7.82188627717115e-06
COAD	REST	QN	1.83367039188945	0.00164670256271787	0.00280969780965444
COAD	SECISBP2L	QN	-1.82684602945939	0.00030879264897294	0.000561778729834654
COAD	FHL1	QN	-1.81179069797275	8.38146753845105e-50	3.00222390237732e-48
COAD	NR2C1	QN	1.81147824632559	8.1449454951957e-06	1.68225983057862e-05
COAD	ZHX1	QN	-1.80581857355878	1.31649418812408e-06	2.88796831530271e-06
COAD	MITD1	QN	1.80387391079849	0.000155974759377186	0.000292150062048509
COAD	ADH1C	QN	-1.78577754089915	5.31879766680016e-35	6.3506068254833e-34
COAD	CTDSPL	QN	-1.78525768544939	0.000268447757230755	0.000491644971101746
COAD	HSPB6	QN	-1.78378101538424	1.31627882292914e-39	2.09797459560262e-38
COAD	SYNM	QN	-1.76717414845389	8.2114393411572e-33	8.48515398586244e-32
COAD	NCAM1	QN	-1.73564535753182	2.2868572535158e-93	2.31818719788897e-89
COAD	MYH11	QN	-1.72364605062407	8.42605833445935e-37	1.13282431480656e-35
COAD	PRPH	QN	-1.71580500312411	1.65298959385698e-58	1.30909027444752e-56
COAD	APBB1	QN	-1.702475838818	8.07371023197396e-07	1.79954266977837e-06
COAD	PGM5	QN	-1.70102313349172	8.27459384882848e-41	1.45624232370789e-39
COAD	SCGN	QN	-1.69780430037792	5.86093301489473e-89	2.97061389859939e-85
COAD	MPZ	QN	-1.6680154237073	1.46857975540873e-53	7.12296314860208e-52
COAD	GNAO1	QN	-1.65745248226189	1.4512388504391e-54	7.62238768233222e-53
COAD	CAVIN2	QN	-1.65075415326897	3.38159905692705e-55	1.90440386889275e-53
COAD	CCNL2	QN	-1.64896533389309	0.000320905891767729	0.000582689535426821
COAD	PPP1R14A	QN	-1.64460225348181	1.46533202603264e-43	3.11406095343665e-42
COAD	PDP2	QN	1.64089771687929	0.0003598032252297	0.000651308088241691
COAD	ING3	QN	-1.63889462816789	1.77063814494634e-09	4.73088004093859e-09
COAD	TPM2	QN	-1.63746112734721	5.01535826810486e-27	3.6211315358817e-26
COAD	SNCG	QN	-1.63403856018377	3.78752892518329e-61	4.46443961797476e-59
COAD	SST	QN	-1.62592125464336	4.78709721794176e-45	1.14720578010108e-43
COAD	CLCA1	QN	-1.62471937473048	3.4148677703578e-31	3.18752436354669e-30
COAD	ADSS1	QN	-1.62221754452459	2.61403144524247e-44	5.9413535337271e-43
COAD	CHPT1	QN	-1.61594498867447	0.000760728607135697	0.00133670464381591
COAD	CA2	QN	-1.61490660230563	1.37562379245735e-42	2.74501936695672e-41
COAD	MYLK	QN	-1.61233146537684	9.57430622697186e-43	1.93336139886083e-41
COAD	SMCR8	QN	-1.60643484449982	1.27060373245413e-05	2.58429174074791e-05
COAD	BTN3A1	QN	1.60448972277661	5.61215125421974e-05	0.000108610876792718
COAD	ZG16	QN	-1.59901878078716	6.23976053300695e-37	8.43366033641219e-36
COAD	LPAR1	QN	-1.59154383036468	3.35957590369734e-78	3.09600190325272e-75
COAD	PTN	QN	-1.58815439826313	3.20849401244454e-59	2.87827467293366e-57
COAD	PLIN4	QN	-1.58639360377284	5.21146741372151e-32	5.08946485288005e-31
COAD	DES	QN	-1.58205613635796	2.72790765954766e-27	2.00527918381687e-26
COAD	TSEN15	QN	1.5796773259256	0.000358834765291985	0.000649671015496491
COAD	ALMS1	QN	-1.5789158908027	0.0154560963408196	0.0233430346553767
COAD	COL21A1	QN	-1.57685750481665	1.76506516636718e-58	1.3763435070357e-56
COAD	PLP1	QN	-1.5765885669899	9.87372620761698e-81	1.42985660809448e-77
COAD	TMEM35A	QN	-1.57600558651504	5.57968014988717e-47	1.54117759344431e-45
COAD	UGT2B17	QN	-1.56850724574702	6.88530092755462e-18	3.06931818393233e-17
COAD	HFE	QN	-1.56451871998763	0.000137399843701719	0.000258264827666294
COAD	ZBTB14	QN	-1.56390590328842	1.28442863997183e-09	3.46283327749852e-09
COAD	ITGB8	QN	-1.55741271975758	2.27907636718477e-06	4.912395733394e-06
COAD	CFL2	QN	-1.55557756941879	4.35713534864207e-37	6.0092899359435e-36
COAD	SMPX	QN	-1.55523871054009	4.86751164699195e-35	5.84620445089543e-34
COAD	COPS9	QN	1.55242289494331	0.000264892353845439	0.000485484323075612
COAD	TPPP	QN	-1.55132814330859	1.29500536170496e-55	7.67688266175624e-54
COAD	LMOD1	QN	-1.54511622116999	3.61430206285154e-37	5.0189287686474e-36
COAD	LYVE1	QN	-1.53909059873805	4.28052446149792e-58	3.2872482171367e-56
COAD	FLNC	QN	-1.53881701284088	3.86806114464816e-34	4.38106545511714e-33
COAD	MUSTN1	QN	-1.53870278475461	5.2396852777633e-37	7.14867963131718e-36
COAD	CADM3	QN	-1.5295209787092	2.16471461524243e-83	5.48592801367813e-80
COAD	PLXNB3	QN	-1.52499236292994	0.000126725150878355	0.000238642551449728
COAD	NEGR1	QN	-1.52334180350691	1.88721028222245e-73	1.00687634899416e-70
COAD	DCN	QN	-1.5129825720439	5.61735115578506e-64	9.03858550257034e-62
COAD	SYNPO2	QN	-1.50927129406421	7.59427222032761e-35	8.94113095208606e-34
COAD	S100P	QN	1.50588852503698	1.69704987256407e-39	2.67127244692267e-38
COAD	ITLN1	QN	-1.50525887553377	3.17066965296976e-28	2.47429393934984e-27
COAD	CKB	QN	-1.49958538825413	5.75934475284266e-40	9.47767496096852e-39
COAD	MAP3K1	QN	1.49685905655458	0.00246009495762879	0.00411721687064273
COAD	SMTN	QN	-1.49441278810921	1.41037074774537e-35	1.74140417416502e-34
COAD	CACHD1	QN	1.49217539494814	2.84791380261854e-27	2.09046359284172e-26
COAD	GP1BA	QN	-1.49172051236268	0.00191139537493479	0.00323469364202236
COAD	RRN3	QN	-1.49030157909507	1.69258819301429e-05	3.4063463396041e-05
COAD	LDB3	QN	-1.48814063607342	4.61161664480925e-42	8.83704308665999e-41
COAD	ALDH1A1	QN	-1.48659559563219	2.81943231062081e-53	1.3418115179701e-51
COAD	CNN1	QN	-1.48489116639459	3.41987428682241e-27	2.49584345900063e-26
COAD	RECQL4	QN	-1.48454227778003	1.030463018072e-09	2.79598597810382e-09
COAD	S100B	QN	-1.47725306086772	7.92752771817001e-50	2.84969320847835e-48
COAD	CRYAB	QN	-1.47640121707927	1.30122786600819e-49	4.53283397859967e-48
COAD	HRNR	QN	-1.47544660277452	2.94605678229723e-13	9.98467990710364e-13
COAD	PPP1R12B	QN	-1.47368706735703	6.94118541102798e-40	1.13671722958951e-38
COAD	UCHL1	QN	-1.47086552124975	1.81357549093768e-56	1.18607837107324e-54
COAD	FOXO1	QN	-1.46691490807072	3.75748718077081e-06	7.95855569399784e-06
COAD	CAV1	QN	-1.46386676408301	4.45298562731897e-57	3.07074253769608e-55
COAD	NFASC	QN	-1.46279868603245	4.22459502411352e-23	2.50877092908253e-22
COAD	PLEKHH3	QN	-1.45463219350227	5.39042326117648e-09	1.39537080180148e-08
COAD	ACSL6	QN	-1.45044312289259	1.16516748528507e-16	4.86147209110549e-16
COAD	CPA3	QN	-1.44097549663697	6.30957070753777e-34	7.04406588791965e-33
COAD	FCGBP	QN	-1.44050046200742	4.53167367104296e-34	5.08721771908776e-33
COAD	SLMAP	QN	-1.44022727774244	1.41701369322202e-35	1.74747783554642e-34
COAD	CA4	QN	-1.43654547556413	5.56302113326583e-48	1.66841258070757e-46
COAD	SENP1	QN	1.42837131552334	0.00633007804560101	0.0100956578269757
COAD	SORBS2	QN	-1.4219602595703	3.87534628213986e-45	9.39817829235688e-44
COAD	GSTM2	QN	-1.41682363691012	2.67485389784698e-61	3.22797547172319e-59
COAD	USP43	QN	-1.41549078947185	0.000430510001888188	0.000773910248118561
COAD	HSPB8	QN	-1.41389539462694	1.10525506806284e-30	9.97682157164111e-30
COAD	S100A8	QN	1.41006200680017	3.42681423702204e-21	1.81397472170717e-20
COAD	POLR1H	QN	1.40654966280694	3.94240095417041e-05	7.74198343131062e-05
COAD	UGT2A3	QN	-1.40617241368351	3.15638012989539e-42	6.15312026475954e-41
COAD	YAE1	QN	1.38827254637623	1.64208554858271e-05	3.3079930854497e-05
COAD	EHD2	QN	-1.38807199257299	8.19399641196259e-54	4.05183129892999e-52
COAD	RAD51B	QN	1.38237030377944	1.47704343930134e-45	3.68787914881716e-44
COAD	CEP57	QN	-1.37596298655045	0.000311601621591408	0.00056668561859923
COAD	GTSE1	QN	-1.37427823645585	0.0163019700598914	0.0245291777493126
COAD	S100A9	QN	1.37134249635847	4.95941132204064e-21	2.60349832063832e-20
COAD	PCP4L1	QN	-1.36961378083017	2.93840188360527e-43	6.10380735534973e-42
COAD	AKR1B10	QN	-1.36497741169704	3.18978076676427e-29	2.65256830456845e-28
COAD	P3H2	QN	1.36496202683782	0.00111355837460879	0.00192827831284751
COAD	NPR2	QN	-1.36278721624697	0.000329642512066725	0.000598065805931414
COAD	CA1	QN	-1.36263232842192	4.48729799194444e-31	4.14655786183598e-30
COAD	FBXW8	QN	-1.35652230781882	5.14830929714515e-31	4.72293315340818e-30
COAD	CAVIN1	QN	-1.35602463780875	3.52670627484974e-55	1.96429788506329e-53
COAD	PDE2A	QN	-1.35478792876617	3.57255273278877e-32	3.54700950561017e-31
COAD	SERPINB5	QN	1.35027676944913	3.96239055579944e-19	1.88134674773484e-18
COAD	ELF2	QN	-1.34981534985603	1.10201855276275e-06	2.43009834008179e-06
COAD	S100A12	QN	1.3496241316116	7.5753395238633e-22	4.16212556929009e-21
COAD	ABI3BP	QN	-1.34824844822925	8.65342375420553e-66	1.67120041465795e-63
COAD	DNAJB5	QN	-1.34310548088673	1.29286609990235e-36	1.7154167087317e-35
COAD	IGHA2	QN	-1.33840875837606	1.15233528795859e-35	1.4385742381818e-34
COAD	CSRP1	QN	-1.33755706339679	1.01580050945993e-25	6.90158831393785e-25
COAD	TENT2	QN	1.33099817675068	0.00385452299572521	0.0063102874043389
COAD	GPRC5A	QN	1.32790441833901	2.96277202882852e-37	4.12549726047179e-36
COAD	PAPPA	QN	-1.32699828125141	0.00336477092647606	0.00554522563513052
COAD	ZNF503	QN	-1.32636712517672	4.09352039367217e-54	2.05425822924034e-52
COAD	TMEM237	QN	-1.32636700768843	0.00261018428192981	0.00435689742564177
COAD	POMT1	QN	-1.32157649583163	0.00127843635248139	0.00220137749364767
COAD	EML1	QN	-1.32035576169029	1.49489517149499e-59	1.37761385031316e-57
COAD	AOC3	QN	-1.31986454580137	9.98828507387974e-51	3.90931450941772e-49
COAD	SLC26A3	QN	-1.31349637354892	4.55657325958902e-42	8.76470268168006e-41
COAD	JCHAIN	QN	-1.30587240970605	4.98581097830817e-41	8.94533909506371e-40
COAD	LIMS2	QN	-1.30579679473981	1.47689125024434e-37	2.0822317946769e-36
COAD	PCGF2	QN	1.30396362700456	5.3562098634677e-06	1.12413870364331e-05
COAD	UGT1A10	QN	-1.30390509886998	1.37090259482457e-30	1.22980881448997e-29
COAD	GPBP1	QN	1.30181521746745	8.90105588107616e-29	7.1548197727556e-28
COAD	LAMB2	QN	-1.30143598049875	1.82218864503668e-46	4.87375363977225e-45
COAD	COL28A1	QN	-1.30123317140705	6.8995749830213e-62	9.08324566271259e-60
COAD	DIAPH3	QN	-1.29833063709517	0.000316367405256089	0.000574940191301716
COAD	FBXL17	QN	1.29227943241942	0.00207809139262776	0.00350276229582102
COAD	L1CAM	QN	-1.29095631565008	5.4095431209037e-84	1.82788462055336e-80
COAD	IRF7	QN	-1.28406948286946	9.47328057599729e-08	2.25318266538913e-07
COAD	ATP2B4	QN	-1.28275832800807	3.47643337005089e-44	7.79659404252343e-43
COAD	N4BP2L1	QN	-1.27992783501836	0.0110453631123325	0.0170265884838374
COAD	SYN1	QN	-1.2796089191598	4.69729814299785e-55	2.56002748793383e-53
COAD	SYN2	QN	-1.27384603551814	6.41087173411671e-58	4.81385235324008e-56
COAD	SORBS1	QN	-1.27204262731884	5.24856958174766e-34	5.87248894593554e-33
COAD	OLFML1	QN	-1.26940793884492	4.73915542972882e-44	1.06050372165918e-42
COAD	MLLT3	QN	-1.26665405850014	0.000644239658208221	0.00114032781827427
COAD	VWA3B	QN	1.26423605992726	1.52508461032072e-15	5.9097028649928e-15
COAD	CAP2	QN	-1.26095759683647	3.86558520177684e-42	7.47813686839921e-41
COAD	PDK4	QN	-1.26062021155571	1.5525442367284e-33	1.68142531279015e-32
COAD	MT1E	QN	-1.25872495917223	1.01618802611814e-15	3.9926736514572e-15
COAD	TSPYL4	QN	1.24860266898686	0.0216566420764094	0.0319553683738809
COAD	ASNSD1	QN	-1.24614808715482	0.000727200569209862	0.00127913103766795
COAD	FUCA1	QN	-1.24443194756349	1.42272963393779e-28	1.13115374895901e-27
COAD	LRP1B	QN	1.24425268137413	8.73288570806185e-10	2.37715527450652e-09
COAD	DSTYK	QN	-1.23597538481074	0.00104058341623038	0.001806850649251
COAD	GPM6B	QN	-1.23571453031334	7.7737826226406e-72	3.42621019329164e-69
COAD	PCDH18	QN	1.23405085832229	0.00585564387237673	0.00938625267778035
COAD	ZBP1	QN	1.23321502261487	0.00568435295513998	0.0091290060054268
COAD	NIBAN1	QN	-1.22901559254539	1.7335429369279e-57	1.23752991208719e-55
COAD	KLK11	QN	1.2247863827763	3.03415317139712e-08	7.45629350265518e-08
COAD	NSUN6	QN	-1.22422479206912	0.000681919161166921	0.00120449808969316
COAD	COL4A5	QN	1.22381733369145	3.1019381570921e-07	7.09324319838544e-07
COAD	CTHRC1	QN	1.22096395763689	1.07417458868577e-32	1.099889677324e-31
COAD	MCAM	QN	-1.21757523799059	7.07104867026558e-46	1.80098543644427e-44
COAD	CAMK2B	QN	-1.21724496886115	0.000132084201178168	0.000248457514815938
COAD	CKAP2	QN	1.21420619283901	1.3568465374732e-30	1.21827753324764e-29
COAD	FLNA	QN	-1.21413281910704	1.09466975092819e-30	9.89007777643413e-30
COAD	DACT3	QN	-1.21238417532905	1.39890009593838e-50	5.41246193607915e-49
COAD	TPPP3	QN	-1.20918141570874	2.75894340180194e-42	5.39911375754175e-41
COAD	LRP6	QN	1.20638590588967	0.00891912174209699	0.0139483395710641
COAD	FABP4	QN	-1.20400573542207	1.73696947076648e-15	6.69747414422206e-15
COAD	CD34	QN	-1.20387105790052	1.11520130344445e-47	3.24850448649897e-46
COAD	ACTN2	QN	-1.20360640743871	1.93694095821776e-28	1.529187733135e-27
COAD	HSD11B2	QN	-1.20293576644766	5.41753960323494e-38	7.81189174366894e-37
COAD	SCG2	QN	-1.20120610936049	9.9266067718391e-70	3.46986251193562e-67
COAD	SOS2	QN	-1.19922912353613	3.42372901157422e-17	1.4718550038307e-16
COAD	IGHV3-64	QN	1.19860402178391	0.0010436727221784	0.00181159424395932
COAD	DXO	QN	1.19801783157791	0.00236292403919784	0.00396113130235629
COAD	SRSF8	QN	-1.19785391632395	1.59896037242327e-05	3.22496245428863e-05
COAD	TUBA3C	QN	-1.19566933795437	1.61352251224014e-27	1.20443871182462e-26
COAD	ACTG2	QN	-1.19557901061271	1.50698550248479e-23	9.14201797647417e-23
COAD	SLC26A2	QN	-1.19522234648964	5.01074955276289e-34	5.61259317307817e-33
COAD	SELENBP1	QN	-1.19503208654356	1.25530986070496e-30	1.13011332663998e-29
COAD	CFLAR	QN	-1.19430481272602	0.00242982189539521	0.00406925576010112
COAD	MAOB	QN	-1.19303095392955	7.00939963301824e-48	2.06553151395075e-46
COAD	ABCA8	QN	-1.1926911528842	4.23584697454085e-64	6.92560980337429e-62
COAD	LYPD3	QN	1.19144673711599	0.00347185279444019	0.00571055845809512
COAD	KAT6A	QN	-1.19131186062085	1.65033723473242e-05	3.32395560271856e-05
COAD	TPSB2	QN	-1.19130526507613	1.04159314713064e-39	1.68272616838833e-38
COAD	SHANK2	QN	-1.19084659835755	0.00210398351275129	0.00354404800079093
COAD	TPM1	QN	-1.1881256584228	7.86409976031522e-24	4.83728029552884e-23
COAD	CEP350	QN	-1.18426435183757	0.00226591092541681	0.00380794745539625
COAD	APCS	QN	-1.18324693252239	3.37322612097602e-32	3.35239148905234e-31
COAD	PRELP	QN	-1.17958529581757	1.08522810682234e-32	1.11008651048013e-31
COAD	GFAP	QN	-1.17898966842296	0.0178175563329725	0.0266750212003163
COAD	SHANK3	QN	-1.17818828242974	3.2084109315601e-42	6.24254541520629e-41
COAD	SFRP1	QN	-1.17649687560395	2.84039056894823e-45	6.97168019308189e-44
COAD	ABCD4	QN	-1.17034883479073	0.000688988305517717	0.00121571356884823
COAD	TMEM120B	QN	-1.16915446272215	0.00350556171426049	0.00576413286252369
COAD	HSD17B2	QN	-1.16815293604815	1.70299805915712e-27	1.26935965629968e-26
COAD	CAV2	QN	-1.16793439293758	1.19080923937172e-40	2.06699199649162e-39
COAD	VAT1L	QN	-1.16760110855281	9.62951690640608e-71	3.86103538274056e-68
COAD	ERCC1	QN	-1.16740536106402	3.74177701590783e-05	7.36226584050032e-05
COAD	SERGEF	QN	-1.16415777183391	0.0202971645035558	0.0301115698189003
COAD	POTEF	QN	-1.16285792000972	2.04197277061432e-24	1.28888405826384e-23
COAD	HSPA2	QN	-1.16248861327385	1.03084028553411e-33	1.1333652900715e-32
COAD	SRPX	QN	-1.16120996719512	3.30870190219068e-50	1.22858282719806e-48
COAD	B3GNT2	QN	1.15789123091052	1.98326536974911e-07	4.59948777239687e-07
COAD	TNXB	QN	-1.15579675232622	2.45518650278128e-66	5.29536714440294e-64
COAD	DEFA3	QN	1.15577320429754	3.46815593208448e-24	2.16082954416351e-23
COAD	TTC3	QN	-1.15555665998383	5.80626397900719e-17	2.4668104759093e-16
COAD	PPP1R16A	QN	-1.15328224890491	0.00284551976850551	0.0047325732392683
COAD	TMOD1	QN	-1.15285603029818	6.877494714327e-44	1.51230290497034e-42
COAD	CHD6	QN	-1.15201329918492	1.26372484775568e-08	3.19460817498737e-08
COAD	ZNF771	QN	-1.14981425291387	0.000615207241400619	0.00109160787783618
COAD	AKR1C1	QN	-1.14924461919087	1.14224297970796e-44	2.655714927821e-43
COAD	SLC29A3	QN	1.14792688834547	0.00661096998051627	0.0105171692863298
COAD	BCAM	QN	-1.14766866965522	1.02516866350907e-56	6.83693075131016e-55
COAD	THBS2	QN	1.14372758460572	1.50644433105474e-19	7.26836086811133e-19
COAD	LIN37	QN	-1.14321344842795	5.8496873023345e-07	1.31452627319363e-06
COAD	KANK2	QN	-1.14185688478571	1.62092504978726e-45	4.02728363472878e-44
COAD	FRMD6	QN	-1.14124881096019	0.000388417476844777	0.000700977027376803
COAD	DPT	QN	-1.13988745536813	1.14633156983163e-51	4.70460045481101e-50
COAD	VGF	QN	-1.13788604718983	2.32314227936963e-17	1.00639714897307e-16
COAD	PTGS1	QN	-1.1359204475388	3.40765733373654e-50	1.26070884642654e-48
COAD	SNCA	QN	-1.13115784707699	4.37853612093383e-37	6.03060063286769e-36
COAD	RNASE1	QN	-1.12923228733506	2.24099814281465e-39	3.50030788500957e-38
COAD	JPH2	QN	-1.12814173076672	8.64528352510365e-29	6.96086092883048e-28
COAD	NLRC4	QN	-1.12284856253603	2.08833577959651e-11	6.33626453090986e-11
COAD	TUBB2B	QN	-1.12283011414932	7.34560202963103e-50	2.64990632649003e-48
COAD	MFAP5	QN	-1.12236557501049	3.01268869709189e-44	6.77153554820853e-43
COAD	MATN2	QN	-1.12211136713669	2.30578547132616e-69	7.30429603838541e-67
COAD	HOXB7	QN	-1.12036070618236	0.00852183894917128	0.0133620852943154
COAD	PAMR1	QN	-1.11990147395734	4.64041623053947e-08	1.12589514908996e-07
COAD	COL14A1	QN	-1.11965591331429	8.2546977484301e-34	9.13513876373755e-33
COAD	ELF4	QN	1.11858579384264	0.00171028780685895	0.00291185547499651
COAD	CEACAM5	QN	1.11321607016046	5.2449087828828e-27	3.77879462203859e-26
COAD	ITGA7	QN	-1.11276141324033	1.04623306704914e-37	1.48538719897439e-36
COAD	TAGLN	QN	-1.11268895449344	4.17659016417235e-19	1.98026634678275e-18
COAD	TREM1	QN	-1.11159406577645	6.38198391753348e-05	0.000122922612525246
COAD	CEACAM7	QN	-1.11098417568809	1.33530903172982e-18	6.16114139947434e-18
COAD	TPGS1	QN	-1.10908978280342	0.0105472784789446	0.0163009242172681
COAD	KRT36	QN	-1.10870287388472	4.46861529503221e-37	6.13798824468042e-36
COAD	LAMA5	QN	-1.10619906210404	1.67261363670923e-48	5.28202007330887e-47
COAD	HEG1	QN	1.10411221951098	0.0156986310735796	0.0236881546878352
COAD	POLE	QN	1.10402195425735	4.38688362013866e-17	1.87794929296223e-16
COAD	NNMT	QN	1.10341062476585	1.4354725290432e-36	1.89718188095318e-35
COAD	AMY2B	QN	-1.10234875958385	0.00269483505004785	0.00449375602933625
COAD	FERMT2	QN	-1.10095166437078	2.60791934976528e-32	2.60972146580165e-31
COAD	PDLIM7	QN	-1.09971669596818	7.69481902282719e-28	5.85603456714709e-27
COAD	LCN2	QN	1.09690762046847	2.34656035745571e-21	1.25327093485398e-20
COAD	FOLR2	QN	-1.09492581742623	5.82357057798562e-46	1.4945198721276e-44
COAD	FABP2	QN	-1.09329334436555	5.43028481162579e-19	2.55674858966329e-18
COAD	TNS1	QN	-1.09164965652606	3.81750354047501e-36	4.90469371226809e-35
COAD	CAMP	QN	1.09088898243951	1.28006754353198e-16	5.32023152471655e-16
COAD	CALB2	QN	-1.0906432632199	4.03630472163964e-29	3.33192353121018e-28
COAD	KNSTRN	QN	-1.09043713124073	1.56499724973446e-07	3.6604469590582e-07
COAD	NIN	QN	-1.08917141409667	1.07999741780647e-43	2.3194775051492e-42
COAD	CDYL2	QN	-1.08827501665419	0.00485073968683871	0.00784867489313393
COAD	SDC3	QN	-1.08802009293342	0.00217772439542363	0.00366460693831496
COAD	ELN	QN	-1.08732969131168	5.87619884439928e-29	4.80379255529642e-28
COAD	ATP23	QN	1.08683702334509	2.99935016681023e-06	6.41037584671206e-06
COAD	C2orf88	QN	-1.08649719291551	4.85759960413595e-65	8.7931227119868e-63
COAD	ABITRAM	QN	-1.08630494582943	0.0035233368242308	0.00579242059474986
COAD	ZNF668	QN	1.08358623484911	0.0226728458929907	0.0333093679445286
COAD	CLCA4	QN	-1.08334797423974	4.33100291277202e-32	4.2624637404631e-31
COAD	TTC14	QN	-1.08147950325658	0.00696620530581506	0.0110441700320687
COAD	FRY	QN	-1.07809196639481	0.0205079963979984	0.0303819482491506
COAD	HPGD	QN	-1.07682286878198	3.19265804195459e-43	6.60489276965177e-42
COAD	INA	QN	-1.07656227841173	3.35474163157747e-41	6.09444729736573e-40
COAD	FABP1	QN	-1.07536121144224	1.13685996085036e-14	4.19677692029866e-14
COAD	PRMT6	QN	-1.07507145812173	0.000384941606176743	0.000694951569334577
COAD	DMAC1	QN	-1.07467306734682	7.13215352543562e-05	0.000136929242968449
COAD	CXCL12	QN	-1.07362081503809	4.59153827265131e-34	5.14871941038345e-33
COAD	PMS1	QN	-1.07337443159957	0.0102730322158887	0.015903745811311
COAD	HES1	QN	1.07114957519344	1.11993410444643e-12	3.6692863661194e-12
COAD	LRIG1	QN	1.06827840978075	2.20752360690579e-20	1.1172075288669e-19
COAD	PHLPP1	QN	-1.06754361531633	1.73334320610127e-09	4.63367618150014e-09
COAD	ENO2	QN	-1.0668513253096	9.42831897154822e-35	1.09982588509303e-33
COAD	MSRB3	QN	-1.06658018833927	2.77883050881239e-36	3.61141088049118e-35
COAD	IGLV6-57	QN	-1.06518650374422	4.81676930168937e-30	4.18761495808106e-29
COAD	CCDC85B	QN	1.06510252748878	0.000143266917626806	0.000268894046284564
COAD	COL12A1	QN	1.06362609118942	2.27257753830915e-28	1.78859615728571e-27
COAD	DDX21	QN	1.0624170351136	1.00340940070005e-75	7.82427776530493e-73
COAD	GSTM3	QN	-1.06230672314528	3.87903306388315e-37	5.37182488641851e-36
COAD	CPEB4	QN	-1.06154835500275	0.000280641653675678	0.000512865412531161
COAD	EFNA5	QN	-1.0612535490869	0.00360733697497624	0.00592379311766307
COAD	KAT2A	QN	-1.0609454542091	5.75920548350085e-05	0.000111265610799024
COAD	GNG7	QN	-1.06084117778051	1.22595909671385e-53	5.97478238624437e-52
COAD	STK19	QN	1.06040207337261	0.00597849930126691	0.00957409911800042
COAD	CAVIN3	QN	-1.05481363071373	5.97641489772838e-52	2.50342635612697e-50
COAD	FLCN	QN	-1.0545852316033	0.0146817884107887	0.0222798337006235
COAD	GMNN	QN	1.05278573725711	1.65707448902099e-09	4.43798258790114e-09
COAD	ADIRF	QN	-1.05183840070917	7.10013720204631e-19	3.32137013461668e-18
COAD	S100A11	QN	1.05154160193316	1.6761293086606e-58	1.31712579859632e-56
COAD	ZWILCH	QN	1.04929413241038	4.07270303344297e-22	2.27967921866435e-21
COAD	RASGRF2	QN	-1.0481821309129	6.25206038722199e-33	6.5068928280564e-32
COAD	CMA1	QN	-1.04620397294846	1.24957821644798e-34	1.44931056980929e-33
COAD	ADH1A	QN	-1.04306892871439	7.34159659291967e-20	3.59178400880438e-19
COAD	ITGA5	QN	-1.04160327779521	4.09026085648588e-22	2.28824361491156e-21
COAD	LTF	QN	1.0408317871644	1.21767577969457e-16	5.07339884042906e-16
COAD	LUM	QN	-1.03790805575528	3.84360323655559e-35	4.6550305864951e-34
COAD	OLFML2A	QN	1.03781985703319	0.0466018857119565	0.0657119648716237
COAD	LRRC8D	QN	1.0374882438661	2.25928743258225e-19	1.08132184627414e-18
COAD	KRT13	QN	-1.03721705650165	5.64819802518447e-07	1.27037460353439e-06
COAD	DHRS11	QN	-1.03717394150762	1.8306965655519e-41	3.38028617213107e-40
COAD	ATP1A2	QN	-1.03684655605192	1.43867920760719e-58	1.15745167678683e-56
COAD	IGLV10-54	QN	-1.0366854103823	1.09247529859955e-23	6.66331053062797e-23
COAD	CRABP1	QN	-1.03661104343928	5.21449754511397e-42	9.95468203668932e-41
COAD	CES1	QN	-1.03659183199403	8.09383837139364e-26	5.52134855792849e-25
COAD	IL1RN	QN	-1.03606582854349	2.16876003549921e-05	4.33707266350568e-05
COAD	FIZ1	QN	-1.03218330570941	0.000168156735911082	0.000314039210009328
COAD	SLC4A1	QN	-1.03152880765239	3.05819498654253e-23	1.82896298398712e-22
COAD	FOXJ2	QN	-1.0295749822114	5.8784095623078e-10	1.62192263835368e-09
COAD	ETFRF1	QN	1.02859758397954	0.000790169713746673	0.00138484619437241
COAD	HAPLN1	QN	-1.02801665929937	5.42063267156937e-37	7.37569844183876e-36
COAD	NTN4	QN	-1.02723816921961	8.51405672035911e-27	6.08224051968148e-26
COAD	CAMK2G	QN	-1.02628396175614	6.33621736915815e-44	1.40240688801651e-42
COAD	NR1H2	QN	-1.02352487694566	0.00161316566890157	0.00275529239859397
COAD	POTEI	QN	-1.01912808294583	8.39273726250543e-24	5.14683470236041e-23
COAD	DEFA1	QN	1.01638270699304	7.61062208393504e-12	2.36290585190963e-11
COAD	H2BC11	QN	1.01599918843721	9.23451556962632e-16	3.63817661598531e-15
COAD	PYGM	QN	-1.01462634767137	1.85880125847884e-52	8.05242237487181e-51
COAD	TBL1X	QN	-1.01143938755302	0.00374148563418796	0.006134148451199
COAD	MMP7	QN	1.01109586233077	1.76333710240143e-19	8.48360142716813e-19
COAD	FLG	QN	-1.00955414802035	0.00168356311967672	0.00286924669538718
COAD	MRGPRF	QN	-1.00936053910775	7.19338135398064e-35	8.4789891610816e-34
COAD	CD36	QN	-1.00638466597839	5.65392293860119e-26	3.88042090918079e-25
COAD	FXYD1	QN	-1.00469451545199	2.43836169850686e-64	4.11961208962733e-62
COAD	FUOM	QN	1.00402072570492	0.000243608538438802	0.000447933929648855
COAD	CALD1	QN	-1.00239813633128	3.02374199679082e-21	1.60564026304183e-20
COAD	LRRC8C	QN	-1.00086312286935	1.06148109283671e-05	2.17334555404681e-05
