# Supplementary material for: Enabling cross-indication protein expression analysis using a curated pan-cancer dataset and a tailored workflow
Source: Sci Rep. 2026 Mar 23;16:14623. doi: 10.1038/s41598-026-44872-z (PMC13153371; doi:10.1038/s41598-026-44872-z)
Supplement: Supplementary file 4 — Supplementary Material 4 [file 41598_2026_44872_MOESM4_ESM.csv]

indication	Gene	normalized	logFC	P.Value	adj.P.Val
LSCC	CLIC5	No QN	-2.67435098638589	4.30875202896212e-96	1.55992211848532e-93
LSCC	ADH1B	No QN	-2.58702493267121	1.10553679416755e-94	3.39600802499285e-92
LSCC	FHL1	No QN	-2.52068593489684	1.2715937405946e-92	3.06908232104939e-90
LSCC	EMCN	No QN	-2.51496610707843	2.96053615819862e-62	6.45396882487299e-61
LSCC	CA4	No QN	-2.49940218941646	1.38550877691405e-71	5.92611918631969e-70
LSCC	ITLN1	No QN	-2.48929356360648	6.16854417990261e-58	1.02007393722142e-56
LSCC	CAVIN2	No QN	-2.48389729600192	6.6882244457312e-99	3.76658506702096e-96
LSCC	C1QTNF2	No QN	-2.44821600129326	2.47594243603375e-58	4.21117927417351e-57
LSCC	CLDN18	No QN	-2.44463388763305	1.92673486742742e-79	1.42564316431473e-77
LSCC	AGER	No QN	-2.31933612986219	7.1195952628433e-83	6.74498478312547e-81
LSCC	OGN	No QN	-2.28661078596654	4.43231685099913e-67	1.41736264727376e-65
LSCC	CD34	No QN	-2.28534218776241	7.29230426058971e-97	2.95688353158392e-94
LSCC	CAV1	No QN	-2.28431886457665	9.91545532245671e-97	3.86588348475937e-94
LSCC	GPD1	No QN	-2.2829487703696	3.44786471054573e-67	1.11050777300916e-65
LSCC	EHD2	No QN	-2.27844529466759	3.63938208715011e-114	3.68924162174407e-110
LSCC	OLFML1	No QN	-2.25433410528603	1.99682602294452e-82	1.87424309209153e-80
LSCC	CAVIN1	No QN	-2.24198735654087	5.81550068993156e-107	1.96505768312787e-103
LSCC	EPS8L3	No QN	2.21806910203819	4.02646838327965e-07	6.36263600955663e-07
LSCC	S100A2	No QN	2.21301660736459	2.93615711691434e-27	1.00723603025925e-26
LSCC	DES	No QN	-2.20549939517399	2.50439312507608e-73	1.15395605040438e-71
LSCC	HBB	No QN	-2.19723580753072	2.46162092863189e-63	5.87140031848034e-62
LSCC	HBD	No QN	-2.17551385787802	1.12741612430891e-60	2.23215180705457e-59
LSCC	GNG11	No QN	-2.16454985819	2.05227094876999e-81	1.7630398820069e-79
LSCC	CKM	No QN	-2.15771408289977	1.35027493655129e-34	6.31644533078933e-34
LSCC	ADIRF	No QN	-2.15747994363754	2.23237399773686e-78	1.46945293604277e-76
LSCC	PRX	No QN	-2.15435154668926	4.0637693530393e-65	1.11941385684129e-63
LSCC	HBA1	No QN	-2.15270916699017	2.22318819675961e-62	4.86748569126396e-61
LSCC	ACY3	No QN	-2.12842426385913	1.19254120872233e-08	2.00145533655932e-08
LSCC	SUSD2	No QN	-2.10706247731516	9.28951339575506e-96	3.13892657642563e-93
LSCC	SFTPC	No QN	-2.09476394299011	5.3947167224584e-73	2.46334429799824e-71
LSCC	FHL5	No QN	-2.09080644315421	3.09700182519054e-80	2.49161170650449e-78
LSCC	NOSTRIN	No QN	-2.08366447969985	7.28346259729546e-101	6.15270502906534e-98
LSCC	SCEL	No QN	-2.08012914079741	3.93041372413175e-77	2.40015686274238e-75
LSCC	CA3	No QN	-2.0740957064664	3.90174571830542e-69	1.41763427765097e-67
LSCC	RTKN2	No QN	-2.07006559392587	1.65164004348989e-80	1.37235041974238e-78
LSCC	TMEM100	No QN	-2.06949380780193	6.27287474748516e-58	1.03563731783806e-56
LSCC	CD36	No QN	-2.06870749804819	1.96899793670185e-69	7.33813679571567e-68
LSCC	COL6A6	No QN	-2.06757187592104	2.62126512165785e-80	2.12574116305965e-78
LSCC	GPRC5A	No QN	-2.06656927256613	9.50547682903499e-77	5.6349133693525e-75
LSCC	GPM6A	No QN	-2.0543007164252	5.63614575428635e-74	2.73366552685171e-72
LSCC	PGM5	No QN	-2.05262622478846	2.12164639561672e-86	2.65520117436626e-84
LSCC	PGC	No QN	-2.04425565862953	3.60934440772316e-49	3.51469013074829e-48
LSCC	TPPP3	No QN	-2.03054253821115	1.09298937436161e-55	1.58506913990037e-54
LSCC	MUSTN1	No QN	-2.01458183302042	6.57374795954239e-61	1.32745185390202e-59
LSCC	MB	No QN	-2.00931466623721	2.5282360476868e-31	1.02392044807835e-30
LSCC	CERS1	No QN	-2.00270788013008	3.11349592152366e-06	4.71348688119553e-06
LSCC	HSPB3	No QN	-1.99737509470548	1.07411670509225e-12	2.11958751012656e-12
LSCC	SFTPA1	No QN	-1.98420091118609	6.01640065154348e-71	2.4592037663184e-69
LSCC	LIMCH1	No QN	-1.9708657967944	2.40761296735911e-98	1.16218917381521e-95
LSCC	PF4	No QN	-1.96544978700728	5.68673117798379e-47	4.91863429617933e-46
LSCC	HBG1	No QN	-1.96527884243295	4.91528281836372e-33	2.14030162928492e-32
LSCC	TMOD1	No QN	-1.9587936313379	1.65442716245688e-92	3.81157457859668e-90
LSCC	SELENBP1	No QN	-1.95734900405549	6.10787501814319e-91	1.14658387146144e-88
LSCC	SPTA1	No QN	-1.95463280208666	6.01846794188445e-61	1.22018419053765e-59
LSCC	CA1	No QN	-1.95115723372038	1.60661354502214e-63	3.91496190045418e-62
LSCC	CA2	No QN	-1.94591745532993	2.28897130645077e-67	7.43695581201649e-66
LSCC	NAPSA	No QN	-1.94126989581019	1.23216775244133e-65	3.5585425944438e-64
LSCC	SLC4A1	No QN	-1.94075541605804	2.88223893344338e-60	5.57581222677778e-59
LSCC	OTC	No QN	-1.93686302880939	3.0432614452955e-57	4.85819547574181e-56
LSCC	FABP4	No QN	-1.92561477645728	2.89308264222035e-48	2.67828116385276e-47
LSCC	CACNA2D2	No QN	-1.92432208774087	2.09091611913449e-87	3.02794524280947e-85
LSCC	KANK3	No QN	-1.9107239878034	1.74939327735032e-98	9.33347350131586e-96
LSCC	FOLR1	No QN	-1.91049847534001	2.15321801122296e-77	1.33909024415749e-75
LSCC	SLCO2A1	No QN	-1.90841374596933	6.70624412800317e-59	1.18228168218379e-57
LSCC	HSPB6	No QN	-1.90356375751419	2.9961504913351e-87	4.21833021259221e-85
LSCC	S100A3	No QN	-1.90292425435386	6.75880295747753e-54	8.89792020518828e-53
LSCC	LYVE1	No QN	-1.88996218427317	3.23257316852007e-83	3.27685942092879e-81
LSCC	PLA2G1B	No QN	-1.88386649718722	1.19822966235949e-57	1.94032812896776e-56
LSCC	ASPA	No QN	-1.8698955150505	9.03948688104211e-94	2.2908319628281e-91
LSCC	MYOZ1	No QN	-1.86783758220898	1.40679978370344e-76	8.24319618924958e-75
LSCC	SCGB1A1	No QN	-1.86383379199895	1.09729234956886e-31	4.51613988939486e-31
LSCC	RGN	No QN	-1.86217532382027	6.21458988729156e-88	9.69189195191916e-86
LSCC	ADH6	No QN	-1.8513199377349	8.78356055190342e-86	1.05998753946006e-83
LSCC	NEB	No QN	-1.84291607793166	2.5832017523713e-52	3.10627712500449e-51
LSCC	HBQ1	No QN	-1.83893959259024	2.71511082552404e-60	5.26253889834363e-59
LSCC	EPB42	No QN	-1.83824957789704	1.59037656069373e-60	3.11830700111264e-59
LSCC	MFAP4	No QN	-1.83492600970524	8.75730705893946e-57	1.35946128110979e-55
LSCC	CLIC3	No QN	-1.82545353813411	7.56707261816938e-79	5.18293345475561e-77
LSCC	SPTB	No QN	-1.81902455050856	1.39287167246361e-61	2.94771192980452e-60
LSCC	TNNC1	No QN	-1.81780651061362	1.41738711362684e-58	2.44354645762505e-57
LSCC	SERPINB5	No QN	1.81399105941003	1.4288331158633e-35	6.96350062283955e-35
LSCC	TNXB	No QN	-1.81383729933085	2.63435095764051e-83	2.69741572299009e-81
LSCC	RHAG	No QN	-1.80842931958072	1.24886031332377e-40	7.79537992374573e-40
LSCC	AK1	No QN	-1.79547275979137	1.03345109639159e-95	3.37938508520048e-93
LSCC	PPBP	No QN	-1.79483633977221	3.49825032480528e-52	4.17197218147661e-51
LSCC	MAP6D1	No QN	-1.78975606996801	4.92198122054897e-07	7.74633187901023e-07
LSCC	L1RE1	No QN	1.78573256198091	1.15591420158485e-46	9.82442279101602e-46
LSCC	SARG	No QN	-1.76762159364335	8.71264984936598e-89	1.44787100857415e-86
LSCC	RBP2	No QN	-1.76003551870254	3.96240803016466e-47	3.46565402948914e-46
LSCC	TNNC2	No QN	-1.75939181760845	9.69167203012142e-33	4.17351229266529e-32
LSCC	ABCA8	No QN	-1.75774842599173	1.97276803125719e-89	3.47714907060216e-87
LSCC	INMT	No QN	-1.75578238360403	1.50544212392796e-18	3.69150140548083e-18
LSCC	HSPA12B	No QN	-1.7553175597918	4.2668076955551e-99	2.54427232999071e-96
LSCC	CAV2	No QN	-1.75176436029845	3.65773524767101e-67	1.17336905714054e-65
LSCC	ANK1	No QN	-1.75145611429324	4.30927698474566e-61	8.82487692815489e-60
LSCC	HBE1	No QN	-1.7475682361361	2.79775145319435e-37	1.47252370098811e-36
LSCC	STXBP6	No QN	-1.74626321852636	1.85716480341421e-55	2.67415903582526e-54
LSCC	LDB3	No QN	-1.74550223698163	7.30033945622206e-77	4.37890775548657e-75
LSCC	CTHRC1	No QN	1.74485779023819	1.98815484499113e-50	2.12594152570412e-49
LSCC	CYP4B1	No QN	-1.73464061287563	3.40727115138098e-66	1.02491120657416e-64
LSCC	HPGD	No QN	-1.73349828621351	2.12555558204197e-51	2.41555571021967e-50
LSCC	HBZ	No QN	-1.73118525221383	2.11094503161722e-51	2.40164419590391e-50
LSCC	RHCE	No QN	-1.73112102084546	7.4658169799186e-40	4.46759071578718e-39
LSCC	PYGM	No QN	-1.73084398444156	7.60224306684589e-80	5.88274335638296e-78
LSCC	AOC3	No QN	-1.73071372367614	2.29706974595121e-98	1.16218917381521e-95
LSCC	PLAC9	No QN	-1.73068749010083	3.27505251995241e-63	7.68500171174945e-62
LSCC	TPSB2	No QN	-1.72832862072446	2.25452446732558e-60	4.38658628124364e-59
LSCC	TSPAN8	No QN	-1.72023008446532	4.7986090614385e-38	2.62512142772812e-37
LSCC	ABCA3	No QN	-1.71829441911795	3.94115907820459e-64	1.01657836070636e-62
LSCC	GSTM5	No QN	-1.71380332621101	7.41301431437478e-57	1.15608809392026e-55
LSCC	PPP1R14A	No QN	-1.71196412880883	4.24066900878124e-70	1.62832052053089e-68
LSCC	SORBS2	No QN	-1.71113872121059	5.87792336992191e-76	3.25598410933871e-74
LSCC	TPPP	No QN	-1.70968807897068	1.10590013688879e-63	2.74095591384882e-62
LSCC	AQP1	No QN	-1.70391153554823	3.06056618982193e-65	8.59417159729221e-64
LSCC	SFTPD	No QN	-1.69321117392152	1.43130689844e-62	3.17487046597073e-61
LSCC	MAB21L4	No QN	-1.69302716497061	1.22647999261436e-85	1.4626856100155e-83
LSCC	TRIM29	No QN	1.69283940418465	8.48568632172306e-40	5.06592474931134e-39
LSCC	DSP	No QN	1.69152146169751	7.78183844996586e-48	7.04325860422356e-47
LSCC	KRT71	No QN	-1.6843387261185	3.02461249376264e-06	4.58234895370974e-06
LSCC	SYNM	No QN	-1.68267205028621	8.15760644818091e-85	9.29142208597864e-83
LSCC	MYH11	No QN	-1.67662375793946	1.07158709816815e-53	1.38554571608807e-52
LSCC	MYL3	No QN	-1.67511878147574	7.31585128430377e-41	4.62280842255688e-40
LSCC	ACTN2	No QN	-1.67404658556056	2.31076397593578e-81	1.9684213801732e-79
LSCC	AQP4	No QN	-1.67209360466115	1.22221159106617e-58	2.11787331600645e-57
LSCC	APCS	No QN	-1.66649347417349	6.06412910136367e-58	1.00444569772097e-56
LSCC	MYO1C	No QN	-1.65984162824798	6.67999587487891e-111	3.38575590918238e-107
LSCC	FBP2	No QN	-1.6587015374536	5.44503597155758e-54	7.21520648936983e-53
LSCC	CLEC14A	No QN	-1.64746137527149	3.20451364042587e-79	2.2716192148949e-77
LSCC	TNNI2	No QN	-1.6460463811158	1.27218738671667e-35	6.22101473186054e-35
LSCC	FXYD1	No QN	-1.6449662556293	1.10595477578052e-61	2.36520328314075e-60
LSCC	IGF2BP3	No QN	1.64472246975437	1.42140271819257e-29	5.34449530946518e-29
LSCC	FBP1	No QN	-1.64287144794607	1.77681655361496e-58	3.05281176338895e-57
LSCC	RGCC	No QN	-1.64096675164495	5.42530967011022e-85	6.24958683248947e-83
LSCC	PSAT1	No QN	1.63654856593541	1.7421488921789e-44	1.3120477949493e-43
LSCC	CLIC2	No QN	-1.63616797827632	2.92315606630158e-91	5.81020255766649e-89
LSCC	IL33	No QN	-1.63440920684942	4.84181641516438e-62	1.04651371003244e-60
LSCC	ABI3BP	No QN	-1.63023851438163	2.65698116499856e-66	8.11259580409351e-65
LSCC	HBM	No QN	-1.62231730334212	1.21244252842338e-42	8.29880480123415e-42
LSCC	ACADL	No QN	-1.6198511760199	6.49244448557178e-42	4.31283812255839e-41
LSCC	SLC9A3R2	No QN	-1.61754919357974	1.19699239012673e-94	3.56879760550432e-92
LSCC	MMRN2	No QN	-1.61623080944483	1.53301752096406e-87	2.25220269710329e-85
LSCC	JAM2	No QN	-1.61523361479767	3.99917296860318e-84	4.31272514709898e-82
LSCC	TSPOAP1	No QN	-1.61372711240194	0.000183154345929615	0.000254055227789889
LSCC	CDH5	No QN	-1.60343888483606	3.05589560465872e-98	1.40807335201934e-95
LSCC	KRT6A	No QN	1.60200157826347	7.22872361562313e-26	2.35240999330888e-25
LSCC	PDLIM2	No QN	-1.60196258231363	1.46746133927435e-100	1.14428119970955e-97
LSCC	KRT6B	No QN	1.60011271497642	4.85701648671733e-15	1.04734261063292e-14
LSCC	SNCA	No QN	-1.59964221941295	1.76935998112699e-59	3.22589966343242e-58
LSCC	THBS2	No QN	1.5993331080107	1.91459084560516e-32	8.12058887108766e-32
LSCC	SLC34A2	No QN	-1.59781168947979	2.26164275881805e-48	2.10139987590638e-47
LSCC	ABLIM3	No QN	-1.5940575607164	8.6826007313497e-93	2.14672008813883e-90
LSCC	GTF2H2	No QN	-1.59399739999858	0.000613444772712249	0.000824733376788338
LSCC	SYNGR3	No QN	-1.5923283440869	0.00684752828414681	0.00858014761636542
LSCC	PODXL	No QN	-1.59019042084983	3.46503830674357e-57	5.50550051966452e-56
LSCC	COBL	No QN	-1.5871406070487	1.0710385731358e-83	1.13094979332058e-81
LSCC	AKAP2	No QN	-1.58603042543069	2.98920903705009e-101	2.7546920007797e-98
LSCC	A2M	No QN	-1.58386282571247	2.43014418052796e-69	8.9579532938225e-68
LSCC	CD55	No QN	-1.58317158787498	2.82113115998152e-79	2.02821323182502e-77
LSCC	SLC1A1	No QN	-1.58242546324318	7.47529483445218e-48	6.77185556182678e-47
LSCC	FAM83B	No QN	1.58177552708572	1.66569119361629e-41	1.08168556244e-40
LSCC	CDCA5	No QN	1.57817835596568	2.38679941258029e-45	1.88287826033669e-44
LSCC	CYB5A	No QN	-1.57726911685783	3.96896078571292e-65	1.09627671620632e-63
LSCC	MMP12	No QN	1.57692046329069	2.82233190052654e-26	9.31921122984937e-26
LSCC	HOXB7	No QN	1.57630611990893	3.74014192716848e-49	3.63856225678569e-48
LSCC	NTN4	No QN	-1.57321298187184	1.69718919039732e-75	9.05495095950402e-74
LSCC	FMO5	No QN	-1.57211708509009	3.48390075800213e-56	5.193573821157e-55
LSCC	LMO7	No QN	-1.56577263106876	3.2566264474345e-87	4.52224962981418e-85
LSCC	PHACTR1	No QN	-1.56480933859334	8.08031642175087e-80	6.15865921558561e-78
LSCC	OLFML3	No QN	-1.5590145128666	2.56763465803641e-63	6.10988557007396e-62
LSCC	SULT1A3	No QN	-1.55852997570262	6.93504931832986e-67	2.19689359187218e-65
LSCC	SULF1	No QN	1.55388756227891	5.3940047234141e-46	4.40959886139102e-45
LSCC	SORBS1	No QN	-1.55184482613127	4.72827810759642e-71	1.94050830674919e-69
LSCC	SBSPON	No QN	-1.5507018970479	2.04165270487434e-67	6.6547374499393e-66
LSCC	ITIH5	No QN	-1.54912592359049	2.55065689294915e-81	2.1546674103188e-79
LSCC	MSLN	No QN	-1.54378625672227	1.88959901462538e-42	1.28297824589802e-41
LSCC	CPA3	No QN	-1.54116366220565	1.11099390789721e-37	5.96511930315361e-37
LSCC	LAD1	No QN	1.54075014771247	5.37195336092813e-60	1.00471386014259e-58
LSCC	ASAH1	No QN	-1.53673583905253	1.22099913073265e-52	1.49123713111288e-51
LSCC	HBG2	No QN	-1.53653737476517	1.00317816700771e-21	2.76337420623836e-21
LSCC	SULT1A1	No QN	-1.53576460496842	9.67270532295046e-66	2.8175923522629e-64
LSCC	MYLPF	No QN	-1.5310558755868	1.05812674438033e-48	1.00245147736293e-47
LSCC	RASIP1	No QN	-1.52949084307657	4.47226056596099e-104	6.47647219387808e-101
LSCC	CRIP2	No QN	-1.52718921384339	4.9841712846342e-79	3.48445133188531e-77
LSCC	ADGRF5	No QN	-1.52695190075818	1.24779458823757e-87	1.88789458820362e-85
LSCC	LMOD1	No QN	-1.52479794656435	1.99780802269685e-61	4.19291509856687e-60
LSCC	FGF2	No QN	-1.52431744609742	6.57358580704633e-66	1.94555843190056e-64
LSCC	ALDH1A2	No QN	-1.52378552512089	2.80012287816274e-70	1.09172483138214e-68
LSCC	SOD3	No QN	-1.5224878223851	3.0731654643654e-72	1.34278785828759e-70
LSCC	KEL	No QN	-1.52005310400064	8.80682339329179e-55	1.2179368177053e-53
LSCC	KRT17	No QN	1.51972978034705	1.16920274895014e-21	3.21111034031634e-21
LSCC	LYPD3	No QN	1.51641672405555	3.8695716376001e-21	1.04074947440574e-20
LSCC	SCGB3A1	No QN	-1.51611652042462	3.04895285052885e-26	1.00511333482312e-25
LSCC	UBE2C	No QN	1.51602443541825	2.11262035486548e-48	1.9647369300249e-47
LSCC	TNNT3	No QN	-1.51413775403183	2.83206537919619e-36	1.4226286793316e-35
LSCC	ACP5	No QN	-1.51192265514122	4.84241073005239e-39	2.7811624685859e-38
LSCC	CGNL1	No QN	-1.51078073292987	1.27619594109784e-94	3.69622807283108e-92
LSCC	DMTN	No QN	-1.5100043897792	1.25514322109737e-64	3.36597535245079e-63
LSCC	LAMP3	No QN	-1.50810351591058	7.32286533985895e-59	1.28207056908722e-57
LSCC	ESAM	No QN	-1.50654218629038	1.59996393959947e-99	1.01367715348249e-96
LSCC	CAB39L	No QN	-1.50571504454103	1.16774515107905e-74	6.0088490337504e-73
LSCC	ARHGAP6	No QN	-1.50043534677853	5.09937980837293e-103	6.46155163968455e-100
LSCC	TNS1	No QN	-1.49928545699477	3.96627746894927e-102	4.02061547027388e-99
LSCC	PLCXD3	No QN	-1.49877720040057	5.91211043933749e-68	1.96495290241194e-66
LSCC	CD93	No QN	-1.49776548585917	6.90690905459961e-80	5.38579516049817e-78
LSCC	ANLN	No QN	1.49485315659243	5.51408030627916e-59	9.80635650258804e-58
LSCC	LIMS2	No QN	-1.49332579418855	3.0125364651185e-84	3.3193567550985e-82
LSCC	ELN	No QN	-1.49320234593651	1.1571207890013e-62	2.57796339299037e-61
LSCC	AHSP	No QN	-1.48857510401626	2.1813780761917e-41	1.40934541480913e-40
LSCC	ACE	No QN	-1.48372923772313	1.10849881576287e-67	3.63652184316772e-66
LSCC	APOC2	No QN	-1.48210625065813	1.01492922494859e-44	7.79419511613928e-44
LSCC	PIGR	No QN	-1.48132133831642	2.93839309963679e-48	2.71774551560385e-47
LSCC	SERPINB13	No QN	1.48104717248961	2.12468860918006e-17	4.98564084056905e-17
LSCC	KRT6C	No QN	1.48087869822546	1.45507212162665e-11	2.74821040960996e-11
LSCC	DPT	No QN	-1.47877610646482	4.70824766661197e-69	1.6924647729236e-67
LSCC	CTSH	No QN	-1.47522469371107	2.04037635698324e-56	3.08245829072118e-55
LSCC	ARR3	No QN	-1.47442502454866	2.06226316430008e-78	1.3753395852967e-76
LSCC	BCAM	No QN	-1.46946083767484	1.1122212472197e-68	3.90124110140696e-67
LSCC	AOX1	No QN	-1.46929021502568	1.36555686156305e-56	2.09419817029722e-55
LSCC	PLOD2	No QN	1.46239975218399	1.73897937823676e-40	1.08081140142158e-39
LSCC	SYNPO2	No QN	-1.4618804530934	2.71569463628683e-58	4.5881660880066e-57
LSCC	MAMDC2	No QN	-1.46071066334436	2.91528980454504e-56	4.36065091731138e-55
LSCC	KRT5	No QN	1.45985198976349	9.28641056926013e-27	3.12537662485358e-26
LSCC	CPNE6	No QN	1.45913495941216	0.00224121413288071	0.00291234299000279
LSCC	TOP2A	No QN	1.45901168705842	1.03271627921898e-43	7.50440496232456e-43
LSCC	CCN5	No QN	-1.45876614232447	2.80426322835427e-52	3.36014377610251e-51
LSCC	MAP6	No QN	-1.45872515468081	1.32326800551824e-57	2.13938879935221e-56
LSCC	CAT	No QN	-1.45858379577606	2.82179359870465e-75	1.4820995704699e-73
LSCC	PCLAF	No QN	1.45695629075949	1.24886661388476e-45	9.99191859901327e-45
LSCC	APOC3	No QN	-1.45468922200121	9.40599206088883e-43	6.51733024752085e-42
LSCC	SLC16A1	No QN	1.45232023497101	5.56043091436553e-40	3.35712258361664e-39
LSCC	PKLR	No QN	-1.44359041670584	1.16794368244105e-59	2.14094848262295e-58
LSCC	MCM3	No QN	1.4434340981056	1.68880071341088e-60	3.29853041076032e-59
LSCC	DPYSL2	No QN	-1.44145476930289	5.63165764348538e-106	1.42720283830028e-102
LSCC	CHRDL1	No QN	-1.43954791514739	3.43621783560231e-64	8.93152312807709e-63
LSCC	PLIN4	No QN	-1.43858211816836	1.46065142021495e-27	5.06209348605778e-27
LSCC	RAB3B	No QN	1.4383502370243	4.27252748627526e-27	1.45288866582933e-26
LSCC	VWF	No QN	-1.43824315675611	1.84492282664589e-83	1.92803945295973e-81
LSCC	MCM6	No QN	1.43759753628057	1.55310191557861e-58	2.67297013891688e-57
LSCC	CNRIP1	No QN	-1.43691238818507	2.56732316990731e-91	5.20499099467008e-89
LSCC	CNN1	No QN	-1.43408479118275	4.30159195222999e-47	3.75907220859961e-46
LSCC	NDNF	No QN	-1.43224929116706	5.8324059467954e-80	4.6189921158332e-78
LSCC	FCN3	No QN	-1.42495752521918	4.42365276059942e-66	1.32278961752792e-64
LSCC	TP63	No QN	1.42463435117163	3.88230143757344e-36	1.94826186498426e-35
LSCC	CAVIN3	No QN	-1.42384762276857	1.23219140304112e-84	1.38785825029198e-82
LSCC	DDAH1	No QN	-1.42379643129801	5.40208939030791e-76	3.02546851654979e-74
LSCC	HOPX	No QN	-1.4204863343109	1.00698666821125e-67	3.31422852456412e-66
LSCC	FAM107A	No QN	-1.4202176698501	1.00476268866111e-56	1.55263405106061e-55
LSCC	COL11A1	No QN	1.41827625345388	3.52691863344999e-26	1.16079136971697e-25
LSCC	SLC34A3	No QN	1.41650305910099	1.03468621903488e-31	4.26366430990105e-31
LSCC	CRABP2	No QN	1.41580379474373	4.09211101049967e-27	1.39434384246841e-26
LSCC	PRF1	No QN	-1.41230504470283	1.21390518428385e-46	1.03059940143093e-45
LSCC	GP1BB	No QN	-1.4115775368278	1.91335916986983e-41	1.23776144894514e-40
LSCC	HMGA2	No QN	1.40867224786924	7.98192945395301e-19	1.97782495416088e-18
LSCC	MRC1	No QN	-1.40808267303908	4.90901451032094e-63	1.14134587364962e-61
LSCC	AKAP12	No QN	-1.40554558324871	1.77374367805761e-72	7.92089853060351e-71
LSCC	S100A4	No QN	-1.40374614480871	1.43791079631307e-81	1.24582066172869e-79
LSCC	RRM2	No QN	1.40312186013205	7.12588796130445e-59	1.25342912406073e-57
LSCC	CORO2B	No QN	-1.40242800396442	8.25694078387325e-80	6.24631408403904e-78
LSCC	IL1RN	No QN	1.40217933850659	2.3860347454625e-23	7.03321727675294e-23
LSCC	MYL2	No QN	-1.40086576438326	1.22060094654324e-31	5.01143450591689e-31
LSCC	ABCA13	No QN	-1.40022390911849	8.24952181727582e-35	3.89680347911114e-34
LSCC	MAOB	No QN	-1.3964881885563	2.21760058727312e-77	1.3707205581212e-75
LSCC	SLC7A5	No QN	1.39636228568637	6.07806918099195e-44	4.47771709939792e-43
LSCC	KRT86	No QN	-1.39432819060062	8.66941297861347e-64	2.16992195960999e-62
LSCC	HSPB7	No QN	-1.39134949312211	1.97483290273607e-65	5.65505116808914e-64
LSCC	SERPIND1	No QN	-1.39115311940673	1.31926958704097e-61	2.80954533693998e-60
LSCC	TNFAIP8L3	No QN	-1.39047897162592	2.78196864369173e-68	9.49522428993367e-67
LSCC	ANXA3	No QN	-1.39012155483135	8.77341097896181e-49	8.39811776144814e-48
LSCC	PRADC1	No QN	-1.3889719174423	1.52731739528942e-06	2.35152132989806e-06
LSCC	KANK2	No QN	-1.38723055985029	4.19204568666621e-92	9.23799285342074e-90
LSCC	EFR3B	No QN	-1.38687292530825	2.05051195100168e-15	4.473964624904e-15
LSCC	DSG3	No QN	1.38481298998242	8.67024229084668e-18	2.05976672374766e-17
LSCC	PRELP	No QN	-1.38313639252883	8.86152799561452e-45	6.8155773362325e-44
LSCC	SERPINA1	No QN	-1.3824903920259	1.47450870311049e-64	3.93344597985028e-63
LSCC	PARVA	No QN	-1.38210688724614	2.07548180033476e-79	1.5245767398546e-77
LSCC	SELP	No QN	-1.38119831576567	1.22837266548564e-70	4.90236760237319e-69
LSCC	TGM2	No QN	-1.380148949675	3.62682037452539e-60	6.9368071955781e-59
LSCC	ABLIM2	No QN	-1.37831491368008	5.04972414795807e-76	2.84383631599172e-74
LSCC	TRIP13	No QN	1.37619310727578	1.45061547191322e-53	1.86373752075847e-52
LSCC	GPD1L	No QN	-1.37448449944971	1.11372059372039e-77	7.05611603658973e-76
LSCC	DNM3	No QN	-1.37276362882182	5.06369905306028e-83	4.93564589431462e-81
LSCC	BGN	No QN	-1.37142240572588	8.51572958800718e-48	7.70062005652353e-47
LSCC	SFN	No QN	1.36909476336534	1.50394747729223e-39	8.79718152181842e-39
LSCC	CRYM	No QN	-1.368818462364	2.6987633232331e-40	1.66104212553819e-39
LSCC	DCN	No QN	-1.36831429261972	5.82522953596527e-49	5.63457555401526e-48
LSCC	ARRB1	No QN	-1.36703864112101	1.89205003227961e-92	4.26215803938187e-90
LSCC	SPATA18	No QN	-1.36409314639404	6.93857259600325e-26	2.25943817557613e-25
LSCC	SSR2	No QN	1.36026310879815	6.26033022003104e-50	6.42968261808051e-49
LSCC	NES	No QN	-1.35944529079276	3.23691742298651e-82	2.98290440445479e-80
LSCC	PECAM1	No QN	-1.35897652011643	2.55410858878727e-70	9.9965246195122e-69
LSCC	APOBEC2	No QN	-1.3561115484363	1.93445236114354e-49	1.92817537708083e-48
LSCC	HSPA12A	No QN	-1.35599782381622	2.7930786287863e-68	9.50115371141165e-67
LSCC	ATP1B2	No QN	-1.35570370569424	5.70345355962406e-54	7.5477687642179e-53
LSCC	AURKB	No QN	1.35556964518185	6.74550525816346e-44	4.96220513802634e-43
LSCC	SLC15A2	No QN	-1.35538837116009	1.30445800003838e-44	9.94232386946545e-44
LSCC	TNR	No QN	-1.35467912388435	5.9612538763915e-23	1.72852490117222e-22
LSCC	PI16	No QN	-1.35426388066165	7.2181178574922e-54	9.46572583717962e-53
LSCC	FBLN5	No QN	-1.35102369929124	2.67701832607159e-61	5.5608472892188e-60
LSCC	NKX2-1	No QN	-1.35066960180831	2.26440374257925e-45	1.78868392769933e-44
LSCC	ADIPOQ	No QN	-1.35010327630504	8.05370135571113e-61	1.6070939102922e-59
LSCC	SH3GL2	No QN	-1.34908870435568	9.8156951039232e-54	1.27402946566542e-52
LSCC	HPGDS	No QN	-1.34671918743585	6.46809869376546e-73	2.94022943760989e-71
LSCC	PDE2A	No QN	-1.34627103711831	3.46865022193294e-83	3.48135715838953e-81
LSCC	MCM4	No QN	1.34617539200655	4.19298141712914e-53	5.25392492279829e-52
LSCC	LY6D	No QN	1.34412660362511	9.700826161054e-10	1.70517209631705e-09
LSCC	RAB11FIP3	No QN	-1.33727758845674	0.000183760168579302	0.000254860696249609
LSCC	GPX2	No QN	1.33700072404168	4.79763222194726e-16	1.06816599679067e-15
LSCC	PRKG1	No QN	-1.33512841436821	9.45279041492048e-76	5.20776828456787e-74
LSCC	GYPA	No QN	-1.33421556034743	1.16010101330168e-45	9.29639839671077e-45
LSCC	BPGM	No QN	-1.33357084799195	1.74619967517476e-57	2.81866657758703e-56
LSCC	APOA2	No QN	-1.33323042029753	1.50664308016594e-46	1.27273674197018e-45
LSCC	NCALD	No QN	-1.33155244113195	3.75042533678773e-74	1.84553697276783e-72
LSCC	PTPRM	No QN	-1.33134165517881	1.13024129256739e-104	2.29145119655113e-101
LSCC	PRG4	No QN	-1.32878659258378	7.73567050451307e-50	7.9048882967993e-49
LSCC	EPB41L5	No QN	-1.32804659963161	2.77533865429511e-73	1.27301393387283e-71
LSCC	FERMT2	No QN	-1.32567441458456	4.0071246944291e-86	4.95368573505217e-84
LSCC	COL17A1	No QN	1.32363944296696	7.24642643655294e-24	2.1784408299922e-23
LSCC	MSX1	No QN	1.32160563771021	0.00829027034837528	0.0103292122076549
LSCC	SERPINC1	No QN	-1.31991864971621	1.81473823617125e-68	6.27849880548396e-67
LSCC	PREX2	No QN	-1.31909247867667	2.70798631341663e-57	4.32978821121519e-56
LSCC	PRDX2	No QN	-1.31690383141258	3.78249776699619e-60	7.22093782750289e-59
LSCC	PDE1C	No QN	-1.31571594828089	3.41210000299378e-74	1.69551263384059e-72
LSCC	CRIP1	No QN	-1.31571146543352	6.97847870910971e-47	6.02049690844639e-46
LSCC	MMRN1	No QN	-1.31217033201026	3.29254975480433e-61	6.79767349581496e-60
LSCC	F9	No QN	-1.31040909785789	1.09191802667443e-57	1.7738418327562e-56
LSCC	LIMS3	No QN	-1.30813721490687	8.66153289580078e-81	7.25636024501921e-79
LSCC	TBX2	No QN	-1.30637362709933	1.07981134116773e-79	8.10818338179056e-78
LSCC	CFL2	No QN	-1.30537661661426	1.70859845359978e-76	9.78534605883673e-75
LSCC	CXCL17	No QN	-1.30466228429961	1.22809225276193e-32	5.25281483807918e-32
LSCC	UBA52	No QN	1.30444929745564	2.93901293287633e-52	3.51744676512011e-51
LSCC	AKR1B10	No QN	1.30372348545429	3.30193290139793e-08	5.44078248073323e-08
LSCC	ALOX5AP	No QN	-1.30330054388702	8.70130663365793e-45	6.69742941119138e-44
LSCC	PKP1	No QN	1.30309285241076	4.06666899363433e-19	1.01862672568498e-18
LSCC	SHANK3	No QN	-1.30302520913926	1.53795136125924e-97	6.77835345612386e-95
LSCC	SFRP4	No QN	1.2961572843039	4.36369193921449e-24	1.32518709370333e-23
LSCC	VTCN1	No QN	1.29565293658281	1.55787934474414e-17	3.67346427487121e-17
LSCC	TGFBR2	No QN	-1.29418376588615	2.3812829472032e-100	1.60927101571992e-97
LSCC	MYLK	No QN	-1.29255324587346	5.19667603503744e-70	1.98040244237498e-68
LSCC	CDK1	No QN	1.29246717887626	2.98605524034015e-51	3.3710919332983e-50
LSCC	EDNRB	No QN	-1.29053042597172	1.66651508496855e-46	1.40427792321913e-45
LSCC	EHD1	No QN	-1.28821701554736	1.98949044189529e-89	3.47714907060216e-87
LSCC	TUBA3E	No QN	-1.28765533050553	2.57288377378843e-29	9.59224818495526e-29
LSCC	CMA1	No QN	-1.28680406706726	9.89932839769212e-42	6.51620077710422e-41
LSCC	SFRP2	No QN	1.28421732651342	2.12834888810817e-28	7.63179083082861e-28
LSCC	HMGB3	No QN	1.28286494651493	2.73688362526078e-49	2.69357177759889e-48
LSCC	MYH10	No QN	-1.28238562754104	2.34323691936575e-65	6.61654391409767e-64
LSCC	COPS9	No QN	-1.28233925191169	5.09295635166784e-06	7.62702002317284e-06
LSCC	APOB	No QN	-1.28224285592617	6.92312621262803e-48	6.29979626727203e-47
LSCC	CDO1	No QN	1.28123402748481	0.000122491593110603	0.000171552539287397
LSCC	CKB	No QN	-1.28099186203996	9.30161208369017e-37	4.77903911263899e-36
LSCC	PALMD	No QN	-1.27787015351571	3.97881555675731e-72	1.73104091411368e-70
LSCC	MARCO	No QN	-1.27772211287461	4.28644061698561e-43	3.02167235983193e-42
LSCC	TNC	No QN	1.27715849054594	1.03451261487323e-27	3.61117574964531e-27
LSCC	NRGN	No QN	-1.2767546911966	2.03097297276986e-47	1.80754811457138e-46
LSCC	PID1	No QN	-1.27672621743627	2.86862519733096e-79	2.04783476234817e-77
LSCC	ENO3	No QN	-1.27623039397507	1.14349119575868e-32	4.90337151074691e-32
LSCC	PGAM2	No QN	-1.27531767772241	6.52472036436606e-28	2.29417587005129e-27
LSCC	ABLIM1	No QN	-1.2745352637204	1.07801275439719e-73	5.15462985439826e-72
LSCC	PCDH1	No QN	-1.27366806587161	2.67993756494916e-59	4.85984384541854e-58
LSCC	WNT5A	No QN	1.27340144333484	8.91127316017604e-28	3.12033077805542e-27
LSCC	GRK5	No QN	-1.27330047679091	4.62601629114886e-94	1.26740343630746e-91
LSCC	CXCL12	No QN	-1.27325489652699	1.7599927445773e-35	8.5527547707479e-35
LSCC	SH3BGRL2	No QN	-1.27284619462815	1.50551019356085e-74	7.7077559758214e-73
LSCC	IRF6	No QN	1.2726667824609	1.70912324696033e-44	1.2881325170585e-43
LSCC	ADAMTS12	No QN	1.27076306377272	1.07595268708405e-38	6.07967245762043e-38
LSCC	MCM5	No QN	1.27063532305632	1.43699665755653e-55	2.07800786271762e-54
LSCC	KCTD14	No QN	-1.26849209365481	1.94667030958773e-44	1.46390184927973e-43
LSCC	MKI67	No QN	1.26682237777199	3.44723462020347e-57	5.48581120015739e-56
LSCC	SERPINB4	No QN	1.26641040234891	1.74252230438301e-10	3.15991924857434e-10
LSCC	ADD2	No QN	-1.26593150263729	6.70893353927367e-43	4.68055466535562e-42
LSCC	CD302	No QN	-1.26307921413811	2.32850254760093e-69	8.61460960767541e-68
LSCC	ADGRL2	No QN	-1.26184321610968	4.66767956756739e-83	4.63884978200301e-81
LSCC	SORBS3	No QN	-1.26151916623506	3.31619768784231e-96	1.24504799857991e-93
LSCC	LRRK2	No QN	-1.25978122210782	1.3870809419483e-51	1.60328842742645e-50
LSCC	SERPINA6	No QN	-1.25968278326843	5.10565385071127e-65	1.3950407839531e-63
LSCC	PKP2	No QN	1.25927248997664	3.64228045006079e-35	1.74571143840502e-34
LSCC	MT1X	No QN	1.2583901382621	2.0454028689185e-25	6.5345883650258e-25
LSCC	VWA3B	No QN	1.25824782294794	2.23619853644119e-15	4.8749128094418e-15
LSCC	PTGDS	No QN	-1.25817836751792	3.10173483639075e-59	5.59471281788133e-58
LSCC	TCEAL2	No QN	-1.25777671048883	1.37242059089845e-31	5.61883179722842e-31
LSCC	OCLN	No QN	-1.25609267519867	2.56916197626449e-60	4.98919443551592e-59
LSCC	KPNA2	No QN	1.25468978343822	7.28886892747943e-56	1.07238409750158e-54
LSCC	GMPR	No QN	-1.25423691941374	1.45510097187528e-61	3.07299136497911e-60
LSCC	GPX3	No QN	-1.25374770075165	1.05324755167484e-55	1.53401874013332e-54
LSCC	EHD3	No QN	-1.25242443506993	1.74240134474896e-61	3.66446523479673e-60
LSCC	PTPN21	No QN	-1.25126244973684	3.27985622547763e-91	6.3938274149359e-89
LSCC	NPY	No QN	-1.24968043545147	4.34273749135725e-48	3.98752988676526e-47
LSCC	ACSL5	No QN	-1.24816579459192	2.97708841660099e-54	4.00248611128438e-53
LSCC	NEGR1	No QN	-1.24804715030102	1.41972641013507e-63	3.48468925412571e-62
LSCC	APOM	No QN	-1.24788810142224	1.82085620694671e-49	1.81673418994279e-48
LSCC	JCAD	No QN	-1.24727085221667	5.37589565311915e-82	4.82260656952821e-80
LSCC	GP1BA	No QN	-1.24689596766024	1.97259614640057e-52	2.38333815686085e-51
LSCC	GTSE1	No QN	1.24497523585169	6.8579240062989e-30	2.60858445222709e-29
LSCC	CAPS	No QN	-1.24477719026857	3.66695133173087e-16	8.20752608738261e-16
LSCC	ITGA2B	No QN	-1.2433818977297	6.39501979160921e-46	5.21111861957738e-45
LSCC	RERG	No QN	-1.24297736884269	1.34838138902414e-68	4.71329039328887e-67
LSCC	SLC1A4	No QN	1.24020609320582	9.72626787840866e-38	5.23328967534122e-37
LSCC	ANK2	No QN	-1.23936041832839	3.61838937504108e-74	1.78924941925812e-72
LSCC	MMP28	No QN	-1.23909167926936	3.11228668371201e-55	4.43107445404335e-54
LSCC	SLC7A1	No QN	1.23696995416285	1.66753714886108e-44	1.25866150990356e-43
LSCC	CILP	No QN	1.23552190372651	9.92914281170224e-24	2.97346294482203e-23
LSCC	CPN2	No QN	-1.23448901334809	2.89090612515748e-55	4.12748104094667e-54
LSCC	SNTB1	No QN	-1.23418991497858	7.96460125574626e-87	1.06233109117763e-84
LSCC	SYN3	No QN	1.23415646997231	0.00240673253972264	0.00311982707866604
LSCC	F8	No QN	-1.23381197682154	3.19147115071031e-48	2.94644290116124e-47
LSCC	PLIN2	No QN	1.23356869891158	1.40284551455788e-30	5.48424411148217e-30
LSCC	SLC1A3	No QN	1.2332894965025	2.42219335980592e-30	9.38241272004302e-30
LSCC	PLAU	No QN	1.23311972368594	1.57327289205863e-44	1.19016920199988e-43
LSCC	ENPEP	No QN	-1.23166577740894	1.51568076313721e-37	8.09934417286342e-37
LSCC	SPOCK2	No QN	-1.2314540925605	7.54878807057936e-59	1.31934594261143e-57
LSCC	C16orf89	No QN	-1.2313283684611	1.0094177304917e-56	1.55745320152121e-55
LSCC	ALDH3B1	No QN	-1.23097134951117	2.74600812602277e-72	1.20503395556246e-70
LSCC	DSC3	No QN	1.2300510101872	1.9842003203095e-18	4.85021428670783e-18
LSCC	SLC39A8	No QN	-1.22987379524014	2.37344431331383e-55	3.40305587044728e-54
LSCC	PPP1R12B	No QN	-1.22941702759733	2.31961002424223e-73	1.07369346190609e-71
LSCC	IVL	No QN	1.22894933852387	8.45608606940786e-14	1.74049430427589e-13
LSCC	TSPAN7	No QN	-1.22801861323417	1.11656075857405e-27	3.89355913645172e-27
LSCC	CSRP1	No QN	-1.22646073553157	5.62490532577597e-57	8.83115116985892e-56
LSCC	MMP1	No QN	1.22620474626018	9.8378760655103e-22	2.71364761023341e-21
LSCC	TNS2	No QN	-1.22607106969035	1.57833204060352e-104	2.66659198259965e-101
LSCC	SDC1	No QN	1.22601428471078	2.12111236723478e-43	1.51848277306913e-42
LSCC	TPX2	No QN	1.22543913983023	3.51756160259443e-47	3.08456072365914e-46
LSCC	SERPING1	No QN	-1.22505176235859	2.09744574575008e-65	5.97241784400801e-64
LSCC	GBP6	No QN	1.22445263013383	4.17347258493291e-18	1.00825766428658e-17
LSCC	GCHFR	No QN	-1.22389963934352	5.21005351218499e-57	8.23936231716369e-56
LSCC	GUCY1A2	No QN	-1.22096145117949	2.0288559124574e-83	2.09862371271231e-81
LSCC	HSPB2	No QN	-1.22007879570491	4.08656853707216e-78	2.64870329597229e-76
LSCC	CGREF1	No QN	1.21916835491693	6.01020484847415e-33	2.61594875693355e-32
LSCC	SPTBN1	No QN	-1.21890115450615	4.77280283706981e-94	1.2732079568257e-91
LSCC	DSC2	No QN	1.21866790243331	1.33325002154584e-28	4.83374659099075e-28
LSCC	MCM7	No QN	1.21723605118811	1.5182897276649e-49	1.52385177914248e-48
LSCC	SERPINF2	No QN	-1.21676894639137	4.79779207237374e-63	1.11805099396903e-61
LSCC	UTRN	No QN	-1.21615709135202	1.91304448614148e-100	1.38518085400116e-97
LSCC	YOD1	No QN	-1.21530178804422	2.09681082500514e-52	2.52739254852285e-51
LSCC	SERPINA2	No QN	-1.21454476211941	1.38005276080643e-16	3.14090589050176e-16
LSCC	LLGL2	No QN	-1.21403212510791	4.4694615350278e-64	1.14701092609055e-62
LSCC	CSTA	No QN	1.21360703817887	8.92126003858791e-24	2.67637801157637e-23
LSCC	SPRR2F	No QN	1.2133002026341	1.81578266293155e-09	3.15992941701925e-09
LSCC	GINS4	No QN	1.21263925180153	4.95559990726968e-39	2.84294942048629e-38
LSCC	GP9	No QN	-1.21228610744647	3.73713941674092e-32	1.57292691580786e-31
LSCC	ALOX15B	No QN	-1.21224763573111	7.39691635730396e-55	1.02856709347037e-53
LSCC	THSD7A	No QN	-1.2118761084371	3.16944364503741e-56	4.73175997492552e-55
LSCC	DGKG	No QN	-1.21009059814481	3.03828922056651e-59	5.49004239374024e-58
LSCC	APOA1	No QN	-1.20950128679233	4.79633444778743e-53	5.96569844137683e-52
LSCC	KIF11	No QN	1.20926577615351	1.7522048013174e-49	1.7499605981236e-48
LSCC	GIMAP8	No QN	-1.20801250728952	2.74842759026118e-69	1.00944965516223e-67
LSCC	CPB1	No QN	-1.20755349594476	6.69948274344546e-07	1.04771145588255e-06
LSCC	WDHD1	No QN	1.20687665573731	6.36867152292813e-50	6.53433433480997e-49
LSCC	FOSL2	No QN	1.20683560767893	2.40676477405907e-63	5.75409776288605e-62
LSCC	NOP2	No QN	1.20612138305313	1.49066980756166e-77	9.38566449643017e-76
LSCC	VSNL1	No QN	1.20597775615178	1.09062583224313e-19	2.78901969259552e-19
LSCC	CYP27A1	No QN	-1.20586236714929	4.31656806481411e-44	3.20095467981131e-43
LSCC	TMOD2	No QN	-1.20372699960301	7.11567394161905e-78	4.53657778277939e-76
LSCC	LUM	No QN	-1.19934190781216	1.80369983706565e-45	1.43404747045761e-44
LSCC	NEBL	No QN	-1.19931950701692	7.69615033095442e-82	6.84349788639342e-80
LSCC	MUC13	No QN	1.19925986569416	1.06042375032523e-08	1.78326402738003e-08
LSCC	TK1	No QN	1.19918084516591	2.14416270644499e-47	1.90494104778553e-46
LSCC	FGL1	No QN	-1.19911369658368	7.20017903465227e-27	2.43131961606496e-26
LSCC	TRPC1	No QN	1.198784357077	1.7554285859265e-44	1.32106752602353e-43
LSCC	MTURN	No QN	-1.19837645728837	7.82922138798486e-69	2.79453581725361e-67
LSCC	SERPINA7	No QN	-1.19832875718282	2.62495319584995e-63	6.23165118181052e-62
LSCC	ADH7	No QN	1.19806433723817	1.07815611398584e-09	1.89185884152232e-09
LSCC	FGA	No QN	-1.19728886940398	9.4361379341579e-44	6.89150794225926e-43
LSCC	CYBRD1	No QN	-1.19618860838962	1.98998639522632e-77	1.24521556101291e-75
LSCC	KANK4	No QN	-1.19612767165497	2.39042264594191e-49	2.36406969384519e-48
LSCC	ALDH2	No QN	-1.19611796166464	5.88208671462574e-49	5.68414804825177e-48
LSCC	INHBA	No QN	1.19560795140422	6.83275095168865e-34	3.09488813213886e-33
LSCC	CPN1	No QN	-1.19537140924874	1.99787259056299e-55	2.87268573766482e-54
LSCC	PON1	No QN	-1.19314805873223	1.13328639773701e-40	7.09406658421218e-40
LSCC	COL3A1	No QN	1.19229298577336	3.42423427076079e-34	1.57350239359484e-33
LSCC	EML1	No QN	-1.19175056425119	7.16575010985747e-68	2.37383035502043e-66
LSCC	SERPINB3	No QN	1.19155268248043	4.58794707469216e-10	8.16933418165368e-10
LSCC	MAGI3	No QN	-1.19134688300731	3.09157389090898e-85	3.60221661289016e-83
LSCC	PALM	No QN	-1.19050324578475	1.59686352718976e-63	3.90057965665605e-62
LSCC	ITGB8	No QN	1.19047381790988	1.42934630340508e-30	5.58569139460962e-30
LSCC	LAMB2	No QN	-1.19040840652423	1.94876009598049e-73	9.06173444630927e-72
LSCC	CRTAC1	No QN	-1.18968295501709	1.33604769973413e-75	7.24252167497587e-74
LSCC	RILP	No QN	-1.18947812730572	4.56479661233909e-89	7.71222387654689e-87
LSCC	P4HA1	No QN	1.18938185379498	6.47472301783586e-46	5.27182869331744e-45
LSCC	NOVA1	No QN	-1.18879954263811	3.66188468181298e-57	5.80915884499814e-56
LSCC	ESRP1	No QN	1.18824268512704	6.32321550327841e-54	8.34615046311631e-53
LSCC	ACE2	No QN	-1.18742352049799	1.01863871723256e-68	3.59788873748659e-67
LSCC	IGFBP2	No QN	1.18637430140257	3.46296197618642e-21	9.33121891350391e-21
LSCC	GREM1	No QN	1.18560487921449	5.07785714510628e-24	1.53976182709968e-23
LSCC	MCM2	No QN	1.18478631730436	1.99780006620922e-49	1.9835160892422e-48
LSCC	COL14A1	No QN	-1.18435777050615	3.92535758945987e-29	1.45383083245724e-28
LSCC	DMD	No QN	-1.18318473248858	4.98729670172747e-76	2.82437020477159e-74
LSCC	SHROOM4	No QN	-1.18231252321209	4.31924358354425e-89	7.42104613667594e-87
LSCC	COL5A2	No QN	1.18130995070972	1.13773527659922e-34	5.34440338224572e-34
LSCC	GYPC	No QN	-1.18037461088997	3.51556046888615e-49	3.43325977582841e-48
LSCC	SPON1	No QN	-1.17808813587962	9.85721202840805e-53	1.20679418275329e-51
LSCC	PTS	No QN	1.1776085768712	1.58000844902813e-37	8.42089676540387e-37
LSCC	POF1B	No QN	1.17670206252327	8.82808049137158e-24	2.6492081687695e-23
LSCC	MAGEA4	No QN	1.17646323684416	5.16450983034213e-08	8.4426118610189e-08
LSCC	ERO1A	No QN	1.17630801230213	3.2163806232272e-43	2.28162703832429e-42
LSCC	FGG	No QN	-1.17626918867694	6.48141529782245e-38	3.52479114131042e-37
LSCC	PDE5A	No QN	-1.1756407220483	1.06798653785825e-70	4.27912234556089e-69
LSCC	KLK6	No QN	1.17459696403981	2.98218821404292e-05	4.30878590731942e-05
LSCC	ZC3H8	No QN	1.17356077194829	4.82668266317827e-50	5.00799203240923e-49
LSCC	BEND5	No QN	1.17266167497295	0.000253719825028981	0.000348881967758923
LSCC	BST2	No QN	-1.17232269156241	7.71255806241997e-42	5.09662327762394e-41
LSCC	ITIH4	No QN	-1.17215462236403	4.24785707760806e-54	5.65841356054046e-53
LSCC	ORM2	No QN	-1.17117827373248	1.17096445477002e-42	8.02573811900185e-42
LSCC	TMOD4	No QN	-1.1709962222197	5.85119064629969e-52	6.90494989307799e-51
LSCC	HPR	No QN	-1.17095431753586	7.04774444890953e-34	3.18799578217741e-33
LSCC	BCHE	No QN	-1.1705743139986	2.54361933591156e-49	2.51067859865e-48
LSCC	GIPC2	No QN	-1.16973007789754	1.68919494014951e-49	1.6886951783329e-48
LSCC	SPARCL1	No QN	-1.16945478928461	7.85454635684934e-42	5.18707077650696e-41
LSCC	KRT16	No QN	1.16925500979718	2.08558697133005e-11	3.90426502832368e-11
LSCC	DHFR	No QN	1.16898508726493	3.11150725797256e-37	1.63257500383374e-36
LSCC	RRAS	No QN	-1.16897033821841	5.72416425587005e-87	7.73678040823396e-85
LSCC	MYL12B	No QN	-1.1688144475942	0.0449076542858277	0.052469904506159
LSCC	PYCR1	No QN	1.16836032331396	2.82307608915179e-56	4.23336128930942e-55
LSCC	CDH13	No QN	-1.16781703177961	1.01643124824466e-46	8.73183352835262e-46
LSCC	TIPIN	No QN	1.16733800079376	1.69529114076431e-36	8.60549138403998e-36
LSCC	F5	No QN	-1.16687009388374	3.13585270069226e-44	2.339083063055e-43
LSCC	CIBAR2	No QN	-1.1666777953726	1.07401408140387e-28	3.91066118649104e-28
LSCC	C4A	No QN	-1.16625331584451	4.35886447617567e-37	2.27176396889423e-36
LSCC	SMC2	No QN	1.1648776882746	3.33974059157147e-55	4.73495809465175e-54
LSCC	MASP1	No QN	-1.16472314568453	2.11000913267104e-63	5.08056118239581e-62
LSCC	ECHDC1	No QN	-1.16426203696725	8.8308497282429e-73	3.99635373639278e-71
LSCC	PTGES	No QN	1.16414482058921	2.40768953582446e-16	5.42734018782579e-16
LSCC	SPTAN1	No QN	-1.1640046733574	1.30761482601108e-92	3.08262592820332e-90
LSCC	AFM	No QN	-1.16388277992359	5.50071956314247e-49	5.3308598672634e-48
LSCC	SMC4	No QN	1.16338185731606	2.41859582957597e-61	5.04471315317112e-60
LSCC	CLCA2	No QN	1.1617038717158	9.29270474733386e-17	2.12929810180206e-16
LSCC	SOX17	No QN	-1.16133678374971	2.79825519962583e-35	1.34563154452595e-34
LSCC	EHD4	No QN	-1.16089363323484	6.1957718999145e-97	2.61693915622638e-94
LSCC	A2ML1	No QN	1.16046451993874	6.62297835828753e-10	1.17045208538983e-09
LSCC	PPL	No QN	-1.15998702032268	1.02606231733674e-46	8.80710729114522e-46
LSCC	RRAD	No QN	-1.15804739612598	1.25421429193934e-51	1.45302517455875e-50
LSCC	MYOC	No QN	-1.15774738823571	2.49700352754641e-46	2.08158920713306e-45
LSCC	ADGRG6	No QN	-1.15766256195039	5.93202516214136e-58	9.84172488848232e-57
LSCC	NOVA2	No QN	-1.1574106603422	7.48687093769914e-79	5.16288508132355e-77
LSCC	DLGAP5	No QN	1.15683105729391	1.61624834554976e-40	1.0051478207876e-39
LSCC	AGT	No QN	-1.15634211085164	4.88636817527741e-56	7.23111156099082e-55
LSCC	EVPL	No QN	-1.15617202109926	2.31044277188809e-49	2.2894387466891e-48
LSCC	PDZD2	No QN	-1.15607997752218	1.57556731567516e-55	2.27343384148119e-54
LSCC	MXRA5	No QN	1.15594773134097	5.61955049343168e-35	2.66941815144878e-34
LSCC	SAG	No QN	-1.15534880694895	6.54026180124324e-43	4.56602161702498e-42
LSCC	PODN	No QN	-1.1545254556876	1.4364610337654e-63	3.51724770514007e-62
LSCC	MACROD2	No QN	-1.15451443232799	2.20322836246682e-45	1.74213150626569e-44
LSCC	GJB3	No QN	1.15438455376939	2.00856395970718e-25	6.42296935632544e-25
LSCC	C3	No QN	-1.15321781205166	3.66996994551581e-55	5.18140464313283e-54
LSCC	NECTIN1	No QN	1.15208825741862	1.04986231220111e-42	7.23484313989303e-42
LSCC	EPB41	No QN	-1.15108580582083	2.51643495087331e-54	3.41945054919608e-53
LSCC	LRG1	No QN	-1.15086222963325	8.25433998603104e-39	4.69026033847515e-38
LSCC	PEDS1	No QN	1.15082777547698	1.06283296357877e-43	7.71219595690619e-43
LSCC	ERC2	No QN	1.14980196780672	4.71248459095715e-12	9.0714880931509e-12
LSCC	SERPINA3	No QN	-1.14919408531958	4.17662294920367e-40	2.53523513988489e-39
LSCC	MASP2	No QN	-1.1489528780123	1.08614844886209e-62	2.44130528295232e-61
LSCC	TTR	No QN	-1.14873946180295	1.21912490372504e-54	1.67683434858355e-53
LSCC	FGFBP1	No QN	1.14872837703823	1.33201416927037e-13	2.7250509856496e-13
LSCC	F10	No QN	-1.14872124492477	4.61039350243807e-44	3.41634202735488e-43
LSCC	KBTBD3	No QN	-1.14850966006317	1.15163022180893e-34	5.40716792889168e-34
LSCC	PHYHD1	No QN	-1.14788233949463	2.9605747099146e-70	1.14985999365534e-68
LSCC	LGALS4	No QN	-1.14705720907889	4.90195587479115e-28	1.73502537369965e-27
LSCC	SPRR1B	No QN	1.14699376596475	6.54354397652891e-12	1.25249065880048e-11
LSCC	AGR3	No QN	-1.14590518675778	1.31968551513806e-34	6.17620132361704e-34
LSCC	KRT7	No QN	-1.14551939030844	2.31927605929447e-26	7.67815199642979e-26
LSCC	MGLL	No QN	-1.14455577287808	9.70134002227252e-62	2.08352719927493e-60
LSCC	P3H4	No QN	1.14319076938605	7.46791118646164e-38	4.04824682872522e-37
LSCC	SRSF12	No QN	1.14250962456105	6.28806041145181e-19	1.56345519722558e-18
LSCC	SYNPO	No QN	-1.14063689470698	5.48510357525516e-83	5.29547570879634e-81
LSCC	C7	No QN	-1.14058868296279	8.98631188117303e-52	1.05068331648732e-50
LSCC	LMCD1	No QN	-1.13957098294006	3.70820548641612e-55	5.22810556547986e-54
LSCC	ADAM23	No QN	1.13764966780789	1.5802677510448e-08	2.63994301126254e-08
LSCC	TMEM40	No QN	1.13746424362022	2.13001992736132e-30	8.27280153397001e-30
LSCC	SPRR2D	No QN	1.13665548715126	3.83677709263373e-11	7.11421426523287e-11
LSCC	STXBP1	No QN	-1.13473736573662	1.68389859739676e-80	1.38777886843991e-78
LSCC	PLCB1	No QN	-1.13383182990895	5.60013585027501e-87	7.67142933976186e-85
LSCC	CKAP4	No QN	1.13313211848213	4.20528348577211e-61	8.62934386543966e-60
LSCC	ARHGEF37	No QN	-1.13275958681745	5.81454002988224e-76	3.23857100455584e-74
LSCC	ACSS3	No QN	-1.13216689824309	1.87265715463996e-58	3.20660905009887e-57
LSCC	SLC14A1	No QN	-1.13123989352613	3.68064230079795e-38	2.02225859095874e-37
LSCC	KCTD16	No QN	-1.13071332894686	1.7794865866938e-39	1.03789732619765e-38
LSCC	DNALI1	No QN	-1.12860838685099	3.26324613747835e-28	1.16313382895985e-27
LSCC	CGN	No QN	-1.12842202326699	6.75333826880986e-48	6.15081671436887e-47
LSCC	DDX21	No QN	1.12765161914368	1.22313423620461e-65	3.54254621497319e-64
LSCC	SERPINA5	No QN	-1.12708792906386	2.2842993208351e-46	1.91055628839153e-45
LSCC	RACGAP1	No QN	1.12684810753551	8.43160065791883e-44	6.18012551477391e-43
LSCC	IL6ST	No QN	-1.12507288915574	7.18327480249226e-92	1.51701784735133e-89
LSCC	RECK	No QN	-1.12464626166889	3.26627590899163e-82	2.98290440445479e-80
LSCC	OSTC	No QN	1.12333794943701	6.36519079017862e-35	3.01937010014229e-34
LSCC	LCAT	No QN	-1.11833674849459	7.689329765988e-54	1.00576433339123e-52
LSCC	STX11	No QN	-1.11778154546062	8.76877685812592e-64	2.18938647809907e-62
LSCC	CEP55	No QN	1.11660608696739	5.5907465867978e-50	5.753644482271e-49
LSCC	GPC1	No QN	1.11555883633833	5.01570164441722e-28	1.77342753991829e-27
LSCC	TNNT1	No QN	-1.11526483085441	1.50283462961128e-21	4.11180422142228e-21
LSCC	CASS4	No QN	-1.11323168331931	1.02248163106242e-86	1.31201218912402e-84
LSCC	ITGA1	No QN	-1.11265503453636	1.30975670301978e-66	4.03556343419801e-65
LSCC	LPL	No QN	-1.11250806900303	1.15723408286218e-56	1.78280879908418e-55
LSCC	KIF4A	No QN	1.11222932045631	5.25649167435258e-50	5.43725062274613e-49
LSCC	SEC11C	No QN	1.11134061314503	2.00326377206449e-20	5.24866499287096e-20
LSCC	MISP3	No QN	-1.10946558985956	1.33713489782104e-65	3.85072058500338e-64
LSCC	ILK	No QN	-1.10925913405793	5.69793300014813e-83	5.44905158702845e-81
LSCC	TJP1	No QN	-1.10754061262179	7.14373933041015e-86	8.7248295894419e-84
LSCC	HMGN4	No QN	-1.10703401968772	1.60300489554041e-49	1.60728591751663e-48
LSCC	SPINT2	No QN	1.10615885360899	2.70316975566076e-37	1.42496265278904e-36
LSCC	ITGB3	No QN	-1.106105308851	8.35420354624591e-39	4.74434517357394e-38
LSCC	SFTPB	No QN	-1.10482679392798	4.88639856389101e-36	2.43049176850653e-35
LSCC	AGRN	No QN	-1.10334302527103	2.3622729769616e-65	6.65176699096104e-64
LSCC	PTPRB	No QN	-1.10334257239755	2.58560677362393e-71	1.07861299852781e-69
LSCC	AZGP1	No QN	-1.1026601557618	3.21657496855861e-51	3.61891459004203e-50
LSCC	UACA	No QN	-1.10134452917852	8.94111093744982e-87	1.17709144899908e-84
LSCC	HPX	No QN	-1.10077237672072	6.1211013491362e-64	1.55124010940484e-62
LSCC	CXCL14	No QN	1.10027502067167	3.58552677184852e-12	6.94032554634876e-12
LSCC	P4HA2	No QN	1.09987285987583	5.53179319332485e-38	3.01807252964123e-37
LSCC	RSU1	No QN	-1.09845527060528	1.45656359735765e-87	2.17135076270801e-85
LSCC	S100A14	No QN	1.09824287174194	3.20643583007084e-16	7.19744021466521e-16
LSCC	BLVRB	No QN	-1.09777825341652	4.29468810785558e-54	5.71328784111968e-53
LSCC	MYL4	No QN	-1.09674692639771	8.97418802097157e-44	6.56358903092271e-43
LSCC	GINS3	No QN	1.09641722160012	4.73059906880646e-38	2.5893133240006e-37
LSCC	NCAPG	No QN	1.09639911507798	3.49824323933389e-53	4.39971361254686e-52
LSCC	JPT1	No QN	1.09551272895782	2.23395936312717e-63	5.3662668398152e-62
LSCC	PCBD1	No QN	-1.09509372052572	1.69568317657093e-38	9.47586630172442e-38
LSCC	KIAA1958	No QN	-1.09362471412271	4.19618690805033e-06	6.31390035429809e-06
LSCC	VSIG4	No QN	-1.09279985656103	1.75372142856283e-45	1.39540613197343e-44
LSCC	MUC19	No QN	1.09258329595849	5.96812603763432e-11	1.09958003714102e-10
LSCC	DSG2	No QN	1.0924244972619	6.14355653226394e-45	4.75398721889768e-44
LSCC	BZW2	No QN	1.09162853295655	5.50307666665728e-74	2.68195616201465e-72
LSCC	PARD6B	No QN	-1.09147751060462	7.17291623703521e-67	2.26516672569551e-65
LSCC	NDUFA4L2	No QN	1.09140359244277	4.22241389173759e-15	9.12830232897077e-15
LSCC	PALM3	No QN	-1.09018045000836	2.39443639838958e-35	1.15693049430291e-34
LSCC	PAPPA	No QN	-1.08996849608206	1.42434588273644e-46	1.20522489259593e-45
LSCC	MRAS	No QN	-1.08955164902551	2.24846203699731e-74	1.13963298345209e-72
LSCC	GIPC3	No QN	-1.08907212612587	1.17667004422539e-71	5.05419671114947e-70
LSCC	TPGS1	No QN	1.08847855800349	0.00174678563142918	0.00228833884024265
LSCC	MTHFD2	No QN	1.08777968198858	5.75276954813749e-46	4.69531601525521e-45
LSCC	AQP5	No QN	-1.08734189591847	5.16285468465694e-15	1.11140067824097e-14
LSCC	ARHGAP29	No QN	-1.08687674212515	1.85599775726738e-63	4.4902742876896e-62
LSCC	CKS1B	No QN	1.08679150727262	2.79910307483297e-41	1.79245153945558e-40
LSCC	TF	No QN	-1.0865530564815	9.50079751594117e-61	1.88842322390384e-59
LSCC	AHSG	No QN	-1.08650565715407	6.29280952329993e-61	1.27325768737907e-59
LSCC	CCDC170	No QN	-1.08561363895685	2.49069004000752e-23	7.32891870408018e-23
LSCC	SHC3	No QN	-1.08526821621445	1.24947865381037e-52	1.52418352751814e-51
LSCC	FGD5	No QN	-1.08482117505849	5.31641659508552e-88	8.42070547255967e-86
LSCC	ERGIC3	No QN	1.08438451233147	6.12547014593205e-67	1.95263807765136e-65
LSCC	PROC	No QN	-1.08218197311569	2.16492839062391e-54	2.94575558332276e-53
LSCC	ABCB1	No QN	-1.08048367035975	1.5668475237351e-37	8.35954386742249e-37
LSCC	KNSTRN	No QN	1.08010375333625	1.96256010268035e-35	9.5280037168921e-35
LSCC	FEN1	No QN	1.07902719661726	8.64272368464595e-63	1.96437869935552e-61
LSCC	TSGA10	No QN	-1.0774365248236	5.41106876818156e-21	1.44996045738981e-20
LSCC	SAA1	No QN	-1.07733978631489	7.61571965201874e-09	1.29033177523841e-08
LSCC	SHMT2	No QN	1.07671698846596	1.95352161517056e-50	2.09111389788637e-49
LSCC	C4B	No QN	-1.07638819116732	1.46018060858306e-43	1.05351251453427e-42
LSCC	NEXN	No QN	-1.07619343256979	2.26069419525436e-43	1.61612532138882e-42
LSCC	CDH3	No QN	1.0746317934994	6.75470024373714e-40	4.05401991537972e-39
LSCC	SMTN	No QN	-1.07420875786361	2.21657390372716e-47	1.96754900718759e-46
LSCC	ASNS	No QN	1.07381274730427	1.28782709963735e-38	7.24054537383464e-38
LSCC	NCAPH	No QN	1.07366214397163	7.42880151083295e-54	9.72942647484672e-53
LSCC	HYI	No QN	-1.07363602688568	1.25839057787226e-73	5.90569689254219e-72
LSCC	LOXL2	No QN	1.07268147743433	1.55533088864177e-22	4.42254957031182e-22
LSCC	FLNC	No QN	-1.07214483062458	3.985180015611e-45	3.11951890488407e-44
LSCC	SERPINA4	No QN	-1.07151755583868	1.13200236653591e-45	9.09279555433799e-45
LSCC	MYO5C	No QN	-1.06996860035207	3.24054392643999e-61	6.70395791475963e-60
LSCC	APOF	No QN	-1.06947251161925	2.92561172020276e-39	1.69274691824745e-38
LSCC	JAM3	No QN	-1.06851743104571	2.5591018193069e-49	2.52350341851304e-48
LSCC	ATP8A1	No QN	-1.06739727990866	2.88016056984663e-54	3.88247176815629e-53
LSCC	PARD3B	No QN	-1.06670453670232	1.3550865349377e-95	4.29266006395733e-93
LSCC	FKBP14	No QN	1.06629372397504	9.30420765880215e-40	5.53501942045729e-39
LSCC	DACH1	No QN	-1.06423448194584	1.30992239117201e-37	7.02204298218438e-37
LSCC	HPCAL1	No QN	-1.06389480729344	3.09231811953237e-78	2.02237605017417e-76
LSCC	KRT14	No QN	1.0627148787385	6.0194245025651e-08	9.82274729274024e-08
LSCC	C1orf198	No QN	-1.06248531668811	5.7776593140613e-68	1.92658330482366e-66
LSCC	KNG1	No QN	-1.062422099672	1.98059765033473e-49	1.96836454720031e-48
LSCC	DLC1	No QN	-1.0623472448324	2.60796776281418e-94	7.34360255879092e-92
LSCC	ALAD	No QN	-1.06090868940847	1.93945232293733e-68	6.66448413478499e-67
LSCC	SLC27A6	No QN	-1.06006248861964	1.14251063704844e-11	2.16762686276624e-11
LSCC	CHAF1A	No QN	1.05985168226347	2.79094777590834e-43	1.98958070354309e-42
LSCC	PPP1R9A	No QN	-1.05942744103571	1.91140861181678e-48	1.78087767444731e-47
LSCC	ECHDC2	No QN	-1.05806976785824	4.61100122866586e-69	1.66934712339235e-67
LSCC	CNDP1	No QN	-1.05764304774377	3.22158991611176e-39	1.85763691579209e-38
LSCC	COL4A1	No QN	-1.05664731346187	6.59792933605066e-62	1.42304701445842e-60
LSCC	SH3GL3	No QN	-1.05592262720444	5.29998340007353e-50	5.47110017093442e-49
LSCC	IDS	No QN	-1.05569663831769	5.82859159734824e-53	7.22303582179941e-52
LSCC	S100A6	No QN	-1.0548100898384	1.86616645570973e-48	1.74192719719425e-47
LSCC	FGB	No QN	-1.0544026263175	1.14613059311224e-37	6.15051658146045e-37
LSCC	CKMT1A	No QN	1.05389596736894	2.3730841089477e-24	7.27398845095167e-24
LSCC	NCAPD2	No QN	1.05334132803473	2.92655333126717e-54	3.93977040093696e-53
LSCC	MLPH	No QN	-1.05327523701877	2.67665341589154e-48	2.4824552311887e-47
LSCC	GRHL2	No QN	1.05266572425793	3.26059883993261e-43	2.3113769538739e-42
LSCC	C11orf87	No QN	-1.05241482842463	0.000214346436232341	0.000295784076243838
LSCC	PDK4	No QN	-1.05168975832816	3.68288614865597e-41	2.34949130830243e-40
LSCC	TIMP3	No QN	-1.05162935205879	9.28443966943827e-19	2.29216670553083e-18
LSCC	ORC6	No QN	1.0515794549316	1.17177537006492e-27	4.07908204888328e-27
LSCC	FHL2	No QN	1.05094497799477	6.23411543997771e-29	2.28719609898857e-28
LSCC	SLC1A5	No QN	1.05058784333429	1.53874979442074e-44	1.16666467210494e-43
LSCC	DDAH2	No QN	-1.04998132222638	2.88073120064089e-69	1.05422282241504e-67
LSCC	CSRP3	No QN	-1.04923862357889	3.05523164827031e-22	8.61259266365855e-22
LSCC	EXOC3L4	No QN	-1.04828651986647	4.41390497137615e-36	2.20412584703646e-35
LSCC	SLC3A2	No QN	1.04753473679873	3.32025072410721e-40	2.03490819771915e-39
LSCC	IL4I1	No QN	1.04724058643481	1.04156220344109e-36	5.34057463646045e-36
LSCC	POTEF	No QN	-1.04713168740795	3.28505325383914e-51	3.68777240688454e-50
LSCC	MYH2	No QN	-1.04619114254021	3.59879998506337e-25	1.13860909639786e-24
LSCC	KIF23	No QN	1.04566457378233	6.0940860751447e-45	4.71930867408264e-44
LSCC	SSC5D	No QN	-1.0447332500486	3.00774141373518e-39	1.7392740850561e-38
LSCC	HLA-DRA	No QN	-1.04454086508225	1.22103779719767e-39	7.22150533850221e-39
LSCC	CASQ2	No QN	-1.04447461205903	3.75999877533403e-51	4.21161409785205e-50
LSCC	FANCI	No QN	1.04393702579202	1.10719022029779e-34	5.20574548383982e-34
LSCC	COX7A1	No QN	-1.043477221035	8.84685997658255e-52	1.03557297439512e-50
LSCC	FHOD1	No QN	-1.04299100151481	1.01656452143009e-86	1.31201218912402e-84
LSCC	HP	No QN	-1.04265609526849	1.97876997894627e-22	5.60457984816383e-22
LSCC	RSL1D1	No QN	1.04260783927368	1.18812603537752e-59	2.17401328892093e-58
LSCC	CLDN1	No QN	1.04235069882584	2.51015443897457e-18	6.10934827080076e-18
LSCC	SLC38A1	No QN	1.04231634545105	2.20494480839274e-37	1.16840175236159e-36
LSCC	TMEM79	No QN	1.04172244989556	4.89297701366289e-16	1.08843774385562e-15
LSCC	GUCY1B1	No QN	-1.04083017931916	2.9021220191543e-77	1.78295823685862e-75
LSCC	TANGO2	No QN	-1.03921071484882	5.61540200426392e-80	4.48215197773412e-78
LSCC	MMP10	No QN	1.03814910703662	1.02422895417219e-08	1.72296862071747e-08
LSCC	CLEC3B	No QN	-1.03576373817164	5.60224283829472e-45	4.35839874534103e-44
LSCC	ARHGEF26	No QN	-1.03452109411067	3.43179272048512e-44	2.55044595363326e-43
LSCC	MUC1	No QN	-1.03362415998125	2.10263332602541e-36	1.06120340123193e-35
LSCC	TNFAIP6	No QN	1.03354710079124	5.75474873702974e-22	1.60395622621035e-21
LSCC	PON3	No QN	-1.03321641321867	4.93189178582223e-47	4.29138086119142e-46
LSCC	JUP	No QN	1.03300666528357	4.40899031536491e-33	1.92480339478269e-32
LSCC	CCNB1	No QN	1.03240529394486	1.55771310360336e-37	8.3151857457753e-37
LSCC	OCIAD2	No QN	1.03081651414478	5.01455215560606e-28	1.77342753991829e-27
LSCC	SELENOP	No QN	-1.02995798497038	9.07704708370551e-49	8.66422093102851e-48
LSCC	TMEM256	No QN	-1.02944450768322	1.04080860433307e-51	1.21199507304631e-50
LSCC	CHEK1	No QN	1.02871787994733	4.81298222325704e-36	2.39514976912894e-35
LSCC	SERPINB6	No QN	-1.02870543446687	1.39444003598158e-70	5.52165572060361e-69
LSCC	DPF3	No QN	1.02867305879567	2.44726781160976e-07	3.89755755008455e-07
LSCC	MAOA	No QN	-1.02819465925775	2.20393286127072e-43	1.57665966229367e-42
LSCC	ALG3	No QN	1.02770029371267	1.12616297525815e-29	4.25332119232186e-29
LSCC	ADHFE1	No QN	-1.02736116456927	3.44614295442401e-52	4.1146703332151e-51
LSCC	COL18A1	No QN	-1.02726085847888	5.2020775091748e-66	1.5509841091325e-64
LSCC	MYH7	No QN	-1.02694908019497	4.68760804424438e-19	1.17126652069276e-18
LSCC	AKR1C2	No QN	1.02646254507457	1.99947301466649e-09	3.47721014748229e-09
LSCC	S100A10	No QN	-1.02507202899614	2.66669652743077e-58	4.51290529191414e-57
LSCC	BDH2	No QN	-1.02463599785839	4.13135200912443e-58	6.87676770385785e-57
LSCC	A1BG	No QN	-1.02458854102214	3.13296312124506e-65	8.77316219891193e-64
LSCC	ANKRD22	No QN	1.02402159627584	3.20675674093741e-30	1.23553375457554e-29
LSCC	LTB4R2	No QN	1.0235705078714	2.40399094159121e-43	1.71735420542002e-42
LSCC	CEBPZ	No QN	1.0231667474341	3.68373177543852e-70	1.42526675601604e-68
LSCC	STEAP4	No QN	-1.02294376850369	2.6940357327205e-33	1.18427754651291e-32
LSCC	NDC80	No QN	1.02220262320904	1.16312689333388e-41	7.62653125338001e-41
LSCC	PKIG	No QN	-1.02199167484964	5.50776289827902e-64	1.40281890703152e-62
LSCC	PKMYT1	No QN	1.02168421975886	4.65819942562995e-21	1.25020300708527e-20
LSCC	LGALS7	No QN	1.02157389389489	4.61609095567232e-09	7.8856275729104e-09
LSCC	PAPLN	No QN	-1.02140676021675	1.01592013664819e-62	2.29362637532354e-61
LSCC	APOC4	No QN	-1.02124010759797	5.80492978809502e-29	2.13204975586664e-28
LSCC	MGP	No QN	-1.0212396528477	6.69458675005012e-38	3.63876814398167e-37
LSCC	FAM111B	No QN	1.02090686142696	9.61934203044121e-28	3.3647781284535e-27
LSCC	CDC20	No QN	1.02088998559937	6.65499547514056e-34	3.01842009536912e-33
LSCC	CROCC2	No QN	-1.02059900131869	2.50433780559483e-21	6.77514607294229e-21
LSCC	FERMT1	No QN	1.02047290363182	1.52863319564494e-35	7.43915252244493e-35
LSCC	GSTT1	No QN	-1.02000582835668	5.29270975194652e-17	1.22131114854272e-16
LSCC	SAA4	No QN	-1.01904013629111	3.18867072564727e-34	1.46858496800938e-33
LSCC	CLSTN1	No QN	1.01886372706153	4.50896129353513e-30	1.73133866032445e-29
LSCC	MTARC2	No QN	-1.01840161525956	2.73508073143445e-47	2.41721999778125e-46
LSCC	DENND2A	No QN	-1.01820372405976	5.18265217916195e-68	1.74406055600621e-66
LSCC	MRGPRF	No QN	-1.01784144864378	4.63094287708881e-47	4.0364460829793e-46
LSCC	TUFT1	No QN	1.01766366512665	6.0932466217897e-28	2.14842577408981e-27
LSCC	DAPK2	No QN	-1.01721234302206	3.36314787937043e-60	6.46911386208312e-59
LSCC	PLVAP	No QN	-1.01587922365708	1.21619702791002e-42	8.31327664998238e-42
LSCC	PLIN1	No QN	-1.01574077111787	4.29646192041318e-16	9.58688850698403e-16
LSCC	FAM162A	No QN	1.01479553166166	2.55411580466959e-33	1.12520955723319e-32
LSCC	B4GALT4	No QN	1.0147628791014	1.5778971864836e-31	6.44186217454056e-31
LSCC	CHEK2	No QN	1.01436490682108	3.45145084414221e-55	4.87968719763872e-54
LSCC	UHRF1	No QN	1.01351630558187	1.4155519960177e-39	8.29448010614533e-39
LSCC	ARHGAP31	No QN	-1.0132930755471	1.27091995389616e-89	2.34242101320824e-87
LSCC	NOLC1	No QN	1.01318287911276	1.65772307738876e-70	6.53865324338129e-69
LSCC	APOA4	No QN	-1.01206884869635	2.25340371543476e-31	9.14075768842022e-31
LSCC	FKBP11	No QN	1.01103888756004	9.77629117888661e-31	3.85012679410931e-30
LSCC	MUCL1	No QN	1.01081964738826	8.82483433470449e-22	2.43952401556857e-21
LSCC	CCK	No QN	-1.00984964297198	1.63406305644832e-09	2.84809099092444e-09
LSCC	RBP4	No QN	-1.00978857744828	1.02294283952044e-40	6.41284574163185e-40
LSCC	FBLN7	No QN	-1.00938047456717	6.12127585978997e-40	3.68695029059364e-39
LSCC	MAGI1	No QN	-1.00909316129225	3.60625666003095e-91	6.89747618164787e-89
LSCC	BAIAP2L1	No QN	1.0089614020558	7.30857116146726e-45	5.63827898506801e-44
LSCC	TFPI	No QN	-1.00872142325853	4.21380805173597e-34	1.92585086656662e-33
LSCC	KIT	No QN	-1.00857358056881	4.76229092272935e-35	2.27392101195042e-34
LSCC	WFS1	No QN	-1.00811967670795	2.26253186337636e-61	4.73869535104259e-60
LSCC	LTBP4	No QN	-1.00618773822796	1.45031164674718e-50	1.56735705363285e-49
LSCC	VAMP5	No QN	-1.00574262557175	4.02417469130483e-60	7.65348195980433e-59
LSCC	WDR12	No QN	1.00553933434506	8.3249908497931e-67	2.59662868444162e-65
LSCC	LRRC15	No QN	1.00377507180626	2.71892311943456e-21	7.35175344404059e-21
LSCC	LIPA	No QN	-1.00298445337585	7.71346032340755e-26	2.50935004166824e-25
LSCC	ERMN	No QN	-1.0027331206787	3.62423419878769e-42	2.43626406320363e-41
LSCC	PZP	No QN	-1.00259573336969	1.01180471820395e-18	2.49493175101762e-18
LSCC	TGFB1I1	No QN	-1.00082150128764	3.43046243090112e-49	3.35662139595025e-48
LSCC	BASP1	No QN	1.00070729611445	6.20615618899715e-33	2.6966054559736e-32
LSCC	CLIC5	riBAQ	-2.63755999129365	2.67757668848417e-57	9.047531630388e-54
LSCC	ADH1B	riBAQ	-2.57560523102344	1.13978970802534e-59	1.15540482702529e-55
LSCC	CA4	riBAQ	-2.55951901831607	1.68976005865932e-48	1.31762290112535e-45
LSCC	EMCN	riBAQ	-2.50224033389999	1.13755465411142e-44	5.76569576436376e-42
LSCC	FHL1	riBAQ	-2.47179477917063	2.09956579694237e-56	5.32082462090119e-53
LSCC	ITLN1	riBAQ	-2.47038847593942	7.30875578637939e-44	2.74403175579733e-41
LSCC	C1QTNF2	riBAQ	-2.44464473651985	2.20396902950137e-45	1.17587547642397e-42
LSCC	CAVIN2	riBAQ	-2.43500614027572	8.05585698444695e-56	1.63324444502678e-52
LSCC	CLDN18	riBAQ	-2.41564123897095	8.20297818042277e-47	5.1970993634341e-44
LSCC	AGER	riBAQ	-2.36365237733316	8.51578571158025e-51	9.59161330647656e-48
LSCC	EHD2	riBAQ	-2.36078432709176	1.48245777450549e-57	7.51383723008107e-54
LSCC	OGN	riBAQ	-2.32691531377301	4.89525609927716e-44	1.9849284431349e-41
LSCC	GPD1	riBAQ	-2.32401618746229	7.60259582889964e-44	2.75241121134127e-41
LSCC	S100A2	riBAQ	2.29873467984231	1.14769489898887e-23	3.77733220488641e-22
LSCC	CD34	riBAQ	-2.29692449185221	7.17226839774698e-52	9.08816059349515e-49
LSCC	OLFML1	riBAQ	-2.2822476441634	2.64206718111367e-50	2.43478500135902e-47
LSCC	CAV1	riBAQ	-2.28136746148533	2.84336988564609e-54	4.80387342179907e-51
LSCC	EPS8L3	riBAQ	2.2228589516932	2.65072246941654e-07	1.26161540671412e-06
LSCC	HBB	riBAQ	-2.21447767240781	8.37907794588792e-41	1.93042529857877e-38
LSCC	CKM	riBAQ	-2.19972111460177	3.45307434488884e-28	1.93391241072587e-26
LSCC	CAVIN1	riBAQ	-2.1970372386171	9.00221473253382e-54	1.3036492963385e-50
LSCC	HBD	riBAQ	-2.17337715879814	8.22524795466655e-39	1.70161915339704e-36
LSCC	HBA1	riBAQ	-2.17001994312426	6.06970705712969e-38	1.11870218978407e-35
LSCC	PRX	riBAQ	-2.16167193502276	7.75950962859839e-39	1.63871143968962e-36
LSCC	ADIRF	riBAQ	-2.14958721238788	1.24162597240578e-48	1.04886354018979e-45
LSCC	CA3	riBAQ	-2.13512032194987	4.58210534353296e-41	1.08020469459055e-38
LSCC	GNG11	riBAQ	-2.12394381029907	8.02906679951893e-44	2.80657414299046e-41
LSCC	DES	riBAQ	-2.11667301800699	4.11282121364732e-42	1.1911905326498e-39
LSCC	PGC	riBAQ	-2.10272271659889	7.65160102567778e-34	8.16466101024164e-32
LSCC	FHL5	riBAQ	-2.09651440426239	2.07322237293809e-47	1.40108367963156e-44
LSCC	COL6A6	riBAQ	-2.09466069997115	2.12325069649346e-45	1.17587547642397e-42
LSCC	PGM5	riBAQ	-2.09117943040744	2.31314329907996e-44	1.01949276620755e-41
LSCC	CD36	riBAQ	-2.08968911421397	6.11234553255613e-42	1.67461747739247e-39
LSCC	GPM6A	riBAQ	-2.08925488934601	5.67545011830872e-43	1.79787618279048e-40
LSCC	SUSD2	riBAQ	-2.0885859364939	1.66885781010084e-47	1.2083722586423e-44
LSCC	NOSTRIN	riBAQ	-2.08173828670555	1.58720606553643e-50	1.60895078863428e-47
LSCC	SCEL	riBAQ	-2.07957231335314	4.12648902240052e-43	1.34936191032497e-40
LSCC	TPPP3	riBAQ	-2.07570615180754	6.24542285619061e-36	8.9168804920006e-34
LSCC	SFTPC	riBAQ	-2.07516981688277	2.03598241584074e-41	5.15968843734438e-39
LSCC	TMEM100	riBAQ	-2.06690639972998	3.85195185245383e-37	6.1979739568769e-35
LSCC	ACY3	riBAQ	-2.06667021964878	2.72120109594909e-08	1.51149674025402e-07
LSCC	RTKN2	riBAQ	-2.06134592950443	1.83228322166084e-44	8.44266137180725e-42
LSCC	MUSTN1	riBAQ	-2.04995952520411	2.48003711945475e-37	4.05486069030851e-35
LSCC	GPRC5A	riBAQ	-2.03056950907511	1.05907397972766e-43	3.57861097749977e-41
LSCC	CERS1	riBAQ	-2.0197925732281	1.72768012119259e-06	7.16884706857523e-06
LSCC	HSPB3	riBAQ	-2.01103043626157	1.43522340087297e-12	1.40977321847377e-11
LSCC	MB	riBAQ	-2.00061647856897	1.35015193279117e-25	5.6323004702486e-24
LSCC	SLC4A1	riBAQ	-1.98806124042704	5.00465035536818e-38	9.57210200988061e-36
LSCC	SFTPA1	riBAQ	-1.98184938707723	4.68996772607718e-42	1.32061674553457e-39
LSCC	CA1	riBAQ	-1.97611598140012	1.25068322794527e-37	2.14884336977648e-35
LSCC	TMOD1	riBAQ	-1.97610440747198	3.7416503006481e-41	9.03074026134995e-39
LSCC	CA2	riBAQ	-1.97554544662557	3.78904217907199e-39	8.17223841898995e-37
LSCC	SELENBP1	riBAQ	-1.97167004041846	4.04432693545832e-44	1.70822258936421e-41
LSCC	HBG1	riBAQ	-1.95145681229483	5.53329301134277e-24	1.88858556417447e-22
LSCC	SLCO2A1	riBAQ	-1.94235901898593	9.37133479137875e-38	1.66661790842467e-35
LSCC	SPTA1	riBAQ	-1.94186857136271	1.26820950079018e-35	1.7610739328096e-33
LSCC	NAPSA	riBAQ	-1.93831849271885	3.85943343379471e-38	7.52366859968788e-36
LSCC	FOLR1	riBAQ	-1.93371806892385	1.03487961064975e-41	2.76067752977802e-39
LSCC	CACNA2D2	riBAQ	-1.93318248854751	1.488633523104e-44	7.18584667795489e-42
LSCC	FABP4	riBAQ	-1.93273020913299	8.79081941275634e-32	7.2449216574887e-30
LSCC	OTC	riBAQ	-1.92883722897141	3.29257741683312e-34	3.7085396971597e-32
LSCC	PF4	riBAQ	-1.91859370500954	1.36086240745808e-28	8.02038501418755e-27
LSCC	PLA2G1B	riBAQ	-1.91057737438208	2.70107440542922e-36	3.96823061562841e-34
LSCC	LIMCH1	riBAQ	-1.90857898912848	1.33436995503493e-46	7.95676954952302e-44
LSCC	LYVE1	riBAQ	-1.88978657971928	1.44761191379668e-41	3.76267742824538e-39
LSCC	ADH6	riBAQ	-1.88887338590174	1.81595518143003e-38	3.68166753483125e-36
LSCC	KANK3	riBAQ	-1.87767388744222	6.32129920582591e-43	1.94178818331689e-40
LSCC	HSPB6	riBAQ	-1.86802094690187	7.21845777004839e-44	2.74403175579733e-41
LSCC	ASPA	riBAQ	-1.86135339509279	8.36667143584236e-43	2.49449848073924e-40
LSCC	RGN	riBAQ	-1.85835570347007	2.0704608621299e-40	4.56266559987191e-38
LSCC	HBQ1	riBAQ	-1.85166804811805	5.83679667416263e-33	5.58184980056477e-31
LSCC	SCGB1A1	riBAQ	-1.8386777756228	5.19997646207597e-26	2.27207592224414e-24
LSCC	SERPINB5	riBAQ	1.83680926806281	1.27720132366436e-25	5.34999579255605e-24
LSCC	EPB42	riBAQ	-1.82949853055432	4.36047956182878e-34	4.80458492589765e-32
LSCC	TNNC1	riBAQ	-1.82462364641225	2.19541811664541e-33	2.24797509580146e-31
LSCC	CLIC3	riBAQ	-1.8154233381284	2.32828926431692e-37	3.86915873317715e-35
LSCC	S100A3	riBAQ	-1.81409787718687	5.71245835367088e-33	5.51497050772968e-31
LSCC	MFAP4	riBAQ	-1.80817191815157	1.42589322125194e-32	1.3140254167119e-30
LSCC	MYOZ1	riBAQ	-1.80725966105252	3.85480792318277e-36	5.58231255961482e-34
LSCC	RHAG	riBAQ	-1.80723380640613	9.12626520198013e-30	6.00733443847224e-28
LSCC	INMT	riBAQ	-1.80272420580682	8.94796668157824e-18	1.5747489279715e-16
LSCC	SPTB	riBAQ	-1.79548347105337	4.28710637431137e-33	4.30281161548459e-31
LSCC	TNXB	riBAQ	-1.79096124421078	5.77713352257024e-35	7.22997561954254e-33
LSCC	PPBP	riBAQ	-1.7885904819356	2.93502080547842e-32	2.60985139518726e-30
LSCC	NEB	riBAQ	-1.7838551030447	1.49808457256888e-30	1.06944248676977e-28
LSCC	AK1	riBAQ	-1.76849950391571	2.02690441083087e-40	4.56266559987191e-38
LSCC	PLAC9	riBAQ	-1.76806180345491	2.36151674080723e-36	3.52039635317101e-34
LSCC	TPSB2	riBAQ	-1.76227344053648	6.4904057037986e-31	4.90994347906018e-29
LSCC	GSTM5	riBAQ	-1.76094556687952	2.26623144925091e-30	1.59533251396225e-28
LSCC	RBP2	riBAQ	-1.75988484678333	3.39116892799713e-29	2.12199255698191e-27
LSCC	STXBP6	riBAQ	-1.75784552261615	2.79287046699152e-29	1.75846757291261e-27
LSCC	HSPA12B	riBAQ	-1.7558972803796	2.62087058793488e-41	6.47994271948681e-39
LSCC	ABCA8	riBAQ	-1.75162249769192	2.76475558915794e-38	5.49535831515569e-36
LSCC	HPGD	riBAQ	-1.75081544318213	1.04289236601846e-33	1.08987627982774e-31
LSCC	TPPP	riBAQ	-1.74281604737464	3.64359917486267e-32	3.18406593410197e-30
LSCC	TNNC2	riBAQ	-1.74254065604813	1.76594655999405e-25	7.24753047719014e-24
LSCC	ANK1	riBAQ	-1.74155224264609	8.16412520652366e-36	1.14944079470181e-33
LSCC	L1RE1	riBAQ	1.74087895806668	1.49769575294864e-29	9.60895053648124e-28
LSCC	SARG	riBAQ	-1.73866915269286	1.00359983232989e-37	1.75405025867726e-35
LSCC	LDB3	riBAQ	-1.7347940421331	1.45249913505923e-34	1.71209113163901e-32
LSCC	HBE1	riBAQ	-1.72552873434911	1.2565151134483e-24	4.68282856802404e-23
LSCC	CAV2	riBAQ	-1.7213952295504	3.83091842630621e-35	4.91569874524887e-33
LSCC	PYGM	riBAQ	-1.71969621325221	1.73454730769012e-36	2.66410697849314e-34
LSCC	SORBS2	riBAQ	-1.71332437751251	5.86797723393105e-35	7.25410795370232e-33
LSCC	AQP4	riBAQ	-1.71084581901112	1.62490905838604e-31	1.29698449802042e-29
LSCC	MAB21L4	riBAQ	-1.7104682067985	8.75065897939652e-37	1.38602234490848e-34
LSCC	ABCA3	riBAQ	-1.70447238897982	2.95391242445992e-35	3.88880652555197e-33
LSCC	DSP	riBAQ	1.70327976416166	5.52787131451786e-31	4.21323545227575e-29
LSCC	AQP1	riBAQ	-1.70185918191871	4.04316589226234e-35	5.12319658123291e-33
LSCC	CTHRC1	riBAQ	1.70076518707034	4.17348267061056e-28	2.28684290983671e-26
LSCC	MAP6D1	riBAQ	-1.69998490231819	1.19457631054843e-06	5.10299863658806e-06
LSCC	KRT71	riBAQ	-1.6988757987576	4.33013068174375e-06	1.66582674462377e-05
LSCC	TSPAN8	riBAQ	-1.6918331111732	2.96227932812435e-27	1.50143127745982e-25
LSCC	RHCE	riBAQ	-1.69175419666966	4.25086861976909e-26	1.89828436998235e-24
LSCC	MYH11	riBAQ	-1.68785537930172	1.81507075446259e-30	1.28666938727184e-28
LSCC	AOC3	riBAQ	-1.68696518003674	5.51286877507014e-38	1.03488797727567e-35
LSCC	TRIM29	riBAQ	1.68633101283181	4.03334219077297e-24	1.40501683119813e-22
LSCC	CYP4B1	riBAQ	-1.67967540252485	3.25339746428918e-33	3.29796900954994e-31
LSCC	PPP1R14A	riBAQ	-1.67757577741126	2.40260200494992e-34	2.73653668810981e-32
LSCC	MYO1C	riBAQ	-1.67708349312507	1.70590254651684e-37	2.88212235234021e-35
LSCC	MYL3	riBAQ	-1.67431982748691	1.81207007921192e-25	7.40683644877871e-24
LSCC	SFTPD	riBAQ	-1.67302612914181	9.09260234356582e-35	1.10211788653684e-32
LSCC	HBZ	riBAQ	-1.66746244466743	3.36559795772173e-30	2.30520719577197e-28
LSCC	IGF2BP3	riBAQ	1.66515521581438	1.7569378282725e-19	3.69503708821543e-18
LSCC	FXYD1	riBAQ	-1.66205094872732	5.27736964862004e-33	5.14391308923666e-31
LSCC	TNNI2	riBAQ	-1.66198513775403	7.69664954359768e-25	2.97789833677289e-23
LSCC	APCS	riBAQ	-1.66105729425838	5.84687649103351e-32	4.97693041808739e-30
LSCC	MMRN2	riBAQ	-1.65948144625033	3.43008877846476e-35	4.45779614708939e-33
LSCC	ACTN2	riBAQ	-1.65854328179008	9.13267263185305e-35	1.10211788653684e-32
LSCC	FBP1	riBAQ	-1.65681029390927	3.05542800878643e-32	2.69329336739722e-30
LSCC	FBP2	riBAQ	-1.65391168779859	7.25217063953633e-31	5.40553336566028e-29
LSCC	PSAT1	riBAQ	1.64295052936798	3.46070204480497e-27	1.71966356020529e-25
LSCC	SLC9A3R2	riBAQ	-1.6426035919571	6.68381878649644e-38	1.20989055426276e-35
LSCC	ABI3BP	riBAQ	-1.63746271892739	1.29858983765818e-29	8.38458928938918e-28
LSCC	SNCA	riBAQ	-1.63701653276702	1.40766786771791e-28	8.24828276014826e-27
LSCC	RGCC	riBAQ	-1.63695590659537	3.45228238373377e-34	3.84569082680321e-32
LSCC	SYNM	riBAQ	-1.63588104027091	2.52521262219495e-35	3.36816846726187e-33
LSCC	COBL	riBAQ	-1.62774543657461	1.6527177402148e-35	2.26399996385912e-33
LSCC	CD55	riBAQ	-1.62696775286515	1.59883503631677e-34	1.86291847852219e-32
LSCC	CLIC2	riBAQ	-1.62488572291285	2.02750104160183e-35	2.74037040782903e-33
LSCC	HBM	riBAQ	-1.62261746348224	7.86662672300866e-25	3.03209106810413e-23
LSCC	CLEC14A	riBAQ	-1.61704044458725	8.56730049864673e-34	9.04653387028978e-32
LSCC	SYNGR3	riBAQ	-1.61321086897983	0.0048490238471616	0.00990420204285253
LSCC	PODXL	riBAQ	-1.6057840726345	5.43033697614238e-31	4.17025196417843e-29
LSCC	CDH5	riBAQ	-1.6024873360174	1.30092134853029e-34	1.55146349530019e-32
LSCC	KRT6B	riBAQ	1.59811445491917	8.96514776963541e-15	1.13316337831414e-13
LSCC	JAM2	riBAQ	-1.59615155173946	5.08917531719332e-33	5.0577421755283e-31
LSCC	ANLN	riBAQ	1.59249399844634	1.96013936532038e-31	1.5403048640506e-29
LSCC	A2M	riBAQ	-1.58955307310815	1.09219047818484e-30	7.96513300529479e-29
LSCC	OLFML3	riBAQ	-1.58647637995752	8.27962381840599e-33	7.70005015111757e-31
LSCC	TSPOAP1	riBAQ	-1.5847526700144	0.000167527965257432	0.00047449873814322
LSCC	NTN4	riBAQ	-1.58208981516142	1.41074233486943e-31	1.13497579750567e-29
LSCC	IL33	riBAQ	-1.5813556250875	9.35838369786291e-32	7.65047867300293e-30
LSCC	AKAP2	riBAQ	-1.58110359250036	1.39902795191831e-36	2.18183789978399e-34
LSCC	SULT1A1	riBAQ	-1.57956076995859	1.424527124816e-30	1.02414407547942e-28
LSCC	SORBS1	riBAQ	-1.57948400495538	7.41941173833771e-32	6.21575014806027e-30
LSCC	THBS2	riBAQ	1.57925598550963	5.54646763764096e-23	1.66344800126528e-21
LSCC	ACADL	riBAQ	-1.57860552380464	2.43673206392218e-23	7.6711655068258e-22
LSCC	KRT6A	riBAQ	1.57769481471039	2.86915972734199e-21	7.27116803901644e-20
LSCC	GTF2H2	riBAQ	-1.57645841802324	0.000492627643518907	0.00127100188911966
LSCC	HOXB7	riBAQ	1.57509536035624	7.19661721221813e-28	3.85989993017223e-26
LSCC	SLC34A2	riBAQ	-1.57259977580193	4.94213799171348e-26	2.1781936009565e-24
LSCC	ABLIM3	riBAQ	-1.57007383612422	7.52350041103201e-33	7.12763772585341e-31
LSCC	SULT1A3	riBAQ	-1.56923860266513	1.01346308271544e-31	8.21878021558912e-30
LSCC	PDLIM2	riBAQ	-1.56633025097722	5.0789734702203e-34	5.53608108254013e-32
LSCC	CPA3	riBAQ	-1.56406011676629	7.45262255820593e-22	1.96226584084503e-20
LSCC	CDCA5	riBAQ	1.56018381684938	1.11317676764887e-26	5.2484990203054e-25
LSCC	KEL	riBAQ	-1.55748722814853	7.74750169260249e-30	5.2010877256895e-28
LSCC	LAMP3	riBAQ	-1.55684666740656	2.5537823618935e-29	1.61798073765715e-27
LSCC	ITIH5	riBAQ	-1.55179086949964	2.33426221600581e-32	2.09401912244698e-30
LSCC	SBSPON	riBAQ	-1.55042159661546	2.92663733694328e-30	2.03200840305439e-28
LSCC	ESAM	riBAQ	-1.54962394073648	1.82571836692077e-36	2.76228463962326e-34
LSCC	SCGB3A1	riBAQ	-1.54897324062341	4.65454813553238e-22	1.26836436693257e-20
LSCC	FAM83B	riBAQ	1.54686645008177	1.09228364270963e-24	4.11616330340055e-23
LSCC	DMTN	riBAQ	-1.54286110997799	5.89160156032837e-32	4.97693041808739e-30
LSCC	SOD3	riBAQ	-1.54256835382711	4.64449012728477e-32	4.0240338820757e-30
LSCC	MSLN	riBAQ	-1.54127647539235	1.76135413297945e-25	7.24753047719014e-24
LSCC	TNNT3	riBAQ	-1.54083122748897	1.28274291605257e-24	4.74096856606095e-23
LSCC	ALDH1A2	riBAQ	-1.54057363247713	5.22458290297813e-33	5.14190261043586e-31
LSCC	ARHGAP6	riBAQ	-1.54037030063581	1.94062561524183e-34	2.23546839337573e-32
LSCC	MYLPF	riBAQ	-1.53696966889371	2.67453854108028e-26	1.2212521257176e-24
LSCC	PHACTR1	riBAQ	-1.53673597406521	5.3086858265634e-32	4.56052103592146e-30
LSCC	HBG2	riBAQ	-1.53041144646536	2.36789562106354e-16	3.52990557510605e-15
LSCC	FMO5	riBAQ	-1.53032820533272	5.88811213643872e-29	3.57411932497481e-27
LSCC	APOC2	riBAQ	-1.52969598150809	4.5498309046055e-28	2.47965784301e-26
LSCC	CYB5A	riBAQ	-1.52880642087472	1.73819156553554e-28	1.00113908521783e-26
LSCC	ASAH1	riBAQ	-1.52414528439995	3.39275182213087e-26	1.52854778759736e-24
LSCC	LMO7	riBAQ	-1.52393408253865	1.51973203440525e-32	1.37549318149696e-30
LSCC	SLC1A1	riBAQ	-1.52327508792041	6.05920743733378e-26	2.63614531297221e-24
LSCC	MMP12	riBAQ	1.51915870875586	8.80660100609598e-18	1.55256546780513e-16
LSCC	RASIP1	riBAQ	-1.51697202362119	6.16198401119823e-34	6.64510977888472e-32
LSCC	LMOD1	riBAQ	-1.51054334277454	1.06424807057039e-30	7.81759615316811e-29
LSCC	FGF2	riBAQ	-1.50984202538179	9.20877047478853e-30	6.0225358905117e-28
LSCC	CGNL1	riBAQ	-1.50819332485793	1.46011652418205e-32	1.33344155005707e-30
LSCC	PLCXD3	riBAQ	-1.50800849558922	5.87436744771496e-30	3.96989752116577e-28
LSCC	UBE2C	riBAQ	1.50795059281703	3.06645561926021e-27	1.53884458477429e-25
LSCC	APOC3	riBAQ	-1.506749044091	1.47415346470151e-26	6.82351309209094e-25
LSCC	ACP5	riBAQ	-1.50597204253739	2.45498151411334e-23	7.70468966209503e-22
LSCC	CD93	riBAQ	-1.50558155990372	3.83151851628448e-30	2.606718335542e-28
LSCC	SULF1	riBAQ	1.50439636664563	7.91587615130869e-26	3.37156456074858e-24
LSCC	PLOD2	riBAQ	1.50199691699706	2.728387610086e-24	9.67051230889572e-23
LSCC	KRT17	riBAQ	1.50103269622934	2.14825849561944e-18	3.98115107314337e-17
LSCC	SERPINB13	riBAQ	1.49975231144051	5.21186561346631e-14	6.0937349162293e-13
LSCC	CAB39L	riBAQ	-1.48962636316083	3.28165563307958e-30	2.2630029355461e-28
LSCC	ELN	riBAQ	-1.48880780837834	3.71381021567678e-28	2.0460268563215e-26
LSCC	SLC16A1	riBAQ	1.48828351292797	5.33573279462728e-27	2.61296248015154e-25
LSCC	TNS1	riBAQ	-1.48767379579013	7.63798082280417e-33	7.16909366673758e-31
LSCC	PIGR	riBAQ	-1.48765586617738	8.22896992319493e-25	3.15973742846314e-23
LSCC	LAD1	riBAQ	1.48729431107457	1.80023509364712e-28	1.02522377215173e-26
LSCC	ARR3	riBAQ	-1.48592257017583	5.20043581217438e-31	4.02418456702379e-29
LSCC	CTSH	riBAQ	-1.48487691611424	6.93505258772426e-29	4.13533106363299e-27
LSCC	CRIP2	riBAQ	-1.48353698359088	2.20477483211141e-28	1.24165569295074e-26
LSCC	AHSP	riBAQ	-1.48207692609887	4.38980066001687e-24	1.52395237296544e-22
LSCC	ACE	riBAQ	-1.47971839267355	1.33041630350412e-28	7.88680120972004e-27
LSCC	DPT	riBAQ	-1.47945086938532	3.94586097079123e-27	1.94170838159761e-25
LSCC	ADGRF5	riBAQ	-1.4782575179197	8.22705158668362e-32	6.83587065034523e-30
LSCC	TP63	riBAQ	1.47820120158922	2.76719368778221e-23	8.60461423713138e-22
LSCC	CAT	riBAQ	-1.47815982545414	4.25535514332824e-31	3.31819500676295e-29
LSCC	LYPD3	riBAQ	1.47677524234921	4.70654494927661e-16	6.78666374833812e-15
LSCC	BCAM	riBAQ	-1.47613016864532	6.04064431228165e-29	3.62331428364491e-27
LSCC	LIMS2	riBAQ	-1.47171359062695	1.34591789191479e-33	1.39220098676941e-31
LSCC	KRT6C	riBAQ	1.46906360031907	3.80939113440696e-11	3.13694540450718e-10
LSCC	CNRIP1	riBAQ	-1.46406752689841	1.92031973685978e-31	1.52080321660528e-29
LSCC	DSG3	riBAQ	1.46323998826405	3.90830516450385e-16	5.68414482820309e-15
LSCC	AOX1	riBAQ	-1.46083002710659	1.77822108182357e-28	1.01840831109862e-26
LSCC	CPNE6	riBAQ	1.45296096042184	0.00226889415146665	0.00501412252309077
LSCC	CNN1	riBAQ	-1.44893108298938	2.74689080463445e-25	1.10937179627806e-23
LSCC	CHRDL1	riBAQ	-1.44883579973854	1.9980051207522e-28	1.13149597257347e-26
LSCC	MCM3	riBAQ	1.44804891866765	1.32290529668911e-26	6.15150962960438e-25
LSCC	TOP2A	riBAQ	1.44468118504801	2.93638644362018e-24	1.03354685343673e-22
LSCC	MAP6	riBAQ	-1.44212025291115	4.34026632870546e-29	2.68276096183459e-27
LSCC	IL1RN	riBAQ	1.44199743065031	2.80999612921461e-16	4.15232226849104e-15
LSCC	SLC34A3	riBAQ	1.44139933274776	4.49125137601354e-24	1.53810186481923e-22
LSCC	HMGA2	riBAQ	1.44021135578678	1.47421846679005e-16	2.26770145642651e-15
LSCC	FAM107A	riBAQ	-1.43581132163479	7.15548531047185e-26	3.07050811626476e-24
LSCC	PLIN4	riBAQ	-1.4344879338479	1.74970548610249e-19	3.68747702965092e-18
LSCC	SYNPO2	riBAQ	-1.4341896700873	7.03379854401381e-28	3.79263914046106e-26
LSCC	PRADC1	riBAQ	-1.4305719328841	1.20296319784098e-06	5.13018003218932e-06
LSCC	HOPX	riBAQ	-1.43013855671406	8.77149753615799e-31	6.49026792146231e-29
LSCC	CCN5	riBAQ	-1.42874647501326	4.59001705381247e-26	2.04074574010952e-24
LSCC	VWF	riBAQ	-1.42484984148951	1.16084510423166e-29	7.5432607830746e-28
LSCC	MAMDC2	riBAQ	-1.42404258858526	2.09150777967957e-25	8.48064574504473e-24
LSCC	DDAH1	riBAQ	-1.42105536423973	8.0271991189785e-30	5.31841290647615e-28
LSCC	BGN	riBAQ	-1.41866278976035	1.13959220567375e-24	4.26274767118627e-23
LSCC	KRT5	riBAQ	1.41342599130873	1.30361853771085e-19	2.79382264625262e-18
LSCC	COL11A1	riBAQ	1.41233906697298	4.75625782970201e-20	1.06433080838166e-18
LSCC	EFR3B	riBAQ	-1.4101891640724	3.7886682511104e-13	3.98399689434710e-12
LSCC	GP1BB	riBAQ	-1.40981991771119	2.23954330146516e-24	7.99375015737759e-23
LSCC	DCN	riBAQ	-1.40971083577946	7.36198141247985e-27	3.57073710900997e-25
LSCC	CORO2B	riBAQ	-1.40958960208027	1.6861106418383e-27	8.76518132118708e-26
LSCC	DNM3	riBAQ	-1.40946164791812	2.72562992095711e-30	1.90549727646498e-28
LSCC	ABCA13	riBAQ	-1.40945520430715	2.67692857424883e-22	7.55878132511431e-21
LSCC	NDNF	riBAQ	-1.40912548128596	1.42149038125121e-30	1.02414407547942e-28
LSCC	RAB3B	riBAQ	1.40881461607828	1.90615429203256e-18	3.55196434895846e-17
LSCC	MRC1	riBAQ	-1.4042241187252	1.32723895875265e-27	6.97109913205991e-26
LSCC	GPD1L	riBAQ	-1.39887988350167	1.50104676717935e-28	8.69492061651263e-27
LSCC	PRF1	riBAQ	-1.39830387003922	1.33646872530168e-23	4.3562004721489e-22
LSCC	RRM2	riBAQ	1.39460982464865	2.84079808452744e-26	1.29135292299797e-24
LSCC	PCLAF	riBAQ	1.39421791353182	3.4946519035507e-25	1.38922691554092e-23
LSCC	CRABP2	riBAQ	1.39161218881059	3.38069219255323e-18	6.17478860466885e-17
LSCC	AURKB	riBAQ	1.39153292313881	1.49134337126977e-23	4.82995135928489e-22
LSCC	MCM6	riBAQ	1.39145472537894	1.66822144380584e-23	5.38559260377701e-22
LSCC	TRIP13	riBAQ	1.39061360718885	8.18375660038314e-24	2.72890594270013e-22
LSCC	NKX2-1	riBAQ	-1.38995518956912	5.61883557449938e-22	1.51484404836969e-20
LSCC	PI16	riBAQ	-1.38820915367825	1.68468148446745e-24	6.14302741296639e-23
LSCC	SERPIND1	riBAQ	-1.38661581585743	5.6654504576119e-27	2.76108996580826e-25
LSCC	PARVA	riBAQ	-1.38581498350777	3.69379997052122e-28	2.0460268563215e-26
LSCC	SERPINA1	riBAQ	-1.38505849584604	2.95276626783873e-26	1.33625855611969e-24
LSCC	KRT86	riBAQ	-1.38365226010664	1.37928964955085e-25	5.73027015471189e-24
LSCC	CRYM	riBAQ	-1.3830961014935	3.59465855853603e-21	9.08704583737649e-20
LSCC	HPGDS	riBAQ	-1.37879232683779	1.43420098617447e-27	7.49406979219104e-26
LSCC	APOBEC2	riBAQ	-1.37645431233056	3.20902425163427e-27	1.60245708565599e-25
LSCC	SHANK3	riBAQ	-1.37617699883897	6.89512653748934e-31	5.17747390448366e-29
LSCC	SFN	riBAQ	1.37389991867537	3.73425384463162e-21	9.39308467072723e-20
LSCC	FCN3	riBAQ	-1.37364135519828	5.13775343362207e-26	2.25460634444272e-24
LSCC	SH3GL2	riBAQ	-1.37342466836618	2.12280381832969e-24	7.6308022363149e-23
LSCC	SELP	riBAQ	-1.36941624264085	6.34472908914411e-26	2.74856917848948e-24
LSCC	DPYSL2	riBAQ	-1.36907140200382	1.47795816407905e-28	8.61038040762607e-27
LSCC	KANK2	riBAQ	-1.36892048425902	1.76379510600949e-29	1.12450257796341e-27
LSCC	TGM2	riBAQ	-1.36574145111299	2.70539137861763e-24	9.62264996668313e-23
LSCC	SLC7A5	riBAQ	1.36554171692681	4.11340254828631e-23	1.25217902798734e-21
LSCC	BPGM	riBAQ	-1.36526303003615	3.76792932007579e-25	1.48620620691083e-23
LSCC	CAVIN3	riBAQ	-1.36478664788161	5.54525395290176e-29	3.40680238306455e-27
LSCC	CXCL17	riBAQ	-1.36417280064727	5.75462416251353e-24	1.950990807204e-22
LSCC	MAOB	riBAQ	-1.36325872010467	2.92553519826252e-27	1.50143127745982e-25
LSCC	PRDX2	riBAQ	-1.36304664231421	4.44116387689589e-24	1.5312951775542e-22
LSCC	PKLR	riBAQ	-1.36260894137375	4.21769984178784e-22	1.15866729800009e-20
LSCC	TNR	riBAQ	-1.36222947619189	2.12249196802787e-17	3.59193674121845e-16
LSCC	PECAM1	riBAQ	-1.36217576434601	1.09047094321447e-25	4.60587664640211e-24
LSCC	MYL2	riBAQ	-1.36176359138051	2.35882174286642e-19	4.85017768913526e-18
LSCC	EHD1	riBAQ	-1.36136880524707	3.79717409711371e-29	2.361469559659e-27
LSCC	NES	riBAQ	-1.36002501138057	6.02448975673044e-29	3.62331428364491e-27
LSCC	ANXA3	riBAQ	-1.35682424570349	4.41602132251933e-24	1.52782280363067e-22
LSCC	PRELP	riBAQ	-1.35557282010325	1.4458199244029e-22	4.19950618156795e-21
LSCC	SSR2	riBAQ	1.35401922425148	6.75959802496923e-24	2.26145363627436e-22
LSCC	S100A4	riBAQ	-1.35293712733916	5.74973274722563e-29	3.51114703967628e-27
LSCC	AKAP12	riBAQ	-1.35154338517155	8.0874680015105e-28	4.29228602781738e-26
LSCC	PDE2A	riBAQ	-1.35132218051735	9.55395416480986e-27	4.5256277275083e-25
LSCC	PRG4	riBAQ	-1.35038961352616	5.55287370959637e-24	1.8889087514825e-22
LSCC	CDK1	riBAQ	1.3496137675013	1.83915831173036e-25	7.48736859679143e-24
LSCC	HSPA12A	riBAQ	-1.34931500210122	8.37705032304821e-28	4.42282078774686e-26
LSCC	ABLIM2	riBAQ	-1.3482127468243	7.33404486439128e-28	3.91290593633339e-26
LSCC	MMRN1	riBAQ	-1.34736520452504	2.19112828838965e-26	1.00504377644371e-24
LSCC	PID1	riBAQ	-1.34579757552249	7.62697535702502e-27	3.67525943829244e-25
LSCC	SLC15A2	riBAQ	-1.34553786284039	3.75127631278444e-23	1.15232387826351e-21
LSCC	TNFAIP8L3	riBAQ	-1.34437964574185	1.52759263562623e-24	5.61058208237069e-23
LSCC	FBLN5	riBAQ	-1.34409653262072	6.04225654771909e-25	2.35578287016263e-23
LSCC	PDE1C	riBAQ	-1.34152928375416	1.16383080003633e-26	5.46192260183715e-25
LSCC	ARRB1	riBAQ	-1.33989522604922	3.05089824133318e-27	1.53865450111415e-25
LSCC	PTPRM	riBAQ	-1.33982566739927	7.98493126250072e-30	5.31841290647615e-28
LSCC	RAB11FIP3	riBAQ	-1.3380821539286	8.99197516176301e-05	0.000270319253306025
LSCC	COL17A1	riBAQ	1.33732824523809	2.3522381793921e-17	3.9609033927737e-16
LSCC	HSPB7	riBAQ	-1.33638428277133	2.50387024282901e-27	1.29498635977335e-25
LSCC	MYLK	riBAQ	-1.33530862034418	8.4382886059928e-27	4.03485526410137e-25
LSCC	GYPA	riBAQ	-1.33308692655861	1.63035952973268e-22	4.69515754343756e-21
LSCC	KCTD14	riBAQ	-1.3290356114944	4.77528793865034e-23	1.44498787564473e-21
LSCC	TNC	riBAQ	1.32828005279364	2.93609648510707e-19	5.98857345463387e-18
LSCC	MCM4	riBAQ	1.32479901652903	3.28012145069672e-22	9.1852461728488e-21
LSCC	ADIPOQ	riBAQ	-1.32422687419502	6.2662461871567e-24	2.10334230460952e-22
LSCC	ENO3	riBAQ	-1.32203900909954	6.78079433346808e-21	1.66837165432927e-19
LSCC	TUBA3E	riBAQ	-1.32178039484775	1.26786787826473e-19	2.72296116143423e-18
LSCC	UBA52	riBAQ	1.32100302600795	1.66818787181904e-24	6.10484493019119e-23
LSCC	EPB41L5	riBAQ	-1.31737066913763	1.03756980485555e-24	3.94479625356616e-23
LSCC	F9	riBAQ	-1.31402586519227	1.28118064327294e-23	4.18946070350252e-22
LSCC	ALOX5AP	riBAQ	-1.31394670386022	5.92540904446483e-22	1.59325919055013e-20
LSCC	SERPINB4	riBAQ	1.31313789561447	2.35978616807066e-09	1.54429647422416e-08
LSCC	LY6D	riBAQ	1.31224514350867	4.12415559553957e-08	2.22730768630712e-07
LSCC	ATP1B2	riBAQ	-1.31200823913603	1.4661069822347e-23	4.76343797401061e-22
LSCC	COPS9	riBAQ	-1.31076039936335	4.69656826537918e-06	1.79521540370093e-05
LSCC	AKR1B10	riBAQ	1.30920630059322	3.76873980966214e-07	1.7524640114929e-06
LSCC	APOA2	riBAQ	-1.30807440392138	9.12984814838795e-23	2.67483441272279e-21
LSCC	NCALD	riBAQ	-1.30788494524663	1.03902594426572e-24	3.94479625356616e-23
LSCC	MSX1	riBAQ	1.30770455542689	0.00754824596472229	0.0147704332872129
LSCC	CKB	riBAQ	-1.30747705702895	6.78030221760232e-22	1.80873483104828e-20
LSCC	SPATA18	riBAQ	-1.30581236799386	9.21750037900644e-16	1.28879725988949e-14
LSCC	GRK5	riBAQ	-1.30540753781659	6.0072182468849e-28	3.25642627639959e-26
LSCC	PRKG1	riBAQ	-1.30489987248914	2.94525918743958e-27	1.50143127745982e-25
LSCC	PALMD	riBAQ	-1.30466152318504	2.8076013646986e-25	1.1249270764407e-23
LSCC	GMPR	riBAQ	-1.30421673251541	6.54932311883394e-26	2.82512716832424e-24
LSCC	CMA1	riBAQ	-1.30363112093652	2.83857298955928e-20	6.51009375456163e-19
LSCC	SERPINC1	riBAQ	-1.30327774250667	2.78685866565709e-25	1.12104707514944e-23
LSCC	TGFBR2	riBAQ	-1.30279392219657	3.65517792913729e-28	2.03585377294861e-26
LSCC	SLC1A3	riBAQ	1.30274383351936	4.43492850231777e-22	1.21505054670257e-20
LSCC	EHD3	riBAQ	-1.30115966282319	5.21376482793456e-25	2.04852457599894e-23
LSCC	PGAM2	riBAQ	-1.3003018841771	4.52201664793336e-19	8.97058371039149e-18
LSCC	TCEAL2	riBAQ	-1.30011544554153	9.60173474746839e-22	2.52157474443231e-20
LSCC	PREX2	riBAQ	-1.29961916490803	1.91551002804184e-23	6.16429369976511e-22
LSCC	CFL2	riBAQ	-1.29951997094853	1.20740563923337e-26	5.64030920041873e-25
LSCC	EDNRB	riBAQ	-1.29908862968473	3.90713864360273e-24	1.36574704931727e-22
LSCC	CDO1	riBAQ	1.29858400146845	8.3780924120685e-05	0.000253594275249742
LSCC	KPNA2	riBAQ	1.29561954356275	1.28453618896653e-24	4.74096856606095e-23
LSCC	ADGRL2	riBAQ	-1.29391635551162	3.61326512014325e-26	1.6206932974731e-24
LSCC	ACSL5	riBAQ	-1.29292568628845	1.53335032261791e-22	4.44102063439366e-21
LSCC	GPX2	riBAQ	1.29209310087644	4.58562218513407e-13	4.77253101547269e-12
LSCC	SNTB1	riBAQ	-1.29084146172531	1.84426125386325e-26	8.49785287745991e-25
LSCC	SH3BGRL2	riBAQ	-1.2899635969065	2.96014196479867e-27	1.50143127745982e-25
LSCC	FERMT2	riBAQ	-1.28900633982546	8.91814100466694e-26	3.78256047549409e-24
LSCC	TBX2	riBAQ	-1.28706653217025	4.69611157584143e-26	2.07879838621417e-24
LSCC	LRRK2	riBAQ	-1.28473996978754	2.01900846523249e-23	6.45636871042957e-22
LSCC	PCDH1	riBAQ	-1.28459536992722	1.05232156749569e-24	3.98036706332232e-23
LSCC	GPX3	riBAQ	-1.28328332169768	1.25247204775327e-23	4.10883791199836e-22
LSCC	SLC1A4	riBAQ	1.28213395898003	7.78694517825667e-23	2.29465881604616e-21
LSCC	JCAD	riBAQ	-1.28195925838147	1.45532365204318e-25	6.02147586153538e-24
LSCC	PTPN21	riBAQ	-1.28149121285152	3.65996748675324e-27	1.80980928844964e-25
LSCC	MYH10	riBAQ	-1.2813087942061	1.13747792558198e-23	3.75590023831417e-22
LSCC	PKP1	riBAQ	1.28102889112208	3.58393016053822e-14	4.28423349497357e-13
LSCC	HMGB3	riBAQ	1.28080219047425	5.53298165736411e-22	1.4961216083686e-20
LSCC	PTGDS	riBAQ	-1.27917541426002	5.4329583297462e-25	2.12640535091264e-23
LSCC	DSC3	riBAQ	1.27868451791634	4.22187703726783e-15	5.50800096869807e-14
LSCC	CRIP1	riBAQ	-1.27722808972422	8.07537338127352e-21	1.96307098239736e-19
LSCC	VTCN1	riBAQ	1.27703947866656	4.48343745719566e-13	4.67097692739901e-12
LSCC	ADD2	riBAQ	-1.27558372504045	6.0696977787558e-21	1.50436494824566e-19
LSCC	CPN2	riBAQ	-1.27521548392525	1.66320224312898e-21	4.25754574207032e-20
LSCC	IRF6	riBAQ	1.27401613246074	8.75212196457016e-21	2.10736960462821e-19
LSCC	APOB	riBAQ	-1.2700083729509	7.09453328584772e-23	2.10901125861109e-21
LSCC	ADAMTS12	riBAQ	1.26951020967169	3.86912008813196e-20	8.75474784227537e-19
LSCC	OCLN	riBAQ	-1.26742692196456	8.2943986517088e-24	2.75673177483187e-22
LSCC	SORBS3	riBAQ	-1.26716224153331	9.1957727933598e-27	4.37641074207926e-25
LSCC	MMP28	riBAQ	-1.26652010435097	3.46488937405339e-22	9.64933614966463e-21
LSCC	SFRP4	riBAQ	1.26611877948483	1.16766043244571e-16	1.8126452991887e-15
LSCC	ABLIM1	riBAQ	-1.26292360251576	2.58377107585308e-23	8.05898073720697e-22
LSCC	ANK2	riBAQ	-1.26271738920521	2.90829738620655e-25	1.16068545684944e-23
LSCC	LIMS3	riBAQ	-1.26217961316941	7.17875528810052e-26	3.07050811626476e-24
LSCC	SERPINA6	riBAQ	-1.26132644781702	1.72542180238729e-24	6.26903254867382e-23
LSCC	CD302	riBAQ	-1.26088055028432	7.4438090051917e-25	2.89110696879802e-23
LSCC	PKP2	riBAQ	1.26034615951284	1.82833655171879e-19	3.82930736049037e-18
LSCC	C16orf89	riBAQ	-1.25803924565596	3.50058037239484e-24	1.22786793200576e-22
LSCC	NRGN	riBAQ	-1.25796207522827	4.1201907405421e-22	1.13804832525546e-20
LSCC	SFRP2	riBAQ	1.25714674867124	4.43193748280951e-17	7.26966832738511e-16
LSCC	SLC39A8	riBAQ	-1.25702951113997	5.3634599037271e-23	1.61333510516563e-21
LSCC	GUCY1A2	riBAQ	-1.25426701473513	1.20055152857675e-25	5.04978873244088e-24
LSCC	RERG	riBAQ	-1.25274124422523	7.01267626225351e-23	2.09080880207247e-21
LSCC	MT1X	riBAQ	1.25009508884299	7.25786500954432e-15	9.26611808586282e-14
LSCC	LAMB2	riBAQ	-1.24939062845579	2.03001952035031e-24	7.32324123764808e-23
LSCC	VWA3B	riBAQ	1.24666393836462	1.55110816407981e-11	1.35082332124373e-10
LSCC	MCM5	riBAQ	1.24592486789361	5.3771159373566e-21	1.33925858125267e-19
LSCC	IVL	riBAQ	1.24559024573342	6.10426673371841e-11	4.91883560252016e-10
LSCC	GP1BA	riBAQ	-1.24380097350772	3.21259212733131e-23	9.89849434491109e-22
LSCC	COL5A2	riBAQ	1.24328899108367	1.446372782955e-19	3.09322381873732e-18
LSCC	SYN3	riBAQ	1.24305661187629	0.00246989111328841	0.00541698100722731
LSCC	SPOCK2	riBAQ	-1.24177379497606	7.77761035449272e-23	2.29465881604616e-21
LSCC	DGKG	riBAQ	-1.24021387983024	8.06042639551154e-23	2.36836354699422e-21
LSCC	PDE5A	riBAQ	-1.23876785259545	1.89629126382638e-24	6.86525162193142e-23
LSCC	CILP	riBAQ	1.23861689787904	8.93133691528947e-15	1.13029915493495e-13
LSCC	DSC2	riBAQ	1.23825513928385	2.47842488960163e-19	5.07551375876601e-18
LSCC	CSRP1	riBAQ	-1.23718064584137	6.61154025684341e-22	1.76836895999002e-20
LSCC	F8	riBAQ	-1.23658079048787	6.20516702937154e-21	1.53418971162779e-19
LSCC	APOM	riBAQ	-1.23653676284798	2.05816187157435e-23	6.54030937057969e-22
LSCC	GTSE1	riBAQ	1.23629246555694	7.50758692411488e-18	1.32586077787025e-16
LSCC	MARCO	riBAQ	-1.23593323311722	6.52218016294872e-21	1.6086457496791e-19
LSCC	GIMAP8	riBAQ	-1.23525098289118	1.10154517801849e-23	3.6491383887495e-22
LSCC	WNT5A	riBAQ	1.2346477790592	1.50869125549063e-15	2.06391406975824e-14
LSCC	NPY	riBAQ	-1.23312670689917	4.17965920351953e-22	1.15133710179558e-20
LSCC	CAPS	riBAQ	-1.23201295954461	7.95799551472691e-12	7.20269647614167e-11
LSCC	SERPINA7	riBAQ	-1.23108233464692	3.94433835361442e-23	1.20433005694546e-21
LSCC	GCHFR	riBAQ	-1.22947760153098	1.88579357883298e-22	5.4153794642011e-21
LSCC	BCHE	riBAQ	-1.22904137196796	6.26605807051629e-23	1.87371771860837e-21
LSCC	ENPEP	riBAQ	-1.22899794438731	6.79073228887075e-19	1.33148265400934e-17
LSCC	NOVA1	riBAQ	-1.22825229027782	1.93603696801023e-23	6.21063504579738e-22
LSCC	SERPINF2	riBAQ	-1.22796276120119	2.77611955542949e-23	8.60597062183143e-22
LSCC	YOD1	riBAQ	-1.22776733964701	9.82956833372021e-21	2.35561073756316e-19
LSCC	MKI67	riBAQ	1.22753679001119	7.42506854747367e-23	2.20081637034329e-21
LSCC	P4HA1	riBAQ	1.2265811975673	7.06118504634455e-22	1.86404252121861e-20
LSCC	GBP6	riBAQ	1.22542956855702	3.23375450664742e-13	3.43611838929611e-12
LSCC	RILP	riBAQ	-1.22382491727492	6.11407633594277e-24	2.06594639391506e-22
LSCC	SERPINB3	riBAQ	1.2223634672221	2.23293817725885e-08	1.25195211852173e-07
LSCC	LLGL2	riBAQ	-1.22154287677344	1.34603589866979e-21	3.49865792431172e-20
LSCC	FGG	riBAQ	-1.22107629544013	2.40913996320343e-20	5.56297307676381e-19
LSCC	TMOD2	riBAQ	-1.2209688644801	2.81800747349913e-24	9.95335949786087e-23
LSCC	PLAU	riBAQ	1.21952879182906	2.8505135830874e-19	5.82573713543488e-18
LSCC	PLIN2	riBAQ	1.21762381750038	6.01337668843459e-17	9.5996219670333e-16
LSCC	SLC7A1	riBAQ	1.21757351539229	6.43766559470391e-20	1.42797847119286e-18
LSCC	GP9	riBAQ	-1.21740200527386	8.51696963950327e-19	1.64450516639323e-17
LSCC	SERPINA2	riBAQ	-1.21720970802856	5.56230011379631e-12	5.10734024035808e-11
LSCC	HPR	riBAQ	-1.21469875451172	1.15336617702844e-17	2.00887851143253e-16
LSCC	CPB1	riBAQ	-1.21437063174339	7.90596539620464e-07	3.48750092346938e-06
LSCC	IGFBP2	riBAQ	1.21246020889372	6.6171097789389e-14	7.63113103857834e-13
LSCC	CXCL12	riBAQ	-1.21199329261393	4.017219835186e-17	6.64315782533123e-16
LSCC	CGREF1	riBAQ	1.21140939430749	1.56975053591907e-16	2.40371014843076e-15
LSCC	CSTA	riBAQ	1.21087711899576	7.20117398648957e-16	1.02095525456007e-14
LSCC	ALOX15B	riBAQ	-1.2103214427368	1.45751014912979e-21	3.75948610222103e-20
LSCC	MUC13	riBAQ	1.20791731763246	3.69395841927232e-08	2.00673400300983e-07
LSCC	LUM	riBAQ	-1.20790011152516	8.84357756096737e-20	1.93205486498979e-18
LSCC	GINS4	riBAQ	1.20718680552099	5.68508832554466e-19	1.11902408458342e-17
LSCC	HSPB2	riBAQ	-1.2071165038093	6.1558240858467e-24	2.07314248366206e-22
LSCC	SDC1	riBAQ	1.20657223451775	2.14892439465883e-20	5.00773484796703e-19
LSCC	APOA1	riBAQ	-1.20655725293197	2.49156875200364e-22	7.0550369941511e-21
LSCC	SHROOM4	riBAQ	-1.20634061255764	3.61816112783687e-25	1.43270700597197e-23
LSCC	MMP1	riBAQ	1.20584036564831	1.15528212147549e-14	1.44047907323457e-13
LSCC	NEGR1	riBAQ	-1.20533412431677	2.86572044190894e-23	8.85664881696065e-22
LSCC	SPTBN1	riBAQ	-1.20428440308938	8.81714873742367e-25	3.37280893400995e-23
LSCC	PTS	riBAQ	1.2034485813321	1.50124166460226e-18	2.82864066060839e-17
LSCC	BEND5	riBAQ	1.20326135166711	0.000251259229295736	0.000687082494569968
LSCC	NOVA2	riBAQ	-1.20283988514938	2.13081476033264e-24	7.63253329522684e-23
LSCC	CPN1	riBAQ	-1.20259561379449	4.43093430777226e-20	9.95928627004155e-19
LSCC	PHYHD1	riBAQ	-1.20250528748078	4.56098234436117e-23	1.38427179714938e-21
LSCC	NEBL	riBAQ	-1.2023590707409	7.6499925173099e-27	3.67525943829244e-25
LSCC	ZC3H8	riBAQ	1.20163413647642	9.00496740879859e-20	1.96308289511809e-18
LSCC	COL3A1	riBAQ	1.20095043771166	7.16980490714353e-19	1.40039137463803e-17
LSCC	SERPING1	riBAQ	-1.19790834728681	1.04873862339757e-21	2.73996480035597e-20
LSCC	EHD4	riBAQ	-1.19781050414003	1.28614615336565e-24	4.74096856606095e-23
LSCC	EVPL	riBAQ	-1.19743737982035	3.19357169648548e-22	8.96765548123916e-21
LSCC	TNS2	riBAQ	-1.19596890283458	1.12416809594104e-24	4.22062666242751e-23
LSCC	CIBAR2	riBAQ	-1.19504711166101	5.38019057736617e-17	8.69840380905277e-16
LSCC	ADH7	riBAQ	1.1950247735142	8.18396926182574e-09	4.8915622881561e-08
LSCC	ITGB8	riBAQ	1.19474579765805	6.46049531909314e-16	9.21097623764376e-15
LSCC	ITIH4	riBAQ	-1.19398900101742	3.37410878494917e-22	9.42240792094484e-21
LSCC	TPX2	riBAQ	1.19392856428538	4.28789661979809e-20	9.65920178553182e-19
LSCC	TSPAN7	riBAQ	-1.1932405980201	1.76082501882329e-15	2.39590378735728e-14
LSCC	ACE2	riBAQ	-1.19241206173995	2.98301804817395e-22	8.39968165398315e-21
LSCC	C3	riBAQ	-1.19197002640163	5.83352882502437e-21	1.44937455145275e-19
LSCC	CYP27A1	riBAQ	-1.19129261759077	5.23208452565424e-19	1.03387214106349e-17
LSCC	MACROD2	riBAQ	-1.19095138545863	2.72680999714984e-20	6.26795304787027e-19
LSCC	SPON1	riBAQ	-1.19056980163216	5.53463157875331e-22	1.4961216083686e-20
LSCC	P3H4	riBAQ	1.18836270575567	2.22902157630211e-20	5.1824751649024e-19
LSCC	DHFR	riBAQ	1.18764214183021	1.47793312737783e-19	3.15406486573244e-18
LSCC	GIPC2	riBAQ	-1.18678482475187	1.34921998097295e-20	3.19557078203803e-19
LSCC	FGA	riBAQ	-1.18574795542279	1.72099653524178e-18	3.23069294032332e-17
LSCC	TRPC1	riBAQ	1.18566644026935	4.22378288453276e-19	8.3953896275507e-18
LSCC	MTURN	riBAQ	-1.18468765501724	2.06994154513934e-22	5.91070350509225e-21
LSCC	ALDH3B1	riBAQ	-1.18438665027495	5.03225424474228e-23	1.51821313330216e-21
LSCC	EML1	riBAQ	-1.18423232059225	6.82491801067883e-22	1.81585810693573e-20
LSCC	CRTAC1	riBAQ	-1.18373234241325	1.04285340086109e-21	2.73162917946482e-20
LSCC	ALDH2	riBAQ	-1.18325868249713	1.59109317480397e-20	3.74220684756098e-19
LSCC	BST2	riBAQ	-1.18150073910805	3.32251834132572e-18	6.07948888556296e-17
LSCC	THSD7A	riBAQ	-1.18145517775286	3.3386591701932e-20	7.63972641269718e-19
LSCC	CYBRD1	riBAQ	-1.18141543550045	2.11797058401167e-23	6.70933369066447e-22
LSCC	KRT16	riBAQ	1.18058245979872	5.41239221052344e-10	3.82871038646728e-09
LSCC	ESRP1	riBAQ	1.18030096523647	3.57725775784435e-22	9.93497586062142e-21
LSCC	MAGEA4	riBAQ	1.18025659390065	4.53375126912632e-07	2.07675719001959e-06
LSCC	PTPRB	riBAQ	-1.17849425352822	2.37170871675217e-23	7.4897231344912e-22
LSCC	TTR	riBAQ	-1.17834791566862	2.0402929854121e-23	6.50391509217687e-22
LSCC	NOP2	riBAQ	1.17827798985119	1.53130548564011e-21	3.92983385010981e-20
LSCC	NECTIN1	riBAQ	1.17796465952864	7.08557723979562e-19	1.3866119011546e-17
LSCC	SPRR2F	riBAQ	1.17686324950345	5.75410024457022e-08	3.02537936614151e-07
LSCC	PPP1R12B	riBAQ	-1.17505543128523	1.96057200165318e-22	5.61421423185263e-21
LSCC	ORM2	riBAQ	-1.17504325122967	2.10867221100739e-19	4.38924234147472e-18
LSCC	VSNL1	riBAQ	1.17493977372401	5.21792579530543e-14	6.09379191094598e-13
LSCC	PON1	riBAQ	-1.17434164729541	1.42162632295478e-17	2.45361935337738e-16
LSCC	DSG2	riBAQ	1.17425639402676	1.40380188850648e-20	3.30981387703136e-19
LSCC	C4A	riBAQ	-1.17399611182077	1.85557803096631e-18	3.4640873848813e-17
LSCC	CXCL14	riBAQ	1.17309854325558	1.46734759223209e-10	1.12856620200734e-09
LSCC	TK1	riBAQ	1.17299443500128	2.54210717869803e-20	5.85666828874134e-19
LSCC	FGL1	riBAQ	-1.17185021379026	1.86291337111023e-15	2.52127541294318e-14
LSCC	SRSF12	riBAQ	1.17178646337681	2.47752344152943e-14	2.99340347160713e-13
LSCC	UTRN	riBAQ	-1.17092332191777	3.81105399102107e-23	1.16714967694806e-21
LSCC	ACSS3	riBAQ	-1.1705390875284	4.1919575974716e-20	9.4641145134899e-19
LSCC	KRT7	riBAQ	-1.17050359676314	1.14277538745482e-14	1.42663966781152e-13
LSCC	MAGI3	riBAQ	-1.16944974550556	9.96716095125488e-23	2.91173229287812e-21
LSCC	MCM2	riBAQ	1.16930730982586	1.59519050953634e-19	3.37587603239455e-18
LSCC	PCBD1	riBAQ	-1.16888634111387	5.98026216935787e-18	1.06728728187994e-16
LSCC	ADGRG6	riBAQ	-1.16888111615671	4.73774051912037e-22	1.28757307352073e-20
LSCC	SOX17	riBAQ	-1.16855919225333	2.42453632722136e-18	4.47678046430655e-17
LSCC	P4HA2	riBAQ	1.16833092754264	3.96625398130099e-19	7.89900129831987e-18
LSCC	MCM7	riBAQ	1.16806646843099	1.31193571749394e-18	2.49513928109495e-17
LSCC	GYPC	riBAQ	-1.16785579143459	2.31425555944893e-19	4.77792435970139e-18
LSCC	PODN	riBAQ	-1.16679728192572	4.62597545348572e-22	1.26397609627991e-20
LSCC	KLK6	riBAQ	1.16597374325569	6.92377594683475e-05	0.00021244641811293
LSCC	PPL	riBAQ	-1.16543066075375	7.01915024190905e-21	1.72283598068358e-19
LSCC	MASP1	riBAQ	-1.16378339156006	3.64415302275125e-21	9.18924855513169e-20
LSCC	INHBA	riBAQ	1.16315424186073	6.94185606642867e-18	1.23239220569855e-16
LSCC	MYL12B	riBAQ	-1.16293109926748	0.0400653282614043	0.0665217524998769
LSCC	KANK4	riBAQ	-1.16271784895838	3.38971524856924e-20	7.73908636818613e-19
LSCC	PYCR1	riBAQ	1.16184769183763	8.23002461227203e-21	1.99111597839144e-19
LSCC	RRAS	riBAQ	-1.1597905083142	4.47238937075002e-24	1.53683427292518e-22
LSCC	PDZD2	riBAQ	-1.15899240187066	1.61584619128169e-19	3.41246517521301e-18
LSCC	MXRA5	riBAQ	1.15869324183506	8.51127244903463e-19	1.64450516639323e-17
LSCC	LRG1	riBAQ	-1.15860502560952	1.91349738830479e-17	3.24366605773338e-16
LSCC	CDH13	riBAQ	-1.15847875760113	1.17883251886256e-19	2.55338146233114e-18
LSCC	DLGAP5	riBAQ	1.15738788473817	3.18652172795965e-19	6.43461568851135e-18
LSCC	SMC4	riBAQ	1.15603950014521	8.81442888554611e-21	2.11734278703272e-19
LSCC	F5	riBAQ	-1.15589528894698	1.67262568541078e-17	2.84486687466595e-16
LSCC	SPARCL1	riBAQ	-1.1558762861122	1.20293265673861e-19	2.59449539177858e-18
LSCC	KIF11	riBAQ	1.15582174921211	4.52574745965809e-20	1.01498898226889e-18
LSCC	ITGA2B	riBAQ	-1.15551710320326	2.27514682406964e-20	5.27761175185217e-19
LSCC	FOSL2	riBAQ	1.15434985051576	6.50159408839414e-20	1.43901002781772e-18
LSCC	PTGES	riBAQ	1.15378748243794	4.94194041495435e-12	4.57501826359747e-11
LSCC	STX11	riBAQ	-1.1519379074598	1.24034684922445e-21	3.23223547830033e-20
LSCC	S100A14	riBAQ	1.15064167131308	5.55599082308535e-13	5.71207697501179e-12
LSCC	DNALI1	riBAQ	-1.14966535604444	5.44044844062261e-17	8.78181940168652e-16
LSCC	A2ML1	riBAQ	1.14945199524507	2.89305103210807e-09	1.87152892868408e-08
LSCC	RRAD	riBAQ	-1.14920907696073	1.83358861184165e-21	4.6818860851987e-20
LSCC	TMOD4	riBAQ	-1.14895672043271	2.22476999104212e-19	4.61196184032597e-18
LSCC	SAG	riBAQ	-1.14855333528083	2.33051431959202e-20	5.39370403143933e-19
LSCC	LMCD1	riBAQ	-1.14668641561577	1.00256459535364e-20	2.39693332620281e-19
LSCC	DMD	riBAQ	-1.14504985372682	1.60659628714684e-22	4.63990500364886e-21
LSCC	AGT	riBAQ	-1.14467199909032	7.08132735125597e-20	1.56390883136562e-18
LSCC	CGN	riBAQ	-1.14462386713607	2.34264635913716e-19	4.82670856556369e-18
LSCC	CKAP4	riBAQ	1.14392736508158	1.31108445815832e-22	3.81909860699737e-21
LSCC	ADAM23	riBAQ	1.14180297643564	3.56543541359942e-07	1.66710418762257e-06
LSCC	MISP3	riBAQ	-1.14153199989802	4.31362995570509e-21	1.07968560150574e-19
LSCC	POF1B	riBAQ	1.13918069726617	1.50593914461497e-13	1.6647442866916e-12
LSCC	LCAT	riBAQ	-1.13901210252025	5.28001559462691e-20	1.17376136146344e-18
LSCC	SPTAN1	riBAQ	-1.13845600564312	2.48155683038255e-23	7.7640560461691e-22
LSCC	PALM	riBAQ	-1.13812318630401	1.30507915039824e-20	3.09826401582832e-19
LSCC	FGFBP1	riBAQ	1.13749675567598	5.90899037596984e-11	4.76906333130623e-10
LSCC	CLCA2	riBAQ	1.13730848766383	9.59194586005143e-13	9.61756233267471e-12
LSCC	LPL	riBAQ	-1.13586503987984	8.5940932901051e-21	2.07424580194751e-19
LSCC	ERO1A	riBAQ	1.13584000052295	8.32869042974303e-19	1.61430085824675e-17
LSCC	BZW2	riBAQ	1.1357416472342	2.18019593249437e-22	6.20804667631895e-21
LSCC	TIPIN	riBAQ	1.13523093976807	3.98395223269679e-18	7.22456597188682e-17
LSCC	WDHD1	riBAQ	1.13308403514915	3.5591722574055e-19	7.11623849572377e-18
LSCC	ANKRD22	riBAQ	1.13220265240419	1.25972748470045e-16	1.94959656677991e-15
LSCC	GJB3	riBAQ	1.1308751481734	2.14262572253272e-15	2.87298901445954e-14
LSCC	ECHDC1	riBAQ	-1.13085221427067	6.21220789350481e-22	1.66595638667879e-20
LSCC	SERPINA3	riBAQ	-1.13028899765251	3.14136745776419e-19	6.36880838387112e-18
LSCC	COL14A1	riBAQ	-1.13000539574238	1.63624258266297e-14	2.01293580830759e-13
LSCC	ERC2	riBAQ	1.12749459765409	3.44079882881408e-09	2.19920414424264e-08
LSCC	GREM1	riBAQ	1.12720241982382	3.00225343118803e-14	3.61447066887803e-13
LSCC	STXBP1	riBAQ	-1.12665285141702	2.16605578884204e-21	5.51691144007331e-20
LSCC	SERPINA5	riBAQ	-1.12656576330794	1.23387180247988e-18	2.35995442674311e-17
LSCC	TNNT1	riBAQ	-1.12611369902828	2.09694081000864e-13	2.27587676563786e-12
LSCC	EPB41	riBAQ	-1.12587389214297	7.15768846988332e-20	1.57391514141447e-18
LSCC	TJP1	riBAQ	-1.12436766649106	6.97456775747965e-22	1.8499748518318e-20
LSCC	MASP2	riBAQ	-1.12220455710811	1.40398536758753e-20	3.30981387703136e-19
LSCC	RECK	riBAQ	-1.12194431063788	1.42383040486819e-21	3.6819818403441e-20
LSCC	MYL4	riBAQ	-1.12191910370213	3.10109822639632e-18	5.6948972320615e-17
LSCC	MGLL	riBAQ	-1.12128413675523	3.5803628667592e-20	8.14101892457234e-19
LSCC	PAPPA	riBAQ	-1.12100647850983	8.39270520293632e-20	1.83751301602949e-18
LSCC	TF	riBAQ	-1.11982137730378	3.74694716105385e-20	8.49727144778589e-19
LSCC	DDX21	riBAQ	1.1188624942837	4.81144282327985e-20	1.07430827972661e-18
LSCC	SPINT2	riBAQ	1.11812224250491	7.7920026444968e-17	1.22651445352895e-15
LSCC	LGALS4	riBAQ	-1.11633735795274	2.46646551097029e-15	3.29849088188731e-14
LSCC	MUC19	riBAQ	1.11577545047314	1.48927256773076e-08	8.59234833186497e-08
LSCC	GPC1	riBAQ	1.11570575015928	2.74708638485983e-17	4.60284540220233e-16
LSCC	SHC3	riBAQ	-1.11269664129605	1.53074655501304e-19	3.24627151216887e-18
LSCC	SMC2	riBAQ	1.11078485110713	1.16371023089485e-18	2.2299679793159e-17
LSCC	CEP55	riBAQ	1.11060194576499	1.65150827012914e-20	3.87531003108776e-19
LSCC	FHL2	riBAQ	1.11000595288172	1.19190123194498e-14	1.48431238184598e-13
LSCC	FEN1	riBAQ	1.1097470477434	1.51034937118673e-21	3.88589126287305e-20
LSCC	KRT14	riBAQ	1.10957096073623	7.5526413053836e-08	3.88832528759134e-07
LSCC	PEDS1	riBAQ	1.10754514432094	1.83935167175103e-19	3.84443461784334e-18
LSCC	ASNS	riBAQ	1.10686284766546	1.25029477200789e-18	2.38237558342932e-17
LSCC	TMEM40	riBAQ	1.10661010019083	1.69860658304629e-16	2.58152547711248e-15
LSCC	SLC27A6	riBAQ	-1.1058711037441	1.03086455320524e-09	7.07028009190898e-09
LSCC	SPRR1B	riBAQ	1.1051651125408	8.34440677184471e-09	4.981581357255e-08
LSCC	PALM3	riBAQ	-1.10391134507397	3.17004104367276e-18	5.81097758765113e-17
LSCC	HPX	riBAQ	-1.10381194044469	3.58182345897136e-20	8.14101892457234e-19
LSCC	VSIG4	riBAQ	-1.10234155964561	3.54251765036754e-19	7.09693703987662e-18
LSCC	KNG1	riBAQ	-1.10135608648038	1.07944975780962e-19	2.34312252567798e-18
LSCC	SEC11C	riBAQ	1.10119400731956	2.17533713804587e-14	2.64405186671115e-13
LSCC	SFTPB	riBAQ	-1.10096823961411	1.49981571380257e-18	2.82864066060839e-17
LSCC	IL4I1	riBAQ	1.10083354425843	2.51599939776847e-17	4.22263011509586e-16
LSCC	IL6ST	riBAQ	-1.10042565287404	2.3441619908742e-22	6.65623812366716e-21
LSCC	AFM	riBAQ	-1.09998160292364	2.23663886766615e-18	4.1373737594036e-17
LSCC	HLA-DRA	riBAQ	-1.09989654190882	9.70780571510175e-18	1.69669011265494e-16
LSCC	FKBP14	riBAQ	1.09915980492198	2.60414238329382e-16	3.85938469874992e-15
LSCC	APOF	riBAQ	-1.09883303410806	3.07539371889482e-19	6.26009360008772e-18
LSCC	BLVRB	riBAQ	-1.09875561755765	7.8062778002152e-19	1.5188529378269e-17
LSCC	AQP5	riBAQ	-1.09801322375417	2.14279672407889e-11	1.83769292656411e-10
LSCC	KBTBD3	riBAQ	-1.09719349004227	6.80221400507653e-16	9.66818127125869e-15
LSCC	SLC14A1	riBAQ	-1.09560756218971	5.86761976598234e-17	9.38171318103518e-16
LSCC	TNFAIP6	riBAQ	1.09505737015003	9.07990501046138e-15	1.14623906713633e-13
LSCC	ALAD	riBAQ	-1.09503375375071	4.0510340922091e-21	1.01646862853276e-19
LSCC	MYOC	riBAQ	-1.09402458068932	8.33959102039352e-20	1.82983623752661e-18
LSCC	OSTC	riBAQ	1.0939889200465	2.24635450928408e-17	3.78890110825504e-16
LSCC	ARHGAP29	riBAQ	-1.09325585914588	5.14734939657505e-20	1.14678419413365e-18
LSCC	ERGIC3	riBAQ	1.09247878551912	1.17626911215646e-20	2.79902347181455e-19
LSCC	KIAA1958	riBAQ	-1.09243928443681	1.1870289658996e-05	4.25491959947815e-05
LSCC	PLCB1	riBAQ	-1.09199328137884	2.296693587845e-21	5.83498318295357e-20
LSCC	RSU1	riBAQ	-1.09097618489077	3.6740954663312e-22	1.01760398202731e-20
LSCC	C7	riBAQ	-1.09065408228164	1.78936585700063e-19	3.75544548497213e-18
LSCC	KNSTRN	riBAQ	1.09030714473113	5.14129742359123e-17	8.3387731172711e-16
LSCC	ATP8A1	riBAQ	-1.08985010559274	2.26102424647709e-19	4.67755158908943e-18
LSCC	TPGS1	riBAQ	1.08967407117807	0.00180914682576286	0.00408266281673155
LSCC	NCAPG	riBAQ	1.08851077619705	3.5987423546887e-19	7.1811911908424e-18
LSCC	SPRR2D	riBAQ	1.08849452934744	1.83871102958643e-08	1.04654765339234e-07
LSCC	DACH1	riBAQ	-1.08718733143077	2.8931334133659e-16	4.26274613536194e-15
LSCC	CKS1B	riBAQ	1.08693842109357	3.64716926927806e-18	6.62569083918847e-17
LSCC	SH3GL3	riBAQ	-1.08690326595767	5.2272757312447e-17	8.46467956671366e-16
LSCC	TSGA10	riBAQ	-1.08672440941476	6.9739683410089e-14	8.00624202410047e-13
LSCC	SYNPO	riBAQ	-1.08349030608194	7.18411462482638e-21	1.75906690704988e-19
LSCC	MRAS	riBAQ	-1.08275617735738	4.64964950706574e-21	1.16092357273708e-19
LSCC	JAM3	riBAQ	-1.08224832611133	4.26759089817331e-18	7.71133136092386e-17
LSCC	UACA	riBAQ	-1.0816828675891	6.98964553863648e-22	1.8499748518318e-20
LSCC	GIPC3	riBAQ	-1.081013651826	2.46187105079255e-19	5.05181919876196e-18
LSCC	ABCB1	riBAQ	-1.08078383049988	6.71439386490913e-17	1.06683088728188e-15
LSCC	MLPH	riBAQ	-1.08051371262043	9.44288034840777e-18	1.65323796358911e-16
LSCC	CASS4	riBAQ	-1.08000221486767	7.32997543754729e-21	1.79045689181727e-19
LSCC	RACGAP1	riBAQ	1.07961429677102	5.72021623614795e-18	1.02448466406063e-16
LSCC	NCAPH	riBAQ	1.07961275657546	1.23687332043797e-18	2.36124008461012e-17
LSCC	C1orf198	riBAQ	-1.07746543826326	7.79381742281305e-21	1.89918094266961e-19
LSCC	AGR3	riBAQ	-1.07722054210142	6.65580825785499e-17	1.06084792940057e-15
LSCC	JPT1	riBAQ	1.0770081336992	1.67516003244942e-18	3.1504818643673e-17
LSCC	HYI	riBAQ	-1.07636680997263	1.37785072456244e-21	3.57219253066228e-20
LSCC	SSC5D	riBAQ	-1.07485991757523	8.45366072969604e-17	1.32654425413202e-15
LSCC	F10	riBAQ	-1.07397887014575	2.05954961312924e-16	3.09757484099275e-15
LSCC	FKBP11	riBAQ	1.07389295564299	2.54686562767955e-15	3.39704958786679e-14
LSCC	PARD6B	riBAQ	-1.07316743501335	2.07348907758885e-20	4.85426299757925e-19
LSCC	C11orf87	riBAQ	-1.07309560003016	0.000205887807913107	0.000572274392326615
LSCC	RSL1D1	riBAQ	1.0727353179226	1.97950982275367e-19	4.12886647597818e-18
LSCC	FERMT1	riBAQ	1.0727331998649	3.75210506805539e-15	4.92045136803073e-14
LSCC	GUCY1B1	riBAQ	-1.07178645542004	1.25617804490955e-19	2.70358319347093e-18
LSCC	HMGN4	riBAQ	-1.0717860041941	4.40949206369109e-18	7.95356246434814e-17
LSCC	ILK	riBAQ	-1.07137932246989	2.12484016397874e-20	4.96301952586463e-19
LSCC	SLC38A1	riBAQ	1.07038970997919	1.62302566986435e-17	2.77447069399915e-16
LSCC	NDUFA4L2	riBAQ	1.06914724277207	3.48157719045484e-10	2.54637431310539e-09
LSCC	ITGA1	riBAQ	-1.06785222592533	3.24024942382108e-19	6.51714452564966e-18
LSCC	AKR1C2	riBAQ	1.06774164021116	7.08513908253611e-08	3.67188419630207e-07
LSCC	MTHFD2	riBAQ	1.06755290956384	4.90231746604717e-17	8.00238198926251e-16
LSCC	PKMYT1	riBAQ	1.0657973340365	3.84491011849638e-13	4.0389485876889e-12
LSCC	GINS3	riBAQ	1.06554554090379	4.35646319517092e-16	6.30878105849252e-15
LSCC	CNDP1	riBAQ	-1.06501005817414	1.42322992974835e-17	2.45361935337738e-16
LSCC	LOXL2	riBAQ	1.06345018224567	5.41819546859851e-14	6.32039671636169e-13
LSCC	APOC4	riBAQ	-1.0622673183807	3.95549227968537e-17	6.55176882992984e-16
LSCC	PPP1R9A	riBAQ	-1.0618498639146	1.46063589524061e-17	2.50957052034815e-16
LSCC	ARHGEF37	riBAQ	-1.06037621951837	8.07854249353703e-19	1.56881580952078e-17
LSCC	KCTD16	riBAQ	-1.06029290826826	7.06256546154362e-17	1.11689900286533e-15
LSCC	SERPINA4	riBAQ	-1.05830146282858	1.29343636274595e-17	2.2489818883629e-16
LSCC	KIF4A	riBAQ	1.05786047777882	1.43860754813282e-17	2.47591930652332e-16
LSCC	DDAH2	riBAQ	-1.05708649541416	8.15840016217165e-21	1.97850962784531e-19
LSCC	MYO5C	riBAQ	-1.05702211361797	2.16181683427411e-19	4.49064287890095e-18
LSCC	AGRN	riBAQ	-1.0568659033019	1.49156721953652e-19	3.16981486466284e-18
LSCC	FGD5	riBAQ	-1.05618870104358	1.48493686790791e-19	3.16235399789547e-18
LSCC	ORC6	riBAQ	1.05602487682159	2.78449643319047e-15	3.6994024040959e-14
LSCC	LTB4R2	riBAQ	1.05588211444412	3.05200078098665e-18	5.61490597402208e-17
LSCC	ITGB3	riBAQ	-1.05548267957974	5.6227282487194e-17	9.03594796930427e-16
LSCC	FANCI	riBAQ	1.0551456363022	3.61705317127389e-15	4.76182701262382e-14
LSCC	SLC1A5	riBAQ	1.05498238089246	3.5113940855994e-17	5.83524620421657e-16
LSCC	CDH3	riBAQ	1.05374926860648	5.24562080205216e-16	7.5105731737857e-15
LSCC	FLNC	riBAQ	-1.05294676989889	7.36762310618565e-18	1.30341353276447e-16
LSCC	IDS	riBAQ	-1.05082608304766	5.75830854943311e-18	1.02948807346743e-16
LSCC	ECHDC2	riBAQ	-1.04952764790053	6.57695839928632e-19	1.29206642041793e-17
LSCC	TIMP3	riBAQ	-1.04911957072888	1.77004877994186e-11	1.52966619627201e-10
LSCC	PARD3B	riBAQ	-1.04832336758508	1.1161059063298e-20	2.66210954646239e-19
LSCC	BDH2	riBAQ	-1.04825235496158	6.34714299358678e-18	1.13077308481528e-16
LSCC	MTARC2	riBAQ	-1.04758907630477	3.78002488513829e-17	6.27137680206986e-16
LSCC	NCAPD2	riBAQ	1.04657303009947	1.34730806810207e-18	2.55668737423028e-17
LSCC	C4B	riBAQ	-1.04595937321376	5.07159800440588e-17	8.23890848888821e-16
LSCC	TMEM256	riBAQ	-1.04591988005988	1.95530706828885e-18	3.63687114701725e-17
LSCC	AHSG	riBAQ	-1.04582376736797	7.68221357329926e-19	1.49758844216413e-17
LSCC	STAP2	riBAQ	1.04401199165052	6.15345212078007e-15	7.93607431912819e-14
LSCC	CD5L	riBAQ	-1.04400032562926	1.27274281507137e-16	1.96673687749672e-15
LSCC	AZGP1	riBAQ	-1.04350978043904	1.63287092838511e-17	2.7866014479865e-16
LSCC	EXOC3L4	riBAQ	-1.043094976055	1.49004340377706e-17	2.5514476324473e-16
LSCC	MYH2	riBAQ	-1.04260439293967	1.1197233245792e-13	1.25421384986292e-12
LSCC	SERPINB6	riBAQ	-1.04250361996323	2.00086502495e-18	3.71479281280552e-17
LSCC	CSRP3	riBAQ	-1.04124115608496	1.04575463982641e-12	1.04441524964732e-11
LSCC	PLVAP	riBAQ	-1.04083797133683	1.3338270838928e-15	1.83959253733623e-14
LSCC	FGB	riBAQ	-1.04061627015928	4.77835203008687e-15	6.20206844161211e-14
LSCC	NEXN	riBAQ	-1.04020226771521	4.95642154849426e-17	8.07769216030327e-16
LSCC	HP	riBAQ	-1.03915266261434	6.7445318360169e-13	6.85063318854743e-12
LSCC	SELENOP	riBAQ	-1.03900374969542	9.15462277580039e-18	1.60554344426105e-16
LSCC	RBP4	riBAQ	-1.03852130832616	1.75556077594616e-16	2.66408975834824e-15
LSCC	NOLC1	riBAQ	1.03810915962166	5.57946955781662e-19	1.10037126279352e-17
LSCC	CLEC3B	riBAQ	-1.03785229626782	1.35377540378487e-17	2.34184663279304e-16
LSCC	NDC80	riBAQ	1.03780408221578	8.92601216082085e-17	1.3941908362749e-15
LSCC	A1BG	riBAQ	-1.03700984160627	9.55189447925088e-19	1.84082802920468e-17
LSCC	RHOF	riBAQ	-1.03695112289896	4.11273440002473e-18	7.44478368090192e-17
LSCC	ALG3	riBAQ	1.03688012361689	1.79259952108066e-14	2.19198809954097e-13
LSCC	FHOD1	riBAQ	-1.03674514367821	3.2360630310672e-19	6.51714452564966e-18
LSCC	SHMT2	riBAQ	1.03640375740198	7.42590570727295e-17	1.17252969088202e-15
LSCC	POTEF	riBAQ	-1.03618738360726	4.13924068105776e-17	6.82268012746057e-16
LSCC	CEBPZ	riBAQ	1.03598361243113	1.01620180848795e-19	2.21056603704771e-18
LSCC	S100A7	riBAQ	1.03504828855622	3.85790068502279e-05	0.000124308770642327
LSCC	MAGED1	riBAQ	1.03467622047796	1.33987451295484e-17	2.32573766058617e-16
LSCC	SLC44A2	riBAQ	-1.03452519847674	7.24346222469044e-18	1.28368840160292e-16
LSCC	CDC20	riBAQ	1.03441058820433	2.94297533558516e-15	3.89463981420715e-14
LSCC	MYH7	riBAQ	-1.03263932759065	3.35557308046934e-12	3.1612866465351e-11
LSCC	STEAP4	riBAQ	-1.03238267144443	2.4912771310353e-16	3.70838124483184e-15
LSCC	COL4A1	riBAQ	-1.03137554567797	9.06936865878389e-18	1.59334818187335e-16
LSCC	CASQ2	riBAQ	-1.03118325883188	5.70152549019691e-17	9.14499428704527e-16
LSCC	PAPLN	riBAQ	-1.03094846330133	2.89308549561805e-18	5.33221957619639e-17
LSCC	SMTN	riBAQ	-1.03009564358596	5.05208860387229e-18	9.08032308110877e-17
LSCC	VAMP5	riBAQ	-1.03000838043649	9.74021074439382e-19	1.87355818436281e-17
LSCC	PLIN1	riBAQ	-1.02958608668044	2.80814459760819e-11	2.36429915165733e-10
LSCC	UNC45B	riBAQ	-1.0294689959095	1.17063017042487e-13	1.30690286757675e-12
LSCC	CCK	riBAQ	-1.02935897667237	1.51262941371882e-08	8.71222975390209e-08
LSCC	WFS1	riBAQ	-1.02905953912872	1.34264794484534e-17	2.32656790032431e-16
LSCC	PRKAR2B	riBAQ	-1.02730998186392	3.58490885598258e-18	6.52427667380527e-17
LSCC	SAP30	riBAQ	1.02728204503495	5.35994292123722e-18	9.61659139691711e-17
LSCC	FAP	riBAQ	1.02703847381886	1.57955025485529e-15	2.15793813119515e-14
LSCC	MGP	riBAQ	-1.02681761503516	2.49962868713059e-17	4.20211210637525e-16
LSCC	TUFT1	riBAQ	1.02631215233393	3.76065177006089e-13	3.9615184303938e-12
LSCC	CCDC170	riBAQ	-1.02629012979965	3.06842053056874e-14	3.6853766490966e-13
LSCC	COL18A1	riBAQ	-1.02613222469007	3.1829021346971e-19	6.43461568851135e-18
LSCC	SH3D19	riBAQ	-1.02604021486836	3.29010928253032e-19	6.60432431623958e-18
LSCC	ERGIC2	riBAQ	1.02529908562337	1.74623707960128e-18	3.26597883319524e-17
LSCC	FNDC1	riBAQ	1.023903232905	5.53172808221083e-13	5.69290635222042e-12
LSCC	MUC1	riBAQ	-1.02328420987887	6.63838533333196e-16	9.45130788258232e-15
LSCC	DLC1	riBAQ	-1.02252915268868	7.13382913167388e-20	1.57207882408213e-18
LSCC	C9orf40	riBAQ	-1.02251487594004	1.42868696790866e-16	2.20100300815959e-15
LSCC	CHAF1A	riBAQ	1.02123861922973	3.47197850836465e-16	5.09340754548371e-15
LSCC	GRHL2	riBAQ	1.0206911667517	1.07580793848974e-16	1.67518664707689e-15
LSCC	CROCC2	riBAQ	-1.02047790100223	1.22190923971456e-11	1.08178986576302e-10
LSCC	DENND2A	riBAQ	-1.01922283044015	3.13851818157101e-19	6.36880838387112e-18
LSCC	FBLN7	riBAQ	-1.01793867828018	1.36743608353231e-15	1.88338309494118e-14
LSCC	TMEM79	riBAQ	1.01655027259115	5.4767029584699e-11	4.43783676179132e-10
LSCC	CCDC80	riBAQ	1.01606423853655	1.30716937033079e-13	1.45134456813178e-12
LSCC	FRY	riBAQ	-1.01566597052529	4.99173505732433e-19	9.88305044455015e-18
LSCC	HPCAL1	riBAQ	-1.01520042445497	1.19377039756299e-19	2.58022399149168e-18
LSCC	CHEK1	riBAQ	1.01506253839123	2.525533326202e-15	3.37303443052828e-14
LSCC	MAOA	riBAQ	-1.0149033060306	8.12201319313602e-17	1.27647825951659e-15
LSCC	PZP	riBAQ	-1.01465483500119	1.77310309108835e-12	1.72164234045619e-11
LSCC	S100A6	riBAQ	-1.01449647756672	6.44849135620135e-18	1.14681327855812e-16
LSCC	LGALS7	riBAQ	1.01423153672403	2.12205600243278e-07	1.02288548248508e-06
LSCC	TANGO2	riBAQ	-1.01369648789542	3.45646880401858e-18	6.30183889682308e-17
LSCC	CCNB1	riBAQ	1.01325111132866	7.31396583739159e-16	1.03117763134407e-14
LSCC	ADHFE1	riBAQ	-1.0129406646562	1.47509686786717e-17	2.53012807945339e-16
LSCC	TGFB1I1	riBAQ	-1.01288060291914	1.92537751759237e-16	2.91306744713939e-15
LSCC	CLDN1	riBAQ	1.01272270753019	1.20344921130767e-11	1.06637802928548e-10
LSCC	CFB	riBAQ	-1.01246938724062	6.75471148419582e-17	1.07155728192947e-15
LSCC	ARHGAP31	riBAQ	-1.01194372554726	1.34934176305929e-18	2.55668737423028e-17
LSCC	GC	riBAQ	-1.01149343526072	1.64377589715819e-17	2.80049685201555e-16
LSCC	OCIAD2	riBAQ	1.01137446395175	8.34535966805148e-14	9.51596298706837e-13
LSCC	CCNA2	riBAQ	1.01137273758711	4.7574902519836e-16	6.84066364317132e-15
LSCC	AIF1L	riBAQ	-1.01048517342598	1.41778132854172e-13	1.57071577348934e-12
LSCC	DAPK2	riBAQ	-1.00998220271174	4.95153748327944e-18	8.91540594458324e-17
LSCC	SHBG	riBAQ	-1.00944735220725	2.04934339841417e-15	2.76252580182506e-14
LSCC	ERMN	riBAQ	-1.00940462518811	4.60275901999235e-16	6.64646270451032e-15
LSCC	UHRF1	riBAQ	1.00886704247494	1.03774149291173e-15	1.44301584549331e-14
LSCC	ITGB4	riBAQ	1.00870306231916	1.70693713405761e-15	2.3257018451535e-14
LSCC	PATJ	riBAQ	-1.00851614113362	1.74010531729887e-18	3.26052635886482e-17
LSCC	PROC	riBAQ	-1.00807719159367	1.99743080141791e-16	3.01757914068158e-15
LSCC	LRRC15	riBAQ	1.00786925612673	9.34140322071163e-14	1.05803133461848e-12
LSCC	ORM1	riBAQ	-1.00670322526971	5.26612627373927e-15	6.8264350430812e-14
LSCC	FAM111B	riBAQ	1.00592673985182	3.01795993677735e-14	3.62906997379739e-13
LSCC	MAGEA9	riBAQ	1.00579961355692	1.34414957715098e-07	6.69235965794669e-07
LSCC	GSTT1	riBAQ	-1.00570890853597	8.01165043597018e-12	7.24479040762085e-11
LSCC	MBL2	riBAQ	-1.00533668830835	2.0665099072093e-12	1.98561241036783e-11
LSCC	PON3	riBAQ	-1.00529877252138	2.04957931394792e-16	3.08715980765083e-15
LSCC	CKMT1A	riBAQ	1.0048587298619	8.95750451500504e-14	1.01682220905494e-12
LSCC	OLFM2	riBAQ	-1.00427474076866	2.02079394558549e-05	6.92053656297302e-05
LSCC	CNTFR	riBAQ	-1.00362425785769	3.1947433883204e-14	3.83255783756259e-13
LSCC	PCDH17	riBAQ	-1.00360884170402	1.08030133343114e-18	2.07405579867263e-17
LSCC	PNMA2	riBAQ	-1.00357356408137	2.52602463090481e-14	3.04837043850977e-13
LSCC	KIF23	riBAQ	1.00215258182511	3.75137754366995e-15	4.92045136803073e-14
LSCC	F13B	riBAQ	-1.00198090093533	2.12661203285828e-15	2.85529353338866e-14
LSCC	SMARCC1	riBAQ	1.00136531196743	1.15335674078931e-17	2.00887851143253e-16
LSCC	GPLD1	riBAQ	-1.00020636423045	8.56138062140422e-17	1.33930116295022e-15
LSCC	CLIC5	Smooth QN	-2.67789602554482	2.56989357050738e-97	1.04204044496933e-94
LSCC	ADH1B	Smooth QN	-2.59631224071018	2.32580865202863e-94	6.54908952933728e-92
LSCC	FHL1	Smooth QN	-2.52547457973569	1.01395275335357e-92	2.23444327407504e-90
LSCC	EMCN	Smooth QN	-2.51132014505856	9.08322105192625e-63	2.03709318149063e-61
LSCC	CA4	Smooth QN	-2.50440930656859	5.71783940770522e-72	2.38525671094271e-70
LSCC	ITLN1	Smooth QN	-2.49051501218647	3.72790985272207e-58	6.25659307566948e-57
LSCC	CAVIN2	Smooth QN	-2.49049036174788	2.03094119843487e-98	8.95115257762358e-96
LSCC	C1QTNF2	Smooth QN	-2.4473639178173	1.23389726885128e-58	2.13447382497362e-57
LSCC	CLDN18	Smooth QN	-2.44589292517332	1.03927000437635e-79	7.5250571674022e-78
LSCC	AGER	Smooth QN	-2.31375846649778	3.9762175367719e-82	3.5240642065303e-80
LSCC	CD34	Smooth QN	-2.2882628404409	5.50606132748335e-97	1.99339084559638e-94
LSCC	EHD2	Smooth QN	-2.28563850650982	1.56131137823845e-113	1.58270134412031e-109
LSCC	GPD1	Smooth QN	-2.28133606074348	5.11293603759312e-68	1.65063161188158e-66
LSCC	CAV1	Smooth QN	-2.27874188316199	3.26773149851869e-94	8.95270113526593e-92
LSCC	OGN	Smooth QN	-2.27040021142683	2.67539889849025e-68	8.77686687184325e-67
LSCC	OLFML1	Smooth QN	-2.25877978628535	7.06085886550233e-83	6.68933890837356e-81
LSCC	EPS8L3	Smooth QN	2.24538769264921	2.65977146197653e-07	4.22140336778709e-07
LSCC	CAVIN1	Smooth QN	-2.23916809116548	1.11881846802022e-105	2.26829256206419e-102
LSCC	DES	Smooth QN	-2.20451555893053	9.30945368109944e-74	4.51530774953613e-72
LSCC	GNG11	Smooth QN	-2.16245006159519	2.02045438590055e-81	1.69267323222098e-79
LSCC	ADIRF	Smooth QN	-2.15992865201503	1.43826390276034e-76	8.28390976265999e-75
LSCC	CKM	Smooth QN	-2.1592294975662	1.29022765839215e-34	5.95584598047413e-34
LSCC	S100A2	Smooth QN	2.15727799076306	3.91518873418038e-28	1.38383082979033e-27
LSCC	HBD	Smooth QN	-2.15708091644786	1.92008972109568e-60	3.68635407248994e-59
LSCC	PRX	Smooth QN	-2.15308165281313	9.39094062759459e-66	2.65910517156219e-64
LSCC	ACY3	Smooth QN	-2.12572140806835	1.05140112175467e-08	1.76574770895081e-08
LSCC	SUSD2	Smooth QN	-2.10555985488963	3.11855737176795e-97	1.17084503991154e-94
LSCC	SFTPC	Smooth QN	-2.09841549260517	4.42125900700032e-73	2.00978935219562e-71
LSCC	FHL5	Smooth QN	-2.09041399209549	1.48104326120307e-80	1.18215240463114e-78
LSCC	NOSTRIN	Smooth QN	-2.08150803232773	1.00878415882759e-101	8.52170418169606e-99
LSCC	SCEL	Smooth QN	-2.08032415237704	1.27865464847224e-77	7.90348912900192e-76
LSCC	RTKN2	Smooth QN	-2.0721681879174	6.95219944878768e-82	6.02345690703938e-80
LSCC	CD36	Smooth QN	-2.07137995118693	7.11880223443352e-70	2.64334425825834e-68
LSCC	TMEM100	Smooth QN	-2.06934708795477	2.70481970340888e-58	4.5697928889093e-57
LSCC	CA3	Smooth QN	-2.06850867701096	8.80264570184467e-70	3.24481525380362e-68
LSCC	GPRC5A	Smooth QN	-2.06670578138969	1.13441555478193e-76	6.64715056579444e-75
LSCC	COL6A6	Smooth QN	-2.06562944201022	1.23817102534828e-80	9.96138070155201e-79
LSCC	PGM5	Smooth QN	-2.05585935433851	5.911147494876e-87	7.21943399464554e-85
LSCC	GPM6A	Smooth QN	-2.05357147443955	5.25661536672677e-75	2.77532864440153e-73
LSCC	HBA1	Smooth QN	-2.05252301175143	1.13132889927763e-69	4.1252809539487e-68
LSCC	PGC	Smooth QN	-2.04528388106309	3.86690366986248e-49	3.70849597931845e-48
LSCC	HBB	Smooth QN	-2.03601762030216	7.9162645585277e-66	2.25413409634256e-64
LSCC	TPPP3	Smooth QN	-2.034967702622	3.903693945562e-55	5.44315619341981e-54
LSCC	MUSTN1	Smooth QN	-2.01337607646553	4.22394548564795e-61	8.49566178333597e-60
LSCC	MB	Smooth QN	-2.0024829836003	3.00732697933035e-31	1.20685960370039e-30
LSCC	HSPB3	Smooth QN	-1.99540887842405	1.02722086807599e-12	2.02862613280466e-12
LSCC	SFTPA1	Smooth QN	-1.98668862466728	1.38156316557298e-70	5.36586429479436e-69
LSCC	CERS1	Smooth QN	-1.98148084139591	3.61828446677788e-06	5.45487055915042e-06
LSCC	LIMCH1	Smooth QN	-1.97358433494846	3.23016938677536e-99	1.7233803723022e-96
LSCC	PF4	Smooth QN	-1.96405209694964	3.59468650268491e-47	3.11980625665384e-46
LSCC	HBG1	Smooth QN	-1.96247081131091	7.95659043288686e-33	3.39604030392312e-32
LSCC	TMOD1	Smooth QN	-1.95579365186157	3.24733502560511e-92	6.5836470309118e-90
LSCC	SELENBP1	Smooth QN	-1.95541411257387	2.00284732015457e-91	3.90439678546286e-89
LSCC	SPTA1	Smooth QN	-1.95424825997243	4.05608212732471e-61	8.17425537270191e-60
LSCC	NAPSA	Smooth QN	-1.94830685520562	1.29229549374496e-64	3.29145714072679e-63
LSCC	CA2	Smooth QN	-1.94619978526453	6.59430403432579e-68	2.11539430366964e-66
LSCC	SLC4A1	Smooth QN	-1.93942775145627	2.29209305416547e-60	4.38395231888215e-59
LSCC	OTC	Smooth QN	-1.93688795259578	3.24726628850927e-58	5.46802962900639e-57
LSCC	FABP4	Smooth QN	-1.93362482948003	1.84925955940588e-50	1.93656447868775e-49
LSCC	CACNA2D2	Smooth QN	-1.92135900094689	8.24088312919588e-88	1.17658918705153e-85
LSCC	CA1	Smooth QN	-1.91619167996287	3.69642220329843e-65	9.96559358373302e-64
LSCC	FOLR1	Smooth QN	-1.91464611671066	2.79549328278606e-78	1.82825260694209e-76
LSCC	SLCO2A1	Smooth QN	-1.90858884334103	2.40513767813066e-59	4.3305294215294e-58
LSCC	KANK3	Smooth QN	-1.90803724894167	1.87358984419876e-99	1.05514334725793e-96
LSCC	HSPB6	Smooth QN	-1.90644692897865	9.98034941587915e-89	1.63178712949624e-86
LSCC	S100A3	Smooth QN	-1.90399696838914	2.7204597189893e-54	3.6238239384224e-53
LSCC	LYVE1	Smooth QN	-1.89064998257115	1.29115598318614e-83	1.28318119623117e-81
LSCC	PLA2G1B	Smooth QN	-1.88711103971859	4.2666585516784e-57	6.61332075510151e-56
LSCC	MYOZ1	Smooth QN	-1.86792890934355	1.83171482784622e-77	1.11855983192031e-75
LSCC	ASPA	Smooth QN	-1.86738561358756	1.50361547827726e-93	3.62908335792776e-91
LSCC	SCGB1A1	Smooth QN	-1.86427215094755	3.24918021696096e-31	1.30031345674431e-30
LSCC	RGN	Smooth QN	-1.8591370739028	6.98965745121622e-88	1.02687184902868e-85
LSCC	NEB	Smooth QN	-1.84721139447781	8.02251361409593e-53	9.75110557626984e-52
LSCC	ADH6	Smooth QN	-1.8461768125508	1.32078483050614e-86	1.57515245021655e-84
LSCC	EPB42	Smooth QN	-1.83886903895007	9.50770380468487e-61	1.86420877114295e-59
LSCC	MFAP4	Smooth QN	-1.83608863511097	4.91126094520713e-58	8.09519547992922e-57
LSCC	HBQ1	Smooth QN	-1.83429588454943	2.37019624125579e-60	4.52479836113182e-59
LSCC	CLIC3	Smooth QN	-1.82973787969402	2.22119268176024e-80	1.70577501628815e-78
LSCC	SERPINB5	Smooth QN	1.82139814026219	1.06890955083007e-35	5.19689981619395e-35
LSCC	SPTB	Smooth QN	-1.81899822352102	9.81766723991655e-62	2.07336860022988e-60
LSCC	TNNC1	Smooth QN	-1.81883008042988	1.33403403198294e-58	2.29205135291714e-57
LSCC	TNXB	Smooth QN	-1.8137363599629	1.63727113280202e-83	1.59586706473212e-81
LSCC	RHAG	Smooth QN	-1.80947391536479	2.93942098030008e-41	1.88230641044232e-40
LSCC	PPBP	Smooth QN	-1.79852934678775	1.30508766087743e-52	1.56564184832125e-51
LSCC	AK1	Smooth QN	-1.79282199851863	1.08404241366327e-95	3.54481869267889e-93
LSCC	L1RE1	Smooth QN	1.78884948818682	4.86356808364108e-47	4.18522832460693e-46
LSCC	MAP6D1	Smooth QN	-1.77868444793805	5.30737022091724e-07	8.31928435587414e-07
LSCC	SARG	Smooth QN	-1.77051068447999	1.14275629842651e-89	1.96341027070331e-87
LSCC	RBP2	Smooth QN	-1.76181920646489	2.4914932228312e-47	2.18102476682555e-46
LSCC	TNNC2	Smooth QN	-1.76127313245809	6.61013198800167e-33	2.83567109447198e-32
LSCC	ABCA8	Smooth QN	-1.76030145597245	2.99443455390751e-90	5.62121908758526e-88
LSCC	HSPA12B	Smooth QN	-1.75468337197814	6.66798540309071e-100	4.22458550194566e-97
LSCC	INMT	Smooth QN	-1.75340409651014	1.40403559627875e-18	3.4386829764382e-18
LSCC	CAV2	Smooth QN	-1.75334023983396	1.7224092197984e-67	5.42237958419143e-66
LSCC	ANK1	Smooth QN	-1.75047822994799	2.63574689889597e-61	5.38680772461864e-60
LSCC	LDB3	Smooth QN	-1.74448833207985	3.45281235477082e-77	2.09587777486897e-75
LSCC	STXBP6	Smooth QN	-1.74430192303195	5.88066580807918e-56	8.52822736716719e-55
LSCC	HBE1	Smooth QN	-1.74376603132807	5.12066283634095e-37	2.63225959290001e-36
LSCC	CTHRC1	Smooth QN	1.74201169187297	3.82960545532726e-51	4.21506085783414e-50
LSCC	AOC3	Smooth QN	-1.73791283076839	7.89633001466886e-99	3.81167130279516e-96
LSCC	HPGD	Smooth QN	-1.73590774847134	1.38086463163579e-51	1.56400276769743e-50
LSCC	RHCE	Smooth QN	-1.73312556647971	4.17571150759747e-40	2.52711567477705e-39
LSCC	PYGM	Smooth QN	-1.73191812227182	1.61834434802887e-80	1.28165286374755e-78
LSCC	CYP4B1	Smooth QN	-1.73149748033465	1.21863594641533e-66	3.65482620970774e-65
LSCC	PLAC9	Smooth QN	-1.73144776121298	1.05531519807679e-63	2.55926558921159e-62
LSCC	HBZ	Smooth QN	-1.72848957307995	7.30735911416756e-52	8.39849198869802e-51
LSCC	TPSB2	Smooth QN	-1.72841549301994	6.71731862311423e-63	1.5165581042875e-61
LSCC	KRT71	Smooth QN	-1.72335519246178	1.40063909172669e-06	2.15517281008401e-06
LSCC	TSPAN8	Smooth QN	-1.72077410437929	2.55768646619143e-38	1.40451071006406e-37
LSCC	ABCA3	Smooth QN	-1.71698244198588	1.16440204455554e-64	2.98823886725556e-63
LSCC	GSTM5	Smooth QN	-1.71412743244105	2.43795657408343e-57	3.82562937948665e-56
LSCC	PPP1R14A	Smooth QN	-1.71025638435322	2.21430911674051e-70	8.43851560766864e-69
LSCC	TPPP	Smooth QN	-1.70982080089661	1.74195351768833e-63	4.16466575679402e-62
LSCC	SORBS2	Smooth QN	-1.70878558934051	1.30924719212448e-76	7.58390787803762e-75
LSCC	AQP1	Smooth QN	-1.7057599200662	2.54295907125877e-65	6.98590138356372e-64
LSCC	SFTPD	Smooth QN	-1.69446772826637	4.24922752452885e-63	9.78964077639748e-62
LSCC	MAB21L4	Smooth QN	-1.69265458911201	9.86689377573347e-87	1.19072264529298e-84
LSCC	DSP	Smooth QN	1.69154196347121	5.68622708020036e-48	5.16498959784866e-47
LSCC	TRIM29	Smooth QN	1.68991797105387	8.60357329977808e-40	5.13932955449914e-39
LSCC	SYNM	Smooth QN	-1.6812640820219	2.8422459081768e-85	3.09804803991271e-83
LSCC	MYH11	Smooth QN	-1.67809524545809	2.75603716744799e-54	3.66639747590817e-53
LSCC	MYL3	Smooth QN	-1.67716735918844	7.49244170084968e-41	4.69993078722235e-40
LSCC	AQP4	Smooth QN	-1.67713083033625	2.88124286850519e-59	5.16940866513931e-58
LSCC	ACTN2	Smooth QN	-1.6731973992712	1.27893608743e-81	1.08946009397294e-79
LSCC	APCS	Smooth QN	-1.6657197057964	3.11353638955117e-60	5.89942399642621e-59
LSCC	FBP2	Smooth QN	-1.66312249434376	1.19512197984017e-54	1.62616798787111e-53
LSCC	MYO1C	Smooth QN	-1.66173286609818	2.51476018367275e-112	1.27460619909453e-108
LSCC	IGF2BP3	Smooth QN	1.64886890296154	1.53568196394042e-29	5.76563261794965e-29
LSCC	CLEC14A	Smooth QN	-1.64863246322086	1.03581568398709e-79	7.5250571674022e-78
LSCC	TNNI2	Smooth QN	-1.64785547563901	1.24610495901489e-35	6.04390716245641e-35
LSCC	FBP1	Smooth QN	-1.6452019618061	1.43707199107133e-58	2.46490672986296e-57
LSCC	FXYD1	Smooth QN	-1.64430192431321	1.87871788760571e-61	3.8708461842803e-60
LSCC	RGCC	Smooth QN	-1.64181559803625	3.22640031321933e-87	4.14000252849422e-85
LSCC	PSAT1	Smooth QN	1.64160884032252	3.32778318205816e-44	2.46231665084114e-43
LSCC	CLIC2	Smooth QN	-1.64097113932345	3.02233034116339e-92	6.25252299354557e-90
LSCC	IL33	Smooth QN	-1.63747616568147	4.38245783005305e-62	9.53325644275704e-61
LSCC	ABI3BP	Smooth QN	-1.63201913461539	2.67647099988911e-66	7.84144119244968e-65
LSCC	HBM	Smooth QN	-1.62528494609066	8.48250781746093e-43	5.84152049902184e-42
LSCC	ACADL	Smooth QN	-1.62109748597884	3.29017287120441e-42	2.21464026529874e-41
LSCC	SLC9A3R2	Smooth QN	-1.61711467651315	1.91000896612982e-95	6.05055027801813e-93
LSCC	JAM2	Smooth QN	-1.61575798172749	1.33380578655566e-84	1.40841554774112e-82
LSCC	MMRN2	Smooth QN	-1.61573965255889	8.14566254324366e-88	1.17658918705153e-85
LSCC	PDLIM2	Smooth QN	-1.60429967590276	2.92574831666278e-102	2.96583106860106e-99
LSCC	CDH5	Smooth QN	-1.60303924817444	1.06106824661478e-98	4.88911309815185e-96
LSCC	SLC34A2	Smooth QN	-1.60042944874927	1.43411278725191e-48	1.33987108980393e-47
LSCC	KRT6B	Smooth QN	1.59859577089748	5.17769259536854e-15	1.11058548115216e-14
LSCC	SNCA	Smooth QN	-1.59627605470771	3.28098313759776e-59	5.8555151524346e-58
LSCC	ABLIM3	Smooth QN	-1.59208571886884	2.70498060318341e-93	6.37683450569074e-91
LSCC	PODXL	Smooth QN	-1.59122218074663	3.47730553629678e-57	5.41466147794785e-56
LSCC	KRT6A	Smooth QN	1.5904750580441	2.1688311638106e-26	7.15671924073831e-26
LSCC	A2M	Smooth QN	-1.58889033478652	1.0258315025688e-71	4.22717639899995e-70
LSCC	CD55	Smooth QN	-1.58751560580101	6.86609839681135e-81	5.61303543939328e-79
LSCC	THBS2	Smooth QN	1.58687118812616	1.15609082290297e-32	4.89119059756569e-32
LSCC	COBL	Smooth QN	-1.58618508929266	2.19594458153818e-84	2.2485141639447e-82
LSCC	AKAP2	Smooth QN	-1.58603698842599	5.52394265471104e-102	5.09056424461871e-99
LSCC	SLC1A1	Smooth QN	-1.58337590125479	1.32736243684559e-48	1.24127979910551e-47
LSCC	FAM83B	Smooth QN	1.57825725011389	4.94036844747173e-42	3.29044119264264e-41
LSCC	CDCA5	Smooth QN	1.57635286080254	2.34516642066291e-46	1.92962272778084e-45
LSCC	CYB5A	Smooth QN	-1.57601412589484	4.48788986285545e-63	1.0316040711965e-61
LSCC	FMO5	Smooth QN	-1.57213181850696	1.76371586047342e-56	2.66847577277896e-55
LSCC	NTN4	Smooth QN	-1.57081443647139	5.69795399128329e-76	3.15629287484365e-74
LSCC	MMP12	Smooth QN	1.56956648426524	1.19626034874591e-26	3.9876656215841e-26
LSCC	LMO7	Smooth QN	-1.56822368750144	1.69680684886992e-88	2.64623554261452e-86
LSCC	HOXB7	Smooth QN	1.56584235316053	9.84973004514483e-50	9.81776926918713e-49
LSCC	PHACTR1	Smooth QN	-1.56409404031893	3.29239184873719e-81	2.71341269680072e-79
LSCC	OLFML3	Smooth QN	-1.56212936221405	5.1079359534611e-64	1.26290601854232e-62
LSCC	SULT1A3	Smooth QN	-1.55912931321423	1.26075158619373e-67	3.98138281284918e-66
LSCC	GTF2H2	Smooth QN	-1.55310046163614	0.000759979454526763	0.00101407288805289
LSCC	SULF1	Smooth QN	1.55252678567739	6.2758064460522e-46	5.04103406843353e-45
LSCC	SBSPON	Smooth QN	-1.55163155955994	5.21422870209624e-68	1.67798845565554e-66
LSCC	SYNGR3	Smooth QN	-1.55064730897629	0.00812568449194355	0.0100844838020117
LSCC	ITIH5	Smooth QN	-1.54991022067057	6.58985469586781e-82	5.75873767689758e-80
LSCC	SORBS1	Smooth QN	-1.54887066408877	3.08902798229291e-71	1.24259828001997e-69
LSCC	ASAH1	Smooth QN	-1.54856322805503	1.89990304024814e-52	2.25518935819618e-51
LSCC	MSLN	Smooth QN	-1.54478058575041	1.07682503278729e-42	7.36557041657544e-42
LSCC	LAD1	Smooth QN	1.54209583764708	4.131240478487e-60	7.76964466241608e-59
LSCC	SULT1A1	Smooth QN	-1.54099421302412	2.28939482850515e-66	6.74639400481298e-65
LSCC	CPA3	Smooth QN	-1.54055132033039	1.69766726948059e-37	8.95848678330285e-37
LSCC	HBG2	Smooth QN	-1.5351076872613	1.0845434571345e-21	2.97055310050593e-21
LSCC	TSPOAP1	Smooth QN	-1.53407187377146	0.00036997152270625	0.000503409573915874
LSCC	MYLPF	Smooth QN	-1.53179344712275	1.17401719794863e-48	1.09990871863265e-47
LSCC	ADGRF5	Smooth QN	-1.53132563370238	1.37064935229402e-87	1.90332499783624e-85
LSCC	RASIP1	Smooth QN	-1.5310373715771	6.21944411668422e-105	9.00664357297542e-102
LSCC	CRIP2	Smooth QN	-1.52405140773358	2.13546707449275e-79	1.51379228910021e-77
LSCC	LMOD1	Smooth QN	-1.52374926336801	3.16203134531098e-61	6.44939874193509e-60
LSCC	SOD3	Smooth QN	-1.52202608377532	1.68485816277225e-73	7.94391032373132e-72
LSCC	FGF2	Smooth QN	-1.52180097479769	7.22221528114129e-66	2.0622984874628e-64
LSCC	ALDH1A2	Smooth QN	-1.52137638555175	8.22771559119941e-70	3.04395448715286e-68
LSCC	KRT17	Smooth QN	1.51967036082407	9.80055707152024e-22	2.68872116465496e-21
LSCC	ACP5	Smooth QN	-1.51882705743093	2.91457693384599e-39	1.68443936022787e-38
LSCC	KEL	Smooth QN	-1.51878330362198	8.50753680985982e-57	1.30076773215006e-55
LSCC	UBE2C	Smooth QN	1.51644118589744	9.14420822404068e-49	8.63080435447862e-48
LSCC	TNNT3	Smooth QN	-1.51506660129452	1.69681308245936e-36	8.5235848448417e-36
LSCC	LYPD3	Smooth QN	1.51427721535428	3.82175637536193e-21	1.02381459770201e-20
LSCC	SCGB3A1	Smooth QN	-1.51249276313551	2.42194128149619e-26	7.97376380984959e-26
LSCC	CGNL1	Smooth QN	-1.5111812352709	1.13694552476836e-94	3.3897696425226e-92
LSCC	LAMP3	Smooth QN	-1.50833452300401	1.08118188516772e-59	1.99271650362639e-58
LSCC	DMTN	Smooth QN	-1.50805189072262	1.0395233809372e-64	2.68133549937925e-63
LSCC	ESAM	Smooth QN	-1.50536471353037	1.30538076748345e-100	8.82176322665315e-98
LSCC	TNS1	Smooth QN	-1.50340228061503	1.09667000347913e-102	1.23521598058533e-99
LSCC	PLCXD3	Smooth QN	-1.50302453368845	7.37776021066175e-68	2.35925410900562e-66
LSCC	CAB39L	Smooth QN	-1.50185891189582	4.28281564794364e-75	2.28499485385288e-73
LSCC	CD93	Smooth QN	-1.50019696749144	2.11393507811129e-80	1.6357984646423e-78
LSCC	ANLN	Smooth QN	1.49826424231258	1.06188548168198e-59	1.96071641672317e-58
LSCC	ELN	Smooth QN	-1.49678032270146	7.27011646515652e-63	1.63408360548318e-61
LSCC	ARHGAP6	Smooth QN	-1.4962851542269	1.4892074218249e-103	1.88701195437988e-100
LSCC	LIMS2	Smooth QN	-1.49574551478997	3.67051148441105e-85	3.91662893868156e-83
LSCC	AHSP	Smooth QN	-1.49158971459967	4.00890452666616e-42	2.68062435269227e-41
LSCC	CPNE6	Smooth QN	1.48752023465124	0.00175627712243158	0.00229100259813267
LSCC	ACE	Smooth QN	-1.48561651318834	1.57636833552355e-68	5.27381050072681e-67
LSCC	KRT6C	Smooth QN	1.48129795103047	1.48728253413391e-11	2.80755736471424e-11
LSCC	SERPINB13	Smooth QN	1.48053307373258	2.24628267445656e-17	5.24546589978488e-17
LSCC	PIGR	Smooth QN	-1.47979176548568	1.12070508177168e-48	1.05288113196659e-47
LSCC	APOC2	Smooth QN	-1.47904192632238	1.86089311752797e-45	1.46231577770395e-44
LSCC	CTSH	Smooth QN	-1.47568580900487	2.90448834966123e-56	4.34901010347354e-55
LSCC	KRT5	Smooth QN	1.47259767520591	6.74379349710668e-27	2.27191208641311e-26
LSCC	ARR3	Smooth QN	-1.47214435412991	3.56415285770833e-79	2.50480096071694e-77
LSCC	BCAM	Smooth QN	-1.46913732170469	5.11133220647512e-69	1.76838138488185e-67
LSCC	AOX1	Smooth QN	-1.46822771408261	2.96474810197399e-56	4.43269196308412e-55
LSCC	DPT	Smooth QN	-1.46622829499866	1.11740093247968e-73	5.36829064101728e-72
LSCC	MAMDC2	Smooth QN	-1.46124235494914	1.97660094883595e-56	2.98166723487352e-55
LSCC	SYNPO2	Smooth QN	-1.46120771241413	4.41977110834965e-58	7.33276918581677e-57
LSCC	CCN5	Smooth QN	-1.46065525568532	6.55807919860265e-53	8.00954805255844e-52
LSCC	TOP2A	Smooth QN	1.45902661919399	1.81208062044626e-44	1.35465053462122e-43
LSCC	PCLAF	Smooth QN	1.45705395364646	6.91263801390482e-46	5.53502460876407e-45
LSCC	CAT	Smooth QN	-1.45675039774989	2.59792941377544e-75	1.39339737922972e-73
LSCC	SLC16A1	Smooth QN	1.45467676951238	8.46406198518371e-40	5.06195848636031e-39
LSCC	PLOD2	Smooth QN	1.45466398054578	1.70625423544523e-40	1.05016995657003e-39
LSCC	MAP6	Smooth QN	-1.4493761306717	1.37244592192098e-57	2.18749753309953e-56
LSCC	MCM3	Smooth QN	1.44887774104127	1.41923892185201e-60	2.75609673387238e-59
LSCC	PKLR	Smooth QN	-1.44802815591805	7.75250975146516e-60	1.43669454023039e-58
LSCC	APOC3	Smooth QN	-1.44448642709632	6.40558223537198e-43	4.44444812593879e-42
LSCC	DPYSL2	Smooth QN	-1.4412670931683	1.58360501596622e-107	5.35100134894986e-104
LSCC	VWF	Smooth QN	-1.4401921412519	2.77039324970777e-83	2.64938456342336e-81
LSCC	CNRIP1	Smooth QN	-1.43977404084299	4.16774374401099e-92	8.28400359471361e-90
LSCC	RAB3B	Smooth QN	1.43880755209112	1.92649441434973e-27	6.61323192626589e-27
LSCC	MCM6	Smooth QN	1.43870769178368	8.53979851404749e-59	1.49238457776371e-57
LSCC	CHRDL1	Smooth QN	-1.43758007268442	5.78293758425884e-65	1.53059107811049e-63
LSCC	PLIN4	Smooth QN	-1.43664186048676	8.72307612975837e-28	3.04182396722947e-27
LSCC	NDNF	Smooth QN	-1.43158277448616	5.13169726715942e-80	3.85333445905149e-78
LSCC	CNN1	Smooth QN	-1.4299782887362	4.52756844316107e-48	4.14223477511947e-47
LSCC	DDAH1	Smooth QN	-1.42753126554772	5.38221606843256e-76	2.9977760596539e-74
LSCC	CAVIN3	Smooth QN	-1.42657271029109	8.374116655526e-86	9.43204672634078e-84
LSCC	FCN3	Smooth QN	-1.42633965540128	3.20256174787307e-66	9.32884150522682e-65
LSCC	TP63	Smooth QN	1.42306697416421	2.82201956700551e-36	1.40504972253118e-35
LSCC	FAM107A	Smooth QN	-1.41998556056478	4.93897815981825e-58	8.12766584514246e-57
LSCC	CRABP2	Smooth QN	1.41888705253846	2.71458241901004e-27	9.26522625639893e-27
LSCC	HOPX	Smooth QN	-1.4154891513758	6.88409126613319e-69	2.35756868799973e-67
LSCC	SLC34A3	Smooth QN	1.41441232998827	1.58604533047117e-31	6.43624560247648e-31
LSCC	GP1BB	Smooth QN	-1.41434252767483	8.63664189052671e-42	5.67766788873341e-41
LSCC	COL11A1	Smooth QN	1.41339872015075	3.66077429164724e-26	1.19668716525082e-25
LSCC	PRF1	Smooth QN	-1.41227214549911	7.89336801192364e-47	6.72395559133361e-46
LSCC	HMGA2	Smooth QN	1.41094821610847	6.70812767095406e-19	1.66300538519103e-18
LSCC	MRC1	Smooth QN	-1.40891875723089	2.2750692117354e-63	5.37584536115658e-62
LSCC	AKAP12	Smooth QN	-1.40664521428167	4.75151413567565e-72	1.99033466088199e-70
LSCC	IL1RN	Smooth QN	1.40329036083595	1.98907172437163e-23	5.8579953718638e-23
LSCC	RRM2	Smooth QN	1.40309845010393	1.199610860856e-59	2.19502803185871e-58
LSCC	MYL2	Smooth QN	-1.40172147539645	1.33936021776938e-31	5.45703156251133e-31
LSCC	ABCA13	Smooth QN	-1.40119213131319	1.08751296594575e-34	5.03614387199273e-34
LSCC	CORO2B	Smooth QN	-1.39980828260738	8.08384747555071e-80	5.93811317823605e-78
LSCC	MAOB	Smooth QN	-1.39796568389813	1.07353737872011e-77	6.71756074573192e-76
LSCC	SLC7A5	Smooth QN	1.3970446538439	2.62268300699389e-44	1.94913032565228e-43
LSCC	S100A4	Smooth QN	-1.39630001278901	6.22600265709156e-78	3.96984105009357e-76
LSCC	ANXA3	Smooth QN	-1.3920943667813	1.71545589636137e-49	1.6817772167713e-48
LSCC	SERPIND1	Smooth QN	-1.39026983276605	2.78979601416923e-62	6.12124722849209e-61
LSCC	TNFAIP8L3	Smooth QN	-1.39023692131748	4.01428249640837e-68	1.30008887112114e-66
LSCC	HSPB7	Smooth QN	-1.39001106127586	2.02979853890558e-65	5.62187644505078e-64
LSCC	KANK2	Smooth QN	-1.3894356281932	1.87032649799808e-92	3.94989577295969e-90
LSCC	TGM2	Smooth QN	-1.3866682147997	6.64704154634933e-62	1.43669637857875e-60
LSCC	PRELP	Smooth QN	-1.38658419689813	8.34585931913599e-47	7.10344046331499e-46
LSCC	PARVA	Smooth QN	-1.38605383525373	3.87349320617588e-80	2.93026870380633e-78
LSCC	KRT86	Smooth QN	-1.38537747113376	4.27505500110283e-65	1.14646117847035e-63
LSCC	DSG3	Smooth QN	1.38338184585968	8.4157173056435e-18	1.99555851058031e-17
LSCC	PRADC1	Smooth QN	-1.3822707285518	1.70282459021182e-06	2.60866448103026e-06
LSCC	EFR3B	Smooth QN	-1.38075833356796	1.3645342827793e-15	2.99011760149887e-15
LSCC	ABLIM2	Smooth QN	-1.37880126935068	2.19663640095314e-76	1.24398341879676e-74
LSCC	SELP	Smooth QN	-1.37809305220132	1.17624183936728e-70	4.58598597141003e-69
LSCC	BGN	Smooth QN	-1.37731845344047	6.85371884484837e-50	6.91304954529631e-49
LSCC	SERPINA1	Smooth QN	-1.3754937826978	1.23960210473839e-69	4.50388764721616e-68
LSCC	TRIP13	Smooth QN	1.37507468089004	3.21556947894824e-54	4.25538222037838e-53
LSCC	DNM3	Smooth QN	-1.37322318522867	1.45200971978947e-83	1.42903131354426e-81
LSCC	GPD1L	Smooth QN	-1.37100307380077	2.19792048702392e-78	1.46120195558442e-76
LSCC	ARRB1	Smooth QN	-1.36699026466969	9.62241294383813e-94	2.56690526346545e-91
LSCC	CRYM	Smooth QN	-1.36658229543579	2.32112767408246e-40	1.41913577998636e-39
LSCC	SFN	Smooth QN	1.36343101299898	4.50652583986325e-40	2.72244651005326e-39
LSCC	PECAM1	Smooth QN	-1.36166493509637	4.96980459312211e-71	1.98342162049129e-69
LSCC	SPATA18	Smooth QN	-1.35959444642408	8.28684415862947e-26	2.66593904271745e-25
LSCC	NES	Smooth QN	-1.35937595831406	3.99790257226975e-82	3.5240642065303e-80
LSCC	SLC15A2	Smooth QN	-1.3592948891874	2.84958203323108e-45	2.2186031544442e-44
LSCC	SSR2	Smooth QN	1.35902020054843	2.75497434230727e-49	2.66735194918518e-48
LSCC	DCN	Smooth QN	-1.35787938078287	4.41656160437056e-53	5.45318940115765e-52
LSCC	HSPA12A	Smooth QN	-1.35754489372818	3.25167067690138e-68	1.06329631134675e-66
LSCC	AURKB	Smooth QN	1.35694101844567	3.91199821065373e-45	3.02716991308373e-44
LSCC	APOA2	Smooth QN	-1.35531733115412	8.69524632678819e-51	9.36702571887905e-50
LSCC	APOBEC2	Smooth QN	-1.35494589160679	6.07703992727594e-50	6.16646183611574e-49
LSCC	PI16	Smooth QN	-1.35484840372441	8.35025194684513e-55	1.14387167547526e-53
LSCC	FBLN5	Smooth QN	-1.35439875659724	5.23727440246918e-62	1.1368362016666e-60
LSCC	RAB11FIP3	Smooth QN	-1.35390141431623	0.000138204493699098	0.000192442163822494
LSCC	MCM4	Smooth QN	1.353768552536	2.80557071675691e-53	3.48957918475641e-52
LSCC	ATP1B2	Smooth QN	-1.35215320227969	1.80333680198613e-55	2.55670281982285e-54
LSCC	PDE2A	Smooth QN	-1.35098469778699	1.48956539344683e-84	1.55667261787325e-82
LSCC	ADIPOQ	Smooth QN	-1.34975833476577	4.75486792980067e-61	9.54457350581968e-60
LSCC	NKX2-1	Smooth QN	-1.34802785454254	3.42216832756438e-45	2.65827742042299e-44
LSCC	SH3GL2	Smooth QN	-1.3473954840343	3.61228663276928e-54	4.77415248974995e-53
LSCC	HPGDS	Smooth QN	-1.34726743403254	4.30833656986035e-73	1.96727963102137e-71
LSCC	LY6D	Smooth QN	1.3419428248389	9.6318665251523e-10	1.69217038068404e-09
LSCC	MSX1	Smooth QN	1.34114521876458	0.00703368389769131	0.00878084404814001
LSCC	TNR	Smooth QN	-1.34087675982503	4.91941741908355e-23	1.42643404969251e-22
LSCC	GYPA	Smooth QN	-1.33916567628176	4.64060880208311e-46	3.76334811413732e-45
LSCC	GPX2	Smooth QN	1.33543483828997	3.99028463709018e-16	8.89000337718311e-16
LSCC	PRKG1	Smooth QN	-1.33499631674192	4.95915309698354e-75	2.63198612272891e-73
LSCC	BPGM	Smooth QN	-1.33494462034909	9.68165957780424e-58	1.55782512920955e-56
LSCC	PTPRM	Smooth QN	-1.33368488409844	2.79213989732276e-107	7.0759805347902e-104
LSCC	PRG4	Smooth QN	-1.33248288995346	1.66111175574527e-50	1.74494195523211e-49
LSCC	NCALD	Smooth QN	-1.33150613909829	2.35378098898429e-74	1.18120187551157e-72
LSCC	EPB41L5	Smooth QN	-1.33044441188414	1.01787975194241e-74	5.21123588153543e-73
LSCC	SERPINC1	Smooth QN	-1.32672204498727	1.9526577476073e-71	7.91763663499808e-70
LSCC	COL17A1	Smooth QN	1.32600616944624	4.89552245060532e-24	1.47652219820845e-23
LSCC	FERMT2	Smooth QN	-1.32523999363159	3.97856710777874e-87	4.97910305821643e-85
LSCC	CRIP1	Smooth QN	-1.32054478398219	4.42211392448412e-46	3.58902873118459e-45
LSCC	PDE1C	Smooth QN	-1.31590951120167	8.21155373171093e-77	4.86786667709671e-75
LSCC	UBA52	Smooth QN	1.31497149565333	2.28087370488632e-52	2.69792494124068e-51
LSCC	PREX2	Smooth QN	-1.314031012866	8.06740714410052e-58	1.3022182519068e-56
LSCC	AKR1B10	Smooth QN	1.3139567820599	2.71823132347519e-08	4.48481623145638e-08
LSCC	MMRN1	Smooth QN	-1.3121923218606	8.55394734905564e-62	1.81404527776939e-60
LSCC	F9	Smooth QN	-1.31183375406296	1.57608734904254e-58	2.69878335426423e-57
LSCC	PRDX2	Smooth QN	-1.3117483136411	6.59600337971978e-63	1.4924929968799e-61
LSCC	ALOX5AP	Smooth QN	-1.31021614841993	6.22174134695211e-45	4.76357945876537e-44
LSCC	LIMS3	Smooth QN	-1.30826482852997	1.03623995999108e-81	8.90200379188948e-80
LSCC	CFL2	Smooth QN	-1.30788230053299	6.65456740262285e-77	3.9915591574194e-75
LSCC	TBX2	Smooth QN	-1.30627164735468	5.87999269985622e-80	4.37566028822947e-78
LSCC	CXCL17	Smooth QN	-1.30618387457345	7.77153254833151e-33	3.31845094534274e-32
LSCC	SHANK3	Smooth QN	-1.30605119184028	9.57706374716035e-100	5.71074677676261e-97
LSCC	PKP1	Smooth QN	1.3016056092632	3.49729165773666e-19	8.74495449789751e-19
LSCC	VTCN1	Smooth QN	1.30076210273732	1.01406084458537e-17	2.39839822248293e-17
LSCC	CDO1	Smooth QN	1.29797697434892	8.81379566717591e-05	0.000124108135405143
LSCC	TGFBR2	Smooth QN	-1.29588755398208	1.25201916552324e-100	8.82176322665315e-98
LSCC	MYLK	Smooth QN	-1.29509958456274	2.13417183197761e-70	8.16381126821018e-69
LSCC	EDNRB	Smooth QN	-1.29409585011757	1.11800390720717e-46	9.43647427756797e-46
LSCC	CDK1	Smooth QN	1.29338582598914	8.85089017442174e-52	1.01380196269054e-50
LSCC	EHD1	Smooth QN	-1.29168995528985	3.62760712247331e-90	6.68600970918399e-88
LSCC	HMGB3	Smooth QN	1.29128117240805	1.47249945408614e-47	1.3116631780379e-46
LSCC	SFRP4	Smooth QN	1.28971928319127	3.98272083637946e-24	1.20573359942757e-23
LSCC	CMA1	Smooth QN	-1.2894907318345	4.38520963216473e-42	2.92260815524351e-41
LSCC	TUBA3E	Smooth QN	-1.28868860620053	2.08555879889706e-29	7.76968377229678e-29
LSCC	APOB	Smooth QN	-1.28435603674781	4.67499492736703e-48	4.27325731097562e-47
LSCC	MYH10	Smooth QN	-1.28414004114188	3.6458501802743e-66	1.05293399650828e-64
LSCC	CKB	Smooth QN	-1.28250474613686	5.12115877951397e-36	2.52865009975319e-35
LSCC	COPS9	Smooth QN	-1.28219813012164	5.06645144507233e-06	7.57613487220802e-06
LSCC	NRGN	Smooth QN	-1.28059120478086	7.55689455782719e-48	6.79718191062061e-47
LSCC	PID1	Smooth QN	-1.27798331454526	2.54215711171106e-78	1.67336666502695e-76
LSCC	ENO3	Smooth QN	-1.27770670861016	7.69593541916015e-33	3.28755572456917e-32
LSCC	PGAM2	Smooth QN	-1.27758181557328	5.45454758868204e-28	1.91922071872509e-27
LSCC	GRK5	Smooth QN	-1.27692956308748	1.02295976075731e-93	2.65890848584534e-91
LSCC	SFRP2	Smooth QN	1.27661973425429	1.54677175777306e-28	5.56804876013689e-28
LSCC	PALMD	Smooth QN	-1.27655595724398	2.499335166937e-72	1.0645277557664e-70
LSCC	MARCO	Smooth QN	-1.27637512906646	2.64655955934141e-43	1.8708629186223e-42
LSCC	CXCL12	Smooth QN	-1.27618578227986	5.37785746521576e-36	2.6515243737788e-35
LSCC	MCM5	Smooth QN	1.27605110611905	1.44653916501762e-55	2.05660133461201e-54
LSCC	ABLIM1	Smooth QN	-1.27508895082803	7.88472286701112e-75	4.09884285655855e-73
LSCC	SH3BGRL2	Smooth QN	-1.2749496677203	5.333365835697e-75	2.80126059463526e-73
LSCC	PCDH1	Smooth QN	-1.27350951135116	5.3008182117939e-60	9.87764599502844e-59
LSCC	TNC	Smooth QN	1.27313145266571	3.0492722346608e-28	1.0819206385284e-27
LSCC	WNT5A	Smooth QN	1.27093903544419	4.60296096519927e-28	1.62352871622216e-27
LSCC	IRF6	Smooth QN	1.27035717042493	1.13902554776342e-44	8.61021773130334e-44
LSCC	ADD2	Smooth QN	-1.26992553149658	5.01965398311547e-43	3.49960333059433e-42
LSCC	MKI67	Smooth QN	1.26932585219191	1.29636313604729e-58	2.23110918677613e-57
LSCC	ADAMTS12	Smooth QN	1.26844385846407	2.5029431423718e-38	1.37519428911777e-37
LSCC	KCTD14	Smooth QN	-1.26679597444797	1.09732275720485e-44	8.30736429408929e-44
LSCC	ADGRL2	Smooth QN	-1.26506226993219	1.83384030844437e-85	2.04281749524183e-83
LSCC	SORBS3	Smooth QN	-1.26333571413615	8.84133491936846e-97	3.09050386474614e-94
LSCC	PTGDS	Smooth QN	-1.26284622715	3.2918019467483e-61	6.68717361406564e-60
LSCC	SERPINB4	Smooth QN	1.26250612691188	1.64569403241537e-10	2.97104192459387e-10
LSCC	CD302	Smooth QN	-1.26219849202473	6.03556810037419e-69	2.08103924603718e-67
LSCC	SERPINA6	Smooth QN	-1.26031523424612	1.32714388046132e-66	3.95684044595188e-65
LSCC	LRRK2	Smooth QN	-1.25844358059099	3.41943715486261e-51	3.77590789094143e-50
LSCC	GPX3	Smooth QN	-1.25831285735463	6.28110617037874e-58	1.02530713766714e-56
LSCC	PKP2	Smooth QN	1.25688280287234	1.94913551495383e-35	9.37749725443139e-35
LSCC	SYN3	Smooth QN	1.25656138584958	0.0017917768750028	0.00233640882195824
LSCC	MT1X	Smooth QN	1.25652996631143	1.29397682979519e-25	4.12745221007987e-25
LSCC	KPNA2	Smooth QN	1.25636097720345	1.7529113564803e-56	2.656093037465e-55
LSCC	TCEAL2	Smooth QN	-1.25628035845813	2.23047168170051e-31	8.97946443105563e-31
LSCC	PTPN21	Smooth QN	-1.2557358070233	1.16976807965523e-93	2.96448475586627e-91
LSCC	VWA3B	Smooth QN	1.2556313484526	1.97157941139068e-15	4.2952719736229e-15
LSCC	OCLN	Smooth QN	-1.25382111815818	2.51094601414657e-61	5.15252221566878e-60
LSCC	GMPR	Smooth QN	-1.25256155957947	7.57251574372171e-62	1.61605457040225e-60
LSCC	NPY	Smooth QN	-1.25165079121286	1.50518317217084e-48	1.40239354929189e-47
LSCC	GP1BA	Smooth QN	-1.25152155740185	7.45843747810174e-54	9.5946929842027e-53
LSCC	EHD3	Smooth QN	-1.24959315634914	7.06419177322405e-62	1.51715491536382e-60
LSCC	NEGR1	Smooth QN	-1.24881749264897	9.98620764207408e-65	2.58240272621696e-63
LSCC	JCAD	Smooth QN	-1.24802840311906	3.32949270148915e-82	2.9868201340704e-80
LSCC	APOM	Smooth QN	-1.24765318081217	5.81520341726555e-50	5.90668507423055e-49
LSCC	CAPS	Smooth QN	-1.24708832620651	3.40671439534731e-16	7.60825376198187e-16
LSCC	ACSL5	Smooth QN	-1.24602053930542	3.91939027799003e-54	5.16656167073926e-53
LSCC	ITGA2B	Smooth QN	-1.24559137403845	1.23846209401282e-46	1.04445010374442e-45
LSCC	GTSE1	Smooth QN	1.24412303480491	3.94669050031665e-30	1.5160137022247e-29
LSCC	ANK2	Smooth QN	-1.24262248691271	2.92136123420375e-73	1.35843297390474e-71
LSCC	MMP28	Smooth QN	-1.24142610544247	3.30607272106043e-56	4.892504988816e-55
LSCC	RERG	Smooth QN	-1.24045460791241	4.04523821964609e-69	1.40916081898806e-67
LSCC	SLC1A3	Smooth QN	1.23980322287522	1.37779516744256e-30	5.37801679336357e-30
LSCC	SLC1A4	Smooth QN	1.23918640374209	9.81557051686735e-38	5.24238347362931e-37
LSCC	CPN2	Smooth QN	-1.23536182779627	7.3490928667716e-55	1.0080886926991e-53
LSCC	SLC7A1	Smooth QN	1.23450265576349	5.17696265729907e-45	3.99078862791184e-44
LSCC	C16orf89	Smooth QN	-1.23446312027595	5.13093687899684e-56	7.46231092430286e-55
LSCC	SNTB1	Smooth QN	-1.23435099027697	1.16529526027508e-88	1.87501556403309e-86
LSCC	SPOCK2	Smooth QN	-1.23296363006845	9.4281309276762e-59	1.63652334270297e-57
LSCC	CILP	Smooth QN	1.23289098420845	1.06590979748346e-23	3.1751770840699e-23
LSCC	F8	Smooth QN	-1.23226119330022	9.61410814837063e-50	9.60179451231853e-49
LSCC	ALDH3B1	Smooth QN	-1.23162878907027	1.38985281304215e-72	6.07281808871048e-71
LSCC	PLAU	Smooth QN	1.23158545717748	1.39790045587737e-44	1.05044602826011e-43
LSCC	ENPEP	Smooth QN	-1.23085922567932	5.57097454628415e-38	3.0183307843764e-37
LSCC	DSC3	Smooth QN	1.23082921396913	1.95394718142264e-18	4.7556212672464e-18
LSCC	TSPAN7	Smooth QN	-1.23039206334526	6.90814591209942e-28	2.41642081128198e-27
LSCC	PPP1R12B	Smooth QN	-1.23021606814293	3.65037343810368e-73	1.67438169873561e-71
LSCC	SDC1	Smooth QN	1.22872986171394	1.70727430699272e-43	1.21706326652498e-42
LSCC	SLC39A8	Smooth QN	-1.22787590230036	3.27165704279346e-55	4.59346086465336e-54
LSCC	IVL	Smooth QN	1.22748742434016	6.5770713895091e-14	1.35456669393445e-13
LSCC	PLIN2	Smooth QN	1.22631423714003	1.3950276831718e-30	5.44109104436805e-30
LSCC	TPX2	Smooth QN	1.22604051330257	1.88504007801056e-48	1.74987648999937e-47
LSCC	TNS2	Smooth QN	-1.2259719558944	5.16076870669041e-105	8.71911872995345e-102
LSCC	SERPING1	Smooth QN	-1.22560543432902	9.58001190744826e-69	3.23708602352677e-67
LSCC	GBP6	Smooth QN	1.22547196180662	3.56386507868925e-18	8.60164292920784e-18
LSCC	MCM7	Smooth QN	1.22213650038356	1.53578866085313e-49	1.51001839525394e-48
LSCC	GCHFR	Smooth QN	-1.22210909486783	4.64333720236991e-58	7.66604384697456e-57
LSCC	GUCY1A2	Smooth QN	-1.22078467393483	5.42268485961014e-84	5.4969756421868e-82
LSCC	CSRP1	Smooth QN	-1.22005777081619	1.1424429170805e-59	2.0979663991235e-58
[truncated: 1,281 more rows]
