# Supplementary material for: Enabling cross-indication protein expression analysis using a curated pan-cancer dataset and a tailored workflow
Source: Sci Rep. 2026 Mar 23;16:14623. doi: 10.1038/s41598-026-44872-z (PMC13153371; doi:10.1038/s41598-026-44872-z)
Supplement: Supplementary file 5 — Supplementary Material 5 [file 41598_2026_44872_MOESM5_ESM.csv]

Protein	logFC	AveExpr	t	P.Value	adj.P.Val	B	Gene	indication	normalized
Q9NRX3	4.11526006425715	24.1000943598893	33.6686114058271	5.2472669429724e-83	6.16147860386727e-80	178.980013814446	NDUFA4L2	ccRCC	QN
P80294	-3.51544967508753	25.0278237840211	-19.2679285992305	5.98235075111793e-47	7.86551096810408e-46	96.1519694439695	MT1H	ccRCC	QN
P13640	-3.34237847194033	27.5039035039469	-25.0403270698108	1.01658359615011e-62	7.86649459097228e-61	132.409477919097	MT1G	ccRCC	QN
P04733	-3.25820677482706	24.1224378381827	-19.683648056866	3.82857804431031e-48	5.61527321491672e-47	98.8973657434802	MT1F	ccRCC	QN
P40261	3.24611596946382	24.4317280689538	27.8610587350903	9.03426815707274e-70	1.83160752616493e-67	148.609485031487	NNMT	ccRCC	QN
Q9H6I2	-3.05190418904784	14.6826947435599	-7.80123054324412	3.67801581073214e-13	8.6066588812077e-13	18.6471921714914	SOX17	ccRCC	QN
P80297	-3.02769292718524	23.3908448916365	-20.5715621246672	1.15297406830487e-50	2.22622821531551e-49	104.695224912497	MT1X	ccRCC	QN
Q13887	-2.9190516193827	13.6927907058567	-5.19853627816291	5.0666451235523e-07	8.89052823566724e-07	4.77885032512319	KLF5	ccRCC	QN
P05937	-2.90875894752517	24.147024823621	-19.6006038041675	6.6198562243512e-48	9.4134913034975e-47	98.3504842159198	CALB1	ccRCC	QN
P07148	-2.898177294116	26.1136585662232	-19.6401618624379	5.09947436665081e-48	7.32200731653531e-47	98.6110874874156	FABP1	ccRCC	QN
Q99541	2.88846718456864	22.6931015648098	22.4478956948325	7.39182859990338e-56	2.44074809502347e-54	116.636315931742	PLIN2	ccRCC	QN
P04732	-2.79135462605107	22.3224544943183	-16.5426637922022	6.18825288907811e-39	4.75589988905116e-38	77.7229061409165	MT1E	ccRCC	QN
P05062	-2.7546875737466	26.6929793945989	-21.1067318592795	3.64480042611137e-52	8.06710522259628e-51	108.144894343053	ALDOB	ccRCC	QN
P19075	-2.66065763297584	20.1260042279784	-17.7497985130767	1.60008944451675e-42	1.5491983475708e-41	85.971194497949	TSPAN8	ccRCC	QN
O15540	2.55281856697702	23.6883335025506	8.86865104809372	4.80994494790318e-16	1.27273327948041e-15	25.2176988159554	FABP7	ccRCC	QN
Q93033	-2.53331976236575	11.1476953412708	-11.9610235413439	4.60025273228118e-25	1.75311135139603e-24	45.8618765491439	CD101	ccRCC	QN
P30273	2.51942315253606	22.0595107409252	26.3705396354482	4.25272775471543e-66	5.07175308818239e-64	140.172798561043	FCER1G	ccRCC	QN
O14957	-2.48908833652822	20.729773675976	-16.2010802538183	6.54246612435941e-38	4.6704914861008e-37	75.3684399331672	UQCR11	ccRCC	QN
P23677	-2.42637520396743	12.408901417345	-12.3843791138213	2.42629434073015e-26	9.84207512284174e-26	48.7932781102107	ITPKA	ccRCC	QN
P09104	2.37883711481772	22.4426741564337	25.8722248108314	7.63943597354884e-65	7.74409624638646e-63	137.290629951344	ENO2	ccRCC	QN
Q96CM8	-2.35232629158079	23.3358014172931	-22.7985394828122	8.30258768148366e-57	3.11716041952592e-55	118.819455146131	ACSF2	ccRCC	QN
P07911	-2.34745476925154	22.9514037572531	-16.0649782480141	1.6779621928193e-37	1.1779434036433e-36	74.4281514985591	UMOD	ccRCC	QN
Q16790	2.34134273361914	21.7066205578963	22.5964940485143	2.92102039394155e-56	1.0173225421419e-54	117.563388595608	CA9	ccRCC	QN
P80404	-2.32960991319618	23.4951000293989	-22.792018713902	8.64590889026607e-57	3.23408038452499e-55	118.778997360926	ABAT	ccRCC	QN
Q13621	-2.32321481019405	19.7356746785274	-20.0054104304837	4.62196052338025e-49	7.47253809019229e-48	101.008923741953	SLC12A1	ccRCC	QN
Q01813	2.31402020322555	23.4313731990286	32.862344704806	2.88848079225725e-81	2.66186634464652e-78	174.98941443001	PFKP	ccRCC	QN
P02792	2.30686279155803	23.059981398051	10.4922822049465	1.08604257313043e-20	3.46746883899942e-20	35.8400818919737	FTL	ccRCC	QN
Q86XE5	-2.29154663867249	23.8116797181441	-24.3056007074444	8.21272266757723e-61	5.13903516550805e-59	128.025676560492	HOGA1	ccRCC	QN
Q9H201	-2.26953074126929	13.7089215518938	-21.7334570742618	6.66818680253139e-54	1.78352004267179e-52	112.140584643667	EPN3	ccRCC	QN
Q99689	-2.26231612331456	13.355192347834	-13.0564694395462	2.22581573889311e-28	9.8228533500912e-28	53.4693802223345	FEZ1	ccRCC	QN
P29034	-2.25391546928864	22.7531005128228	-14.6063167190094	4.32327586040249e-33	2.38568575922156e-32	64.290678834083	S100A2	ccRCC	QN
P53567	-2.23619903517351	14.7105542982668	-6.59245985921114	3.98362390736258e-10	8.16622761353579e-10	11.7626810452	CEBPG	ccRCC	QN
P03973	-2.23525256182554	20.9485608597358	-13.3953691484779	2.07777254971196e-29	9.65741133670031e-29	55.8339088238953	SLPI	ccRCC	QN
O76038	2.2301785370668	20.5158278464467	12.7207770129278	2.32388266456847e-27	9.8318858809393e-27	51.1310335281647	SCGN	ccRCC	QN
P55017	-2.22629676484797	19.2415163205043	-6.15696244670433	4.17284697479604e-09	8.1629003827687e-09	9.45901376996161	SLC12A3	ccRCC	QN
P02795	-2.22305701714509	22.7814679503497	-15.5098007806964	7.91400046935679e-36	5.07427088917582e-35	70.581264688112	MT2A	ccRCC	QN
Q9BVA1	-2.22182453187108	17.2536561695076	-20.448044346345	2.57133264062803e-50	4.7651917692955e-49	103.89418604532	TUBB2B	ccRCC	QN
Q9UJW2	-2.20873606515497	22.216338845621	-26.5313806120649	1.68516034008038e-66	2.10894695893763e-64	141.096444822462	TINAG	ccRCC	QN
Q8TCC7	-2.20430987557328	19.9021350410435	-17.2292573908135	5.55334727298831e-41	4.85295528502435e-40	82.4292556183133	SLC22A8	ccRCC	QN
O75264	-2.20116319221798	21.6869272841308	-22.057664892838	8.57668971272791e-55	2.57987844563569e-53	114.188593193807	SMIM24	ccRCC	QN
P18577	2.19998125782411	18.4714120389103	13.2651010358355	5.17129134750337e-29	2.35495868776467e-28	54.9246675650917	RHCE	ccRCC	QN
P21579	-2.19549326435062	13.1478359629282	-4.29947870772479	2.7074952710979e-05	4.29110061962467e-05	0.942372218589547	SYT1	ccRCC	QN
P17181	-2.19445278626528	14.0984141257446	-3.92059385544272	0.00012240198415936	0.000185774653903793	-0.495387278424652	IFNAR1	ccRCC	QN
O00483	-2.19388855088279	26.1586549203396	-25.718927799409	1.86917504649307e-64	1.7875308911604e-62	136.397718163789	NDUFA4	ccRCC	QN
Q9P0Z9	-2.18545476100606	21.9237832802513	-21.9992992514369	1.23950929003271e-54	3.61060507846596e-53	113.82086221993	PIPOX	ccRCC	QN
P32754	-2.18381106711598	22.0037958818104	-18.3938445890772	2.05822723019362e-44	2.26048206202305e-43	90.3187360171821	HPD	ccRCC	QN
O00515	-2.17894940242074	20.6549891902036	-21.8617898091205	2.95643626702743e-54	8.14385718447201e-53	112.952815490466	LAD1	ccRCC	QN
O15427	2.17583192689887	20.274905353066	31.3902513589367	5.21045384387359e-78	3.30114816345916e-75	167.521435605104	SLC16A3	ccRCC	QN
P11166	2.14007239548215	21.7839350283487	21.4470013699575	4.12719520034716e-53	1.03047728438225e-51	110.320251481034	SLC2A1	ccRCC	QN
Q9NYQ3	-2.12637918043107	22.4234033250333	-21.5217417818674	2.56260606674184e-53	6.54335962180403e-52	110.796175247799	HAO2	ccRCC	QN
Q02252	-2.11766127884026	24.6443560383222	-21.6091492654823	1.46895122204731e-53	3.80837814268379e-52	111.351888805683	ALDH6A1	ccRCC	QN
P00439	-2.11061642120985	21.3991718901474	-18.2557632121347	5.21621801099071e-44	5.61324861755975e-43	89.390036317607	PAH	ccRCC	QN
P63313	2.10655562109859	25.4494840352136	31.1652391338391	1.67371252048771e-77	9.42579101121329e-75	166.358744530785	TMSB10	ccRCC	QN
Q6ZRI6	-2.10629220655014	17.332353923027	-19.8772868349085	1.07111730870018e-48	1.66532456415547e-47	100.16953039617	C15orf39	ccRCC	QN
P02100	2.09727441664625	18.5222466520611	12.049689306374	2.48666600460557e-25	9.60645323501777e-25	46.4746661654742	HBE1	ccRCC	QN
P02794	2.08852328803028	22.3705760165941	16.1353437896479	1.03095537915314e-37	7.31848366840014e-37	74.9144335829536	FTH1	ccRCC	QN
O14917	-2.08562282851945	11.5971343337709	-12.027624445386	2.89819210122934e-25	1.11579845538025e-24	46.3221092821373	PCDH17	ccRCC	QN
Q96HR9	-2.08111181653447	20.4986454447591	-21.8707661851756	2.79314709878851e-54	7.73610167771015e-53	113.009551610285	REEP6	ccRCC	QN
O43914	2.07604231602098	18.3010510834125	27.2367709142445	3.0188351457114e-68	4.78155185501195e-66	145.109246035097	TYROBP	ccRCC	QN
P55317	2.0751716240743	14.0926982668816	4.95366302069436	1.57915335587723e-06	2.69674487340422e-06	3.67746973844428	FOXA1	ccRCC	QN
Q9BSE5	-2.07243620549741	24.7966524508942	-21.4722234433518	3.5137933169886e-53	8.8605280732123e-52	110.480934405776	AGMAT	ccRCC	QN
O43181	-2.06681922218173	23.560354479678	-35.5716017677971	5.32511176722449e-87	1.34951644960887e-83	188.130323236164	NDUFS4	ccRCC	QN
P14920	-2.06370552989991	22.3520483312962	-20.6289199452352	7.94928934128591e-51	1.58625878056329e-49	105.06658815874	DAO	ccRCC	QN
Q6IB77	-2.06064374390311	24.2430371319029	-24.5909099037825	1.48020657663692e-61	1.04200375467836e-59	129.736125116631	GLYAT	ccRCC	QN
P29762	-2.04985733544532	19.88201461504	-18.9508333604029	4.93205540339095e-46	6.08967668991158e-45	94.0451466944852	CRABP1	ccRCC	QN
P50440	-2.04271244439148	25.7479837224803	-19.7347593148789	2.73426040914226e-48	4.10017718453773e-47	99.2335686114576	GATM	ccRCC	QN
Q4U2R8	-2.04194459812762	19.6868217567196	-19.7215205336912	2.98329023995133e-48	4.4342541293822e-47	99.1465140486542	SLC22A6	ccRCC	QN
P10915	2.03724089193652	19.2718964633082	17.7752499140979	1.34617422198662e-42	1.31213154694984e-41	86.1437502733812	HAPLN1	ccRCC	QN
O00469	2.03710970110168	19.4906936863333	19.2530301152699	6.60405292864207e-47	8.66045078106658e-46	96.0532259081296	PLOD2	ccRCC	QN
Q7Z4W1	-2.03676490936077	24.6123060009544	-19.8857414376366	1.0132709323018e-48	1.58023499088359e-47	100.22497810948	DCXR	ccRCC	QN
P22352	-2.03581775295748	25.6805580438676	-28.5961069509482	1.54075400711917e-71	4.00477522311974e-69	152.669868918325	GPX3	ccRCC	QN
P17900	-2.03556649239885	24.4601151092577	-22.4727988548417	6.32549308275602e-56	2.10926063749664e-54	116.791874519382	GM2A	ccRCC	QN
P60985	-2.0315041615247	16.7701049237013	-4.95380038151951	1.57816377336257e-06	2.69550904306257e-06	3.67807608316535	KRTDAP	ccRCC	QN
P00966	-2.02744841890028	25.7705586317727	-22.2072252074325	3.34457195244274e-55	1.02739169339127e-53	115.128957585085	ASS1	ccRCC	QN
P32970	2.01731805390674	18.7926161930932	16.9828332854387	3.00158901950365e-40	2.50841779807984e-39	80.7443956606657	CD70	ccRCC	QN
Q9UKB3	-1.99717674618354	19.4537362727739	-19.7049033817226	3.32830880154164e-48	4.91823124216146e-47	99.0372162083568	DNAJC12	ccRCC	QN
O43895	-1.98039318652447	19.7720937913705	-17.9408527009722	4.37996844104922e-43	4.39601386999168e-42	87.2650313622044	XPNPEP2	ccRCC	QN
Q03135	1.97519527109642	23.2149618534633	22.6762407582437	1.77679902999629e-56	6.36445645479591e-55	118.059767555212	CAV1	ccRCC	QN
P49326	-1.97194603614732	19.1926012235529	-24.1508221092864	2.08956564395993e-60	1.23150737981522e-58	127.093445940918	FMO5	ccRCC	QN
Q6UWR7	-1.96366196458607	18.8909080118389	-23.2426127939707	5.32442699823067e-58	2.27737200342044e-56	121.562063815789	ENPP6	ccRCC	QN
P28332	-1.96346434709589	22.0557816358138	-22.879632749941	5.01840364000061e-57	1.94166250758344e-55	119.322146686788	ADH6	ccRCC	QN
O43683	-1.96307496778963	11.6829804386771	-4.0941801682132	6.21160327767967e-05	9.6118184133474e-05	0.149497442219435	BUB1	ccRCC	QN
P09525	1.9534210270842	25.6703384942663	30.8435716977678	8.96294099783228e-77	4.78196488921189e-74	164.68667367493	ANXA4	ccRCC	QN
P16401	1.94865745292575	23.1623627055059	19.3489766116655	3.49518502059507e-47	4.74306433116094e-46	96.6887099932303	H1-5	ccRCC	QN
O60936	1.9483475439628	22.51668107194	25.6912550833778	2.19751823315447e-64	2.06261503050804e-62	136.236217391831	NOL3	ccRCC	QN
P52789	1.94817429919411	19.2768622411247	26.7708208745596	4.27290351395466e-67	5.69926617381031e-65	142.46548524715	HK2	ccRCC	QN
Q9NVF9	-1.94655042224383	20.8772149140696	-4.88361808530973	2.17044799134436e-06	3.67186770498294e-06	3.36997812433889	ETNK2	ccRCC	QN
P00325	-1.94539788102583	25.1352068535892	-19.3158977949555	4.35203622195015e-47	5.80481462919851e-46	96.4697325664951	ADH1B	ccRCC	QN
Q92820	-1.94383588790129	23.8868793339153	-27.8054567820152	1.23250987674366e-69	2.35734955104726e-67	148.299673300385	GGH	ccRCC	QN
P00326	-1.93885857546266	22.0110611481109	-17.3784638979565	2.00422304616628e-41	1.80593857946557e-40	83.4469415403694	ADH1C	ccRCC	QN
P06737	1.934341879021	21.2329568877171	27.8125097133166	1.18486840088243e-69	2.33006168725853e-67	148.338992823413	PYGL	ccRCC	QN
O75914	1.93014081343163	12.9568270297071	5.30813330614434	3.00892508293313e-07	5.33895913980276e-07	5.28480933185029	PAK3	ccRCC	QN
P21980	1.92859683970944	23.8114125732584	21.0742218263269	4.49135498460138e-52	9.87610964835232e-51	107.936319619226	TGM2	ccRCC	QN
P19971	1.92851682257292	23.3959786865872	30.634814428323	2.67987036305002e-76	1.18112373348861e-73	163.59522487056	TYMP	ccRCC	QN
P30038	-1.91639297435691	24.7003493539895	-20.8139586831058	2.4016447781338e-51	4.95834483013082e-50	106.261951034113	ALDH4A1	ccRCC	QN
Q96I99	-1.914160301022	24.0957097721355	-25.9046871996819	6.32319281935902e-65	6.4745662232164e-63	137.479335155128	SUCLG2	ccRCC	QN
P61916	-1.90917282236929	25.581135567923	-19.711086665384	3.19548440387573e-48	4.73576394767373e-47	99.0778898522904	NPC2	ccRCC	QN
Q9UHI7	-1.90571813036737	20.6013929359332	-20.9350465799163	1.0997770229646e-51	2.33230955686029e-50	107.041968646324	SLC23A1	ccRCC	QN
Q15063	1.90431774688379	22.8123336249144	15.4828285175458	9.54761702125255e-36	6.06037531273871e-35	70.3939513196961	POSTN	ccRCC	QN
Q03154	-1.90301361112175	25.5013081687797	-23.9918694711745	5.46924242602305e-60	3.11470283553908e-58	126.132910268416	ACY1	ccRCC	QN
Q9Y617	-1.89326103537611	22.6703368366527	-18.6430638499654	3.8610048562755e-45	4.47814716568246e-44	91.9900505609034	PSAT1	ccRCC	QN
Q9HAR2	-1.89116832332151	11.2076361191837	-33.6601639928568	5.4703864491275e-83	6.16147860386727e-80	178.93856114909	ADGRL3	ccRCC	QN
Q07654	-1.87767763573179	18.7539703613242	-16.6910640295359	2.22721388899875e-39	1.76660932650863e-38	78.7432233047002	TFF3	ccRCC	QN
Q969I3	-1.86050676972106	22.8184157250369	-21.8289568089802	3.63963890464285e-54	9.97162691253096e-53	112.745206081179	GLYATL1	ccRCC	QN
Q8WWT9	-1.85972771337737	20.276099905539	-20.6005635637043	9.55310767557269e-51	1.87311126706538e-49	104.883043558995	SLC13A3	ccRCC	QN
Q68CK6	-1.85414610767113	23.2908247001509	-19.6818594677365	3.8739665929816e-48	5.66672429337005e-47	98.8855953072898	ACSM2B	ccRCC	QN
P00338	1.85017539674077	25.7732061335229	33.8541133192316	2.10671890625121e-83	3.060777464843e-80	179.888407568783	LDHA	ccRCC	QN
Q16822	-1.83005737047689	23.734864370443	-18.1243565612621	1.26608004262971e-43	1.31903940309736e-42	88.5044784308479	PCK2	ccRCC	QN
P02730	1.82754963520433	22.2526242096165	12.8690320985712	8.2513301623269e-28	3.56233960202333e-27	52.163166692389	SLC4A1	ccRCC	QN
O75380	-1.82291842499811	23.7741785169615	-30.3218784757568	1.39690765917886e-75	5.05730462182003e-73	161.949740643752	NDUFS6	ccRCC	QN
P69891	1.82225260827821	24.3963604136046	10.0189476870229	2.60592082188515e-19	7.86665258232571e-19	32.6814680347029	HBG1	ccRCC	QN
P57735	-1.81919046786222	18.7229582328514	-22.2594511875854	2.40885417929538e-55	7.49035423788873e-54	115.456672611738	RAB25	ccRCC	QN
P09467	-1.81560860312802	24.5656941837459	-20.2755897597114	7.90332885661938e-50	1.36716799692066e-48	102.772776202279	FBP1	ccRCC	QN
Q969Z3	-1.81289144640807	22.9591760066025	-22.3807525105586	1.12547399890193e-55	3.65670830989386e-54	116.216516132655	MTARC2	ccRCC	QN
Q53FZ2	-1.80830010304773	21.0741059976369	-21.3365031461864	8.35973097005109e-53	1.99394336102136e-51	109.615379682818	ACSM3	ccRCC	QN
Q6NVY1	-1.8081553990971	24.1859500269685	-21.2428596752858	1.52222066762278e-52	3.52300249034066e-51	109.016857680115	HIBCH	ccRCC	QN
P30084	-1.79660016586077	25.7051326296424	-22.6242374249188	2.45689423129606e-56	8.61783281060491e-55	117.736166362737	ECHS1	ccRCC	QN
Q8TD20	-1.79620168240719	20.6936964477535	-4.68961667761645	5.14929427913308e-06	8.50552323734269e-06	2.53631629272767	SLC2A12	ccRCC	QN
Q7RTS7	1.7952344281508	18.3720635153045	18.8067262514946	1.29102065556797e-45	1.55428460635303e-44	93.0841250261442	KRT74	ccRCC	QN
P04054	-1.78902838681525	17.0189487778099	-16.5474322625728	5.9882007566725e-39	4.60564423902801e-38	77.7557165207883	PLA2G1B	ccRCC	QN
P51161	1.78786950249376	18.9277164180615	10.1556658155036	1.04515329199637e-19	3.1995183203944e-19	33.5893148918157	FABP6	ccRCC	QN
Q9GZP8	1.78659154189384	22.7378434324009	17.5737303847057	5.29651467647866e-42	4.94845799773864e-41	84.7758614630165	IMUP	ccRCC	QN
Q08AH3	-1.78644521232528	24.0972324089424	-18.2408385881977	5.76842259063106e-44	6.18777775674361e-43	89.2895437210182	ACSM2A	ccRCC	QN
P08473	-1.7846987137395	22.3393068622167	-19.3816724192911	2.81450417222461e-47	3.85549037754606e-46	96.9050335888304	MME	ccRCC	QN
P14854	-1.78463813717904	26.6348819604732	-27.6116526001911	3.64966763678498e-69	6.72285117922397e-67	147.216852295636	COX6B1	ccRCC	QN
P60201	-1.78367423618494	20.695350757454	-15.2656455917486	4.33208890332089e-35	2.62175434107247e-34	68.8844466663661	PLP1	ccRCC	QN
Q9NZA1	-1.7827338665526	20.2515400494925	-24.9481071369414	1.75762810226797e-62	1.33962977990153e-60	131.862995293884	CLIC5	ccRCC	QN
Q8N474	-1.76954031920693	21.2665505857827	-15.8274453370202	8.7073152162305e-37	5.90803576619335e-36	72.7843791564718	SFRP1	ccRCC	QN
Q92597	1.76692022610446	25.0809634667085	31.7884683298868	6.69759501770869e-79	4.52623471296753e-76	169.56520558545	NDRG1	ccRCC	QN
P14618	1.76109514722697	25.6113627954413	35.9327283464801	9.68590737692974e-88	4.90930215399684e-84	189.825467266165	PKM	ccRCC	QN
P15144	-1.75942970202786	22.6270369282896	-21.9258848386546	1.970949994614e-54	5.59650422840396e-53	113.357715847776	ANPEP	ccRCC	QN
P01303	-1.75852809221949	21.6143974029718	-15.6443080501648	3.10611741922092e-36	2.03140079217048e-35	71.5148293448184	NPY	ccRCC	QN
O96009	-1.75781468760872	22.3509637203421	-20.2358717768419	1.02408304720649e-49	1.74766495783371e-48	102.514011081517	NAPSA	ccRCC	QN
Q70UQ0	1.75455667139849	20.7404181648438	29.5298987496447	9.58635386207263e-74	2.85814320881854e-71	157.734636999059	IKBIP	ccRCC	QN
P35558	-1.75296546019918	22.3901912940598	-17.0660421761298	1.69693600451784e-40	1.43828095968205e-39	81.3138721130087	PCK1	ccRCC	QN
P55157	-1.73555860640634	18.5927696415972	-18.43662225489	1.54363921571361e-44	1.71202086758084e-43	90.6060602701764	MTTP	ccRCC	QN
Q9UF12	-1.73467855130514	21.9177261009193	-17.559901206507	5.81933491936363e-42	5.41198147500818e-41	84.6818558316724	PRODH2	ccRCC	QN
Q99962	-1.72799616215523	18.9436160298554	-21.3152005978856	9.57994004475865e-53	2.26896851013361e-51	109.479318463015	SH3GL2	ccRCC	QN
Q86UY8	1.72654468695758	19.2957277857265	21.0520999177467	5.17761346928317e-52	1.12871973630373e-50	107.794318882454	NT5DC3	ccRCC	QN
P54710	-1.72527655143364	24.1952336577677	-22.0070923144376	1.18000839770375e-54	3.44718879755704e-53	113.869986680022	FXYD2	ccRCC	QN
Q7Z7K0	-1.72436563494937	21.4098782706882	-28.3094355777251	7.48135245258513e-71	1.80567785266323e-68	151.094080616377	CMC1	ccRCC	QN
O15079	-1.72094582613334	12.0919577610786	-6.69935671005174	2.20547647823413e-10	4.56356706671961e-10	12.343532647615	SNPH	ccRCC	QN
P00915	1.72056136660681	25.9442116862318	12.7908374373471	1.42479816442096e-27	6.07622170497908e-27	51.618661363733	CA1	ccRCC	QN
Q13113	-1.71688528075756	25.0441694374377	-18.4166183883468	1.7658924362592e-44	1.94786198328178e-43	90.4717234785321	PDZK1IP1	ccRCC	QN
Q8WTV0	1.70614528094594	18.9887789871056	19.00798534774	3.36942185764675e-46	4.21156958951481e-45	94.4256714745867	SCARB1	ccRCC	QN
P32004	-1.70596495346258	17.5197853621613	-25.5075073701215	6.45155315733436e-64	5.68690385703465e-62	135.161400491317	L1CAM	ccRCC	QN
P05230	-1.7028218181819	20.1736489240018	-23.2316526361984	5.69621408514434e-58	2.42615639416421e-56	121.494673461735	FGF1	ccRCC	QN
O15020	-1.70206932674571	18.4177100789272	-28.4514750511078	3.41529142748792e-71	8.65520230011125e-69	151.876087471118	SPTBN2	ccRCC	QN
O43920	-1.69857628345479	24.0161055935871	-32.0329217873116	1.91749174803248e-79	1.49520106536963e-76	170.811077635924	NDUFS5	ccRCC	QN
Q16832	-1.69442185833563	11.3003137539651	-5.23129744856622	4.33923173218031e-07	7.62864933560733e-07	4.92926216388985	DDR2	ccRCC	QN
P78508	-1.6931954327536	17.8855327420039	-23.2304360927955	5.73905526697783e-58	2.43417586783909e-56	121.487192405187	KCNJ10	ccRCC	QN
O14832	-1.69262438016568	21.8180000397853	-19.1818466044339	1.05952899191838e-46	1.3682096039588e-45	95.5811046893958	PHYH	ccRCC	QN
Q8IVF2	1.69096804836231	16.9280022688589	16.6563478384185	2.82826243831618e-39	2.22940095934767e-38	78.5046798245853	AHNAK2	ccRCC	QN
A1L188	-1.68575174571954	21.2830363348334	-16.0229589140917	2.24477208856677e-37	1.5639350283025e-36	74.1376169106569	NDUFAF8	ccRCC	QN
P20711	-1.68414296314916	23.6382189818348	-20.3656383767792	4.39531093139122e-50	7.85807176569891e-49	103.358765271281	DDC	ccRCC	QN
P08637	1.68410805938928	20.0666650113102	24.1007859816049	2.82778894230724e-60	1.64743083380279e-58	126.791428242744	FCGR3A	ccRCC	QN
P61626	-1.68270987928179	26.5753238384951	-15.7608610196778	1.38230368892956e-36	9.24301615743994e-36	72.3230143204311	LYZ	ccRCC	QN
P13674	1.68224571187595	21.4539332181695	30.1018609737024	4.48965097817523e-75	1.5693652401987e-72	160.78607909331	P4HA1	ccRCC	QN
Q9UL12	-1.67955128278214	21.2811727247624	-18.9745893971713	4.20948029047625e-46	5.23576708031383e-45	94.2033595574339	SARDH	ccRCC	QN
O95299	-1.67868006053298	22.2840251865189	-35.0703560767777	5.79322881926935e-86	1.17451921081867e-82	185.755934204538	NDUFA10	ccRCC	QN
P16444	-1.67693326363435	22.0205581359455	-14.8222946110588	9.55486911886165e-34	5.4536997892962e-33	65.7970255678588	DPEP1	ccRCC	QN
O15069	-1.67475722083906	17.8077111266621	-15.5690928994024	5.23959166562356e-36	3.38951759504952e-35	70.9929022947184	NACAD	ccRCC	QN
P11169	1.6731789312919	19.8395871307297	21.8279312437101	3.66335918762562e-54	1.00095612088844e-52	112.738719083938	SLC2A3	ccRCC	QN
Q96FF7	-1.66801473234783	20.3497296896727	-27.4831141278248	7.51686010060222e-69	1.24915427606237e-66	146.496146724725	MISP3	ccRCC	QN
O95670	-1.66665363920805	19.7266906824738	-17.565690431398	5.59445471703499e-42	5.21720215883935e-41	84.7212109235309	ATP6V1G2	ccRCC	QN
Q9Y6R1	-1.66441173835808	20.8524593407658	-18.9652611536577	4.47961538691701e-46	5.544549594283e-45	94.1412415457733	SLC4A4	ccRCC	QN
P05026	-1.66438909275475	23.9856146028359	-22.4321970338306	8.15491900966384e-56	2.68397448055073e-54	116.538213671164	ATP1B1	ccRCC	QN
P04083	1.66377029739395	24.9939248285019	22.9310419771904	3.64870564165411e-57	1.43360190269177e-55	119.640399564995	ANXA1	ccRCC	QN
Q96NB2	-1.66193276290082	22.8194442001637	-17.6489645985355	3.17473729778822e-42	2.99370344071435e-41	85.2869742225097	SFXN2	ccRCC	QN
P09327	-1.66021787326915	21.4777667835895	-20.2998151240313	6.7486417605343e-50	1.17746956155828e-48	102.930515481112	VIL1	ccRCC	QN
P01909	1.65795032005986	18.761122268105	11.1401650897162	1.32139273399224e-22	4.55765843636589e-22	40.2260820796864	HLA-DQA1	ccRCC	QN
Q96F10	-1.65496359437473	22.2185610150173	-21.1951687140784	2.06639846724861e-52	4.65490694722203e-51	108.711630580155	SAT2	ccRCC	QN
Q96QE3	-1.65451547600602	11.3968917681888	-3.09486266626581	0.00225981233754419	0.003147529220347	-3.2274445873918	ATAD5	ccRCC	QN
O43451	-1.65294050313238	19.4821124221218	-21.7036662388544	8.05626555362695e-54	2.13786292976745e-52	111.951744336455	MGAM	ccRCC	QN
P04839	1.646001163236	21.0261204260619	25.8093636553633	1.10217996392666e-64	1.08557308517986e-62	136.924838935478	CYBB	ccRCC	QN
Q8NFJ5	-1.64257654440333	19.0919774586021	-11.399898119095	2.22091298666972e-23	7.87732503354476e-23	42.0011532881036	GPRC5A	ccRCC	QN
P04439	1.64032431924179	23.2297572010005	22.172777066562	4.15368544200768e-55	1.26825028089253e-53	114.912611144417	HLA-A	ccRCC	QN
Q16762	-1.63929502209417	23.9349517322707	-20.231878287631	1.05112305448998e-49	1.79079569804453e-48	102.487983068726	TST	ccRCC	QN
P00995	-1.63874402623918	17.0064883873464	-14.8538873464102	7.66267038629426e-34	4.40093426095552e-33	66.0172590139889	SPINK1	ccRCC	QN
Q12756	-1.63684541970892	12.3976426291314	-9.95864130761232	3.89467620885933e-19	1.16564312752309e-18	32.2822519304477	KIF1A	ccRCC	QN
Q9NX52	1.63456810636771	14.665419079838	5.32889201292056	2.7238357760983e-07	4.84582717836232e-07	5.38153187801716	RHBDL2	ccRCC	QN
P05109	1.63409629546365	24.6635249139869	13.5915795552558	5.25946668452129e-30	2.52200632833455e-29	57.2040048520981	S100A8	ccRCC	QN
Q8N271	-1.63116453429819	18.9634167437522	-20.1509198018206	1.78353089193945e-49	2.97852597225539e-48	101.959926768645	PROM2	ccRCC	QN
Q8IX15	1.6310056659469	13.8864325419351	4.36935426231786	2.02696854146106e-05	3.23427988427369e-05	1.21955557832995	HOMEZ	ccRCC	QN
O60669	-1.63075768662344	20.1722895052648	-15.2943797703078	3.54604346685533e-35	2.16543630262123e-34	69.0842819841912	SLC16A7	ccRCC	QN
P49821	-1.63016618947393	22.6809246510425	-33.8534503178404	2.1135880688469e-83	3.060777464843e-80	179.885167311463	NDUFV1	ccRCC	QN
Q96DN0	-1.62958928728836	14.3548650937212	-5.32714716045652	2.74674955864078e-07	4.88487724139326e-07	5.37339113353761	ERP27	ccRCC	QN
P11498	-1.6258232882869	21.7254818191019	-20.8017942848924	2.59792799609435e-51	5.35268213341635e-50	106.183493815398	PC	ccRCC	QN
Q9BY76	1.62165800783301	18.7173694797521	19.4971154490636	1.31121866224231e-47	1.83588723468926e-46	97.6678877921498	ANGPTL4	ccRCC	QN
Q9H3H9	-1.61907868534178	14.9734961840487	-20.0271451081216	4.00855309486941e-49	6.53291040557736e-48	101.151130011135	TCEAL2	ccRCC	QN
Q96PQ7	-1.61901585525967	16.4758197404795	-17.3546413718144	2.3580728168167e-41	2.11537912779389e-40	83.2845845377829	KLHL5	ccRCC	QN
P24001	1.61692382360133	19.4319409448134	10.6141374542256	4.76207639581237e-21	1.54128890243774e-20	36.6599180031247	IL32	ccRCC	QN
Q02094	1.61661780741625	17.1600835658405	12.3959896620308	2.23782743393234e-26	9.10672689593421e-26	48.8738528118922	RHAG	ccRCC	QN
Q14508	-1.61618321883146	22.0494425641385	-7.83721337218271	2.95949496025059e-13	6.9590351222594e-13	18.8619211449943	WFDC2	ccRCC	QN
P53370	-1.61150984058748	19.8160780300719	-22.3221662605494	1.62498498336474e-55	5.13161145681259e-54	115.849755805426	NUDT6	ccRCC	QN
P56556	-1.61070410528696	23.2841833356644	-28.0096563713799	3.94612536700231e-70	8.51103677559626e-68	149.43561604099	NDUFA6	ccRCC	QN
Q99880	1.61069616454226	18.0167536702028	12.4967155069455	1.1092621594723e-26	4.56355134357577e-26	49.5732230433259	H2BC13	ccRCC	QN
Q8WVX3	1.60511902362544	22.0038624309387	16.5682529326307	5.1878818466721e-39	4.00529766029818e-38	77.8989578871755	C4orf3	ccRCC	QN
P02042	1.59926638558421	26.695919691685	12.0645548606489	2.24284601624842e-25	8.69102831296262e-25	46.5774693837666	HBD	ccRCC	QN
O00757	-1.59739072220814	22.9963290340147	-16.2864260121065	3.62674359067032e-38	2.6506344469088e-37	75.9574560181616	FBP2	ccRCC	QN
P23378	-1.59711990524105	20.5646470194075	-20.9217715367867	1.19799447448182e-51	2.53529644839711e-50	106.956540173002	GLDC	ccRCC	QN
Q9BQI0	-1.5879522421418	22.279549264902	-23.2054559112069	6.6938686137516e-58	2.79241753652675e-56	121.333536973981	AIF1L	ccRCC	QN
Q9Y646	-1.58776885206973	22.2558843905746	-21.6049437319232	1.50878033578249e-53	3.90165976118038e-52	111.32517265658	CPQ	ccRCC	QN
P52179	1.58533400245129	13.4639580189576	20.9172015811601	1.23380336428945e-51	2.60022135214181e-50	106.927126372498	MYOM1	ccRCC	QN
Q9UD71	1.58503522735611	14.7780383969719	3.00367931449308	0.00301854856236067	0.00416200037767276	-3.49378648727418	PPP1R1B	ccRCC	QN
Q96PP8	1.58459644798282	18.6730081927784	17.3660693962899	2.18112863495559e-41	1.95837918268776e-40	83.3624757667889	GBP5	ccRCC	QN
A0PJK1	-1.58304448608978	20.2368318091662	-16.3854065825284	1.83075555290075e-38	1.36358332400844e-37	76.639961337789	SLC5A10	ccRCC	QN
P31512	-1.58061713037054	19.7851362367663	-17.4074618631178	1.64446203302341e-41	1.48971506959413e-40	83.6445041135801	FMO4	ccRCC	QN
Q13938	-1.58058261361345	21.1630280432463	-18.1463205706265	1.09154373117031e-43	1.14544294025605e-42	88.6526129303114	CAPS	ccRCC	QN
Q6ZTW0	-1.57999947355126	13.020321311866	-4.91245484028047	1.90481951170044e-06	3.23544828922711e-06	3.49615638403868	TPGS1	ccRCC	QN
Q9Y4K0	1.57903874571052	18.8466729973623	20.3538486897746	4.74601072444999e-50	8.41089348142475e-49	103.28209824315	LOXL2	ccRCC	QN
Q96GX5	-1.57835146079111	11.8965501662781	-3.66467276804792	0.000319467202776253	0.000472213332537602	-1.40240029641985	MASTL	ccRCC	QN
P40306	1.57685048556821	22.7720250070146	29.0018173194569	1.67405371708785e-72	4.58645473787014e-70	154.883136202971	PSMB10	ccRCC	QN
P19957	-1.57526434444802	17.1256312289303	-16.2877849205539	3.59284835233378e-38	2.62775640314628e-37	75.9668306508861	PI3	ccRCC	QN
Q02928	-1.57454868228238	20.3152695343217	-17.176860595809	7.94662905989713e-41	6.89683037501517e-40	82.0714268504677	CYP4A11	ccRCC	QN
Q93091	-1.57061910843393	22.3829829505712	-17.2921803708546	3.61240868257342e-41	3.20376087622457e-40	82.858663601712	RNASE6	ccRCC	QN
P45954	-1.57052469830295	22.9872850064266	-21.7705060020216	5.27155972177686e-54	1.42500802399072e-52	112.37528016105	ACADSB	ccRCC	QN
P21695	-1.57036578367702	24.3805913104102	-18.6807776580558	2.99887552427169e-45	3.53483734762117e-44	92.2424123412642	GPD1	ccRCC	QN
Q8NF37	1.5697575940497	19.8920402964418	23.2855039453362	4.08904304632045e-58	1.76385656853406e-56	121.825641082166	LPCAT1	ccRCC	QN
P32456	1.5679137103233	20.4684276218942	24.575347293523	1.62479691225014e-61	1.12044668703943e-59	129.643092476168	GBP2	ccRCC	QN
P15309	-1.5676282414485	19.5506205412347	-20.3219871200423	5.84067291218963e-50	1.02434085312917e-48	103.074824434421	ACP3	ccRCC	QN
P41219	-1.56749547557134	18.6247757772805	-13.5179934001313	8.80503982566076e-30	4.18456112108406e-29	56.6900999163707	PRPH	ccRCC	QN
Q9BXR5	-1.56482396442163	20.5361415819614	-7.05791381462868	2.9169812273094e-11	6.31420856315085e-11	14.3335735472225	TLR10	ccRCC	QN
P15954	-1.56439069496178	25.3468471944464	-17.8627564479836	7.43517325104724e-43	7.35320499959667e-42	86.7365692612659	COX7C	ccRCC	QN
Q16348	-1.56380126070363	15.46198586142	-20.4062904709895	3.37354973966389e-50	6.13961826049782e-49	103.622996152584	SLC15A2	ccRCC	QN
P51589	1.56293205696678	17.5104204788306	15.165133278742	8.72944131827155e-35	5.22992592454602e-34	68.1851477606193	CYP2J2	ccRCC	QN
Q86WA6	-1.56277640056451	23.3065786972371	-20.3577342651018	4.6274339223281e-50	8.21511342743256e-49	103.30736751086	BPHL	ccRCC	QN
P35442	1.56201755906201	18.6631866763127	11.5715463398983	6.80585934296293e-24	2.48347718357146e-23	43.1786716284877	THBS2	ccRCC	QN
P06702	1.56130796312131	23.6439432525445	13.5429104306264	7.39530757395678e-30	3.52948365711864e-29	56.8641054238322	S100A9	ccRCC	QN
P07998	-1.56110690107506	21.2946503150691	-15.2800002825255	3.91973025687362e-35	2.38358162051157e-34	68.9842825559739	RNASE1	ccRCC	QN
Q8WW52	-1.5596093596421	20.6329920008925	-15.7404899929791	1.59233472939631e-36	1.05984879526529e-35	72.1818135458343	FAM151A	ccRCC	QN
Q99424	-1.55947774119647	20.7357484074949	-22.6956945689101	1.57406952205271e-56	5.65827756916609e-55	118.180735405522	ACOX2	ccRCC	QN
P09110	-1.55903901831076	24.3110029802981	-21.7529932478729	5.89083787953507e-54	1.57977311071024e-52	112.26436246093	ACAA1	ccRCC	QN
Q8TF72	-1.55856953166435	17.1808973605104	-4.73247895835758	4.26375789655802e-06	7.08668860426441e-06	2.71820449500776	SHROOM3	ccRCC	QN
P51687	-1.55815744773961	22.2567467336496	-25.1271143173183	6.0784200117164e-63	4.89023362371183e-61	132.922784088702	SUOX	ccRCC	QN
P48728	-1.55480325844193	21.1801653363128	-23.51630918434	9.91719038821429e-59	4.65419254469113e-57	123.240000386287	AMT	ccRCC	QN
P80365	-1.5530085241916	21.7119760536059	-18.4470007833426	1.43960630698741e-44	1.60014135240476e-43	90.6757417910488	HSD11B2	ccRCC	QN
P38570	1.55235888123104	12.3811847157562	27.810947785988	1.19525705571119e-69	2.33006168725853e-67	148.330285727917	ITGAE	ccRCC	QN
Q9UL42	1.54949448227489	17.2042140907806	19.8900887528668	9.84756768976509e-49	1.53813241403927e-47	100.25348587207	PNMA2	ccRCC	QN
P28065	1.54750728025023	23.1967021780375	38.0925882720764	4.69363912628243e-92	4.75794198231249e-88	199.701157314014	PSMB9	ccRCC	QN
O15244	-1.54393272932398	20.2152815240816	-21.2119457853507	1.85568996952134e-52	4.2521245207532e-51	108.819037115513	SLC22A2	ccRCC	QN
O95182	-1.54067951922327	23.2259623009586	-30.5066635129893	5.26225242582449e-76	2.05167126309934e-73	162.922740961973	NDUFA7	ccRCC	QN
O60635	-1.54057456738034	20.9844447664957	-14.9312696847031	4.46359028931296e-34	2.59297505803814e-33	66.5565588046392	TSPAN1	ccRCC	QN
P31146	1.53499043827982	23.3473459277254	17.7797692457546	1.30550593310369e-42	1.27494351097034e-41	86.1743842386251	CORO1A	ccRCC	QN
P37235	1.53485753569272	23.2025745969052	23.800138064742	1.75311786109468e-59	9.25591445724832e-58	124.970028919779	HPCAL1	ccRCC	QN
P20132	1.53422774219224	16.8881314732104	20.9444370030237	1.03521634273156e-51	2.19999749816976e-50	107.102385734205	SDS	ccRCC	QN
O15240	-1.53115351241507	11.9872257285358	-5.17812494067025	5.57836910682861e-07	9.77154443337163e-07	4.68549948337172	VGF	ccRCC	QN
Q96CG8	1.53039249431045	18.8224196982604	12.907123164763	6.32304236013209e-28	2.74151755366377e-27	52.4285062744367	CTHRC1	ccRCC	QN
Q9HCY8	-1.53010243467863	13.5376708719859	-4.61980049352182	6.98369185260757e-06	1.14460281826812e-05	2.24287533821724	S100A14	ccRCC	QN
P22748	-1.52811683861398	20.434426898104	-17.0444638412931	1.96731254396309e-40	1.66050351858067e-39	81.1662452425775	CA4	ccRCC	QN
P20702	1.52663518509351	17.230906753372	22.3374507535656	1.47644092972502e-55	4.72135069546451e-54	115.945480850556	ITGAX	ccRCC	QN
Q9UDR5	-1.52039922124892	20.2943104434714	-21.5208119145602	2.57783455441304e-53	6.56570574826255e-52	110.790258351573	AASS	ccRCC	QN
O43676	-1.51825938490546	22.7128512935508	-25.9709281015118	4.30064781398602e-65	4.63783690323151e-63	137.863985646625	NDUFB3	ccRCC	QN
Q9H4F8	-1.5157445561667	17.5502157580167	-20.3257970842178	5.69746995553744e-50	1.00095758993558e-48	103.099616223648	SMOC1	ccRCC	QN
P03891	-1.51442036859298	19.6363610924834	-19.1610271913772	1.21675749814975e-46	1.56327893013232e-45	95.4429167733393	MT-ND2	ccRCC	QN
Q96NY8	-1.51164889509168	11.5801699557124	-2.72898321588383	0.00693632709263984	0.00927130112580301	-4.25199954040036	NECTIN4	ccRCC	QN
Q6UXI9	-1.51131829954024	19.0157487358981	-20.5054790551022	1.77046130621213e-50	3.36719817280908e-49	104.266886571811	NPNT	ccRCC	QN
P11310	-1.50808006238605	24.9632323155695	-19.6521882625799	4.71072967697412e-48	6.78304925219981e-47	98.6902809677503	ACADM	ccRCC	QN
Q1EHB4	-1.50711135248222	20.8054426407335	-16.7246859633567	1.76730999961328e-39	1.41287235536907e-38	78.9741617522982	SLC5A12	ccRCC	QN
P17931	1.50555925549246	24.9194182783852	24.292774630994	8.87249379820321e-61	5.51782022284576e-59	127.948540718493	LGALS3	ccRCC	QN
P09917	1.50554936865676	19.4424476083496	20.3117065632042	6.24535143565866e-50	1.09153668109089e-48	103.007919418209	ALOX5	ccRCC	QN
P20472	-1.50305459193524	22.8503175925689	-10.017134232145	2.63762765136334e-19	7.95762842317565e-19	32.6694521204364	PVALB	ccRCC	QN
P32189	-1.5027593049624	22.6746256665463	-22.0851531116615	7.21209747381999e-55	2.18889317641058e-53	114.361635102713	GK	ccRCC	QN
Q96JE9	-1.50255402930284	16.8553315410529	-27.6085438183216	3.71391601101453e-69	6.72285117922397e-67	147.199445489118	MAP6	ccRCC	QN
Q8TC71	1.50008554411516	18.529831952124	22.5528744750091	3.83504841598358e-56	1.30455992593374e-54	117.291542942226	SPATA18	ccRCC	QN
P51805	1.4999552102678	11.6376130092585	2.44355485470679	0.0154366672928523	0.0200334779602668	-4.96826221423849	PLXNA3	ccRCC	QN
O95167	-1.49975459160046	22.3555821682707	-29.6485244782535	5.06494466324738e-74	1.55585891064663e-71	158.370656907655	NDUFA3	ccRCC	QN
Q15067	-1.49844189749596	21.4358922070791	-22.1784703277958	4.00754476703296e-55	1.22732571913635e-53	114.948377038809	ACOX1	ccRCC	QN
O14548	-1.49777364004553	22.9080718912671	-21.6327925360692	1.26387924008327e-53	3.30204738575365e-52	111.502044948282	COX7A2L	ccRCC	QN
Q16836	-1.49725147748162	25.230141527079	-22.7299382945837	1.27191757328083e-56	4.62130051625367e-55	118.393554370568	HADH	ccRCC	QN
O95298	-1.49719420220044	23.4102231980407	-25.9298345518801	5.46206238286053e-65	5.70813673969662e-63	137.625426755024	NDUFC2	ccRCC	QN
A6NDB9	-1.49506694460248	19.6757617131159	-28.1390039274588	1.92304077239622e-70	4.42733169885675e-68	150.152540172867	PALM3	ccRCC	QN
P02549	1.49483777958136	18.9939388915385	11.6672012913229	3.5161803568602e-24	1.29707133469767e-23	43.8362715724166	SPTA1	ccRCC	QN
Q13571	-1.49265040350091	15.7030172837219	-2.90331008710696	0.00411971443353317	0.00561613034060324	-3.77855634736399	LAPTM5	ccRCC	QN
Q8NFZ8	-1.49141986545743	20.904899284346	-20.7038042859723	4.89492834378278e-51	9.98388101024669e-50	105.550838196267	CADM4	ccRCC	QN
Q8N5Z0	-1.49040961560307	19.9265466273238	-17.8929145330348	6.06055806570418e-43	6.02903602669708e-42	86.9407112967203	AADAT	ccRCC	QN
Q86Y22	1.48731127840711	15.9284424276054	10.2800674200772	4.53734969328561e-20	1.41046040603607e-19	34.4186267332671	COL23A1	ccRCC	QN
Q9HBG4	-1.48536172226049	19.2669188944209	-16.0368168959389	2.03931069940145e-37	1.42470658579135e-36	74.2334472991319	ATP6V0A4	ccRCC	QN
P02724	1.48434297613968	18.6847321055907	13.1903705454317	8.72382085383403e-29	3.91818218853857e-28	54.4032495341723	GYPA	ccRCC	QN
O15123	1.47954561181787	18.0842388713336	19.0915874437943	1.93097260430837e-46	2.44984596869511e-45	94.9816742905081	ANGPT2	ccRCC	QN
O00217	-1.47757648658865	23.2909591553783	-29.2711384450184	3.87721333351558e-73	1.12295175890993e-70	156.34152445882	NDUFS8	ccRCC	QN
P14927	-1.47701232046875	24.4594990592076	-19.8542936927917	1.2457431067442e-48	1.92795387375053e-47	100.018693486761	UQCRB	ccRCC	QN
Q9Y6X4	-1.47700657841572	18.3553877384347	-21.2923745094356	1.10864298739885e-52	2.60235171255853e-51	109.333464810116	FAM169A	ccRCC	QN
P32455	1.47682300156429	21.4770523820308	19.7575205199488	2.35383221485724e-48	3.55600553830222e-47	99.3831936245649	GBP1	ccRCC	QN
O00533	-1.47590428537079	18.6860800606463	-22.9614293581397	3.02262404663477e-57	1.19223112687691e-55	119.828358280774	CHL1	ccRCC	QN
Q9BW04	-1.47359160486869	17.2604784140844	-20.0158922824672	4.31519829130618e-49	7.02137481203383e-48	101.077511494511	SARG	ccRCC	QN
P13807	1.47333596634504	20.5965132804929	25.4706122166034	8.01313169495544e-64	7.00250999928994e-62	134.945072275898	GYS1	ccRCC	QN
Q9HAC7	-1.47276075245179	21.3936907669629	-21.3887095216014	5.98803113411689e-53	1.45565159727921e-51	109.948591963745	SUGCT	ccRCC	QN
O43678	-1.47271095697493	23.8845456569131	-27.5595607555639	4.890045856432e-69	8.40176183841545e-67	146.925021386156	NDUFA2	ccRCC	QN
O60356	1.47264836628306	20.9358910678846	17.0911313737966	1.42899867625641e-40	1.22242696887858e-39	81.4854705186791	NUPR1	ccRCC	QN
P27144	-1.47235565814487	24.9460292626071	-19.7237441456638	2.93992734606387e-48	4.37621784244486e-47	99.1611372910605	AK4	ccRCC	QN
P15428	-1.47102779976624	19.9877174096571	-17.4129409599512	1.58413675448433e-41	1.43763601434267e-40	83.6818248693464	HPGD	ccRCC	QN
Q9UI09	-1.47061455570663	23.2991839802549	-30.666158199544	2.27278940052478e-76	1.09710791205332e-73	163.759417748433	NDUFA12	ccRCC	QN
P00403	-1.46832110300082	26.5595371276602	-18.7493877348958	1.89442696612472e-45	2.26193240937647e-44	92.7011378032502	MT-CO2	ccRCC	QN
P08195	-1.46667539806255	21.4511701313927	-16.9044780477918	5.1382288549393e-40	4.23465251239997e-39	80.2076292708	SLC3A2	ccRCC	QN
P78325	1.46348825952566	12.3986501089936	5.55582945532965	9.01832295951957e-08	1.64570188732043e-07	6.45703820092951	ADAM8	ccRCC	QN
P05060	-1.46255824241684	13.1494820330232	-15.5119385373877	7.79717632695884e-36	5.00253015356846e-35	70.5961091724239	CHGB	ccRCC	QN
Q9BVM4	-1.45972505502487	23.8655685453812	-12.9519228827217	4.62317834704735e-28	2.01570575931265e-27	52.7406521648131	GGACT	ccRCC	QN
Q5SZK8	-1.45807187586738	17.2394491718522	-17.8876675590028	6.27994456389391e-43	6.24115667099927e-42	86.9052003356607	FREM2	ccRCC	QN
Q6ZMP0	-1.45720622649145	17.8550536335856	-18.8565594778061	9.25359541651873e-46	1.12474456519485e-44	93.4167010693654	THSD4	ccRCC	QN
P08670	1.4564787545597	26.4998599877414	24.6898539531417	8.19009032607305e-62	5.93021040252875e-60	130.326890126031	VIM	ccRCC	QN
O75309	-1.45550529117139	21.2898949976223	-21.8216545120524	3.8119504621195e-54	1.03875650092756e-52	112.699014102435	CDH16	ccRCC	QN
P17600	-1.45512400609688	12.9321635742706	-17.9761949373044	3.44786029624439e-43	3.4881197428173e-42	87.503995616112	SYN1	ccRCC	QN
Q08AI8	-1.45471161654247	14.0924463697803	-28.9472768459521	2.25354089645742e-72	6.01161685983917e-70	154.586746499754	MAB21L4	ccRCC	QN
P55103	-1.45224744294579	17.8178371024778	-16.5863577858384	4.57954453101996e-39	3.5600339655636e-38	78.0234894781298	INHBC	ccRCC	QN
Q8TAC9	-1.45191980248878	19.0658886548282	-20.9477565227593	1.01331510308355e-51	2.15797798318445e-50	107.123740667703	SCAMP5	ccRCC	QN
Q16718	-1.44985503142556	24.1963359973425	-24.4270880224601	3.95430744107601e-61	2.60291003442776e-59	128.755264140061	NDUFA5	ccRCC	QN
Q8N4T8	-1.44950770877701	22.6000717728138	-23.8062535499446	1.68905703596358e-59	9.01156377555935e-58	125.007192325707	CBR4	ccRCC	QN
O43677	-1.44869128210663	20.6614376653998	-25.0828702536976	7.89958455382925e-63	6.15985297093593e-61	132.661220127961	NDUFC1	ccRCC	QN
P09972	1.44741076426675	22.1037071823422	21.363760925758	7.02288255215373e-53	1.69906826804731e-51	109.789396668621	ALDOC	ccRCC	QN
Q7L5L3	-1.44517235896161	19.0067289192245	-17.9052289529565	5.57535566305246e-43	5.55726453848208e-42	87.0240437877594	GDPD3	ccRCC	QN
Q9UGB7	-1.44441510744193	21.8990248552856	-18.405369143097	1.90468781766059e-44	2.09867613126363e-43	90.3961609906265	MIOX	ccRCC	QN
O95954	-1.4436353799955	22.9335288433263	-15.6968195705416	2.15655932065941e-36	1.42324491103675e-35	71.879037778007	FTCD	ccRCC	QN
P09668	-1.44351637382301	23.4100840516988	-20.377374957954	4.07199931968501e-50	7.30581541657467e-49	103.435070752373	CTSH	ccRCC	QN
Q9Y6Q5	-1.44005492278294	18.197047441355	-23.647329644282	4.45079570564589e-59	2.24466249095186e-57	124.039881764315	AP1M2	ccRCC	QN
P05166	-1.43963859591453	22.3298314744581	-23.5673320105143	7.25731027665066e-59	3.50320734640037e-57	123.551754030446	PCCB	ccRCC	QN
O15460	1.43796716693192	19.2694869223669	21.3263149545389	8.92253549382206e-53	2.11821410540689e-51	109.550313731465	P4HA2	ccRCC	QN
Q86SE5	-1.43418552687037	16.6640106784442	-17.6179555475461	3.92010822518366e-42	3.68286719913687e-41	85.0763723857094	RALYL	ccRCC	QN
Q13825	-1.43365378789175	22.3342708672214	-22.5292293187125	4.44536193380525e-56	1.5020877974328e-54	117.144081893565	AUH	ccRCC	QN
Q8IWW8	-1.43099234652082	20.189005047819	-19.0788598359996	2.10166525291821e-46	2.64982346627263e-45	94.8970767319775	ADHFE1	ccRCC	QN
Q8IV56	-1.42901009527107	17.4448036409222	-33.6277060507757	6.42001923899128e-83	6.50797350256546e-80	178.779215450226	PRR15	ccRCC	QN
Q9HBI0	1.4277011198883	18.1113758659001	23.8504862977218	1.29054241940991e-59	7.03345618578402e-58	125.275850575503	PARVG	ccRCC	QN
O75521	-1.42757087249069	23.5812118799738	-23.568909609122	7.18761622741759e-59	3.48616582283886e-57	123.561388027885	ECI2	ccRCC	QN
P33241	1.42579233336646	21.8618225241583	18.0570613476704	1.99509812662605e-43	2.05322941214297e-42	88.0503198225706	LSP1	ccRCC	QN
Q02338	-1.4248621503543	21.1036843947186	-17.0031786196574	2.61076024840082e-40	2.19264926578617e-39	80.8836895491211	BDH1	ccRCC	QN
Q86WW8	-1.42367388627376	22.4978685752669	-19.1367196613201	1.43017400510092e-46	1.83282855748521e-45	95.2815171815948	COA5	ccRCC	QN
P29074	1.42236695432442	17.9467146060662	10.9669425131551	4.32057210103401e-22	1.4584628500893e-21	39.0471936521671	PTPN4	ccRCC	QN
Q16795	-1.42036767017444	21.6762819376301	-30.0844701062011	4.92485726977645e-75	1.66410927145746e-72	160.693860466664	NDUFA9	ccRCC	QN
Q06278	-1.41826724901193	20.6349380526625	-16.7169414651644	1.86400436505634e-39	1.48782773610835e-38	78.9209747891073	AOX1	ccRCC	QN
P16422	-1.41552307623128	21.0854213869379	-18.2335212168808	6.06019839320467e-44	6.48703602026566e-43	89.2402653257363	EPCAM	ccRCC	QN
Q53EU6	-1.414795194594	19.5634700245098	-21.6487169080556	1.14219400362272e-53	3.00738197785027e-52	111.603140307185	GPAT3	ccRCC	QN
O95741	-1.41378959487735	17.7702182995077	-10.8626828993384	8.79764498827134e-22	2.93264476310775e-21	38.3397131119228	CPNE6	ccRCC	QN
P09669	-1.41294681023994	25.3878122736847	-17.8104960152671	1.05979589210278e-42	1.03999525249234e-41	86.382613197424	COX6C	ccRCC	QN
P28331	-1.40767662928903	22.0691871865077	-30.7683436696214	1.32927573867418e-76	6.73743408147007e-74	164.293931340587	NDUFS1	ccRCC	QN
Q9ULZ3	1.40543197742649	21.6890995759149	21.4648010870694	3.68414447095928e-53	9.26704032310527e-52	110.43365670231	PYCARD	ccRCC	QN
Q5SRE7	-1.40539779438576	20.7175470740396	-21.9629118547974	1.5597286789359e-54	4.45379425869669e-53	113.591390252466	PHYHD1	ccRCC	QN
Q9ULD0	-1.40301740996544	20.7594541814436	-20.1543284433565	1.74423841138655e-49	2.91771365944315e-48	101.982175188932	OGDHL	ccRCC	QN
O75251	-1.40145792111052	23.1687489557357	-29.1803854192212	6.34112690943181e-73	1.78555565224751e-70	155.851053761219	NDUFS7	ccRCC	QN
O15533	1.40083159651556	22.4919418565651	19.0871736249912	1.98853298195581e-46	2.51506490136836e-45	94.9523386019164	TAPBP	ccRCC	QN
Q9H3R2	-1.40006559263112	18.4481427454193	-10.7467835491192	1.93586750827408e-21	6.36519264721841e-21	37.5551824387822	MUC13	ccRCC	QN
O14949	-1.39983325647883	24.1293697884947	-19.6020356016158	6.5576089131711e-48	9.34943481755492e-47	98.3599197724259	UQCRQ	ccRCC	QN
Q96HE7	1.39572776101967	21.0724907737438	26.0393442454371	2.88990152129009e-65	3.18423170883887e-63	138.260689227393	ERO1A	ccRCC	QN
P16662	-1.39391425875253	23.2053926497937	-11.8957228953832	7.23384006292167e-25	2.73413261438617e-24	45.4110013802402	UGT2B7	ccRCC	QN
O43688	1.3938824092246	13.9102994504901	3.79876857232083	0.000194433665204845	0.000291348716065264	-0.933727310725324	PLPP2	ccRCC	QN
P09758	-1.38915300941992	19.629082194204	-16.4966440099607	8.49844254671267e-39	6.49199036141871e-38	77.4061741695727	TACSTD2	ccRCC	QN
P01903	1.38891057875712	23.1511659818136	21.3917713515818	5.87205161245491e-53	1.43088911527537e-51	109.968124049753	HLA-DRA	ccRCC	QN
P05107	1.38720664241456	20.0019877405687	22.3425719097083	1.42978071941662e-55	4.58660985845767e-54	115.977547534177	ITGB2	ccRCC	QN
P53396	1.38559785297407	22.1501527225873	23.7333327201895	2.63360108679254e-59	1.36208235800082e-57	124.563748172063	ACLY	ccRCC	QN
Q7Z5R6	1.38501547406483	19.2977719665991	25.0971220528656	7.25990998570301e-63	5.7495084003962e-61	132.745501566361	APBB1IP	ccRCC	QN
Q14061	-1.384859921373	24.527015498543	-13.8611683327992	7.96100792492197e-31	3.95204394392429e-30	59.0871581324122	COX17	ccRCC	QN
Q9H329	-1.38477648291246	15.0141342468404	-15.3243787496034	2.8772719323412e-35	1.7655511851176e-34	69.2928751157818	EPB41L4B	ccRCC	QN
Q9HCB6	-1.38394859164139	19.2730644263791	-15.5534124951867	5.84324557049051e-36	3.76560587082405e-35	70.884057638617	SPON1	ccRCC	QN
O14638	1.38370054313591	19.2616878506841	17.4015070840178	1.71263765878928e-41	1.54732691151042e-40	83.6039402894059	ENPP3	ccRCC	QN
Q9UHE5	-1.38211413774428	22.7625236946855	-17.8859092422152	6.35522955868111e-43	6.30979060101375e-42	86.8932996551364	NAT8	ccRCC	QN
P78329	-1.38086452578411	19.3567550306559	-14.1203557356777	1.29627088645397e-31	6.6634371074969e-31	60.8977651469494	CYP4F2	ccRCC	QN
Q9NQ84	-1.37926960798224	20.5731549582556	-24.5825012703245	1.55664893689994e-61	1.08080481324347e-59	129.685862468534	GPRC5C	ccRCC	QN
O95631	-1.37911221957497	14.9784468954848	-18.9343445266562	5.50549508446198e-46	6.75656218779554e-45	93.9352973654238	NTN1	ccRCC	QN
P07738	1.37819583924314	22.3900718353571	14.2003631756716	7.4032434437839e-32	3.83674226940887e-31	61.4565962749398	BPGM	ccRCC	QN
Q9Y6I8	-1.37755218624406	21.4978834221344	-12.353721783766	3.00366823636327e-26	1.21162693641124e-25	48.5805649749144	PXMP4	ccRCC	QN
P01040	1.37675312807021	20.8779712603116	17.7456465014026	1.64584479788323e-42	1.59046031612414e-41	85.9430389542055	CSTA	ccRCC	QN
Q9BXS9	-1.37433860766572	16.6215287590604	-21.060710398468	4.8988126901769e-52	1.07255430324672e-50	107.849596674623	SLC26A6	ccRCC	QN
P16452	1.37336963736352	20.303930256224	11.818221226059	1.23733085125442e-24	4.62664066365403e-24	44.8763822471489	EPB42	ccRCC	QN
P05165	-1.37292430286799	22.515690203985	-25.320717644421	1.9365081331078e-63	1.60904778240277e-61	134.064425266104	PCCA	ccRCC	QN
Q9BYV1	-1.37193920612625	22.0362125553849	-15.7262284723622	1.75811605220539e-36	1.16636272390092e-35	72.0829469681734	AGXT2	ccRCC	QN
P30837	-1.3717673014006	23.2829647420193	-16.0064254791532	2.51719318903438e-37	1.75012258965991e-36	74.023269894843	ALDH1B1	ccRCC	QN
Q9BXX0	1.37116810305599	18.0536137420634	23.9083876150522	9.07709646259286e-60	5.05574323303867e-58	125.627152981772	EMILIN2	ccRCC	QN
P22830	-1.37086991294665	21.998121262582	-21.7614974718812	5.58149570283299e-54	1.50477717924516e-52	112.318229023608	FECH	ccRCC	QN
P41222	-1.37001821637805	22.0569905053555	-15.363161774898	2.19618243749124e-35	1.36163311124457e-34	69.5624874371445	PTGDS	ccRCC	QN
Q6UXT9	-1.36838859813864	21.1365749990513	-11.2164391484453	7.83343634886852e-23	2.7241010040645e-22	40.7464671710279	ABHD15	ccRCC	QN
Q03519	1.36787916981147	19.908052195539	19.7958951739503	1.82867649013199e-48	2.79597188242353e-47	99.63532355263	TAP2	ccRCC	QN
P07919	-1.36621580069153	24.7799082109391	-17.9437147594043	4.29589214095867e-43	4.3244745414993e-42	87.2843874025811	UQCRH	ccRCC	QN
Q9UKU7	-1.36518021903133	21.3910444543598	-25.9480763935716	4.91198927540149e-65	5.24135108260473e-63	137.731351625169	ACAD8	ccRCC	QN
Q9NZD4	1.36401799712418	22.4782802097517	9.65017190613183	3.00548141625132e-18	8.72217724492976e-18	30.2527872416408	AHSP	ccRCC	QN
Q15700	-1.3621258985114	12.6810885752148	-10.4549394763981	1.39752278867633e-20	4.43263094768836e-20	35.5893594765529	DLG2	ccRCC	QN
P01889	1.35989781707033	22.3153807055584	17.101827839721	1.3280659035824e-40	1.13800541543658e-39	81.5586136592231	HLA-B	ccRCC	QN
P35914	-1.35918504947169	23.710422367852	-23.6214034586716	5.21453134464794e-59	2.60392631727567e-57	123.881774828309	HMGCL	ccRCC	QN
Q8NE62	-1.35847988809883	22.5925798616798	-21.1973434797973	2.03778574928235e-52	4.62068855268723e-51	108.72555532476	CHDH	ccRCC	QN
P12955	-1.35796232985371	24.0253398236086	-21.6240337848257	1.33626759662967e-53	3.48219656221979e-52	111.446426985724	PEPD	ccRCC	QN
Q8TED1	1.35529405625053	18.9716573086569	20.2720347397131	8.08869635625958e-50	1.39447474427557e-48	102.749622531432	GPX8	ccRCC	QN
Q8N465	-1.35370165003392	20.1761668997146	-19.3353736301357	3.82491733191347e-47	5.1491616193369e-46	96.5986746037414	D2HGDH	ccRCC	QN
P27482	-1.35346971790843	21.3806339610951	-12.1726689673222	1.05836592157137e-25	4.16485067817117e-25	47.3256636517836	CALML3	ccRCC	QN
O00767	1.3516003395777	17.2696847720726	14.8248985148413	9.38262997120903e-34	5.36445121365741e-33	65.8151785786898	SCD	ccRCC	QN
Q9P2M7	-1.35002012342109	19.1020325362645	-26.5717008522795	1.33683357082339e-66	1.69393523842958e-64	141.327482318122	CGN	ccRCC	QN
P11277	1.34904461081606	19.4798181945608	11.1384625612113	1.33689412155936e-22	4.60955636402967e-22	40.2144752391655	SPTB	ccRCC	QN
Q9UJ68	-1.34867403000831	23.6364008120919	-20.2237482917156	1.1084042089551e-49	1.88205920706496e-48	102.434989166204	MSRA	ccRCC	QN
P61927	1.34708033280158	19.9436538410123	7.72349771067897	5.87220429101921e-13	1.35967416395755e-12	18.1850870154438	RPL37	ccRCC	QN
Q86XX4	-1.34571528904102	17.0213419026089	-23.336921718588	2.98064789112761e-58	1.30800119793769e-56	122.141309815219	FRAS1	ccRCC	QN
Q9BYT3	-1.34413049472798	17.3309189277804	-18.1741449851529	9.04611719614462e-44	9.54219459077191e-43	88.8402049075056	STK33	ccRCC	QN
P05023	-1.34412253912441	23.2790708227439	-21.0711511146571	4.58086604996128e-52	1.00511340148176e-50	107.916612231131	ATP1A1	ccRCC	QN
P05362	1.34339168536951	21.2146806466834	23.4910456030122	1.15768160700486e-58	5.33428111373102e-57	123.085515707632	ICAM1	ccRCC	QN
Q6IA17	-1.34306419859794	18.4860075447881	-25.0835837562182	7.86625443534854e-63	6.15985297093593e-61	132.665440207622	SIGIRR	ccRCC	QN
Q96AY3	1.34031124813897	20.1788812533992	22.212155862301	3.24248509848576e-55	9.99059922290278e-54	115.159911718205	FKBP10	ccRCC	QN
P20036	1.33984849931725	22.4295093715083	19.1102733931821	1.70522102548081e-46	2.17431767739609e-45	95.1058439739269	HLA-DPA1	ccRCC	QN
P16157	1.33968646889317	19.4673647556513	11.9222150777714	6.02050116411029e-25	2.2823418212635e-24	45.5938740188908	ANK1	ccRCC	QN
P28300	1.33899158806912	18.3797732519016	15.6682206580461	2.63058311080242e-36	1.72820615646171e-35	71.680700126075	LOX	ccRCC	QN
P52566	1.33801967365608	25.0177997379755	20.9212052746944	1.20237434817625e-51	2.53926432655472e-50	106.952895652508	ARHGDIB	ccRCC	QN
P43121	1.33598608014987	19.8655131194305	21.2102435682751	1.87604757409615e-52	4.28321942761546e-51	108.808141109528	MCAM	ccRCC	QN
Q9UI15	-1.3354524731587	19.0593435450347	-16.8601855576634	6.96432980541736e-40	5.70253725666525e-39	79.9039923052574	TAGLN3	ccRCC	QN
Q9UHG2	-1.33527136009375	16.2941104154285	-19.6573977561438	4.55169500441044e-48	6.610391441219e-47	98.7245802731742	PCSK1N	ccRCC	QN
P29400	-1.33473056868622	19.752762980818	-15.6598658539933	2.78781809791754e-36	1.82795032720505e-35	71.6227501181794	COL4A5	ccRCC	QN
P42766	1.33370157270069	21.1111755199978	16.0357656714962	2.05421361132091e-37	1.4341297092259e-36	74.2261783107196	RPL35	ccRCC	QN
Q99572	1.33297401007137	15.3598545259084	16.0676255846026	1.64748275872637e-37	1.15815067442505e-36	74.4464523348148	P2RX7	ccRCC	QN
P51674	-1.33074527021873	16.9391777014142	-24.7888478969302	4.53587296663871e-62	3.35621490969464e-60	130.916710864837	GPM6A	ccRCC	QN
Q5JTJ3	-1.33068564478116	22.7580545670404	-19.0804879102455	2.07901389240792e-46	2.62452849655531e-45	94.9078991499985	COA6	ccRCC	QN
Q96JY6	-1.33068196951512	22.4876258750239	-22.5747136845693	3.34626290628858e-56	1.14986668071347e-54	117.427679004158	PDLIM2	ccRCC	QN
Q01484	-1.33050854847774	18.2622648216536	-20.5508717093605	1.31860599409483e-50	2.53157366707184e-49	104.561169030772	ANK2	ccRCC	QN
P15313	-1.32983211371046	21.4821454439081	-12.7301378223413	2.17686954996811e-27	9.21759675356171e-27	51.1961722731415	ATP6V1B1	ccRCC	QN
P20674	-1.32774732397352	24.7265023259264	-19.9211717762593	8.0301077840505e-49	1.26793150478068e-47	100.457251562734	COX5A	ccRCC	QN
Q8TDX5	-1.3265835696164	20.8909759888264	-17.2641528967965	4.3748713159762e-41	3.85971022889911e-40	82.6674360299102	ACMSD	ccRCC	QN
P15259	-1.32612760418094	20.1014931355751	-12.106083969341	1.6809545075752e-25	6.55378301664991e-25	46.8647595760049	PGAM2	ccRCC	QN
Q03518	1.32353647972844	19.5280898830435	20.8355549397155	2.08908050641335e-51	4.33067670623971e-50	106.401197616229	TAP1	ccRCC	QN
P05091	-1.32085002850278	24.7508090679022	-18.8192171038804	1.18760596291884e-45	1.43489411753377e-44	93.1675107763551	ALDH2	ccRCC	QN
Q86UL8	-1.319678102628	16.7291150958021	-27.5022422362595	6.74973118110891e-69	1.14036708304835e-66	146.603524949651	MAGI2	ccRCC	QN
P37840	1.31960187249691	23.8518394682287	11.4699140630506	1.37143904444816e-23	4.92116021011363e-23	42.481064064222	SNCA	ccRCC	QN
P19320	1.31941374580053	19.9925059504462	19.0230615061046	3.04740818025311e-46	3.81848908816141e-45	94.5259921674329	VCAM1	ccRCC	QN
O14745	-1.31719995185217	24.4014833684765	-22.0786738822251	7.51271583806659e-55	2.27332538658152e-53	114.320855983095	SLC9A3R1	ccRCC	QN
Q9H2A2	-1.31698237028154	21.8279527279495	-17.5408958370902	6.62325000372322e-42	6.15397665332193e-41	84.5526364505593	ALDH8A1	ccRCC	QN
Q9UBX3	-1.31695384525076	21.9328234666138	-16.5925159923422	4.38934790019894e-39	3.4253132920952e-38	78.0658423563299	SLC25A10	ccRCC	QN
P11168	-1.31304859746704	20.49040941077	-13.5215130096895	8.59068938818858e-30	4.08460686341781e-29	56.7146782147037	SLC2A2	ccRCC	QN
Q96B96	1.31201759498344	20.3003608553422	26.8364981104742	2.93630874671315e-67	4.07744681718235e-65	142.839760452624	TMEM159	ccRCC	QN
P13796	1.31155509853459	22.9882899448038	16.86585478734	6.69841003262085e-40	5.49367172335579e-39	79.9428649838865	LCP1	ccRCC	QN
P21266	-1.3113584392208	23.6891403331837	-13.4896301057925	1.07394843157373e-29	5.07534510529738e-29	56.4920387589731	GSTM3	ccRCC	QN
Q8IVS8	-1.3113048131334	19.7834585706908	-19.7322090543047	2.78055536275456e-48	4.15117668810647e-47	99.2168003452706	GLYCTK	ccRCC	QN
O76082	-1.31005907919655	19.8075725379184	-15.4741769756008	1.01400417873139e-35	6.42033751392884e-35	70.3338617553984	SLC22A5	ccRCC	QN
Q96HL8	-1.30990064086967	18.9493957163124	-19.3671381256502	3.09893032460085e-47	4.22229256726866e-46	96.8088856342606	SH3YL1	ccRCC	QN
P24752	-1.30969169692856	25.2313500232497	-17.0671879789733	1.6836682152092e-40	1.4282296818055e-39	81.3217099920822	ACAT1	ccRCC	QN
Q0VD83	1.3096135452132	18.2683270749794	22.5089715443516	5.04521199156891e-56	1.69348721717e-54	117.017690164322	APOBR	ccRCC	QN
O95428	-1.30891185381558	19.9849503250146	-23.5613721392391	7.52677641868834e-59	3.61606315432435e-57	123.515355750082	PAPLN	ccRCC	QN
P07237	1.30871518827913	24.0850191563462	23.8292743650977	1.46826759306875e-59	7.87504158250681e-58	125.147045771781	P4HB	ccRCC	QN
O43674	-1.30837547012095	22.323815974075	-20.664829505025	6.29957201215499e-51	1.27208688221544e-49	105.298885649463	NDUFB5	ccRCC	QN
Q15118	1.30793668243263	19.3637706476677	23.0680548826062	1.56284291303755e-57	6.31176837030345e-56	120.486959948072	PDK1	ccRCC	QN
Q8N386	1.30762852844127	18.3445606495617	18.9423752201461	5.21830848210276e-46	6.43527896387781e-45	93.9888018074169	LRRC25	ccRCC	QN
P21912	-1.30677395535107	24.1603569111126	-23.0367992539879	1.89594183590639e-57	7.59650687374826e-56	120.29404974839	SDHB	ccRCC	QN
P03886	-1.30599490907682	18.9589402665028	-15.4067525270649	1.62125223293654e-35	1.0157375701655e-34	69.8654406211319	MT-ND1	ccRCC	QN
Q86SK9	-1.30312331008473	18.7971598476065	-14.7414717406901	1.68068366428929e-33	9.4650501693892e-33	65.2334725368814	SCD5	ccRCC	QN
P10109	-1.30239020694258	22.5678849177062	-24.0127723121237	4.81833097859913e-60	2.75951531808245e-58	126.259407277898	FDX1	ccRCC	QN
Q6NZI2	1.30191063907501	24.1257573820171	14.790073693882	1.19671268855277e-33	6.7885151224731e-33	65.5723818847791	CAVIN1	ccRCC	QN
P31941	1.2997918044799	13.8849740142349	5.1553922604248	6.20743088563837e-07	1.08360128961109e-06	4.58185946832523	APOBEC3A	ccRCC	QN
P22413	-1.29863680561747	18.0667007999453	-19.7298015298976	2.82498016696022e-48	4.21129764006997e-47	99.2009699110602	ENPP1	ccRCC	QN
P08575	1.29837672150706	18.8404565520284	20.7632142483964	3.33338922703558e-51	6.81261423275397e-50	105.934545397888	PTPRC	ccRCC	QN
Q14956	1.2981398666352	22.0644404263961	11.0406156817156	2.61171080634165e-22	8.90212254333737e-22	39.5480744210375	GPNMB	ccRCC	QN
P36269	-1.29690041027357	21.7119886383495	-18.6913629442465	2.79362616775539e-45	3.3044327260836e-44	92.3132172579461	GGT5	ccRCC	QN
Q6GTX8	1.29487812168018	18.0694273973358	21.9800405066837	1.39978601337387e-54	4.04262986255583e-53	113.699430160284	LAIR1	ccRCC	QN
Q3LXA3	-1.29413830205571	23.4367353165583	-20.0741165768536	2.94731931601195e-49	4.85804486283141e-48	101.458270225329	TKFC	ccRCC	QN
O60825	-1.29389409500913	19.9019218732024	-20.28785683777	7.29578997291062e-50	1.26422945222897e-48	102.852659739277	PFKFB2	ccRCC	QN
P60903	1.28844358722966	25.5462240603854	22.7571321574208	1.07397971619437e-56	3.91616272772028e-55	118.562454504915	S100A10	ccRCC	QN
P10606	-1.28750120891356	25.2241765861612	-23.0432734329349	1.82154491040633e-57	7.32738125269402e-56	120.334018607889	COX5B	ccRCC	QN
Q9UQB8	-1.28620377389577	19.3531896833827	-24.2374802686809	1.23829089787033e-60	7.42754723769911e-59	127.615762174353	BAIAP2	ccRCC	QN
O15075	1.28371386626833	19.6525612397191	14.3206519499036	3.18964772646716e-32	1.68140712445125e-31	62.2966495071298	DCLK1	ccRCC	QN
P53597	-1.28285523539487	25.1774965001193	-22.0184908242568	1.09810016022401e-54	3.22650473164951e-53	113.941824889563	SUCLG1	ccRCC	QN
O00476	-1.27991642863276	21.4237685315457	-13.2901450270697	4.33988653315742e-29	1.98795435095421e-28	55.0994390736964	SLC17A3	ccRCC	QN
Q9BQB6	1.27907180376426	22.662517875032	10.0526153144942	2.08160739939418e-19	6.29888185303247e-19	32.9046738673468	VKORC1	ccRCC	QN
O95168	-1.27859109441973	23.3565339175721	-23.1105566897256	1.20198588821015e-57	4.89338592320734e-56	120.749083720343	NDUFB4	ccRCC	QN
P12821	-1.27658028251298	19.717071637757	-15.5489697635066	6.02660517275241e-36	3.88130220052041e-35	70.8532164131962	ACE	ccRCC	QN
Q92466	1.27622725066384	19.371920423757	23.1768965808414	7.98237363905373e-58	3.3027478195546e-56	121.157769172466	DDB2	ccRCC	QN
P12314	1.27449582274239	17.9934267911991	21.0045919723819	7.02801037028086e-52	1.51258898351459e-50	107.489165006188	FCGR1A	ccRCC	QN
Q8TD30	-1.27411930428847	19.0569830230411	-14.770290405371	1.37411744380984e-33	7.76445291410277e-33	65.4344379645333	GPT2	ccRCC	QN
Q13094	1.2736837443015	19.1618197144398	23.6800346317354	3.64526859092718e-59	1.84760438531144e-57	124.239206621456	LCP2	ccRCC	QN
P14902	1.27352937642983	17.4283603679078	15.4884844932274	9.17917515570261e-36	5.84113613015426e-35	70.4332331217918	IDO1	ccRCC	QN
Q9Y6M9	-1.26972679938867	22.7387892480678	-27.1541029576602	4.8215231515206e-68	7.51935079799451e-66	144.642154196667	NDUFB9	ccRCC	QN
Q5T2T1	-1.26963742730588	19.129657346186	-26.0023411066201	3.58286567848802e-65	3.90532358955194e-63	138.046203470513	MPP7	ccRCC	QN
Q01955	-1.26952114291432	17.9656566201079	-23.6064629854109	5.71302917474281e-59	2.81130955069747e-57	123.79062389465	COL4A3	ccRCC	QN
O15117	1.26928409926438	18.5109868660374	18.4938840613471	1.05055442943393e-44	1.1806508038993e-43	90.990380588388	FYB1	ccRCC	QN
Q9BUT1	-1.26805517880549	25.1914326275639	-23.4451043243584	1.53419731879483e-58	6.97406198234223e-57	122.80438139507	BDH2	ccRCC	QN
Q15111	-1.2659914515462	20.5596642835627	-26.1661222763224	1.38554816537351e-65	1.57812379240351e-63	138.994246331889	PLCL1	ccRCC	QN
A3KMH1	-1.26490675373841	18.7438490149093	-21.3799427739638	6.33297347689554e-53	1.53582182141842e-51	109.892660614268	VWA8	ccRCC	QN
P29466	1.26343407348283	21.1005461677923	27.051382959667	8.63690950688456e-68	1.28753458340131e-65	144.060588319725	CASP1	ccRCC	QN
Q9BQ69	-1.26312438777364	22.3008914845863	-18.900676484089	6.89242994223548e-46	8.42805335638613e-45	93.7109097164475	MACROD1	ccRCC	QN
P98066	1.26156348044782	18.377731863554	14.7230430030679	1.91170744876609e-33	1.0712536433467e-32	65.1049485171029	TNFAIP6	ccRCC	QN
P08913	1.26084369359914	13.869434372365	2.96481043083468	0.00340815236348395	0.00468262950781198	-3.6051151550964	ADRA2A	ccRCC	QN
P10645	-1.26061569316115	14.2124918074629	-12.096374152696	1.79822390285574e-25	7.0002287646884e-25	46.7975766623126	CHGA	ccRCC	QN
Q9H165	1.26010961375092	12.6597812923694	2.70242606034535	0.00749316891568268	0.00999187757146479	-4.32174636463017	BCL11A	ccRCC	QN
P00558	1.26004130875757	25.9626072682459	30.3536692738953	1.18059870328818e-75	4.4324922426786e-73	162.11741783252	PGK1	ccRCC	QN
Q08830	-1.25978043733749	19.3779312520771	-12.0162233624558	3.13680053903568e-25	1.20628782489396e-24	46.2432977582223	FGL1	ccRCC	QN
O60568	1.2592476986889	19.5143773594905	26.9204442135105	1.81926997280899e-67	2.63456281633782e-65	143.317365356212	PLOD3	ccRCC	QN
Q9BTZ2	-1.25904262988934	24.0700163366572	-16.5286442261291	6.81603567602382e-39	5.23044312247187e-38	77.6264323208815	DHRS4	ccRCC	QN
Q13029	1.25695431059138	11.8053035083014	2.61511453953119	0.00961998698941809	0.012715844062033	-4.54658437578139	PRDM2	ccRCC	QN
P50454	1.25618090863104	23.1005826592649	22.9993850498755	2.38967162036853e-57	9.53704772270699e-56	120.062966506028	SERPINH1	ccRCC	QN
O95990	-1.25467215523131	13.8259627453354	-7.6984730457276	6.82335313601749e-13	1.57560900288033e-12	18.0368409287575	FAM107A	ccRCC	QN
P20701	1.25441677498094	18.1714516558502	18.5761330165445	6.04807797141078e-45	6.904207927499e-44	91.541821881326	ITGAL	ccRCC	QN
P08183	-1.25354482815492	19.01475981636	-20.0880215815669	2.69097956435413e-49	4.4499934492427e-48	101.549144331466	ABCB1	ccRCC	QN
P50120	-1.25191321716786	16.9984174887582	-17.4715313137752	1.06242396266993e-41	9.71126394011277e-41	84.0807475299041	RBP2	ccRCC	QN
Q6PIF6	-1.24980784576037	18.8970207159176	-17.6187038607271	3.9002041756687e-42	3.6675667651905e-41	85.0814556727979	MYO7B	ccRCC	QN
P59665	-1.24839903402692	20.0992418891394	-8.04432132273384	8.39122419568775e-14	2.02239276442432e-13	20.1076629387517	DEFA1	ccRCC	QN
P47736	-1.24744372158402	18.809397933678	-21.2467761089509	1.48450777685239e-52	3.44358245628207e-51	109.04191096651	RAP1GAP	ccRCC	QN
P31323	-1.247076251304	20.5206477046999	-18.4291687623975	1.62297042362474e-44	1.79216243837517e-43	90.5560107518983	PRKAR2B	ccRCC	QN
Q8NBJ5	1.24578200277002	20.3457300559227	30.5677508069654	3.81395264408514e-76	1.61091824804546e-73	163.243537219915	COLGALT1	ccRCC	QN
P51970	-1.24364194861722	23.457569102469	-27.9210162142729	6.46561822517531e-70	1.33759126425719e-67	148.943143192235	NDUFA8	ccRCC	QN
Q8N370	-1.24329666711875	21.4902232737374	-19.3092344057461	4.54862775433268e-47	6.05110755192524e-46	96.4256072566869	SLC43A2	ccRCC	QN
P18669	1.2432238807599	25.5147493922612	31.3595229192334	6.10861217516212e-78	3.64252950703638e-75	167.362990443333	PGAM1	ccRCC	QN
P58215	1.24308093318618	19.6787785053358	7.33056713660993	6.02440271638997e-12	1.34041638138817e-11	15.8877128869943	LOXL3	ccRCC	QN
P13611	1.24215963335954	19.7107616329879	10.3597987642678	2.65401442941377e-20	8.32160354808764e-20	34.9517104916621	VCAN	ccRCC	QN
P00395	-1.24204691525943	21.2183500038784	-19.4843780530538	1.42641070853483e-47	1.9916701587352e-46	97.5837909243609	MT-CO1	ccRCC	QN
A6ND91	-1.24003021941833	22.1659977564546	-22.7771786476832	9.48128541363115e-57	3.52057839699557e-55	118.686902949284	ASPDH	ccRCC	QN
O95049	-1.23985190871446	16.8216369580679	-25.5731514837554	4.38890410377597e-64	3.93719653982097e-62	135.545868748371	TJP3	ccRCC	QN
Q8NBI5	1.23978992895714	16.3138610631848	12.6236951173069	4.57577018376026e-27	1.91355537758984e-26	50.4557312175186	SLC43A3	ccRCC	QN
P51636	1.23977001906121	18.7793766675216	13.8630640076294	7.85601180398263e-31	3.90374468906725e-30	59.10040117645	CAV2	ccRCC	QN
P01906	1.23864529994655	16.7716143722201	15.8961022855867	5.40798972988658e-37	3.69163581763368e-36	73.2598413117782	HLA-DQA2	ccRCC	QN
P55290	1.23746024955377	20.4192123177207	16.3062115117456	3.16335365534948e-38	2.32032677310258e-37	76.0939370046921	CDH13	ccRCC	QN
Q6JQN1	-1.23523595079951	19.923233721159	-23.341615509172	2.89589704752126e-58	1.27633514655317e-56	122.170109697496	ACAD10	ccRCC	QN
O75600	-1.2338131352526	18.2990601329321	-12.0492377944865	2.49447182104771e-25	9.63293746665166e-25	46.4715440024253	GCAT	ccRCC	QN
P69892	1.23375431864796	20.6696832129469	7.20433452006819	1.2555043832772e-11	2.75895251100823e-11	15.1639468944493	HBG2	ccRCC	QN
Q63HM9	-1.23294829253065	19.3842811976979	-18.0388703445964	2.25624085956748e-43	2.31493052565137e-42	87.9274781846904	PLCXD3	ccRCC	QN
Q8N142	1.2292010783272	21.8811533599474	9.74397173806408	1.61810209435621e-18	4.75992482022312e-18	30.8676201960405	ADSS1	ccRCC	QN
Q00796	-1.22907858549618	23.758499662397	-19.9850057126512	5.28326469153073e-49	8.46073525719542e-48	100.875369687276	SORD	ccRCC	QN
O95154	-1.2286642647016	24.444700365222	-19.2230992835204	8.05574275483258e-47	1.05097894859379e-45	95.8547783600757	AKR7A3	ccRCC	QN
P24310	-1.22813252906451	20.7726416260462	-15.7424935157142	1.57033418454637e-36	1.04657972575585e-35	72.1957018772215	COX7A1	ccRCC	QN
P62750	1.22680170351942	24.156124733956	22.3251697752078	1.59465636819299e-55	5.05157237636636e-54	115.868568783712	RPL23A	ccRCC	QN
Q8N8Y2	-1.22646457306595	19.5617318839221	-12.348640456286	3.11182842598908e-26	1.25425863834001e-25	48.5453146146168	ATP6V0D2	ccRCC	QN
Q86WU2	-1.22533267822823	21.532685893934	-16.2956173866365	3.40357571335664e-38	2.4929224715532e-37	76.0208616736353	LDHD	ccRCC	QN
Q8TEW8	-1.22471748671656	17.0376891940515	-35.6391493356044	3.86775544740341e-87	1.30691456567761e-83	188.448375998443	PARD3B	ccRCC	QN
O75489	-1.22201061993819	23.0965298183462	-27.7878449268563	1.36004361465888e-69	2.55310409662909e-67	148.201462117436	NDUFS3	ccRCC	QN
P51649	-1.22172698627441	22.8961188068338	-18.3852474349671	2.18079126534493e-44	2.38733056768915e-43	90.2609693905449	ALDH5A1	ccRCC	QN
P02458	1.22038224216852	19.3593909446591	6.64902907411686	2.91539164032717e-10	6.00555274496982e-10	12.0693327010327	COL2A1	ccRCC	QN
O60243	-1.21799369465085	16.9973861316715	-26.2139125898198	1.05074570556311e-65	1.23853595549921e-63	139.270245843998	HS6ST1	ccRCC	QN
P06744	1.21692350737442	24.6836505021203	25.9321553574965	5.38878321354077e-65	5.69021827454821e-63	137.638905292837	GPI	ccRCC	QN
B1AK53	-1.21500328300111	20.254918919261	-17.4954896461656	9.02385038199755e-42	8.27825984817277e-41	84.2437849985447	ESPN	ccRCC	QN
Q9UI17	-1.21419660871194	21.9045888974584	-16.0661458033011	1.66445085603938e-37	1.16926807537569e-36	74.4362227731425	DMGDH	ccRCC	QN
P41218	1.21355406596502	20.7883874004335	17.0782518190676	1.56078186830831e-40	1.33066827578144e-39	81.3973868114443	MNDA	ccRCC	QN
O00338	-1.2127008697346	22.2376384553361	-18.0633400055727	1.91218133602926e-43	1.97190052933149e-42	88.0927114387528	SULT1C2	ccRCC	QN
P49753	-1.21108333128841	22.2704106048232	-19.2679862511121	5.9800626727892e-47	7.86551096810408e-46	96.1523514995144	ACOT2	ccRCC	QN
Q96FL8	-1.21082591979494	19.6937589015703	-14.6737815173953	2.69751003715342e-33	1.49915894992457e-32	64.7613484746312	SLC47A1	ccRCC	QN
Q8N4Q0	-1.20902266250167	20.8069195798738	-27.0695619047819	7.78954068960356e-68	1.17854588015689e-65	144.163606325254	ZADH2	ccRCC	QN
P50281	1.20844076758553	18.0705501189357	26.4907006638045	2.12907342901406e-66	2.60029124697777e-64	140.863140833345	MMP14	ccRCC	QN
P07355	1.20823861980244	25.583791104678	22.6618999863107	1.94284095211187e-56	6.91037850230107e-55	117.970563171223	ANXA2	ccRCC	QN
Q8N130	-1.2064018046757	17.3145855562367	-13.1580393867752	1.09381741023571e-28	4.88674618226505e-28	54.1777120751384	SLC34A3	ccRCC	QN
Q63HM1	-1.20571627134506	20.4258040579018	-19.8506886874611	1.27560055198769e-48	1.97115286516756e-47	99.9950388844876	AFMID	ccRCC	QN
Q13162	1.20453544108024	22.528424562205	24.8275988484394	3.60039638879212e-62	2.68361898479306e-60	131.147256568789	PRDX4	ccRCC	QN
Q86VB7	1.2045208616783	21.2077712502225	15.2712939607333	4.16488852764797e-35	2.52659934199686e-34	68.923731742119	CD163	ccRCC	QN
Q96GW7	1.20410989753875	12.5761443278349	16.8568161809158	7.12735679534843e-40	5.83131685508047e-39	79.8808880304364	BCAN	ccRCC	QN
Q01469	1.20270507985778	24.0005833422197	13.2500736316652	5.74475912632416e-29	2.60674231260287e-28	54.819805014894	FABP5	ccRCC	QN
Q9BYE9	-1.20267624808526	18.9663607742039	-15.1202711288225	1.19360974263672e-34	7.11324042393208e-34	67.8728939031878	CDHR2	ccRCC	QN
P15121	1.20197832714593	24.9179857732135	8.74097613226672	1.0849770396709e-15	2.82953749707843e-15	24.4115806716698	AKR1B1	ccRCC	QN
P06733	1.20176756222657	26.1494991440594	22.6559141806502	2.01667142281232e-56	7.14790147309389e-55	117.933321814427	ENO1	ccRCC	QN
P14598	1.20147917561347	22.3874745275588	16.6715225146524	2.54777806802348e-39	2.01457303241451e-38	78.6089598194759	NCF1	ccRCC	QN
Q96DC8	-1.20001357733403	23.2498478664508	-15.5582877027832	5.64845699279624e-36	3.6447109189036e-35	70.9178999494586	ECHDC3	ccRCC	QN
P04275	1.19994101620426	19.9451687384867	17.3100433635858	3.19746520772743e-41	2.85323105728283e-40	82.9805053505049	VWF	ccRCC	QN
Q8N335	-1.19945170234863	21.8539159979605	-23.927895528398	8.0630415944024e-60	4.51574876477664e-58	125.745416768503	GPD1L	ccRCC	QN
P09486	1.19702571084516	21.1274997788488	21.9961596721276	1.26432250260783e-54	3.67233157849158e-53	113.801069391414	SPARC	ccRCC	QN
P11678	1.19607157591808	16.4774400383385	12.2117331695554	8.06672177732553e-26	3.19548099479284e-25	47.5962241882749	EPX	ccRCC	QN
Q9Y6N9	-1.19565767246376	19.3838998458205	-18.732611984039	2.11949711453393e-45	2.52471706815869e-44	92.5890207651063	USH1C	ccRCC	QN
P99999	-1.19451180075849	26.2284241089978	-15.5015761151685	8.38003562956136e-36	5.36290537732724e-35	70.5241508962264	CYCS	ccRCC	QN
Q96CM4	-1.19443198741975	22.7229232694038	-7.38810486488018	4.30105628058025e-12	9.62468157091435e-12	16.2199740540537	NXNL1	ccRCC	QN
P21730	1.19384947360592	17.4796883205467	26.7350103003509	5.24388557791136e-67	6.90354131211525e-65	142.261185671631	C5AR1	ccRCC	QN
Q969H8	1.19297507920081	25.3722997810487	24.3249442672974	7.30959124693548e-61	4.6023184142972e-59	128.141968967115	MYDGF	ccRCC	QN
P20292	1.19282376189211	22.6606976441902	14.0616119078766	1.95584742992801e-31	9.97305100461785e-31	60.4874220263695	ALOX5AP	ccRCC	QN
O75438	-1.19271610258395	23.3325660952224	-17.3354283077574	2.68857034659882e-41	2.40760049500638e-40	83.1536065550699	NDUFB1	ccRCC	QN
P32929	-1.19245118833896	20.9128985999255	-17.1511908411917	9.47248114993984e-41	8.17213118442043e-40	81.8960388517555	CTH	ccRCC	QN
P23219	1.19154849473797	20.1438774244906	12.0533131233437	2.42489376298666e-25	9.37853799137571e-25	46.4997251289811	PTGS1	ccRCC	QN
P54652	-1.1911657375674	21.2873342348739	-12.6316299573791	4.32933539540669e-27	1.81349061583626e-26	50.5109078032594	HSPA2	ccRCC	QN
Q14679	1.19024723111815	17.1786624525883	8.42679461648905	7.86337193654578e-15	1.97695935815388e-14	22.449979667601	TTLL4	ccRCC	QN
Q16627	-1.18987098771061	21.0686818186702	-13.2811226655404	4.62276963660854e-29	2.11275995519841e-28	55.0364740523365	CCL14	ccRCC	QN
Q9HBB8	-1.18954688125819	19.1666084502277	-13.2022044648091	8.03057697732419e-29	3.61322498087596e-28	54.4858085849323	CDHR5	ccRCC	QN
Q6UVK1	1.18838967301423	18.853168874416	20.5746014974216	1.13046708613651e-50	2.1911175625556e-49	104.714913128384	CSPG4	ccRCC	QN
Q9UG22	1.18797241882812	17.2271831659239	18.4303769006997	1.60983949289656e-44	1.77960119296537e-43	90.5641236705335	GIMAP2	ccRCC	QN
P78411	-1.18610775268985	13.011528730222	-2.07383142213133	0.0394140049586063	0.0489032764094727	-5.78494755669269	IRX5	ccRCC	QN
P55160	1.18590094999234	18.0272909686538	22.7182878991278	1.36755324512609e-56	4.9510311592297e-55	118.321165692274	NCKAP1L	ccRCC	QN
P10176	-1.18585397098398	22.7583342307631	-19.9549477052212	6.43415723510428e-49	1.02070503743743e-47	100.678545234319	COX8A	ccRCC	QN
O75356	-1.18584685390087	21.4228631642246	-16.569033473778	5.16005775402176e-39	3.9898936271944e-38	77.9043272174653	ENTPD5	ccRCC	QN
P21246	-1.18563036778417	17.3561123811974	-9.6470256632885	3.06844920632813e-18	8.9023668015307e-18	30.2322003545977	PTN	ccRCC	QN
P19397	1.18533145363718	17.8944682852829	15.3314730877552	2.73854170777266e-35	1.68552503288958e-34	69.3421986568395	CD53	ccRCC	QN
Q15274	-1.18421135811862	24.6070417501151	-15.3945312777141	1.76523872252196e-35	1.10390036583622e-34	69.7805124752958	QPRT	ccRCC	QN
Q9UI36	-1.18354339081982	17.5443816332373	-20.3843629346914	3.8909394951433e-50	7.01823018901559e-49	103.480495458338	DACH1	ccRCC	QN
P14406	-1.18335870230047	24.6763951374496	-16.7691139363752	1.30207915350453e-39	1.047553680879e-38	79.279192281781	COX7A2	ccRCC	QN
O95169	-1.18297926676433	21.0158662767856	-20.2239001588104	1.10730603242666e-49	1.88205920706496e-48	102.435979154893	NDUFB8	ccRCC	QN
Q5T6J7	-1.18170059262235	20.743114775938	-20.5739705089717	1.13510311704429e-50	2.19590463692327e-49	104.71082584985	IDNK	ccRCC	QN
P04181	-1.18169628007423	21.5685144956492	-14.8345418018185	8.77138242753193e-34	5.02347478349668e-33	65.8824045677186	OAT	ccRCC	QN
Q9H093	1.18055520930657	13.059342018681	3.32939579841393	0.00104138263139709	0.00148536593984414	-2.50943787137376	NUAK2	ccRCC	QN
O43903	-1.18014517871001	18.6157100271478	-15.9153353674758	4.73274193563608e-37	3.2481926202805e-36	73.3929849127248	GAS2	ccRCC	QN
Q9H9P8	-1.17905401219234	20.6131070010362	-20.0472830069769	3.51328383837819e-49	5.75349891270431e-48	101.282840243225	L2HGDH	ccRCC	QN
P02461	1.17870531305747	17.8578869839404	12.3227250691172	3.72701918558067e-26	1.49804890897031e-25	48.3655603359189	COL3A1	ccRCC	QN
P16671	1.17859028833622	19.4034660148432	11.7628827333304	1.81467528903611e-24	6.7605157680849e-24	44.4949931790675	CD36	ccRCC	QN
A6NHL2	-1.17823528935673	17.8590717225042	-15.9421308050053	3.9303483473327e-37	2.7131735567179e-36	73.5784435936817	TUBAL3	ccRCC	QN
Q969X5	1.17780237333604	22.0226494640436	18.4377476861832	1.53200317529465e-44	1.70097658137589e-43	90.6136169506796	ERGIC1	ccRCC	QN
P48735	-1.17749009734623	24.6776439940744	-18.5275104608663	8.38190211183825e-45	9.51481990007888e-44	91.2159135203906	IDH2	ccRCC	QN
Q6UVY6	-1.17736535993729	18.2549439278379	-13.484447982352	1.11363205427235e-29	5.25064564379478e-29	56.455853270737	MOXD1	ccRCC	QN
Q9BQE5	1.17729697647104	21.3501849406218	14.4824463820128	1.02817588304417e-32	5.56466573754338e-32	63.4262200441034	APOL2	ccRCC	QN
P11182	-1.17551466107651	22.2606439652521	-24.7317787115697	6.37586797353143e-62	4.6497966653013e-60	130.576835761374	DBT	ccRCC	QN
Q8N4Q1	-1.17433889096757	22.2553076780852	-21.8908416389395	2.45994289787016e-54	6.86954301810188e-53	113.136404470173	CHCHD4	ccRCC	QN
O00160	1.17424209292882	18.4047781766468	21.2584405565056	1.3776468747584e-52	3.21039226883355e-51	109.116516957506	MYO1F	ccRCC	QN
Q9P0T4	-1.17369007808809	14.4056596066529	-4.94897002076902	1.61332635955923e-06	2.75278392641844e-06	3.65676150648924	ZNF581	ccRCC	QN
O95178	-1.17311401366211	21.0515878897426	-21.539179205403	2.29317057163371e-53	5.87016921329569e-52	110.907112731568	NDUFB2	ccRCC	QN
P47914	1.17279787174771	22.2014077872786	11.5343957801369	8.79362735113918e-24	3.18816167591194e-23	42.9235362165215	RPL29	ccRCC	QN
P05121	1.17217312861985	17.8930872956841	9.71838867039779	1.91616326097391e-18	5.61229326104956e-18	30.6997261991161	SERPINE1	ccRCC	QN
Q9HB40	-1.17179495836624	21.9382141290808	-22.967784824231	2.90597349494405e-57	1.15069739524406e-55	119.867654775788	SCPEP1	ccRCC	QN
P07196	1.17124427317591	17.9528646952983	7.997139666864	1.11976937832614e-13	2.6809405262381e-13	19.8224201945475	NEFL	ccRCC	QN
P16989	1.17042642472447	21.752546741586	24.4566683897175	3.31059762719787e-61	2.20786369387532e-59	128.932624413765	YBX3	ccRCC	QN
Q96MX0	1.17033009301427	14.6476545960146	2.86486309433066	0.00463105107835697	0.00628614954222075	-3.88528999623554	CMTM3	ccRCC	QN
P42224	1.16889377928938	21.3752185618748	18.82758749871	1.12299338301903e-45	1.36169664158659e-44	93.2233802243145	STAT1	ccRCC	QN
Q96RQ3	-1.1667427357049	21.6413751103382	-21.3098495356221	9.91356374946152e-53	2.33706501693701e-51	109.445132062582	MCCC1	ccRCC	QN
Q7Z6I6	1.166443171055	17.7266764667702	16.672682667293	2.52751728634568e-39	2.00011262542436e-38	78.6169316532765	ARHGAP30	ccRCC	QN
P28062	1.16600452602185	22.9327419654609	32.1679576062083	9.63588482051197e-80	8.13991370212748e-77	171.49646628396	PSMB8	ccRCC	QN
P26373	1.16575851718268	22.980621760526	19.5520681746097	9.11998740746115e-48	1.28223734187841e-46	98.0304982026053	RPL13	ccRCC	QN
O75610	1.16566372366001	14.0705712506932	16.8758389307755	6.25458162806532e-40	5.13798168263357e-39	80.0113179797587	LEFTY1	ccRCC	QN
P23434	-1.16565115180636	23.5971280176801	-16.1723028891799	7.98334275395652e-38	5.68308606017256e-37	75.1697244800489	GCSH	ccRCC	QN
O00182	1.16549141681325	20.2791306874498	22.0567940532673	8.62391713920834e-55	2.58640970533003e-53	114.183109608843	LGALS9	ccRCC	QN
P21217	-1.16535975565736	16.2783212818542	-25.3865866743522	1.31361948496278e-63	1.1096800599223e-61	134.451762368392	FUT3	ccRCC	QN
Q86UX7	1.16462485661155	21.0567806124248	20.6053110837365	9.26357588874475e-51	1.82694297245536e-49	104.913779864365	FERMT3	ccRCC	QN
P06280	-1.16394633431567	20.3429083515979	-21.7604298353866	5.61941862970915e-54	1.51098266974434e-52	112.311467003178	GLA	ccRCC	QN
Q9P2G3	-1.16391438804359	14.9746758939681	-25.3345029945138	1.78535666848915e-63	1.49571574780781e-61	134.145534154511	KLHL14	ccRCC	QN
Q9GZV1	-1.16362198760572	19.1181751777325	-13.2204423708729	7.06844888175298e-29	3.19451031272091e-28	54.6130523664513	ANKRD2	ccRCC	QN
Q9Y3Z3	1.16357134025344	21.6738460806637	18.7766725333177	1.57836736277101e-45	1.89124231163235e-44	92.8834269704338	SAMHD1	ccRCC	QN
Q99467	1.16354488158979	21.4224621748745	18.8592778537887	9.08708724156718e-46	1.10583197320248e-44	93.4348353913926	CD180	ccRCC	QN
P21399	-1.16302647613177	22.8194007183302	-20.0563302139414	3.31122428405669e-49	5.43137226011046e-48	101.341997509273	ACO1	ccRCC	QN
Q86YH6	-1.16241723339448	19.3568507685448	-22.8450945882828	6.21792399324685e-57	2.37853190639786e-55	119.108148333003	PDSS2	ccRCC	QN
P08559	-1.16214452210782	23.0779119812415	-24.4083451636881	4.42576412800321e-61	2.8944497397141e-59	128.64282678274	PDHA1	ccRCC	QN
Q15031	-1.16211979835414	19.2672174795292	-23.3957423993647	2.07686095038616e-58	9.23383309388794e-57	122.502016707502	LARS2	ccRCC	QN
Q15582	1.16159702491733	23.6682451475097	11.4872388402007	1.21713340916667e-23	4.38453495690209e-23	42.5999004072242	TGFBI	ccRCC	QN
O76021	1.16121673310103	20.2734869655573	24.7858185167826	4.618555656888e-62	3.39263034013577e-60	130.898679788764	RSL1D1	ccRCC	QN
Q9BQL6	-1.15988170420065	17.8905752223259	-18.9388229851354	5.34344030752587e-46	6.57359883463468e-45	93.9651359109104	FERMT1	ccRCC	QN
O94788	-1.15873731229842	20.0705471500615	-14.7131340851195	2.04879793094914e-33	1.14554134727145e-32	65.035838793492	ALDH1A2	ccRCC	QN
O95471	-1.15835288963643	19.0231648995603	-16.6592755771516	2.77183841870761e-39	2.18662459536491e-38	78.5248005062235	CLDN7	ccRCC	QN
P03905	-1.15807141720819	18.0996939462614	-19.1884263489915	1.01420548045209e-46	1.31470600451954e-45	95.6247676616546	MT-ND4	ccRCC	QN
Q8WXI4	-1.1566654868246	19.7958675066893	-21.5010147895775	2.92448817270747e-53	7.41138415168391e-52	110.664260854311	ACOT11	ccRCC	QN
Q9BXL6	-1.15648710223907	14.9857005289451	-12.2640038320804	5.60811567382857e-26	2.23552766754228e-25	47.9584279303002	CARD14	ccRCC	QN
Q8N8V4	-1.15620054509274	19.8590515878963	-18.2584140283447	5.12383090835436e-44	5.51968904548227e-43	89.4078828680659	ANKS4B	ccRCC	QN
P02008	1.15610873039151	22.06450621517	9.3112896982384	2.76709053535717e-17	7.70604306508671e-17	28.0494048211931	HBZ	ccRCC	QN
Q9P2R7	-1.15591051186516	23.0582550103856	-24.2507824627161	1.14282128284791e-60	6.93699361929896e-59	127.695854333597	SUCLA2	ccRCC	QN
P17568	-1.1558208010508	23.0253207680165	-20.2639063437608	8.52907773369254e-50	1.4678991678513e-48	102.696677140792	NDUFB7	ccRCC	QN
Q16363	1.15574636989458	19.7679507616533	17.057629972616	1.79760635387155e-40	1.51979446281867e-39	81.2563250453596	LAMA4	ccRCC	QN
Q9Y6V0	1.15401103476979	13.7407981958463	9.90627889946985	5.51738070042162e-19	1.64354064531807e-18	31.9362547567033	PCLO	ccRCC	QN
O75306	-1.15372081546477	21.9402835776513	-27.5725071131753	4.54696406767605e-69	7.94699564724691e-67	146.997581017519	NDUFS2	ccRCC	QN
P05451	-1.15209559705087	19.8373679644979	-10.8570392479609	9.14248774517239e-22	3.04259350862812e-21	38.3014629387082	REG1A	ccRCC	QN
Q01740	-1.14936247373003	22.2476674486522	-14.0350257024674	2.35606922331427e-31	1.19536905489173e-30	60.3017025177706	FMO1	ccRCC	QN
Q9HCC0	-1.14789069689117	22.3767903090522	-21.0014287466624	7.17252957248527e-52	1.54042229398905e-50	107.468837239821	MCCC2	ccRCC	QN
O75683	1.1464661726405	19.1633699906753	24.2676000804939	1.03261722176562e-60	6.38270779087686e-59	127.797080620385	SURF6	ccRCC	QN
O76027	-1.14598809761796	18.5624267632537	-13.6662464905019	3.1177922637331e-30	1.51075813467794e-29	57.7255218245456	ANXA9	ccRCC	QN
Q15293	1.14516628278134	22.9266529136872	23.499534828471	1.09901625414741e-58	5.13397593008862e-57	123.13743563132	RCN1	ccRCC	QN
Q6IQ20	-1.14438581890845	18.6226204352702	-22.2664755975606	2.30489642987676e-55	7.18914926451098e-54	115.500724391617	NAPEPLD	ccRCC	QN
Q14764	1.14390048713274	22.9421490613032	17.1505225023614	9.51590555052358e-41	8.20261348347428e-40	81.8914717097618	MVP	ccRCC	QN
P07327	-1.14351146602846	18.228842957783	-12.7848895688184	1.48523067538008e-27	6.32861847680871e-27	51.5772547062699	ADH1A	ccRCC	QN
P04179	1.14152560048248	26.3975452192215	14.919988484988	4.82940652555926e-34	2.80066899025139e-33	66.4779490528232	SOD2	ccRCC	QN
P22695	-1.14148634493835	24.0030485707165	-19.6543802642175	4.64314467137238e-48	6.714344869287e-47	98.7047134787033	UQCRC2	ccRCC	QN
O75891	-1.13969713339463	22.4437760644516	-14.4956595962133	9.37399462141445e-33	5.08694772362303e-32	63.5184472034995	ALDH1L1	ccRCC	QN
Q9H2M3	-1.13922187654712	23.4506958121045	-13.2185871360801	7.16080894289887e-29	3.23336838548623e-28	54.6001081976601	BHMT2	ccRCC	QN
P08631	1.1367834158291	18.0717355762516	19.9518191084881	6.56754181911015e-49	1.04023705344249e-47	100.658052741545	HCK	ccRCC	QN
Q5TCY1	-1.13645534630234	10.9850856372332	-12.3365564064158	3.38493015317644e-26	1.36162845090276e-25	48.4614916336002	TTBK1	ccRCC	QN
O14933	1.13515267403981	21.5606250062843	28.121284506263	2.12179292809679e-70	4.67578585046025e-68	150.054448237128	UBE2L6	ccRCC	QN
Q9UKP4	1.13501721485292	14.2059259841289	7.77455269387537	4.31977416530217e-13	1.00619372044274e-12	18.4883241443384	ADAMTS7	ccRCC	QN
Q9ULN7	1.1346366145642	12.3046924181142	2.56693304808048	0.0110129580636898	0.0144702988842026	-4.66771132595858	PNMA8B	ccRCC	QN
P17936	1.13453673300878	20.6799195295246	16.7154884495441	1.88272792331003e-39	1.50040982378882e-38	78.9109953955844	IGFBP3	ccRCC	QN
Q8TB37	-1.13391766895857	20.6596262319603	-19.747771107796	2.50981495692104e-48	3.76918432863831e-47	99.3191112350081	NUBPL	ccRCC	QN
P80511	1.13386929532856	23.6770367417988	8.77640585954491	8.66152045230756e-16	2.26760931882856e-15	24.6347747166747	S100A12	ccRCC	QN
Q15121	1.1286861140061	24.8387178651759	22.7636028277607	1.03162487028768e-56	3.78897873554575e-55	118.602629902486	PEA15	ccRCC	QN
Q9NZJ6	-1.12861708391976	20.3176941944773	-21.3921737338448	5.85697816170531e-53	1.43065512349896e-51	109.970690849354	COQ3	ccRCC	QN
P29972	-1.12857737289874	22.7207232203588	-12.5996474035776	5.41155378918185e-27	2.24915624276082e-26	50.2885308971089	AQP1	ccRCC	QN
P21757	1.1276523817737	17.9343834140994	19.7204494723966	3.00440537491783e-48	4.45910062745856e-47	99.1394701791501	MSR1	ccRCC	QN
Q6P1M3	-1.12671732044189	19.1812949420711	-29.8357436750463	1.85661166155877e-74	6.07112013329719e-72	159.371087715434	LLGL2	ccRCC	QN
O96000	-1.12597669863961	23.1450676388637	-23.4928462403286	1.14498112815411e-58	5.29985100278459e-57	123.096529130523	NDUFB10	ccRCC	QN
P78324	1.12590523404542	19.2747264740941	23.5403396424187	8.56052976913287e-59	4.07408874505633e-57	123.386869559004	SIRPA	ccRCC	QN
Q9NZK5	1.12555631737928	18.6322306432592	17.2613688430849	4.45890539491659e-41	3.92360451287061e-40	82.6484371683892	ADA2	ccRCC	QN
P30039	-1.12469005258061	24.5134306523256	-15.6675665316778	2.64256654912495e-36	1.7349544759378e-35	71.6761631539421	PBLD	ccRCC	QN
Q5T2W1	-1.12417204632299	23.9446790928052	-18.3034374557334	3.782889140131e-44	4.09691743734059e-43	89.7108956019072	PDZK1	ccRCC	QN
Q6PIU2	1.12268798582666	20.5280056465142	15.3782961543535	1.97650422963438e-35	1.22994618635996e-34	69.6676803735956	NCEH1	ccRCC	QN
Q8TD22	-1.12102466071353	20.0758873147404	-20.2956629109578	6.93379784943663e-50	1.20562450771422e-48	102.903483935278	SFXN5	ccRCC	QN
Q9NZN4	1.12082254876675	22.9821129221624	14.407048788516	1.74246184685617e-32	9.33580113191383e-32	62.8998868529161	EHD2	ccRCC	QN
P00738	1.12077874517468	25.4475807892095	8.49311350215078	5.1898996565725e-15	1.3155792152707e-14	22.8613371695376	HP	ccRCC	QN
P30511	1.11923006132787	18.273567833834	16.2797159282202	3.79886652271901e-38	2.76844787496784e-37	75.9111636909586	HLA-F	ccRCC	QN
Q9H6R3	-1.11808807481393	20.8120351205333	-18.65703616065	3.51589089703514e-45	4.11079423566842e-44	92.0835633765211	ACSS3	ccRCC	QN
P13804	-1.11800913263877	24.9102757028841	-18.6309416735116	4.18781811039862e-45	4.83506972495567e-44	91.9089038471734	ETFA	ccRCC	QN
P20700	1.11793928960842	22.385918747994	21.5533602972151	2.09513657996535e-53	5.37681000281235e-52	110.997305781932	LMNB1	ccRCC	QN
P04921	1.11651189017824	20.4471120839054	12.3926856766632	2.28991874270949e-26	9.30750051918448e-26	48.8509229822809	GYPC	ccRCC	QN
P14317	1.11627359941047	22.1446609880086	18.5254725214688	8.49738079131702e-45	9.62435185269058e-44	91.2022482994416	HCLS1	ccRCC	QN
O15438	1.11591265671178	18.1593972346156	17.0980535220924	1.36283819089657e-40	1.16681509637825e-39	81.5328056996035	ABCC3	ccRCC	QN
Q96HP4	-1.11570641685609	21.4407069033114	-17.4676820941802	1.09066632804815e-41	9.9604365472289e-41	84.054548702522	OXNAD1	ccRCC	QN
P31947	1.11519712816704	19.9616745113303	8.92662222740579	3.3193602583785e-16	8.85716107901628e-16	25.5853534388423	SFN	ccRCC	QN
Q9NZB8	-1.11457996672449	18.6256717442552	-19.6402629698249	5.09607564181531e-48	7.32200731653531e-47	98.6117533443037	MOCS1	ccRCC	QN
P51606	-1.1143113110865	21.6127851657593	-19.3771675111757	2.89974498905121e-47	3.95622004764631e-46	96.8752349969431	RENBP	ccRCC	QN
Q96Q06	-1.11383484172401	17.0668547593657	-7.57756297722593	1.40442085429852e-12	3.2057226300437e-12	17.3242030247746	PLIN4	ccRCC	QN
Q0VF96	-1.11327190616449	19.640764521336	-24.4865907778651	2.76629737100013e-61	1.8570832085979e-59	129.111922449352	CGNL1	ccRCC	QN
P62910	1.11255384158376	23.4044965381369	19.9147554320533	8.3754539123804e-49	1.31835366940683e-47	100.415198081574	RPL32	ccRCC	QN
P29966	1.11162342761666	23.5285289767381	17.2633492966982	4.39896301460419e-41	3.87759026774284e-40	82.6619521921546	MARCKS	ccRCC	QN
Q86SU0	-1.1100662549886	12.3738142422556	-10.8414679352806	1.016541606654e-21	3.37526441750789e-21	38.1959525624633	ILDR1	ccRCC	QN
Q9H4D0	-1.11006456744701	12.4690571689884	-15.9231570055087	4.48290662607719e-37	3.08298673463667e-36	73.4471250351717	CLSTN2	ccRCC	QN
O95831	-1.10962015955486	24.2632031770331	-18.3814838214589	2.23672376526313e-44	2.44328327677504e-43	90.2356783078593	AIFM1	ccRCC	QN
Q9UQ03	-1.10940693234081	19.6519767066597	-21.8913224829215	2.45247109469027e-54	6.86759654333572e-53	113.139442216531	CORO2B	ccRCC	QN
O14975	-1.10924947124776	21.3288394885003	-14.5001955156934	9.08122952015786e-33	4.93600126787347e-32	63.5501067393602	SLC27A2	ccRCC	QN
P31994	1.10924296765875	19.6452886328418	16.6929512740866	2.19848031106221e-39	1.74518362672182e-38	78.7561884433492	FCGR2B	ccRCC	QN
P29728	1.10909157838928	19.3739099996484	18.4974713648014	1.02554165451329e-44	1.15381972827982e-43	91.0144461877036	OAS2	ccRCC	QN
P23468	-1.10884842499178	16.8237268646786	-20.577806395432	1.10721140562139e-50	2.15428061780883e-49	104.735672384683	PTPRD	ccRCC	QN
O15455	1.10822598759865	18.4521423801631	18.5075324991963	9.58528366760966e-45	1.08202695477237e-43	91.0819348134823	TLR3	ccRCC	QN
Q9H773	1.10776377089083	21.9779492767242	22.9228592162607	3.83850806936671e-57	1.50235352506449e-55	119.589765842949	DCTPP1	ccRCC	QN
Q969G5	1.10767474490954	23.3296269534529	13.038288579856	2.52758100273686e-28	1.11303599586201e-27	53.3426251755207	CAVIN3	ccRCC	QN
Q99653	-1.10751005377246	21.5908727303645	-27.9651259780191	5.05647534101804e-70	1.06786438608125e-67	149.188330642385	CHP1	ccRCC	QN
Q96GE6	-1.10748583995397	20.5184696220718	-16.6178931152466	3.68550751241352e-39	2.882715251029e-38	78.2403434488308	CALML4	ccRCC	QN
Q8N0X4	-1.10495893049082	22.1835679952261	-15.3651602340075	2.16582933943125e-35	1.34445878835362e-34	69.5763785139314	CLYBL	ccRCC	QN
P28067	1.10488669028598	19.4996154871198	16.4893942963579	8.93406754942242e-39	6.80425565353081e-38	77.3562640826858	HLA-DMA	ccRCC	QN
Q14566	1.10457527139552	18.0463776331373	20.3354285700271	5.3509594436221e-50	9.44206200590121e-49	103.16228160887	MCM6	ccRCC	QN
P10619	-1.10407122859312	23.1241141402991	-19.9443225593762	6.8985408498156e-49	1.09095957245836e-47	100.608945334683	CTSA	ccRCC	QN
Q53SF7	-1.10379355798937	19.529523585742	-20.628406199665	7.97579542736268e-51	1.58696607499137e-49	105.06326364676	COBLL1	ccRCC	QN
P13866	-1.10327350388794	19.1847903513266	-10.6044123235207	5.08639721957431e-21	1.64520767756301e-20	36.594394706889	SLC5A1	ccRCC	QN
Q96C23	-1.10274987732286	23.6560595593209	-18.1231201418709	1.27669797124054e-43	1.32873586596153e-42	88.4961381036649	GALM	ccRCC	QN
Q8WV93	-1.10273256610822	20.0895729953641	-20.9754027690222	8.48055802795244e-52	1.81749295410896e-50	107.301541254626	AFG1L	ccRCC	QN
P45844	1.10249311691614	16.5565530694005	16.4908481896078	8.84494813611367e-39	6.74144656058528e-38	77.366273596937	ABCG1	ccRCC	QN
O43665	1.1022007122363	20.8218419077993	20.634470930458	7.6684655488277e-51	1.53414299622017e-49	105.102507279034	RGS10	ccRCC	QN
Q9UGI6	-1.10039884868614	17.2827448514837	-14.4507062235473	1.28381785326846e-32	6.92605725310397e-32	63.2046622930515	KCNN3	ccRCC	QN
P84157	1.10029986239331	22.3306701453826	10.9996128197855	3.45648897131867e-22	1.17107047801662e-21	39.2692134373512	MXRA7	ccRCC	QN
Q93088	-1.09970734430864	25.9125869798022	-12.7383723170051	2.05524794917346e-27	8.70988648025559e-27	51.2534768611278	BHMT	ccRCC	QN
P21953	-1.09825935395717	22.1395318546639	-18.9984728783063	3.58993320119338e-46	4.48166907148981e-45	94.3623605061055	BCKDHB	ccRCC	QN
P05161	1.09666366983786	22.1176534618423	19.9684725910523	5.88808910798058e-49	9.37010349883817e-48	100.767121106737	ISG15	ccRCC	QN
Q9NRM0	-1.09660537778605	19.7175042666683	-13.9355539864167	4.72844904835279e-31	2.3764148737309e-30	59.6068121717425	SLC2A9	ccRCC	QN
Q8IZR5	-1.09658976975022	20.8649074724809	-18.2121579339555	6.99946583576171e-44	7.4531076866719e-43	89.0963654033615	CMTM4	ccRCC	QN
P59780	-1.09654881430334	20.656460344838	-18.8218282390877	1.16705997039807e-45	1.41175261574287e-44	93.1849399782005	AP3S2	ccRCC	QN
Q96H79	1.09558658204047	21.0518419493178	22.7993696459391	8.25987221180188e-57	3.11265147252921e-55	118.824605467499	ZC3HAV1L	ccRCC	QN
Q04917	1.09506488988602	23.5164506839527	26.8751295506852	2.35547619634388e-67	3.3630228453997e-65	143.059659604327	YWHAH	ccRCC	QN
O60494	-1.09417705044771	21.337764161424	-15.727244751923	1.74575077702316e-36	1.15891785374485e-35	72.0899925928291	CUBN	ccRCC	QN
Q8IVT2	-1.09408360211739	17.6130829279809	-16.4302188918019	1.34374483649411e-38	1.00825621077282e-37	76.9487365893323	MISP	ccRCC	QN
P98164	-1.0940592618506	20.5236597148812	-15.3284320251617	2.79717058696772e-35	1.71847989333889e-34	69.3210558767293	LRP2	ccRCC	QN
Q9Y2V2	1.0938881427222	24.6409643671042	21.8832385971577	2.58116748786852e-54	7.18826780893495e-53	113.088368214979	CARHSP1	ccRCC	QN
P17540	-1.09372897991379	19.4743076795591	-11.0109950993072	3.19785351674414e-22	1.08525748574608e-21	39.346600614591	CKMT2	ccRCC	QN
Q9UDW1	-1.09353898409616	23.2278603203063	-13.0190799320631	2.89093125460816e-28	1.26918017011533e-27	53.2087168393667	UQCR10	ccRCC	QN
P09326	1.09338476840341	17.2553969509967	17.4049440687467	1.67294979103019e-41	1.51416893139938e-40	83.6273533308363	CD48	ccRCC	QN
P14555	-1.09338253826612	19.7697614863813	-6.49856991356122	6.66476149539304e-10	1.35446446028066e-09	11.257400117097	PLA2G2A	ccRCC	QN
Q9UI08	1.09263903483927	20.5298433183687	18.0887351434746	1.61057780009492e-43	1.66766365266213e-42	88.2641329734699	EVL	ccRCC	QN
Q08426	-1.09251024638715	22.8669139153538	-15.2973327887605	3.47383169328741e-35	2.12261795508466e-34	69.104817080008	EHHADH	ccRCC	QN
Q6NXG1	-1.09224574121876	18.0632741547313	-18.1556736498793	1.02474304398534e-43	1.07869369022631e-42	88.7156797507966	ESRP1	ccRCC	QN
P49789	-1.09212137586632	22.6499377347609	-26.1837436989609	1.25116541652097e-65	1.44125725309921e-63	139.09604718095	FHIT	ccRCC	QN
P56159	-1.09198721108003	17.9579093182368	-11.2074803068662	8.32990972456638e-23	2.89278159910686e-22	40.6853053951787	GFRA1	ccRCC	QN
Q02878	1.09136440655723	22.2278544464939	19.4538221827088	1.74583601448624e-47	2.41769667743812e-46	97.3819765580223	RPL6	ccRCC	QN
Q9NPH0	-1.09100198879906	19.2154447753067	-19.9733676295011	5.70211700148258e-49	9.11709148959447e-48	100.799174041743	ACP6	ccRCC	QN
Q9HB63	-1.09069213674799	20.305737690724	-16.9566555755312	3.59190330808422e-40	2.99433584161593e-39	80.5651217007031	NTN4	ccRCC	QN
Q9UJY1	1.09040036663128	22.2177244366816	18.4845701507093	1.11838859414693e-44	1.25549337528985e-43	90.9278916619456	HSPB8	ccRCC	QN
Q9NRW3	1.09030083560897	19.6732694380266	17.6684583644427	2.78066964923078e-42	2.63929290582888e-41	85.4193238922307	APOBEC3C	ccRCC	QN
P31930	-1.08935232738583	23.9354254187888	-19.659871049297	4.47808633012162e-48	6.52217832305214e-47	98.7408633656448	UQCRC1	ccRCC	QN
Q96PP9	1.08792445087674	19.2600201814372	16.1202120583496	1.1447722889055e-37	8.11507461023427e-37	74.809887626285	GBP4	ccRCC	QN
Q15848	1.08755115988803	21.4070118169971	14.0514824042957	2.09961736744844e-31	1.0673932424185e-30	60.4166622243535	ADIPOQ	ccRCC	QN
Q9HA72	-1.08545794049764	12.891133081667	-3.95890430287469	0.000105584150782244	0.000160779110181704	-0.355100236466019	CALHM2	ccRCC	QN
Q9UIJ7	-1.08529910114215	23.0003302933953	-20.6045772915822	9.3077451100925e-51	1.83208955691277e-49	104.909029335764	AK3	ccRCC	QN
A1L020	-1.0832191257849	19.1165940537154	-8.43504066307746	7.46801900967554e-15	1.88129494783998e-14	22.5010465683759	MEX3A	ccRCC	QN
O95528	-1.08317346305203	16.8462074047481	-12.4565639327232	1.46744151851963e-26	6.00543184224203e-26	49.2943636466513	SLC2A10	ccRCC	QN
Q9NRA0	-1.08291280196098	17.5925346464578	-20.1153871862604	2.24992552050425e-49	3.73281423917374e-48	101.727922878214	SPHK2	ccRCC	QN
P08567	1.08273216949508	20.9935819891221	19.574115247926	7.88449308116248e-48	1.11316304127777e-46	98.1758829775079	PLEK	ccRCC	QN
Q9BXJ4	1.08231586932058	19.9672781422186	10.3409690943968	3.01265887108416e-20	9.41990221350406e-20	34.8257077713115	C1QTNF3	ccRCC	QN
Q16134	-1.08082345262027	22.0683076310742	-21.196029392422	2.05502692325065e-52	4.63960087327212e-51	108.71714146139	ETFDH	ccRCC	QN
A0A0B4J2D5	-1.07739262442147	25.0673141083242	-17.562001916456	5.73670534183744e-42	5.34003508266356e-41	84.6961367834302	GATD3B	ccRCC	QN
Q07002	1.07710039952608	19.5836168120415	21.7307251322508	6.78480040520246e-54	1.8099347817773e-52	112.123271774742	CDK18	ccRCC	QN
O00762	1.07698811046323	15.6361620026476	9.4767152832484	9.39473774116566e-18	2.66688480767842e-17	29.1213837176355	UBE2C	ccRCC	QN
P53779	-1.07587168287624	13.8894395891655	-21.2032227664875	1.9624071745075e-52	4.47031944449046e-51	108.763196761997	MAPK10	ccRCC	QN
Q9NZ56	-1.07528979007882	14.8773977989807	-23.4038668784317	1.97583359172798e-58	8.9017889419318e-57	122.55180412811	FMN2	ccRCC	QN
P24557	1.07522394769408	18.2859187096865	25.1135393045734	6.58718343789891e-63	5.25781720551034e-61	132.842557078253	TBXAS1	ccRCC	QN
P30048	-1.07500592342915	26.156308931972	-19.7570799291562	2.36066693707123e-48	3.56102391980522e-47	99.3802978760932	PRDX3	ccRCC	QN
Q9NYJ1	-1.07391318990474	23.130963976615	-16.5075338067436	7.88373535023969e-39	6.03150379210413e-38	77.481137086788	COA4	ccRCC	QN
P00414	-1.0729709728064	22.6048831379554	-15.412581044438	1.55678367489879e-35	9.75950285247315e-35	69.9059418245562	MT-CO3	ccRCC	QN
P25713	1.07209208007482	21.6022688034771	5.8435567388327	2.12515281979267e-08	4.00943125520907e-08	7.8669909536412	MT3	ccRCC	QN
Q9UJ83	-1.07208945861669	19.8718635396417	-18.3515477024008	2.73599648928658e-44	2.98223617332238e-43	90.0344602052372	HACL1	ccRCC	QN
P33991	1.07118075265046	18.7450540650446	19.4392607984326	1.92238667937606e-47	2.65132432229049e-46	97.2857655632706	MCM4	ccRCC	QN
Q9HD89	-1.07038042410458	20.4508802520151	-12.2492233352418	6.21539058568642e-26	2.47273996731174e-25	47.855988212881	RETN	ccRCC	QN
P00740	-1.07000554212105	23.2314143911721	-17.669195016045	2.76677991844217e-42	2.62857057481239e-41	85.4243245872542	F9	ccRCC	QN
O43852	1.0693449327256	23.2162132854032	22.2185299582755	3.11513044949713e-55	9.6274626117538e-54	115.199923125988	CALU	ccRCC	QN
Q9P0J0	-1.0690523883346	22.7771665520409	-23.3962973832915	2.0697977492385e-58	9.23383309388794e-57	122.505417956892	NDUFA13	ccRCC	QN
P35354	-1.06836610883236	13.2333011474492	-12.0764212675969	2.06546764534526e-25	8.01287620392838e-25	46.6595447577584	PTGS2	ccRCC	QN
Q8NB16	1.06818577478549	18.462993072973	24.6774883859098	8.81824782818455e-62	6.33975732158204e-60	130.253126940546	MLKL	ccRCC	QN
P61960	1.06784044482932	24.5364464355871	22.8807361728256	4.98417121239215e-57	1.93580626743369e-55	119.328981013081	UFM1	ccRCC	QN
P62760	-1.06756790300399	16.6586988450028	-13.1487006706892	1.16766544899174e-28	5.20519993686422e-28	54.1125721703317	VSNL1	ccRCC	QN
Q99523	-1.06627352135516	19.738324755664	-18.663464164957	3.36767606010052e-45	3.94660488106809e-44	92.1265774540467	SORT1	ccRCC	QN
Q99972	-1.06519470618828	17.2566997770803	-10.6610677768178	3.46436482556836e-21	1.12594633654333e-20	36.9763340859679	MYOC	ccRCC	QN
P08263	-1.06480924882831	27.4862626255024	-8.42620533320366	7.8924066586036e-15	1.98376707905442e-14	22.446331184201	GSTA1	ccRCC	QN
P17927	-1.06430499826509	14.3827650735626	-16.2215360183105	5.67949571207093e-38	4.08609283415636e-37	75.5096597048487	CR1	ccRCC	QN
O75781	-1.06417414799027	20.2571879510999	-20.3157006100773	6.08489492790938e-50	1.06532953167906e-48	103.033913815901	PALM	ccRCC	QN
Q14435	-1.06381427673085	17.3588638227174	-19.3853211315421	2.74730870049343e-47	3.76853427562948e-46	96.9291670649594	GALNT3	ccRCC	QN
Q9UL46	1.06369988355689	24.0358306125792	23.3299819449766	3.11053351896347e-58	1.35911544317813e-56	122.09872405296	PSME2	ccRCC	QN
Q7L8L6	-1.06316788275196	17.9775332489607	-20.6962565568253	5.13994124366244e-51	1.04625671459852e-49	105.502060020475	FASTKD5	ccRCC	QN
Q9NWS8	-1.06289380656331	19.4935917236249	-19.0922689325199	1.92223542019467e-46	2.44181709956308e-45	94.9862035011754	RMND1	ccRCC	QN
P62861	1.06146079493143	23.4855842785245	15.9137082036859	4.7864427740639e-37	3.28060651796388e-36	73.3817214932629	FAU	ccRCC	QN
Q9NWR8	1.06098812966436	14.7131942905865	6.1306192749471	4.79464253458723e-09	9.35038310371503e-09	9.32301576146417	MCUB	ccRCC	QN
Q96AZ6	1.06032724772368	19.0753831571688	14.4775563203104	1.0639573586082e-32	5.75524852946176e-32	63.3920869284279	ISG20	ccRCC	QN
P19440	-1.05867179300788	23.2691081536639	-15.6234634897919	3.5903412532883e-36	2.34203920750215e-35	71.3702157077675	GGT1	ccRCC	QN
P19404	-1.05839754513005	23.7758407275113	-22.1527719771667	4.71091968052352e-55	1.43407185589991e-53	114.786904210046	NDUFV2	ccRCC	QN
Q9H2F3	1.05816412248091	20.2871341185026	17.4174171066372	1.53650319103194e-41	1.39565706518734e-40	83.7123121061548	HSD3B7	ccRCC	QN
Q8TDN6	1.05757002060842	20.7694204340565	28.3933986512623	4.70483831118196e-71	1.16324258440126e-68	151.556638578789	BRIX1	ccRCC	QN
O43439	-1.05662108934319	13.4310908953713	-5.04629289133413	1.03188715250007e-06	1.7795576837178e-06	4.08930690831878	CBFA2T2	ccRCC	QN
P28845	-1.0560578081348	16.8152665749129	-9.87567270845931	6.76133134243903e-19	2.01113896180471e-18	31.7342933211152	HSD11B1	ccRCC	QN
Q719H9	-1.05531750713904	17.8385709151132	-22.4772825306866	6.15058743671298e-56	2.05770643055972e-54	116.819873720971	KCTD1	ccRCC	QN
Q13287	1.05527444173488	20.2524165500004	27.4080635893763	1.14722902354861e-68	1.87571945350198e-66	146.074406348083	NMI	ccRCC	QN
Q7L3S4	-1.05441171564276	12.8533853477764	-7.10039883523275	2.28627703373015e-11	4.97232145267592e-11	14.5734840753665	ZNF771	ccRCC	QN
Q13075	1.05417432641288	17.2362950101075	15.7769496735273	1.23621440654544e-36	8.29351782869034e-36	72.4345158322628	NAIP	ccRCC	QN
Q9Y2J2	-1.05306983989008	21.0676404806639	-24.3289434451474	7.13568373252774e-61	4.52583739519828e-59	128.166005878255	EPB41L3	ccRCC	QN
P43490	1.05284263679549	22.0140282120482	16.3261713022674	2.75592606340631e-38	2.02587545357141e-37	76.2315935260949	NAMPT	ccRCC	QN
O15335	-1.05061430211272	16.9516152901238	-12.7385930936758	2.05208232314499e-27	8.7001081178255e-27	51.255013310531	CHAD	ccRCC	QN
Q9BUR5	-1.05056413234766	21.4974878647259	-19.2029783454351	9.2074876716831e-47	1.19508710022857e-45	95.7213175284331	APOO	ccRCC	QN
P04233	1.05020489283963	22.0675118358986	15.72496935675	1.77355765024837e-36	1.17583740356885e-35	72.0742177408771	CD74	ccRCC	QN
P09622	-1.05007377114769	24.0675620417366	-21.3617505507864	7.11370006161242e-53	1.7128640742177e-51	109.776565290195	DLD	ccRCC	QN
Q15628	1.05006067361283	21.7206750954675	30.6419276106188	2.58149264834598e-76	1.18112373348861e-73	163.632496808969	TRADD	ccRCC	QN
P18124	1.0495719106328	22.969438638838	19.9726311603682	5.72971588853355e-49	9.14679212001018e-48	100.794351784172	RPL7	ccRCC	QN
P01920	1.04836483970592	20.3361057545274	19.4469575153876	1.82694517486785e-47	2.5231257816942e-46	97.3366227785532	HLA-DQB1	ccRCC	QN
Q02318	-1.04705962979848	21.2503948797985	-18.4732862815961	1.20647848938813e-44	1.34989762107367e-43	90.8521740842754	CYP27A1	ccRCC	QN
P43155	-1.0467112494897	21.8291117527511	-19.7324725453548	2.77573602234347e-48	4.15009381393743e-47	99.2185328643123	CRAT	ccRCC	QN
P49207	1.04592277292033	23.4883936553138	12.1630182982404	1.13178818616535e-25	4.44343022585521e-25	47.258840256564	RPL34	ccRCC	QN
Q99848	1.04515537165208	19.7743079096834	25.3885716391298	1.29835661266779e-63	1.10600344391709e-61	134.463426277818	EBNA1BP2	ccRCC	QN
A0A0C4DH24	1.04459481662072	14.7461149123018	3.20522120220749	0.001577930065731	0.00221820511389754	-2.89546189889402	IGKV6-21	ccRCC	QN
P56282	1.04454891876419	12.1123143373056	4.21231817085722	3.86616057108195e-05	6.06582103529758e-05	0.601806846736135	POLE2	ccRCC	QN
O94813	-1.04452505885977	16.438874092251	-20.0059141877364	4.60672932502047e-49	7.45981072966973e-48	101.012220355054	SLIT2	ccRCC	QN
Q6P179	1.0442034090414	19.5105523236651	7.48190592749391	2.47580697654248e-12	5.60081573782885e-12	16.7647518058562	ERAP2	ccRCC	QN
Q9UII2	-1.04320447336572	26.1682899147545	-11.4255406720118	1.86159214778092e-23	6.63069557345579e-23	42.1768491097558	ATP5IF1	ccRCC	QN
Q9BSH4	-1.04289086308104	22.1118981399093	-22.0457486638791	9.24606538631499e-55	2.74056622283845e-53	114.113549768616	TACO1	ccRCC	QN
Q9ULM6	-1.04209311222042	12.6054863530612	-5.06634892823657	9.40382518597672e-07	1.62728876596528e-06	4.17924981271532	CNOT6	ccRCC	QN
Q4G176	-1.04150781885819	20.5652252569407	-21.2117320962872	1.85823336558515e-52	4.2521245207532e-51	108.817669296785	ACSF3	ccRCC	QN
P14210	-1.04063771596146	18.1426433218891	-13.6501457765181	3.48993733474982e-30	1.68785757454003e-29	57.6130604818081	HGF	ccRCC	QN
P16050	-1.04052658024443	10.6107776635379	-2.39423295805495	0.017606387006957	0.0226837754307986	-5.08451839286422	ALOX15	ccRCC	QN
P49914	-1.04045276473013	22.6086817997423	-17.078263960729	1.56065207044022e-40	1.33066827578144e-39	81.397469855076	MTHFS	ccRCC	QN
P15153	1.04034822153184	21.4700095899853	12.7165068616884	2.39420130782612e-27	1.0120941892174e-26	51.1013203847426	RAC2	ccRCC	QN
Q9H0W9	-1.04022321560614	24.971965900901	-17.1733228696367	8.14130993974523e-41	7.05371443241003e-40	82.0472586823421	C11orf54	ccRCC	QN
Q92686	-1.03991425487516	19.2761390404208	-9.63482060811294	3.32538482413383e-18	9.63401713696617e-18	30.1523610368822	NRGN	ccRCC	QN
Q71DI3	1.03973764783612	18.7457733815373	13.6212923705474	4.27143649593877e-30	2.05796348666023e-29	57.4115294513325	H3C15	ccRCC	QN
P46019	1.0395352718429	20.5790131034543	23.8451512738566	1.33310032979728e-59	7.18810534210372e-58	125.243460188258	PHKA2	ccRCC	QN
P25940	1.03913201299678	16.1226198971565	12.87054753103	8.16442122112537e-28	3.52632032034716e-27	52.1737219410222	COL5A3	ccRCC	QN
O75154	-1.03881028833568	19.6464733889227	-17.0701693736335	1.6496301952307e-40	1.4028776249206e-39	81.3421037579443	RAB11FIP3	ccRCC	QN
Q14117	-1.03871209368701	22.9605788440433	-16.9542707987835	3.65114582310543e-40	3.03623176446429e-39	80.548787207555	DPYS	ccRCC	QN
Q13303	1.0386893966653	19.6475142720321	21.0282003866486	6.03771802850388e-52	1.30499675170456e-50	107.640841073672	KCNAB2	ccRCC	QN
Q96CU9	-1.037851205282	19.6075522900995	-18.6870799173429	2.87492165398419e-45	3.39662946461978e-44	92.2845695164522	FOXRED1	ccRCC	QN
Q9HAT2	-1.03784762927505	21.0514534626463	-23.4342047116191	1.64025766169672e-58	7.42289817706235e-57	122.737642762351	SIAE	ccRCC	QN
Q9Y6C9	-1.03776252348875	23.0744867297247	-17.9827999075143	3.29711421637578e-43	3.33894573540473e-42	87.5486415092261	MTCH2	ccRCC	QN
Q5TEU4	-1.03717504415003	19.4830775138355	-18.186718130062	8.31016466654136e-44	8.79333394830165e-43	88.9249481141652	NDUFAF5	ccRCC	QN
P69905	1.03706919367756	29.1033906351673	9.96646895302647	3.69690535107235e-19	1.10743290614127e-18	32.334025709011	HBA1	ccRCC	QN
O75128	-1.03667161696074	18.1468728635907	-19.6967067635867	3.51295381510729e-48	5.1759902360091e-47	98.9832921931057	COBL	ccRCC	QN
Q9NYF3	1.03552354057513	13.2373146980403	3.80428330757616	0.000190448309203022	0.000285545704835236	-0.914141595564376	FAM53C	ccRCC	QN
P00813	1.03488762631012	20.0628040335793	18.8929142393932	7.25898933754354e-46	8.86558733911793e-45	93.6591595791916	ADA	ccRCC	QN
Q9HC98	1.03418211692931	19.37126016862	20.3833253026008	3.91730548017777e-50	7.05323723846573e-49	103.473750788161	NEK6	ccRCC	QN
Q14691	1.03353003817904	16.6916341999089	12.8964154919943	6.81433957592724e-28	2.95200684962284e-27	52.3539114186599	GINS1	ccRCC	QN
Q14192	-1.03308679518532	22.3452764203839	-10.1399434920483	1.16115173939158e-19	3.54429243667945e-19	33.4847206835099	FHL2	ccRCC	QN
Q9UGT4	-1.03261749838622	20.7260693703945	-19.0133701937801	3.25066670277424e-46	4.06814918099043e-45	94.4615064389525	SUSD2	ccRCC	QN
Q86VD7	-1.0316400347632	19.7303886795324	-14.2430273671723	5.49175362074085e-32	2.86515215920998e-31	61.7545680472325	SLC25A42	ccRCC	QN
Q92506	-1.03147495011941	23.275114885994	-20.5028690487327	1.80072671398995e-50	3.4119563924703e-49	104.249958383728	HSD17B8	ccRCC	QN
Q99447	-1.03123125749907	21.2267004522828	-24.0442671287215	3.98130958673183e-60	2.29309859549435e-58	126.449898658055	PCYT2	ccRCC	QN
P27824	1.0311687716543	23.5869576297015	15.3145245065019	3.08172105058681e-35	1.88871863904465e-34	69.224359572347	CANX	ccRCC	QN
P62753	1.03071804231945	23.4808645521743	17.1619848307632	8.79802408405302e-41	7.60320291048981e-40	81.9697952205694	RPS6	ccRCC	QN
P31949	1.02921137821131	27.103717805398	14.059672391754	1.98259164385881e-31	1.00992620571843e-30	60.4738735514395	S100A11	ccRCC	QN
P49419	-1.02903216863277	23.9114795082609	-16.6518278123728	2.91764083862165e-39	2.29094695438479e-38	78.4736150079307	ALDH7A1	ccRCC	QN
P13073	-1.0281029714751	24.4454037576244	-15.3424923812215	2.53621581394519e-35	1.56575028659941e-34	69.4188060857062	COX4I1	ccRCC	QN
Q86YB7	-1.02791038942756	22.4562352517636	-15.9413508510084	3.95165695443717e-37	2.72503037735575e-36	73.5730459164314	ECHDC2	ccRCC	QN
P02751	1.02603902888298	22.40116024013	13.570471602245	6.097294048774e-30	2.9168603007278e-29	57.0565857580343	FN1	ccRCC	QN
Q9HCE9	1.02560083089844	11.2470180623907	2.91488196000775	0.00397624201075593	0.00543206257771429	-3.74617595531746	ANO8	ccRCC	QN
P11177	-1.02530771858469	23.3051182884392	-21.4619894035101	3.75081784625585e-53	9.41139616522166e-52	110.415745539453	PDHB	ccRCC	QN
P68871	1.02445740404141	28.5883406647365	9.95648694854873	3.95093211399325e-19	1.1817822024063e-18	32.2680048252167	HBB	ccRCC	QN
P07205	1.02296534031696	21.1120552711388	21.8802145354824	2.63103347830874e-54	7.30706475879881e-53	113.069260107281	PGK2	ccRCC	QN
Q9Y6M1	-1.02252740205229	18.6994945475941	-15.3669047972365	2.13967595763515e-35	1.32903769500904e-34	69.5885046391094	IGF2BP2	ccRCC	QN
Q9NPJ3	-1.02206778249127	24.2875252506337	-16.4869715220195	9.0845790293269e-39	6.90488819784588e-38	77.3395838486944	ACOT13	ccRCC	QN
P16083	-1.0218914068376	24.2261525931994	-12.6319102757498	4.32087625979235e-27	1.8106954380122e-26	50.5128571171334	NQO2	ccRCC	QN
Q13219	-1.02185233556683	16.0760953993745	-16.771932068633	1.27709685369898e-39	1.02827091389568e-38	79.2985357504026	PAPPA	ccRCC	QN
Q9Y448	-1.02133091132602	13.0476725419724	-4.19441615622073	4.1568546264725e-05	6.50981544083913e-05	0.532575463282313	KNSTRN	ccRCC	QN
Q969Q0	1.02069724672517	23.0035385592876	16.4851244908913	9.20102703761905e-39	6.98657760901456e-38	77.3268671917347	RPL36AL	ccRCC	QN
P08581	1.02035522973034	18.4728318172693	18.6701394749447	3.22038326211699e-45	3.78273755829431e-44	92.1712418929862	MET	ccRCC	QN
Q8IYQ7	-1.02014644912684	19.737907959256	-21.109794913169	3.57380318374511e-52	7.92727415177773e-51	108.164539389406	THNSL1	ccRCC	QN
Q8N6G6	-1.01983613218094	15.3828658270689	-16.0483523840383	1.88271819384109e-37	1.31894363033636e-36	74.3132082121425	ADAMTSL1	ccRCC	QN
P0DP58	-1.01974329381072	16.5631693697777	-20.5034330457782	1.79414301116863e-50	3.40584788468472e-49	104.253616469065	LYNX1	ccRCC	QN
P09936	-1.01970548172078	24.1088241093884	-9.07663724297876	1.26561673392583e-16	3.43771619287411e-16	26.5413409452784	UCHL1	ccRCC	QN
P02753	-1.01930926768356	25.3382893269583	-11.0486434702144	2.47220572021873e-22	8.43796275618089e-22	39.6026992005732	RBP4	ccRCC	QN
P28068	1.01908836140492	20.4491666487382	16.8115659261382	9.72579813382285e-40	7.89354809307944e-39	79.570515336837	HLA-DMB	ccRCC	QN
Q6PCB0	1.01869263501454	23.1134572054108	16.0402424443728	1.99149473831861e-37	1.39226083878178e-36	74.2571337490308	VWA1	ccRCC	QN
P46063	1.01822494882772	21.6970707000021	29.8222055808235	1.99608592828991e-74	6.32322595471087e-72	159.298882657059	RECQL	ccRCC	QN
P49006	1.01822306781435	20.9021775254983	13.4147402254859	1.81426874807784e-29	8.45963307233901e-29	55.9691447195578	MARCKSL1	ccRCC	QN
P31327	-1.01813947215539	17.5855032961134	-13.0812791937577	1.87126160547464e-28	8.28339689724735e-28	53.6423690748473	CPS1	ccRCC	QN
Q9UBW5	1.01813639457644	19.3736709196301	19.7680714769233	2.1959556574196e-48	3.32741442440395e-47	99.4525323893668	BIN2	ccRCC	QN
Q13522	-1.01692347894562	20.358157589824	-10.2934330626813	4.14758302709599e-20	1.29048646855961e-19	34.5079057324154	PPP1R1A	ccRCC	QN
O00204	-1.01631992797162	14.8983572725493	-11.5000846154074	1.11401948928064e-23	4.0173659063813e-23	42.688035708277	SULT2B1	ccRCC	QN
Q8WUF5	1.01443434096896	19.8847277306527	24.5023800214362	2.51626348350574e-61	1.70049086215318e-59	129.206487439571	PPP1R13L	ccRCC	QN
Q96D96	1.01372259217348	18.2844451664282	20.421202727465	3.06167438333867e-50	5.61233150522678e-49	103.719874274699	HVCN1	ccRCC	QN
P19827	1.01236010452647	22.6018161618887	12.3653096271334	2.77084942919747e-26	1.12038694311028e-25	48.6609589472317	ITIH1	ccRCC	QN
P09543	-1.01130098931305	21.9810671827298	-24.0938262039724	2.94940005540548e-60	1.70846104923688e-58	126.749393901158	CNP	ccRCC	QN
P33993	1.01111479993457	18.5168407976	20.0088872162427	4.5178586568055e-49	7.32760531264598e-48	101.031675410005	MCM7	ccRCC	QN
P02462	-1.01006825520114	21.2076960749782	-18.2996833620957	3.87978315089079e-44	4.19737052300746e-43	89.6856378159962	COL4A1	ccRCC	QN
P18859	-1.0089523973265	25.6782319589677	-19.6914308941488	3.63720143538736e-48	5.34352332616257e-47	98.9485792243781	ATP5PF	ccRCC	QN
P01732	1.00867737847349	17.4124262738075	12.6043719105496	5.23611311699473e-27	2.17802538641673e-26	50.3213772625814	CD8A	ccRCC	QN
P01911	1.00827989722797	21.9388709367934	14.150384023038	1.05047688685076e-31	5.42193696639822e-31	61.1075117163102	HLA-DRB1	ccRCC	QN
Q9HCJ6	-1.00813976128154	17.3042311874272	-10.1962543116022	7.96314230461097e-20	2.44910113901218e-19	33.8595612524578	VAT1L	ccRCC	QN
Q9HC16	1.00786664968979	19.0388180850916	19.8254555188772	1.50567356033531e-48	2.31608693188452e-47	99.829427464981	APOBEC3G	ccRCC	QN
Q96BR5	-1.00758750076565	20.3778130308458	-21.4613651681309	3.7657837344776e-53	9.42561721392578e-52	110.411768864664	COA7	ccRCC	QN
B7ZBB8	1.0071271351796	18.4057821766855	14.1417339635061	1.11606350958211e-31	5.75651093719798e-31	61.0470921198796	PPP1R3G	ccRCC	QN
P49736	1.00701092768354	18.2837835645777	19.2983819946127	4.88804886725897e-47	6.4856219067283e-46	96.3537315974446	MCM2	ccRCC	QN
Q12955	-1.0068636592389	19.0350370131413	-24.4006562919472	4.63512400271796e-61	3.01193923176615e-59	128.596688778609	ANK3	ccRCC	QN
Q96C19	1.00666602052766	22.552409814823	22.5384051100932	4.19773154881914e-56	1.42315734817323e-54	117.201314284658	EFHD2	ccRCC	QN
P02511	1.00646416737222	27.2261562099772	11.5922604843496	5.8993889348684e-24	2.16048069482518e-23	43.3209931750049	CRYAB	ccRCC	QN
P05141	-1.00617435434573	24.9926726117522	-15.3631839747049	2.19584293347601e-35	1.36163311124457e-34	69.5626417466376	SLC25A5	ccRCC	QN
Q92777	-1.00445561077746	14.3774359373041	-22.8036061349554	8.04529580290862e-57	3.05450050764362e-55	118.850887239052	SYN2	ccRCC	QN
P61769	1.00400672782198	25.52125977253	15.1755308553185	8.11895526053928e-35	4.87570198318049e-34	68.2575065478964	B2M	ccRCC	QN
Q10589	1.00332095297191	21.4291785399377	16.6832298745559	2.35056745994763e-39	1.86299471004606e-38	78.6894007671335	BST2	ccRCC	QN
P62847	1.00158426205866	23.1407032381447	22.3664209718652	1.23122963856597e-55	3.98753189972629e-54	116.126837840395	RPS24	ccRCC	QN
P15692	1.00140977982782	19.176730568859	12.2600199988243	5.76570767083822e-26	2.29744412968896e-25	47.9308155070655	VEGFA	ccRCC	QN
O60234	1.0011333271881	22.447329879751	19.9713606735777	5.77764207787393e-49	9.2087983873283e-48	100.786032735717	GMFG	ccRCC	QN
Q9ULR3	-1.00104953982827	19.2436503566461	-16.5686298313246	5.17442775860895e-39	3.99795534977279e-38	77.9015505728951	PPM1H	ccRCC	QN
P50053	-1.00027747350612	24.9101205133109	-11.9783660006406	4.07893806295184e-25	1.55795761658413e-24	45.9816819736096	KHK	ccRCC	QN
P04440	0.999741906518377	21.2897355020401	16.0202541456516	2.28722875640718e-37	1.59242018569365e-36	74.1189115848214	HLA-DPB1	ccRCC	QN
P27658	0.999727174625228	17.0448887608144	12.4425411823411	1.61805879326242e-26	6.61114953135879e-26	49.1969963709064	COL8A1	ccRCC	QN
O75995	0.999592934039519	19.6159935588179	19.3477448054062	3.52383180094454e-47	4.77554585109289e-46	96.6805577545933	SASH3	ccRCC	QN
Q16698	-0.999460586897808	24.3571792164237	-19.2146666255681	8.51973087551089e-47	1.11008370032203e-45	95.7988504722669	DECR1	ccRCC	QN
P42768	0.999079688746129	19.7751460022877	18.2513320950555	5.37439578167775e-44	5.77121292784612e-43	89.3602023874294	WAS	ccRCC	QN
Q14554	0.998676750789734	20.9617787473537	20.1808096313518	1.46711417395893e-49	2.46635760885931e-48	102.154973629132	PDIA5	ccRCC	QN
P01717	0.996696496999068	24.4400939594648	8.54240439178483	3.80754563369278e-15	9.71729357722652e-15	23.1680297507973	IGLV3-25	ccRCC	QN
Q9NUJ1	-0.996663392148701	22.7847951198995	-17.5319777815158	7.03795056883186e-42	6.52136242378872e-41	84.4919905956834	ABHD10	ccRCC	QN
Q15392	0.99585483279548	17.9135206672203	10.7091514752138	2.49977263757595e-21	8.19010834748137e-21	37.3009025137288	DHCR24	ccRCC	QN
Q7Z3B1	-0.995780621394289	18.6915464974935	-12.1553121767755	1.19405152741754e-25	4.67700940240787e-25	47.2054864170483	NEGR1	ccRCC	QN
Q96RQ9	0.995743988366534	19.0608099937276	13.2697115492498	5.0070953715742e-29	2.28429008918306e-28	54.9568412592222	IL4I1	ccRCC	QN
Q16666	0.995500360093327	20.7576576456299	21.613593058158	1.42801088914305e-53	3.71172984185721e-52	111.38011615856	IFI16	ccRCC	QN
Q92522	0.994705550282479	21.0268097860831	14.5781113761594	5.26588645170352e-33	2.88698166365163e-32	64.0938710254845	H1-10	ccRCC	QN
P10412	0.994397394807297	25.3785570024113	11.4132374670057	2.02611185966389e-23	7.19645967814047e-23	42.0925412576652	H1-4	ccRCC	QN
Q03112	-0.993726865533141	16.4407713723068	-24.3934104850058	4.84150868666764e-61	3.12601105457005e-59	128.55320257238	MECOM	ccRCC	QN
O95466	0.993644850304982	18.920196420609	18.5975014073527	5.24042077293452e-45	6.02291897678427e-44	91.6849738013369	FMNL1	ccRCC	QN
Q8TD55	0.993579656907325	20.2391160715895	23.7852397764701	1.91957268414444e-59	1.00302620098825e-57	124.879473130859	PLEKHO2	ccRCC	QN
P24311	-0.993356343070374	25.1248709286075	-10.663480269426	3.40813415367347e-21	1.10838164631979e-20	36.9926095776149	COX7B	ccRCC	QN
Q6PI48	-0.992911321721405	20.9874499633996	-20.3587192482014	4.5978499601305e-50	8.19128166309002e-49	103.313772922152	DARS2	ccRCC	QN
Q5TEJ8	0.991713029571009	17.5985857363364	20.402608793386	3.45533253288376e-50	6.26595811911318e-49	103.59907394734	THEMIS2	ccRCC	QN
P40121	0.991606579063493	24.5998149046776	16.4052590719681	1.59631979892939e-38	1.19159748171923e-37	76.7767703648299	CAPG	ccRCC	QN
P49961	0.990041731084617	19.3184178161496	20.4837243907948	2.03917664768699e-50	3.82798771807464e-49	104.125763827875	ENTPD1	ccRCC	QN
P54802	-0.989986022370196	19.87687690462	-18.0834670979611	1.66895182722317e-43	1.72458355479728e-42	88.2285778868553	NAGLU	ccRCC	QN
Q9HAW8	0.987367838470478	13.5999638879145	4.54756810395797	9.53857709165298e-06	1.55354363718005e-05	1.94299878941373	UGT1A10	ccRCC	QN
Q92608	0.986715708197028	17.4318779562729	19.8951118365552	9.52810518361391e-49	1.49746360071774e-47	100.286422334122	DOCK2	ccRCC	QN
P16284	0.985679357765839	19.8478227515649	18.0534875437038	2.04389361747004e-43	2.10131334688578e-42	88.0261888725223	PECAM1	ccRCC	QN
Q6YN16	-0.985533793155337	23.3079343205349	-16.9908145960096	2.84172972421576e-40	2.38268107645783e-39	80.7990434969862	HSDL2	ccRCC	QN
P17948	0.985516016101332	19.2765757218161	13.3104683065062	3.76445728386159e-29	1.72905770215246e-28	55.2412776603117	FLT1	ccRCC	QN
O43325	-0.984873520463939	20.6137676824301	-14.3587528863344	2.44308014263797e-32	1.2973024309021e-31	62.5626913775338	LYRM1	ccRCC	QN
Q7L5Y1	-0.984749487231888	21.4991744183099	-15.4243263599544	1.43456066015734e-35	9.02117953598942e-35	69.9875528554404	ENOSF1	ccRCC	QN
Q9NW81	-0.984640099933664	19.7783156947555	-19.706077491477	3.30266860968376e-48	4.88746740092909e-47	99.044939835266	DMAC2	ccRCC	QN
P38571	0.984341869563881	20.8740523020081	17.8435538933478	8.4691240206791e-43	8.35131422155876e-42	86.6065414424972	LIPA	ccRCC	QN
P23276	0.984033090087358	13.2812116176691	11.430343683584	1.80104509886215e-23	6.41954787875023e-23	42.2097665957934	KEL	ccRCC	QN
Q8N755	-0.98367499024843	14.2587497036104	-2.2667014001364	0.0245105162257196	0.0311006512680085	-5.37473792984851	SLC66A3	ccRCC	QN
O95900	-0.980950836312001	17.8746882039296	-15.1730365278143	8.26139474361434e-35	4.95537032639163e-34	68.2401484273599	TRUB2	ccRCC	QN
P40429	0.980544202511112	22.2444921008671	18.4476926024595	1.43292682811957e-44	1.59446534101516e-43	90.6803862829753	RPL13A	ccRCC	QN
P22033	-0.980026456251455	21.5887141045425	-22.456413080575	7.00822229987915e-56	2.32164540698938e-54	116.689528870862	MMUT	ccRCC	QN
P12544	0.979852361670147	19.0031598410001	14.0018170790471	2.97292935460661e-31	1.50457238480515e-30	60.0697170114919	GZMA	ccRCC	QN
Q9NX14	-0.979803797974586	22.1528006861736	-17.7471716642904	1.62888704474878e-42	1.57557518822694e-41	85.9533815449134	NDUFB11	ccRCC	QN
Q5JS37	-0.978658417439043	19.4620094633649	-19.870361889864	1.12095645823126e-48	1.73748251025846e-47	100.124108535419	NHLRC3	ccRCC	QN
Q8NHJ6	0.978266285918606	15.0031472916492	17.3705135090478	2.11596753568611e-41	1.90324426878883e-40	83.3927629379501	LILRB4	ccRCC	QN
P80217	0.978211660714464	20.2765342574134	25.8092317231278	1.10302878340264e-64	1.08557308517986e-62	136.924070695297	IFI35	ccRCC	QN
O75348	-0.978128882513708	25.3703318075475	-16.6741396413093	2.50230128300159e-39	1.98170532076462e-38	78.6269429132041	ATP6V1G1	ccRCC	QN
Q8N131	0.977968062543077	22.4129560071678	16.0167748825245	2.34302719252314e-37	1.63014870628737e-36	74.0948494390775	TMEM123	ccRCC	QN
O15229	-0.976594366763305	20.3179305920919	-10.337371938156	3.08647520943301e-20	9.64475930888484e-20	34.8016441508458	KMO	ccRCC	QN
Q9NRG7	-0.975893359713517	21.5095093335011	-19.3450564082186	3.58717305067436e-47	4.85489629034525e-46	96.6627650459796	SDR39U1	ccRCC	QN
Q9BS40	0.975585276375536	22.4417810614526	17.0616465444542	1.74881402266902e-40	1.48101317859615e-39	81.2838027436787	LXN	ccRCC	QN
P35612	0.975444537764439	18.2536586389358	10.7770212441363	1.57615570138129e-21	5.19431605560894e-21	37.7596617906277	ADD2	ccRCC	QN
P04406	0.972255391604982	26.9199979011306	23.5206377200052	9.65780337729409e-59	4.55354199235489e-57	123.266460902131	GAPDH	ccRCC	QN
Q8IUI8	0.972147050212328	20.180328577441	23.3987616797832	2.03872496121689e-58	9.14449333267949e-57	122.520520061753	CRLF3	ccRCC	QN
Q96PB1	-0.972020139004455	11.6712576494893	-4.65879078809652	5.89325990999208e-06	9.69804800447886e-06	2.40632003267448	CASD1	ccRCC	QN
P19878	0.971694975125999	19.364259458891	16.2696646076716	4.07212297590368e-38	2.96119875227659e-37	75.8418148136585	NCF2	ccRCC	QN
P41271	-0.971360569207764	17.334952927318	-13.0357552095526	2.57275646011434e-28	1.13243735285189e-27	53.3249636788988	NBL1	ccRCC	QN
Q96PE7	-0.970847354218229	21.7744004348569	-18.3370289626404	3.01694835734643e-44	3.28141689897218e-43	89.9368390046753	MCEE	ccRCC	QN
P15498	0.970667352381049	17.6796086468127	19.6005751019164	6.62111009114503e-48	9.4134913034975e-47	98.3502950655081	VAV1	ccRCC	QN
P10321	0.965981441339064	20.6529597853704	10.488026417981	1.11771888760087e-20	3.56411335753698e-20	35.8114956949949	HLA-C	ccRCC	QN
P30740	0.965780991269703	23.2848976489674	22.0144631958306	1.12636935323993e-54	3.30000177277261e-53	113.916442924117	SERPINB1	ccRCC	QN
P36542	-0.965778916240684	25.1003903065099	-17.466090850553	1.10256017667211e-41	1.00599932591585e-40	84.0437178874679	ATP5F1C	ccRCC	QN
P11171	0.965106270402952	20.4641183257542	12.6118291519664	4.97068501785745e-27	2.072720445332e-26	50.3732249727296	EPB41	ccRCC	QN
Q3KQZ1	-0.964487610129822	17.5678302991582	-15.5002273016094	8.45904391481349e-36	5.40664112007972e-35	70.5147841373705	SLC25A35	ccRCC	QN
P50749	0.962526448042574	18.3123221074287	17.3064769955085	3.27630703983519e-41	2.91844678935056e-40	82.9561816793431	RASSF2	ccRCC	QN
Q8TE68	-0.962201750250262	17.7476108220008	-13.4762537847482	1.17939462183755e-29	5.55296018651522e-29	56.3986360810401	EPS8L1	ccRCC	QN
P60174	0.961632838019806	27.2100607828598	20.4212233168386	3.0612644069716e-50	5.61233150522678e-49	103.720008016368	TPI1	ccRCC	QN
Q9ULR5	-0.960325296821242	19.6925206418127	-14.1375662350243	1.14911089836246e-31	5.91596606231602e-31	61.0179808221677	PAIP2B	ccRCC	QN
P03915	-0.960166392240509	18.9469382195478	-16.4748588646376	9.87601686687502e-39	7.49350172002336e-38	77.2561847906382	MT-ND5	ccRCC	QN
A1Z1Q3	-0.960021911941784	18.1667881626186	-15.7843780432672	1.17408180245001e-36	7.89235227548793e-36	72.4859928751941	MACROD2	ccRCC	QN
Q13642	0.958933192687162	23.2252961643487	7.5164186424401	2.01868209560428e-12	4.57896182661458e-12	16.9661507455037	FHL1	ccRCC	QN
P17405	-0.958672738154615	19.0225238753124	-22.6656107522873	1.89843925231568e-56	6.77622489462115e-55	117.993647853132	SMPD1	ccRCC	QN
P36578	0.957466726156792	21.8746111999101	19.8756859175448	1.08243804884326e-48	1.68034831563923e-47	100.159030200832	RPL4	ccRCC	QN
P50151	0.957168866419057	21.6952001214244	21.8648354158561	2.89998746325432e-54	8.0101288596755e-53	112.972066683998	GNG10	ccRCC	QN
P24298	-0.956603298370695	21.8830036041274	-10.8356295829331	1.05777038492109e-21	3.51100798688445e-21	38.1564017334235	GPT	ccRCC	QN
Q99983	0.956542415596481	16.5284092799336	12.1983221325469	8.85505895644266e-26	3.50365857304681e-25	47.5033259268424	OMD	ccRCC	QN
P58546	0.956511506013317	24.8250648285553	26.5938996208616	1.17692271994062e-66	1.51018552051115e-64	141.454596202606	MTPN	ccRCC	QN
P47985	-0.95623892651852	23.2996013208455	-18.3690605611231	2.43176017721082e-44	2.65347178863144e-43	90.1521852329954	UQCRFS1	ccRCC	QN
P18564	-0.954688739169043	16.7810706061267	-9.5570997825031	5.54473356990218e-18	1.58956346714079e-17	29.6447914658934	ITGB6	ccRCC	QN
Q8NHL6	0.954423686106761	17.5960639098608	12.8055569801626	1.28559638208501e-27	5.48719601060875e-27	51.7211397560863	LILRB1	ccRCC	QN
P12107	0.954238166465004	10.8248777822239	4.04644175837913	7.50190773441973e-05	0.00011543235990257	-0.0302090795757257	COL11A1	ccRCC	QN
P27105	0.953736165134774	22.5260837623612	15.7878623845933	1.1460249095833e-36	7.71398041729474e-36	72.5101375680864	STOM	ccRCC	QN
Q96P44	0.953390488126969	16.1178725691437	9.36457516397444	1.95536860899575e-17	5.48314566788104e-17	28.3939282545163	COL21A1	ccRCC	QN
Q9BX68	-0.953176703282281	23.8147945867357	-14.8954601598551	5.73166775834606e-34	3.30688196165931e-33	66.3070160495735	HINT2	ccRCC	QN
P00533	0.952812745220136	19.2548664122988	26.3833309098461	3.95043195480605e-66	4.76732484831773e-64	140.246371983452	EGFR	ccRCC	QN
A0A096LP01	-0.952732950275369	19.5663995367761	-19.5590631828461	8.70829915961137e-48	1.22776117636969e-46	98.0766311964598	SMIM26	ccRCC	QN
O95139	-0.952605111852531	21.994815576137	-16.2954862250507	3.40666153898939e-38	2.49338108452963e-37	76.0199569101705	NDUFB6	ccRCC	QN
A5PLL7	0.952299130227047	14.6653107369061	7.27250480934659	8.45216794938645e-12	1.86869414401157e-11	15.5539150266985	PEDS1	ccRCC	QN
P21397	-0.952031658020346	22.5473526061321	-13.1937447994763	8.52027205583165e-29	3.82845735061904e-28	54.4267895411497	MAOA	ccRCC	QN
Q9BXR6	-0.951974803170703	20.2330815291623	-10.4387708523336	1.55863202845829e-20	4.93128991026271e-20	35.4808789588016	CFHR5	ccRCC	QN
P16402	0.95155456800525	20.3382602794933	12.3943543737161	2.26346009442248e-26	9.20734148361182e-26	48.8625037386616	H1-3	ccRCC	QN
Q96I45	-0.951529005983538	21.2909603406315	-11.0591944198373	2.30009295649698e-22	7.85316345571232e-22	39.6745064001233	TMEM141	ccRCC	QN
P12074	-0.95141289873796	23.9272551120236	-16.2076202871644	6.25315885737316e-38	4.47657283454744e-37	75.4135931155486	COX6A1	ccRCC	QN
Q86TI2	0.950659131045285	19.0127975008077	27.3796138948614	1.34688670509741e-68	2.16720484596387e-66	145.914354670258	DPP9	ccRCC	QN
P00352	0.950275497019117	25.299250694202	16.954924574537	3.63480804647584e-40	3.02512718941918e-39	80.5532652800627	ALDH1A1	ccRCC	QN
Q5GFL6	-0.950128338125991	16.2055876483409	-12.6066609084098	5.15316797813726e-27	2.14440327563126e-26	50.3372915817333	VWA2	ccRCC	QN
A0A075B6I4	0.950073202721498	22.7503170058075	5.93593756411718	1.32270898115635e-08	2.52605518876826e-08	8.33030336835431	IGLV10-54	ccRCC	QN
P46779	0.949807780690492	23.2712845546187	14.2409880203032	5.57071522265062e-32	2.90485289156427e-31	61.7403254829594	RPL28	ccRCC	QN
P20337	-0.948807687198613	14.491557988946	-4.75052309260682	3.93668464888071e-06	6.55381380944387e-06	2.79516823751653	RAB3B	ccRCC	QN
P42704	-0.948459192214152	21.111287542981	-21.1487374645392	2.78329630707269e-52	6.18734093526225e-51	108.414200205748	LRPPRC	ccRCC	QN
O00151	0.947975366586046	23.315921715296	18.6796327014653	3.02196310303883e-45	3.55791405058126e-44	92.234753036936	PDLIM1	ccRCC	QN
Q92665	-0.947632921341029	20.099780391492	-23.8784915163297	1.08850919841276e-59	5.99685746973376e-58	125.445818668817	MRPS31	ccRCC	QN
Q9NNW7	-0.94609135272929	21.1551887244872	-19.5817616497414	7.49640560657311e-48	1.05987985352296e-46	98.2262928589896	TXNRD2	ccRCC	QN
Q9NQX3	-0.945362497435468	20.1608362642716	-18.0338115258536	2.33476986915974e-43	2.39308009743906e-42	87.8933109381005	GPHN	ccRCC	QN
O14737	0.945228328136491	23.2414704831474	26.8038147126073	3.53873922199696e-67	4.78295993245109e-65	142.653574339429	PDCD5	ccRCC	QN
P01871	0.944980271141137	24.1314076122165	7.62244659037068	1.07501720905987e-12	2.46604422906538e-12	17.5880366072409	IGHM	ccRCC	QN
P16278	-0.944750471591522	21.1836751673737	-19.8852721660858	1.01639798193305e-48	1.58267685758146e-47	100.221900705909	GLB1	ccRCC	QN
O14958	-0.944729507602213	13.9874935016249	-6.41471137338432	1.05142778015818e-09	2.11139528674e-09	10.810047514202	CASQ2	ccRCC	QN
Q86Y39	-0.943695656792713	21.7250909069777	-15.649104413257	3.0042898871304e-36	1.96607402103556e-35	71.5481019299718	NDUFA11	ccRCC	QN
Q9UI12	-0.942850158281676	22.3463008226032	-20.4641438643262	2.31585248401796e-50	4.3233511290037e-49	103.99869695949	ATP6V1H	ccRCC	QN
Q9BUF5	0.942617516805882	21.9153248481289	24.4356685090318	3.75562521841667e-61	2.48828580647645e-59	128.806723122602	TUBB6	ccRCC	QN
Q8WV74	-0.941943225054185	20.261541995068	-19.2143087073624	8.540006639121e-47	1.11129714121655e-45	95.7964764812492	NUDT8	ccRCC	QN
P51398	-0.941329436003542	19.7645661594062	-21.9001189876749	2.31973037803132e-54	6.53197412280654e-53	113.195009341873	DAP3	ccRCC	QN
Q02809	0.940836010268253	19.6603451541216	19.8931406543587	9.65221239075489e-49	1.50994563279448e-47	100.273497596172	PLOD1	ccRCC	QN
Q96S86	0.940402365825051	16.9785938178074	13.0583742380013	2.19636255786431e-28	9.69709374959519e-28	53.4826609239309	HAPLN3	ccRCC	QN
P33121	-0.940348780768609	22.3211964340344	-16.9086325579519	4.99378146220249e-40	4.11895546642365e-39	80.2361016458705	ACSL1	ccRCC	QN
P01714	0.940280918909206	25.2232297417698	9.0970799610403	1.10925296198132e-16	3.02434031081351e-16	26.6721157022122	IGLV3-19	ccRCC	QN
P16112	0.940042915306204	18.7696427342565	9.07870518693574	1.24885196067877e-16	3.39308826732799e-16	26.5545644700241	ACAN	ccRCC	QN
O43175	-0.938789451604642	23.0283025142535	-12.3434171304949	3.22706679848294e-26	1.29915711422643e-25	48.50908096785	PHGDH	ccRCC	QN
O60664	0.938368636309935	22.33325754331	19.3119040706668	4.46881704824352e-47	5.95274617845527e-46	96.4432865017319	PLIN3	ccRCC	QN
P36543	-0.938023751227664	24.3888004902853	-18.3926978568478	2.07416771327657e-44	2.27466318560147e-43	90.3110312392332	ATP6V1E1	ccRCC	QN
P34910	0.937841099997858	17.02236098296	16.2747584639116	3.93126580639596e-38	2.86082135530767e-37	75.8769606115162	EVI2B	ccRCC	QN
O60299	-0.937208664143316	16.4096781682741	-24.2194211597197	1.38083891325981e-60	8.23386121394982e-59	127.506992813502	LZTS3	ccRCC	QN
Q53S58	-0.936720760236973	19.8227518792335	-18.5833821122152	5.76098497771349e-45	6.59876889481148e-44	91.590390546606	TMEM177	ccRCC	QN
P09455	-0.936494787363863	22.0270582084168	-13.5575471299317	6.67487963744801e-30	3.19166296626465e-29	56.9663232484947	RBP1	ccRCC	QN
Q9Y399	-0.936311358151826	20.5027611388924	-22.6986779168106	1.54510153549641e-56	5.57391254993848e-55	118.19928227493	MRPS2	ccRCC	QN
B0I1T2	0.936090235419144	18.7734062298183	16.2512518308625	4.62477490140429e-38	3.35106098467014e-37	75.7147587987032	MYO1G	ccRCC	QN
Q9UBP9	-0.933550376874738	20.1509198214734	-17.4959543793895	8.9953217795899e-42	8.25956312316149e-41	84.2469470260412	GULP1	ccRCC	QN
P34913	-0.933383257479477	22.5388692913543	-12.3648062549802	2.78057800853225e-26	1.12387237928594e-25	48.6574664754736	EPHX2	ccRCC	QN
P55042	0.933101211582947	19.6047973554573	15.3943434122923	1.76754919774646e-35	1.10466376187151e-34	69.7792069032475	RRAD	ccRCC	QN
Q9UKS6	-0.933018542434727	19.2816690574809	-21.5813419004022	1.75326814898329e-53	4.5108830523461e-52	111.175198853084	PACSIN3	ccRCC	QN
Q7Z2X4	-0.933009215084628	17.6039358214858	-18.0159948761055	2.63380251122105e-43	2.68600161531668e-42	87.772957772476	PID1	ccRCC	QN
O60880	0.932693315147414	18.0713973691116	9.69036666920985	2.30561565162266e-18	6.72576283755366e-18	30.5160008436701	SH2D1A	ccRCC	QN
Q8WUK0	-0.932688032137147	19.1262567680106	-19.8026698338146	1.74899605683918e-48	2.67818323688502e-47	99.6798171950735	PTPMT1	ccRCC	QN
A0A075B6S2	0.932353470133272	24.014822328384	7.52228554750491	1.94974263219232e-12	4.42456706123428e-12	17.0004376906963	IGKV2D-29	ccRCC	QN
Q12907	0.93178781967131	21.6408077710365	23.1455367826424	9.68579382616565e-58	3.97509684274661e-56	120.964647153356	LMAN2	ccRCC	QN
P06729	0.931313093147303	18.1836446124729	12.7414812015304	2.01111686549777e-27	8.53714056346352e-27	51.2751127118554	CD2	ccRCC	QN
Q75T13	-0.930569009348758	12.2673359822377	-4.93871886016779	1.69048162182588e-06	2.88152214569513e-06	3.611580425021	PGAP1	ccRCC	QN
A0A075B6I9	0.93037916457083	24.2640862578882	8.42226783525375	8.08915937500836e-15	2.03170982617591e-14	22.4219556306884	IGLV7-46	ccRCC	QN
P07195	-0.929631922809868	26.3112307230577	-20.0840602139297	2.76164128535587e-49	4.55940679310301e-48	101.523257674891	LDHB	ccRCC	QN
Q6UXF7	-0.92933859118401	19.2508652179396	-11.1597595773905	1.15538318269265e-22	3.99731034913152e-22	40.3596936397048	CLEC18B	ccRCC	QN
P51178	-0.928835046353985	19.5332586459894	-26.0528767836394	2.67154871171049e-65	2.97598783413288e-63	138.339086619558	PLCD1	ccRCC	QN
O60711	0.928342826024291	19.2744911304286	15.7346917261123	1.65775943594399e-36	1.10194802637142e-35	72.1416189763674	LPXN	ccRCC	QN
Q9Y2Z9	-0.928034334724611	20.0686414853412	-18.5442568544246	7.49062785306374e-45	8.51261149624519e-44	91.3281889160728	COQ6	ccRCC	QN
P52790	0.927457065295602	17.5559767717241	14.6690550709414	2.78812746725578e-33	1.54867113071627e-32	64.7283780410352	HK3	ccRCC	QN
O95210	0.926429311923929	20.094196906853	18.9402804291951	5.29174023006875e-46	6.51790652639209e-45	93.9748459376312	STBD1	ccRCC	QN
P52758	-0.926013083462692	24.9375300287689	-14.0893056986964	1.61107811084481e-31	8.25239960062347e-31	60.6808743044324	RIDA	ccRCC	QN
Q96DP5	-0.925645872531543	17.97157541673	-16.5364508690755	6.45898079761606e-39	4.96020366253288e-38	77.6801544648708	MTFMT	ccRCC	QN
Q92947	-0.924729824241911	21.8605417032061	-14.4405474422803	1.37838599672006e-32	7.42438833621212e-32	63.1337462771614	GCDH	ccRCC	QN
P09382	0.923524906749389	26.8327490600974	14.1696405560784	9.1798213744664e-32	4.74774741188602e-31	61.2420138111986	LGALS1	ccRCC	QN
Q15555	0.923509054385011	21.1539405095875	25.2722334318307	2.57771299095378e-63	2.12441273083727e-61	133.778967928528	MAPRE2	ccRCC	QN
Q9Y241	-0.922797662641987	21.1618275649486	-11.7175005084486	2.48370422251916e-24	9.21908081423534e-24	44.1824439388321	HIGD1A	ccRCC	QN
Q6UW63	0.922612880598891	18.0631735269357	17.1417957761677	1.01015581528441e-40	8.69265662100009e-40	81.8318335877253	POGLUT2	ccRCC	QN
P09105	0.921647320579606	19.6796041745112	8.82287764633598	6.44221057491319e-16	1.6962256778674e-15	24.928118315924	HBQ1	ccRCC	QN
P14091	0.921332003386711	15.042578965513	5.43668326622336	1.61753905813821e-07	2.91346720546322e-07	5.88826706229194	CTSE	ccRCC	QN
Q9Y6K5	0.921322307795673	18.6248298324065	19.1313152270367	1.48250876575269e-46	1.8974989088933e-45	95.2456235819863	OAS3	ccRCC	QN
P82921	-0.920748801559785	20.4285988870544	-21.4309528667548	4.57230947806621e-53	1.13047563851603e-51	110.217970284675	MRPS21	ccRCC	QN
Q9UBX5	0.92063620129964	22.6476329984291	7.06598815605069	2.78517419306638e-11	6.03662835046266e-11	14.3791035545166	FBLN5	ccRCC	QN
P43007	0.92055751328969	16.6382441451178	20.8568001233777	1.82141792148943e-51	3.79911799797085e-50	106.538126008962	SLC1A4	ccRCC	QN
P08758	0.920385914688893	25.4435338233975	22.894644397485	4.5722469750406e-57	1.78264875330717e-55	119.415111927409	ANXA5	ccRCC	QN
P30043	0.919712098167032	25.3503577275126	16.8408474146214	7.95354393868735e-40	6.47817109332628e-39	79.7713759933737	BLVRB	ccRCC	QN
P13498	0.919125877547323	22.2808577246424	15.5669190851532	5.31939554907733e-36	3.43675670369643e-35	70.9778136247699	CYBA	ccRCC	QN
Q9UBQ7	-0.918854285919117	24.3007143640075	-16.6556685496378	2.84151741677427e-39	2.23810893969237e-38	78.5000113684295	GRHPR	ccRCC	QN
P12235	-0.918368852817729	22.5623407001189	-14.5992804792008	4.54130721292612e-33	2.50463717178629e-32	64.2415839593429	SLC25A4	ccRCC	QN
P01034	-0.917859906490644	23.2455663822756	-11.2266975774835	7.30109052323928e-23	2.54246494792431e-22	40.816513919357	CST3	ccRCC	QN
P12532	-0.917428296905324	20.9293478145614	-10.4759288744863	1.21287904009006e-20	3.86026839227408e-20	35.7302537421344	CKMT1A	ccRCC	QN
P62241	0.916869810141545	23.3895907313904	20.0636318025964	3.15667888816826e-49	5.19468407294833e-48	101.38973375422	RPS8	ccRCC	QN
P04080	0.9168450371604	25.392130959676	17.0353953842363	2.09344809651936e-40	1.76549778322935e-39	81.1041926361181	CSTB	ccRCC	QN
P61604	-0.915786408265326	26.6556662043874	-13.5175921947011	8.82981098231285e-30	4.19436710064224e-29	56.6872982116316	HSPE1	ccRCC	QN
O75936	-0.915192973008104	24.3802178965684	-10.4277105674638	1.67936988239041e-20	5.30500856895967e-20	35.406698987532	BBOX1	ccRCC	QN
Q6IPR1	-0.91460767341275	20.405517478668	-13.2903439652602	4.33384810249789e-29	1.98608581442229e-28	55.1008274401814	ETFRF1	ccRCC	QN
A4D1E9	-0.914429505071752	18.2464681319482	-18.1470562344815	1.08613499671749e-43	1.14094823437567e-42	88.657573742787	GTPBP10	ccRCC	QN
Q9H4E7	0.91368887384823	17.8001695925025	14.8896348831803	5.96964809443771e-34	3.43831379166563e-33	66.2664179716093	DEF6	ccRCC	QN
Q96GA7	-0.913668032051664	21.3032190555213	-19.8212712417542	1.54766124200043e-48	2.37706697123611e-47	99.8019580278219	SDSL	ccRCC	QN
Q9NRZ7	-0.913428237929132	22.1537325953311	-11.825026476631	1.18038956421448e-24	4.41861484949858e-24	44.923303676752	AGPAT3	ccRCC	QN
P11215	0.913300809360333	18.1446411783685	16.3307597500375	2.66995369098355e-38	1.96410163755445e-37	76.263234823355	ITGAM	ccRCC	QN
Q86YV0	0.913063358171552	17.4253150870681	19.2779414606896	5.59783261515473e-47	7.40799337073414e-46	96.2183186207015	RASAL3	ccRCC	QN
Q9H8M1	-0.913016017123876	18.9565151616098	-17.7047788107219	2.17244170066463e-42	2.08344763667335e-41	85.6658230906183	COQ10B	ccRCC	QN
P27707	0.912967425442105	20.3685276010792	21.1752300843773	2.34824826087529e-52	5.25478865794542e-51	108.583939317343	DCK	ccRCC	QN
P61353	0.912888489112149	23.7509212329928	20.3774637459953	4.06964662368393e-50	7.30581541657467e-49	103.435647946921	RPL27	ccRCC	QN
Q96HY7	-0.912882203243452	20.9625460505875	-13.3632134500603	2.6023136668772e-29	1.20400062259855e-28	55.6094354531966	DHTKD1	ccRCC	QN
P82650	-0.912881652724892	20.5630022079925	-22.7839869284224	9.08842656841348e-57	3.38710956338263e-55	118.729157188399	MRPS22	ccRCC	QN
P24592	-0.912706789112232	19.5198812328568	-10.5943220841416	5.44617394094696e-21	1.75821226877004e-20	36.526428321238	IGFBP6	ccRCC	QN
Q8N8V2	0.910432748451806	15.6996548664996	8.06904492406915	7.2115140296699e-14	1.74304047970347e-13	20.257467304165	GBP7	ccRCC	QN
Q6NTF9	-0.91040552313066	18.2455053339785	-11.3114988974394	4.07865082359322e-23	1.43211927255852e-22	41.3960672382515	RHBDD2	ccRCC	QN
A0A0B4J1X5	0.910197294198049	23.5944037724826	8.19680082480255	3.28490704422435e-14	8.06273673300295e-14	21.0351679339941	IGHV3-74	ccRCC	QN
O75446	0.909526977810373	19.0958117274373	20.2978768738582	6.83444729892402e-50	1.19039161974558e-48	102.917897425313	SAP30	ccRCC	QN
Q99584	0.909477388198692	24.9080058052842	13.451277201546	1.40477668399956e-29	6.57969069720272e-29	56.2242401919483	S100A13	ccRCC	QN
Q9HB19	0.909287772782161	20.1500767454212	21.3486222032211	7.73643377725734e-53	1.84962804717117e-51	109.692760424503	PLEKHA2	ccRCC	QN
Q6ZVX7	-0.909025609007994	16.1821374497487	-14.3635819331766	2.36189737908325e-32	1.25550884802134e-31	62.5964088558153	NCCRP1	ccRCC	QN
Q9Y6H3	-0.908218010562514	18.3940978722835	-16.4610770459202	1.0860842920801e-38	8.21001973811778e-38	77.1612804548068	ATP23	ccRCC	QN
P05997	0.90791471563681	17.0007927885186	12.9768741135398	3.883209196104e-28	1.69599705389514e-27	52.9145354578991	COL5A2	ccRCC	QN
Q8WY91	-0.907899450099308	18.4634040819904	-13.7848180612546	1.35893512029553e-30	6.69039597592801e-30	58.5537878048929	THAP4	ccRCC	QN
Q92754	0.907347825856048	13.3829467112244	2.4175444855266	0.0165493939463314	0.0213844750075158	-5.02984914287533	TFAP2C	ccRCC	QN
P61313	0.906880348370272	23.9438027692221	20.6745390390093	5.9157329710859e-51	1.19696177899995e-49	105.361669876701	RPL15	ccRCC	QN
P02747	0.906661721136629	23.0607862314443	10.4849599080371	1.14111228867132e-20	3.6364210217734e-20	35.7908998726399	C1QC	ccRCC	QN
O00330	-0.905781249204992	21.0407401792085	-18.5783133679734	5.96025115094327e-45	6.8116196073407e-44	91.5564307198311	PDHX	ccRCC	QN
P0DJ07	-0.903920360230323	20.315733173449	-16.7033135014119	2.04720311071824e-39	1.62764689673339e-38	78.8273709106831	PET100	ccRCC	QN
Q6IC98	0.903874523590993	18.0538677361883	12.8649287258191	8.4913240901081e-28	3.66283201282663e-27	52.1345864757018	GRAMD4	ccRCC	QN
Q5SRH9	0.903523707714836	18.1745624517063	14.1411431176601	1.12069005978443e-31	5.77551354145135e-31	61.0429651111204	TTC39A	ccRCC	QN
Q9Y291	-0.903448523048528	21.0054592914332	-19.7859949357744	1.95171089137997e-48	2.97511177532613e-47	99.5702928058814	MRPS33	ccRCC	QN
Q06033	0.90305723183603	20.0409421932081	10.1488499752824	1.09395124377086e-19	3.34420499339722e-19	33.543965804591	ITIH3	ccRCC	QN
P55283	0.902764011882836	14.6390590150875	6.50384116826874	6.47570652446273e-10	1.3168352465091e-09	11.2856452076803	CDH4	ccRCC	QN
O94925	-0.902571327490246	22.0976159351202	-14.436872172908	1.4142897479788e-32	7.60161992325617e-32	63.1080896305362	GLS	ccRCC	QN
P51654	-0.902045263130914	14.1150985895454	-15.7443844431407	1.54984926550529e-36	1.03360671081757e-35	72.208809500933	GPC3	ccRCC	QN
Q9BSY4	-0.901924451954553	20.041167746633	-13.9305263152088	4.8979058550448e-31	2.45914173613616e-30	59.5716891942971	CHCHD5	ccRCC	QN
Q8N442	-0.901879247570903	18.4332370111163	-19.4689273593908	1.57984527831452e-47	2.19683012157398e-46	97.481755674435	GUF1	ccRCC	QN
Q13501	0.901690043561167	21.7194861224976	9.43708531985402	1.21769456774752e-17	3.44317150160574e-17	28.8639362817273	SQSTM1	ccRCC	QN
Q92784	-0.900935986516492	13.6109273981801	-6.60222804291922	3.774987667846e-10	7.74479862152498e-10	11.8155143650802	DPF3	ccRCC	QN
O15091	-0.900870288674156	19.1284204676297	-20.5911921059892	1.01515455378895e-50	1.97896571379973e-49	104.822363189888	PRORP	ccRCC	QN
P26440	-0.900353943894594	23.0409326507893	-18.649308209019	3.70276117876352e-45	4.30940184490538e-44	92.0318448246893	IVD	ccRCC	QN
Q8N0W4	-0.899405434858027	13.6871788500881	-13.0216103273313	2.84023159562848e-28	1.24746220471776e-27	53.2263561281213	NLGN4X	ccRCC	QN
P25205	0.899405272119775	18.9680279651682	18.6441991472083	3.83173842969885e-45	4.44929352369499e-44	91.9976495446933	MCM3	ccRCC	QN
Q96ER9	-0.898894679671017	19.0741028224419	-17.9676051456837	3.65428607148054e-43	3.68959142495999e-42	87.4459272236668	CCDC51	ccRCC	QN
P23786	-0.898880038975747	21.9166568147497	-15.3293422365446	2.77949201198265e-35	1.70865436782705e-34	69.3273841024032	CPT2	ccRCC	QN
Q9UKG9	-0.898705672638911	18.8473070565463	-21.9691459825795	1.49949748372924e-54	4.2958930918838e-53	113.630716571589	CROT	ccRCC	QN
Q96F45	-0.898537795566103	17.219626776422	-20.2751821786575	7.92436308639437e-50	1.3684713561632e-48	102.770121721809	ZNF503	ccRCC	QN
P80748	0.898294862867314	24.6337403514773	7.05148376787571	3.02633042371704e-11	6.54392310264924e-11	14.2973374838069	IGLV3-21	ccRCC	QN
A0A024RBG1	-0.89699308390755	18.2080812679103	-17.7741678440135	1.35609838644915e-42	1.32053499936936e-41	86.1364152583053	NUDT4B	ccRCC	QN
Q9NUV9	0.896970777504713	22.1489129428121	16.8980823521226	5.36882359605365e-40	4.41751337607109e-39	80.1637945728909	GIMAP4	ccRCC	QN
P42331	0.895069274094137	19.2180424487143	19.0780005614119	2.11371989458981e-46	2.66171162378346e-45	94.8913646975794	ARHGAP25	ccRCC	QN
P56181	-0.894914486130524	19.9730482542934	-17.3420064132641	2.57049412901409e-41	2.30389911457258e-40	83.1984539473927	NDUFV3	ccRCC	QN
P07478	-0.894726917719002	17.5717890911655	-9.03620470225682	1.64222038048948e-16	4.44280437603999e-16	26.2830389282993	PRSS2	ccRCC	QN
Q13822	0.89471532438942	17.5515451169451	11.3223570005322	3.78540201958914e-23	1.3323826483533e-22	41.470339047368	ENPP2	ccRCC	QN
Q15198	-0.89361115062405	13.101497558801	-5.25956988181948	3.79395853503715e-07	6.69091121601803e-07	5.05963686525955	PDGFRL	ccRCC	QN
P07954	-0.8934958424896	23.6595601802879	-18.1173647022939	1.32731029030251e-43	1.37999429874836e-42	88.4573125502598	FH	ccRCC	QN
P29279	-0.89341619259875	18.4225987939979	-12.5771920517881	6.32913352320047e-27	2.62514020150095e-26	50.1324303705146	CCN2	ccRCC	QN
Q96NU7	-0.893169127739156	19.7692692918214	-14.6949155239524	2.32703748434849e-33	1.29753459729596e-32	64.9087665737756	AMDHD1	ccRCC	QN
P83731	0.893137725717278	22.7317231904433	14.8966690838213	5.68348185352344e-34	3.28094849368833e-33	66.3154412607502	RPL24	ccRCC	QN
O76041	-0.892294979397267	19.109355612415	-20.1925457070568	1.35885594960134e-49	2.28815992709448e-48	102.231529310518	NEBL	ccRCC	QN
Q9NUB1	-0.891215866105011	21.4514239650282	-16.366631162417	2.08412274056093e-38	1.54774741546272e-37	76.5105496681646	ACSS1	ccRCC	QN
O95715	-0.89033773774123	19.7229028072402	-9.33983247874009	2.29766848627967e-17	6.42345985808522e-17	28.2338588380022	CXCL14	ccRCC	QN
P02810	-0.890310804630904	17.2755978982199	-1.55490749084074	0.12159607994857	0.14282293119695	-6.71400705049263	PRH1	ccRCC	QN
Q9Y6N6	-0.89008656119811	16.5105771516577	-12.1861650724078	9.63595757051495e-26	3.79928828830455e-25	47.4191254715513	LAMC3	ccRCC	QN
O75487	-0.890039756423924	18.4868329282261	-15.92519388247	4.42004158218425e-37	3.04181680370684e-36	73.4612233778781	GPC4	ccRCC	QN
Q96RP9	-0.8897774266215	20.6405481507901	-18.3947203206638	2.0461366037202e-44	2.24964064554356e-43	90.3246198802123	GFM1	ccRCC	QN
O95236	0.8897189752097	19.8497499911083	14.5636103971142	5.82792447151346e-33	3.18993900473715e-32	63.9926807268273	APOL3	ccRCC	QN
Q6IQ23	-0.889402644944756	19.4497667338085	-21.6565523422781	1.08670567935656e-53	2.86873319573892e-52	111.652871838436	PLEKHA7	ccRCC	QN
Q6UWY5	-0.888994073018804	20.51624902259	-8.08262357468085	6.63511081384141e-14	1.60602001718984e-13	20.3398397952635	OLFML1	ccRCC	QN
P01833	-0.888733570426915	21.5361715872471	-6.30848219994532	1.86355448188583e-09	3.70191099017767e-09	10.2487972083772	PIGR	ccRCC	QN
Q9P2P1	-0.888611736324879	9.22134238488938	-1.54710020704374	0.123466959639881	0.144909641063966	-6.7260138601319	NYNRIN	ccRCC	QN
Q9NWU1	-0.888577370213209	20.1701734071145	-19.7851738169907	1.96228060092982e-48	2.98673250024408e-47	99.5648987016234	OXSM	ccRCC	QN
O43704	-0.888330616538298	18.2110638654322	-14.5267373834005	7.54249727493512e-33	4.11730182423357e-32	63.735353536949	SULT1B1	ccRCC	QN
P82673	-0.887642096379164	20.2593514712561	-22.3347971992483	1.50121591427792e-55	4.78547978711801e-54	115.928864037273	MRPS35	ccRCC	QN
P07451	0.88693026453549	20.3051540925584	7.28468212271286	7.87369576127755e-12	1.74346120428289e-11	15.623796665944	CA3	ccRCC	QN
O75394	-0.886772038083148	21.1528853748534	-20.5986140492904	9.67461311194534e-51	1.89327322617355e-49	104.870421274294	MRPL33	ccRCC	QN
Q07837	-0.885617822273588	20.0887374445402	-14.4272165478956	1.51313692218942e-32	8.12429501071722e-32	63.0406836065982	SLC3A1	ccRCC	QN
P61225	0.885336996452725	20.9184819080957	22.5573258728891	3.72992461767884e-56	1.27737317058819e-54	117.319295864838	RAP2B	ccRCC	QN
Q15493	-0.885220612632772	21.6701457752847	-12.380477433494	2.49312244157338e-26	1.01050708477526e-25	48.7662032440692	RGN	ccRCC	QN
P49406	-0.885193339972666	20.6701375446323	-23.8015155677876	1.73847876656373e-59	9.22668023908719e-58	124.978400330243	MRPL19	ccRCC	QN
P30405	-0.884688878103109	23.2753513268321	-13.461235619297	1.31016621250086e-29	6.14583752712688e-29	56.2937723604577	PPIF	ccRCC	QN
Q9BVS5	-0.884496258768515	18.8237685487717	-15.3262292240753	2.84042167635652e-35	1.74399482333289e-34	69.3057407956305	TRMT61B	ccRCC	QN
Q7L8J4	0.884238294552787	18.3379730050188	20.5484089219951	1.33984773077257e-50	2.56749271206835e-49	104.545208934615	SH3BP5L	ccRCC	QN
P09471	-0.883536226952977	18.3044488900748	-12.8588399861674	8.86034949325616e-28	3.81714249099607e-27	52.0921793742982	GNAO1	ccRCC	QN
P55008	0.883215150859392	22.9999206614774	14.83955073844	8.46977911277854e-34	4.85348506875275e-33	65.9173221093338	AIF1	ccRCC	QN
O75648	-0.88264711627351	18.7821420064086	-17.9015834804071	5.71478854662387e-43	5.69064945944265e-42	86.9993761249734	TRMU	ccRCC	QN
O43399	0.882600069404749	23.3542781110803	30.5290986516403	4.6752861373335e-76	1.89573502296599e-73	163.040607527817	TPD52L2	ccRCC	QN
P12694	-0.882485178460673	22.0227240336159	-18.1745636273606	9.02059194599566e-44	9.52518130797479e-43	88.8430268120655	BCKDHA	ccRCC	QN
O75022	0.8822515295517	13.8748766303312	16.5021013667911	8.18460860872497e-39	6.25696662644382e-38	77.4437424467902	LILRB3	ccRCC	QN
P01602	0.88220824546751	24.1719673436236	10.1348556221419	1.20136890271461e-19	3.66484398640324e-19	33.4508837831885	IGKV1-5	ccRCC	QN
Q9BXI6	-0.881611504567257	18.6062426968736	-25.7009490496048	2.07638200342945e-64	1.96712938025835e-62	136.292803329629	TBC1D10A	ccRCC	QN
P15531	0.880974213635511	24.3977026508853	24.606220933037	1.35055673653653e-61	9.57384170508448e-60	129.827623838765	NME1	ccRCC	QN
P14868	0.880392700179019	22.9745512107979	23.7053289042635	3.12398535178799e-59	1.59938583389267e-57	124.393272871921	DARS1	ccRCC	QN
P35580	-0.879462070658239	21.8566139182073	-13.9218360158385	5.20525728907944e-31	2.60957928483671e-30	59.5109792773867	MYH10	ccRCC	QN
Q9NUQ9	0.878964582488852	21.4736589480893	23.7732437269789	2.06506086661176e-59	1.07351394896633e-57	124.806537461629	CYRIB	ccRCC	QN
P30086	-0.878542493793812	27.1999904994659	-16.4030998360123	1.62028684851199e-38	1.20859807088786e-37	76.7618917922668	PEBP1	ccRCC	QN
Q9P121	0.878234764063214	15.2448299895093	4.02799418749917	8.06591406503899e-05	0.000123810070983192	-0.0991765824544952	NTM	ccRCC	QN
Q9UBR1	-0.878191277165687	20.9374239097814	-9.16341508785013	7.22525423154892e-17	1.9843511824766e-16	27.0972792096743	UPB1	ccRCC	QN
Q8WWC4	-0.877540874880456	21.3097456056849	-17.2361928953984	5.29617992858455e-41	4.63621553851999e-40	82.4766023332214	MAIP1	ccRCC	QN
Q4KMQ1	-0.87700149748105	18.8978656264525	-17.6738557969969	2.68049692967106e-42	2.55618037404285e-41	85.4559627453215	TPRN	ccRCC	QN
Q13951	0.876784501702538	20.2685267059564	23.8916358486283	1.00494632484999e-59	5.56674365847231e-58	125.525559379133	CBFB	ccRCC	QN
P84098	0.875574938200636	22.4038936700714	16.4922628848214	8.75908617545936e-39	6.68102758168785e-38	77.3760131029807	RPL19	ccRCC	QN
Q86TH1	-0.875302516667936	16.8637866122111	-11.9025969237352	6.89734357141167e-25	2.60986830098545e-24	45.4584460183807	ADAMTSL2	ccRCC	QN
Q9BUK0	-0.875274132044137	19.7821748765741	-17.4814869715563	9.92729318164203e-42	9.09060261809442e-41	84.1485023619059	CHCHD7	ccRCC	QN
A1L390	-0.874494863057468	17.9860827915178	-23.7939558593798	1.820356190774e-59	9.56111435537621e-58	124.932455236911	PLEKHG3	ccRCC	QN
Q9UKU9	0.874209177133693	18.8871316741737	10.9820556555715	3.89691320944656e-22	1.31764540374115e-21	39.1498799859233	ANGPTL2	ccRCC	QN
Q96EF6	0.874171868017115	19.1738262545782	15.5014817061128	8.38554162308728e-36	5.3630432449991e-35	70.5234952808186	FBXO17	ccRCC	QN
Q9NR77	-0.874085122516789	19.8671688341915	-12.9827954541421	3.72574220155504e-28	1.63073612682053e-27	52.9558042562955	PXMP2	ccRCC	QN
O95563	-0.873985077621207	22.6464479946288	-13.0119536591978	3.03862807194096e-28	1.33286770944464e-27	53.1590410765433	MPC2	ccRCC	QN
Q9GZT4	-0.873903939394232	18.7668115526676	-11.9589760743438	4.66603365266202e-25	1.77751157974577e-24	45.8477339197921	SRR	ccRCC	QN
Q9Y2H5	-0.873842788724239	19.5613848856042	-23.9778872172917	5.95321219577978e-60	3.37138056025808e-58	126.048263385709	PLEKHA6	ccRCC	QN
P04792	0.873828157724411	27.1380996484249	16.9607683127331	3.49198814832882e-40	2.91343900079088e-39	80.5932907673778	HSPB1	ccRCC	QN
Q9NRF9	0.873156144609975	18.2987968602392	14.6391898438518	3.4355022628715e-33	1.9030429747939e-32	64.5200330121512	POLE3	ccRCC	QN
Q9BT30	-0.872858059460455	18.8827944373239	-16.4431089053616	1.22940160943826e-38	9.24513658373567e-38	77.0375281668826	ALKBH7	ccRCC	QN
Q96A59	-0.872828771097506	17.6402919474055	-11.0928110572335	1.82748024006955e-22	6.26061750374619e-22	39.9033957746368	MARVELD3	ccRCC	QN
Q9H2U2	-0.87264238785988	23.3509987418886	-17.8177501276923	1.00890166144751e-42	9.91011254078815e-42	86.4317600073217	PPA2	ccRCC	QN
Q9P032	-0.872474249795804	21.1724834646827	-16.240541654093	4.98016799625546e-38	3.59828674112912e-37	75.6408436711673	NDUFAF4	ccRCC	QN
Q96JB6	-0.872250908312317	17.2561402296681	-11.2628127616163	5.69823285163097e-23	1.98908355430383e-22	41.0632232715252	LOXL4	ccRCC	QN
P51795	-0.871366557950743	19.3767061788263	-20.6517057676808	6.85838318033894e-51	1.38217555266592e-49	105.214006510149	CLCN5	ccRCC	QN
P29373	-0.871282178091541	18.9174273196279	-8.48934453751422	5.31411029552579e-15	1.3463918036927e-14	22.8379196414077	CRABP2	ccRCC	QN
Q92835	0.870961372731479	17.6506848331616	18.0615257898569	1.93577886419077e-43	1.99420633600628e-42	88.0804627885053	INPP5D	ccRCC	QN
Q15012	-0.870220398507005	14.3920397794039	-8.35094455689389	1.26249555342665e-14	3.14445145579508e-14	21.9813410600736	LAPTM4A	ccRCC	QN
Q00722	0.870076091720488	18.1584018354713	20.2569702305878	8.9238269553817e-50	1.53323447197804e-48	102.651491742294	PLCB2	ccRCC	QN
P29350	0.869882934478017	21.0445642677981	20.4982971823906	1.85499748958863e-50	3.50822939402238e-49	104.220303867306	PTPN6	ccRCC	QN
P08123	0.869781280237245	20.4843450975883	9.97600067968663	3.4695311133149e-19	1.04147577422781e-18	32.3970883321329	COL1A2	ccRCC	QN
P35321	0.869402816701513	14.8621797725153	1.47805156820274	0.141013822972965	0.164211042329344	-6.8296341875095	SPRR1A	ccRCC	QN
P82933	-0.869185519476982	20.3325806936878	-22.2996509877308	1.8715502069555e-55	5.85552606416911e-54	115.7086919892	MRPS9	ccRCC	QN
Q8TCC3	-0.869021873086666	21.2992809950173	-23.2890615003635	4.00052133371519e-58	1.73304635725944e-56	121.84749272699	MRPL30	ccRCC	QN
Q9NRP2	-0.867673931504417	21.8258364087952	-15.8682479717468	6.56054763845506e-37	4.46038037632588e-36	73.0669777893237	CMC2	ccRCC	QN
P50452	0.867275517284511	18.1965085311193	14.044184123069	2.20971091108859e-31	1.12223644818161e-30	60.3656796239634	SERPINB8	ccRCC	QN
Q58DX5	-0.867255932783458	16.7043860817101	-21.2391956879573	1.55837223636188e-52	3.59845543507982e-51	108.993417593482	NAALADL2	ccRCC	QN
P17661	-0.866707965668102	21.5174555927323	-4.88229338962964	2.18347461119417e-06	3.6932891930044e-06	3.36419570626314	DES	ccRCC	QN
P08729	-0.865996458403327	22.1559885249667	-7.95960581749677	1.40785827191433e-13	3.35562174991666e-13	19.5961085339407	KRT7	ccRCC	QN
Q9Y5J9	-0.865521071421121	21.7461334606728	-19.6532333126297	4.67838596782369e-48	6.75566930994712e-47	98.6971618221651	TIMM8B	ccRCC	QN
Q9NZQ7	0.865516874691235	16.9183240479969	13.5299445826396	8.09817134998455e-30	3.857667433026e-29	56.7735586797401	CD274	ccRCC	QN
A0A0B4J1Y9	0.86485034748663	25.0816805630931	9.33414554127645	2.3844076412295e-17	6.66411366394911e-17	28.1970906310586	IGHV3-72	ccRCC	QN
Q96E52	-0.864052590082437	18.7846055266083	-14.7975056097202	1.13615757625388e-33	6.45584604847846e-33	65.6241998164415	OMA1	ccRCC	QN
O00481	0.8635622159716	16.2704696142976	14.925931191831	4.6331107055274e-34	2.68991083745311e-33	66.5193596022928	BTN3A1	ccRCC	QN
P01709	0.86326298264985	23.6458876308949	6.93454218376054	5.89067899876546e-11	1.25792738593818e-10	13.641758648541	IGLV2-8	ccRCC	QN
Q96KP4	0.863175321809859	25.4071968150379	15.3355524957028	2.6618215607166e-35	1.64129471782142e-34	69.3705598149475	CNDP2	ccRCC	QN
Q8WVM0	-0.862794946301886	17.9014725856481	-18.1338567684781	1.18739362707897e-43	1.23960959811529e-42	88.568557580587	TFB1M	ccRCC	QN
Q8N423	0.861957864085925	14.887716684865	12.9377061164837	5.10619694702446e-28	2.22438841650137e-27	52.6415871413152	LILRB2	ccRCC	QN
A0A075B6H9	0.861604300544684	24.2378773337051	6.85416963862007	9.27629738449296e-11	1.95659231349574e-10	13.1950198589253	IGLV4-69	ccRCC	QN
P41217	0.861570280740388	18.2155456772725	13.7505846968133	1.72712856608515e-30	8.46610361431583e-30	58.3146462752097	CD200	ccRCC	QN
O14521	-0.861550965991729	18.8939062763379	-11.9798982038327	4.03581913673278e-25	1.54206930226386e-24	45.9922680027963	SDHD	ccRCC	QN
Q96JX3	-0.861421385974388	16.3742176792736	-19.7720492010295	2.13923094541717e-48	3.24631498408591e-47	99.4786699145247	SERAC1	ccRCC	QN
Q5T0Z8	-0.861230612733488	15.5384117140896	-13.6571610729476	3.32261955673418e-30	1.60847155905513e-29	57.6620611045638	C6orf132	ccRCC	QN
P33992	0.861207052290965	18.3396218210384	18.2075441130302	7.22075214132718e-44	7.64856472901083e-43	89.065281490107	MCM5	ccRCC	QN
Q96QE5	-0.860922195581225	19.0584851127766	-19.6639540513697	4.35917249021344e-48	6.3607269287702e-47	98.7677425783005	TEFM	ccRCC	QN
P36957	-0.860840643010199	24.3299709793088	-17.5227619902204	7.49385172549702e-42	6.93112910048935e-41	84.4293125910678	DLST	ccRCC	QN
Q96FJ0	0.860817697458938	18.2656433075998	20.951656292526	9.88178393799471e-52	2.10887671114637e-50	107.148826735102	STAMBPL1	ccRCC	QN
Q9NPY3	0.86072711272752	19.8510822925151	13.0482538403587	2.35744068970462e-28	1.03992063844803e-27	53.412100536958	CD93	ccRCC	QN
Q16625	-0.860524286675094	19.216505854813	-14.4216177103675	1.57358931819526e-32	8.4444017567736e-32	63.0015972863445	OCLN	ccRCC	QN
P28039	0.859901058131531	18.0431582505382	15.4803637396156	9.71277487701929e-36	6.16135162254972e-35	70.3768324936825	AOAH	ccRCC	QN
P51648	-0.859763069583213	22.6303598613446	-13.5445357713598	7.31161530726393e-30	3.49282961214583e-29	56.8754561207121	ALDH3A2	ccRCC	QN
Q70EL4	-0.859584200138935	15.6354796672344	-20.0347670494359	3.81335828319549e-49	6.22480079174761e-48	101.200986176545	USP43	ccRCC	QN
Q14573	0.859508050229504	17.005293023089	16.3828133669393	1.8638234046125e-38	1.38719367493075e-37	76.622088756054	ITPR3	ccRCC	QN
Q9H1C4	0.859059720191986	18.6382261424531	16.7162745133206	1.87257543669326e-39	1.49349309219194e-38	78.9163941458699	UNC93B1	ccRCC	QN
Q86SX6	-0.859039865045226	22.1658877588609	-18.1548454400575	1.03048909235395e-43	1.0836170051029e-42	88.7100955643626	GLRX5	ccRCC	QN
Q9Y5K8	-0.858948248441731	22.3944264852661	-18.6540736024813	3.58638469012838e-45	4.18038800636828e-44	92.0637374788457	ATP6V1D	ccRCC	QN
Q5T1C6	-0.858706736262938	19.2282388333035	-10.831336831429	1.08914411264854e-21	3.61277940769575e-21	38.1273246176282	THEM4	ccRCC	QN
O75191	-0.857937393360995	20.7014217915555	-14.4881823015806	9.87736386573522e-33	5.35151456477594e-32	63.4662567259849	XYLB	ccRCC	QN
Q14515	0.857697968520633	19.0682940449217	10.8197551970621	1.17849351796453e-21	3.90787987949182e-21	38.0488900908603	SPARCL1	ccRCC	QN
Q96CM3	-0.857256439165116	17.8542976122191	-17.838981538993	8.73585313173601e-43	8.59760613557359e-42	86.5755751998395	RPUSD4	ccRCC	QN
Q8TEA8	0.857158480681704	22.467318311177	20.0926234005133	2.61116656564983e-49	4.32506462026018e-48	101.579213916224	DTD1	ccRCC	QN
Q96C01	-0.856676642646036	22.3442167934253	-16.5578904182875	5.57183656232579e-39	4.29192304196782e-38	77.8276701239464	FAM136A	ccRCC	QN
Q99732	0.856593907863012	21.8686590901474	15.7416023769827	1.58008188792331e-36	1.0523843691116e-35	72.1895245699444	LITAF	ccRCC	QN
Q13491	-0.856415578202482	14.6653698468232	-14.7256876063633	1.87669707565914e-33	1.05221671769672e-32	65.1233928433674	GPM6B	ccRCC	QN
O43761	-0.856246541223975	16.6543597882496	-10.147413097387	1.10452459926105e-19	3.37550975662023e-19	33.5344067465681	SYNGR3	ccRCC	QN
Q8IXH6	0.855113853634865	16.9489593908797	15.4058105950389	1.63191882975763e-35	1.02178883120773e-34	69.8588951751063	TP53INP2	ccRCC	QN
Q9NRN5	-0.854703710906332	20.0468317996333	-10.7170172444855	2.36974743865031e-21	7.77666875545427e-21	37.3540327379465	OLFML3	ccRCC	QN
O75820	0.854566659889704	12.1323926126917	6.21628672511107	3.0478423511502e-09	6.00534008217755e-09	9.76671131094406	ZNF189	ccRCC	QN
A0A0C4DH43	0.8544587872744	19.6529504739774	5.89212312237556	1.65726243909717e-08	3.15190794467692e-08	8.10993234344867	IGHV2-70D	ccRCC	QN
Q9H4K7	-0.854073791510942	17.3982582287642	-14.9573381319899	3.72084257839883e-34	2.17898216159613e-33	66.7381927956175	MTG2	ccRCC	QN
A0A087WSX0	0.854053151710225	23.4063360328146	7.14253722081747	1.79407920034344e-11	3.91277557097278e-11	14.8122712469781	IGLV5-45	ccRCC	QN
O60783	-0.853694467963535	20.2876193365485	-17.1666743044455	8.52020127942135e-41	7.36939252299439e-40	82.0018358232974	MRPS14	ccRCC	QN
P0DP02	0.853664755549019	23.9807479878902	9.78790978421111	1.20990974604791e-18	3.57055461300951e-18	31.1563237114827	IGHV3-30-3	ccRCC	QN
Q6NYC8	0.853328287227143	19.8611632133894	17.5995778896941	4.44219336785316e-42	4.1579422132897e-41	84.9515171978102	PPP1R18	ccRCC	QN
Q9BX59	0.853159726624032	18.8795915449716	11.3931098566619	2.32710915866984e-23	8.24533573625872e-23	41.9546549106664	TAPBPL	ccRCC	QN
P08648	0.852144847515856	17.8299139127508	20.36083235551	4.53502109389657e-50	8.09357549803337e-49	103.327514216886	ITGA5	ccRCC	QN
P16403	0.851703151459752	21.7206644346554	9.38389482367511	1.7237697076379e-17	4.84174384215168e-17	28.5190250314073	H1-2	ccRCC	QN
Q86WV6	0.85137061914801	19.5233931276616	17.0561617321724	1.81578056633879e-40	1.53388063341469e-39	81.2462803634118	STING1	ccRCC	QN
P83881	0.851319061091935	20.8150566239564	12.3001284348543	4.36174016233936e-26	1.74555704799187e-25	48.208862702232	RPL36A	ccRCC	QN
Q9NRP4	-0.851106096608429	19.8350329503786	-15.0634597739931	1.77411255681275e-34	1.05293787988354e-33	67.47735813842	SDHAF3	ccRCC	QN
O60496	0.851032476207326	18.6604349120616	14.3472645360133	2.64761284372007e-32	1.40150660035459e-31	62.4824756835152	DOK2	ccRCC	QN
O00592	-0.850184667385317	21.7806678849975	-11.8901831233642	7.51690947587493e-25	2.83900563923041e-24	45.3727688914938	PODXL	ccRCC	QN
Q96BP2	-0.84985097724865	20.5882346468165	-22.5959782680285	2.93043486539838e-56	1.0173225421419e-54	117.560175547528	CHCHD1	ccRCC	QN
Q96HD9	-0.849613999953164	22.5258952888934	-14.0547679364378	2.0518630310673e-31	1.04416343102054e-30	60.4396134217798	ACY3	ccRCC	QN
Q9NQ38	-0.848433911887263	15.0713625683578	-8.4501251507189	6.79513495324543e-15	1.71434253412267e-14	22.5945229864278	SPINK5	ccRCC	QN
Q9Y676	-0.848352951821145	20.5958336018726	-23.3561606924127	2.64831840207505e-58	1.17231456951244e-56	122.25933745731	MRPS18B	ccRCC	QN
P55809	-0.848325596667255	22.7477664747201	-9.37721013073403	1.80064181148913e-17	5.05486182305878e-17	28.4757300004572	OXCT1	ccRCC	QN
Q9BXJ7	-0.848235057528395	21.5328006136985	-15.8244899601373	8.88773100128148e-37	6.02641666622009e-36	72.7639065511723	AMN	ccRCC	QN
P01730	0.847975958929259	16.3441186685617	17.2016984216521	6.70497840700562e-41	5.84422752466173e-40	82.2410783320347	CD4	ccRCC	QN
P07996	0.847754562139556	21.7697546874335	8.18239163853613	3.59057657076805e-14	8.79808428761801e-14	20.9471546389767	THBS1	ccRCC	QN
P19823	0.847555891131986	22.6900383705177	9.49156341616491	8.52382583999372e-18	2.4244114068467e-17	29.2179433164622	ITIH2	ccRCC	QN
Q8N697	0.847094979102824	18.1157635668126	14.3558735912065	2.49280730731566e-32	1.32301506147952e-31	62.5425873229047	SLC15A4	ccRCC	QN
P34931	-0.846732588211875	20.6194857765544	-8.52021390631412	4.37767952225206e-15	1.11386890856097e-14	23.0298585082822	HSPA1L	ccRCC	QN
P29590	0.846428914286292	21.5917167401561	22.0308987525337	1.01540653177796e-54	2.99220232925384e-53	114.020006517427	PML	ccRCC	QN
Q9Y3D9	-0.846260585678234	21.2588790078667	-21.4028758655298	5.47000446702808e-53	1.3393583401513e-51	110.038952562492	MRPS23	ccRCC	QN
Q96F15	0.846108520437951	19.9014824260288	15.721344582454	1.81877362249713e-36	1.20502668047408e-35	72.0490873359765	GIMAP5	ccRCC	QN
Q16658	0.845725346794435	22.7794942382996	15.4179015965203	1.50017663408998e-35	9.41045206668946e-35	69.9429118946388	FSCN1	ccRCC	QN
P17677	-0.845312109393209	13.8209274620329	-9.94743926379928	4.19615724639571e-19	1.25439239182286e-18	32.2081819798013	GAP43	ccRCC	QN
P28074	-0.845287249866946	22.5160432560131	-16.577683386717	4.8615397705834e-39	3.76769332220213e-38	77.9638268675813	PSMB5	ccRCC	QN
O14683	0.844958485627213	20.5438458810334	15.4966707684045	8.67096574851882e-36	5.53162868425017e-35	70.4900855688864	TP53I11	ccRCC	QN
A0A0U1RRL7	-0.844491286452168	20.8595028597519	-16.2466332575136	4.77480636589206e-38	3.45730086650342e-37	75.682885144157	MMP24OS	ccRCC	QN
Q9BZF3	-0.844464612806654	17.7253761304875	-14.6203423606564	3.91941312626928e-33	2.16636264236596e-32	64.38853825322	OSBPL6	ccRCC	QN
Q9NZM1	0.844360134403953	19.5467437945699	17.2411362004489	5.1201977092802e-41	4.48603666196831e-40	82.5103463889514	MYOF	ccRCC	QN
Q9P107	0.844280821127288	17.7354938720085	20.4512930525266	2.51759816938139e-50	4.68273259504939e-49	103.915277662782	GMIP	ccRCC	QN
P34896	-0.843409153253063	24.6025590672159	-14.9456654893347	4.0367604404362e-34	2.35717975718328e-33	66.6568655731111	SHMT1	ccRCC	QN
P48539	-0.842905066415049	21.0068842186059	-10.0188906748709	2.60691183338373e-19	7.86730135606159e-19	32.6810902628648	PCP4	ccRCC	QN
A6NFQ2	0.842552275601193	17.8758009955368	17.2457075201777	4.96267590921581e-41	4.35178595949141e-40	82.5415493544065	TCAF2	ccRCC	QN
Q9Y2Q9	-0.84250782060591	20.8241321752124	-21.5972204814075	1.58476735477585e-53	4.08773197846381e-52	111.276104125667	MRPS28	ccRCC	QN
P01023	0.842344731947581	22.8077330093928	8.77070261130909	8.9815755291912e-16	2.35018665821918e-15	24.5988200326198	A2M	ccRCC	QN
Q2NL82	0.842204598367484	20.2279962492681	27.0967921900999	6.67373593758779e-68	1.02502516968678e-65	144.317840810062	TSR1	ccRCC	QN
Q9H008	-0.842018493361138	23.2604750609012	-18.0884000071485	1.61422965998325e-43	1.66973939420921e-42	88.261871151747	LHPP	ccRCC	QN
P47989	0.841871497461929	12.5538642318896	8.72429852742271	1.20618376052857e-15	3.14078725416855e-15	24.3066536484257	XDH	ccRCC	QN
Q8WWP7	0.841541562725741	20.3211247069194	17.3880380048564	1.87747435024342e-41	1.69474242995704e-40	83.5121778293118	GIMAP1	ccRCC	QN
Q9UHK6	-0.841296947123801	21.6405435972781	-12.4868355061628	1.18834213267388e-26	4.88096604494128e-26	49.5045958104012	AMACR	ccRCC	QN
P39023	0.840857108015324	22.8553881084411	18.7242675560074	2.2412422818814e-45	2.66660481354833e-44	92.5332416903638	RPL3	ccRCC	QN
Q14761	0.840226996913298	17.746000544427	11.9307842150107	5.67330124577137e-25	2.15555677392745e-24	45.6530391900845	PTPRCAP	ccRCC	QN
P42126	-0.839939104365474	24.3306200605991	-12.9176942413854	5.87274655926294e-28	2.55064403904235e-27	52.502154048826	ECI1	ccRCC	QN
P26447	0.839800053085092	26.7088230283281	9.13006918492431	8.96408828462895e-17	2.45392824578136e-16	26.883400640812	S100A4	ccRCC	QN
Q7Z3D6	-0.839643299127196	20.9653977058904	-9.52774034179288	6.72354636446725e-18	1.92261183347262e-17	29.4534375982967	DGLUCY	ccRCC	QN
Q9HCM4	-0.838951054764088	19.7703846387062	-26.7076351105288	6.13312156955888e-67	7.97069914751517e-65	142.10490254884	EPB41L5	ccRCC	QN
Q96I59	-0.838427960492851	20.7745997504322	-20.2455776051536	9.61236362902381e-50	1.64317925982149e-48	102.577262151322	NARS2	ccRCC	QN
P98179	0.838218225529928	23.7748259207815	17.7771981103542	1.32848951538962e-42	1.29614034817176e-41	86.1569562138627	RBM3	ccRCC	QN
P31040	-0.837004079241332	24.0549090105218	-17.5268917330602	7.28600635006406e-42	6.74504533064834e-41	84.4574005379508	SDHA	ccRCC	QN
Q96AQ8	-0.836770484376533	20.2507350544572	-17.0339611031637	2.11412695390732e-40	1.78145510654684e-39	81.0943776892488	MCUR1	ccRCC	QN
O75570	-0.836445324190084	18.9766803552854	-18.1857437415505	8.36498899199012e-44	8.84211610133513e-43	88.9183812728315	MTRF1	ccRCC	QN
Q93099	-0.836328252474768	22.846509048898	-13.4298950612776	1.63163414576445e-29	7.61855151341051e-29	56.0749505204398	HGD	ccRCC	QN
P62070	-0.836212559087524	21.0152425195928	-18.9553947369692	4.78427116564224e-46	5.91440936659944e-45	94.0755296760944	RRAS2	ccRCC	QN
Q96LZ7	-0.835974053958488	18.850870873019	-21.5149847639388	2.67535468916766e-53	6.79701014638912e-52	110.753176831671	RMDN2	ccRCC	QN
Q8WYJ6	0.835886557509525	18.3378279475687	11.3932902517765	2.32422256611166e-23	8.23798746596991e-23	41.9558905142402	SEPTIN1	ccRCC	QN
Q9NZM5	0.83530927204518	18.311284869117	15.274660226766	4.06832987590795e-35	2.47246162782248e-34	68.9471438698609	NOP53	ccRCC	QN
Q5S007	0.835010146683274	16.9797816490505	17.0756573866672	1.58876661538578e-40	1.35338883866938e-39	81.3796417565679	LRRK2	ccRCC	QN
Q99650	0.834447606077212	14.5618392421024	16.1807556984814	7.52993452195482e-38	5.36408617351061e-37	75.2280989737076	OSMR	ccRCC	QN
P12429	-0.833521183184711	21.7934659995439	-9.38732528630998	1.68559630971626e-17	4.73583419944394e-17	28.541247744274	ANXA3	ccRCC	QN
P62891	0.833126026539556	24.8136326540007	11.9109843023546	6.50785927107718e-25	2.46617455816484e-24	45.5163415555372	RPL39	ccRCC	QN
B9A064	0.832693706113886	25.6213166931777	7.85425123436825	2.66960441977919e-13	6.28904950111588e-13	18.9637741339301	IGLL5	ccRCC	QN
Q05513	-0.832119904242955	18.860760680821	-20.5636370746269	1.21379646497106e-50	2.33477320026786e-49	104.64388348045	PRKCZ	ccRCC	QN
P30049	-0.832009331361697	25.8224628333676	-14.382081934579	2.07508877397147e-32	1.10828108017644e-31	62.7255764901052	ATP5F1D	ccRCC	QN
P23297	0.831637899265928	26.5951116594671	5.66757655551096	5.17386973439846e-08	9.57246167139938e-08	6.99859488886628	S100A1	ccRCC	QN
Q92556	0.831553789509634	19.7544666233751	21.1699410400659	2.42928089454178e-52	5.42414546871588e-51	108.550059038969	ELMO1	ccRCC	QN
O95202	-0.830918540433782	20.6306741087799	-15.49996999462	8.47420044402585e-36	5.41291555772464e-35	70.5129972735466	LETM1	ccRCC	QN
P28288	-0.830849918201338	20.4052757364221	-12.887853490752	7.23449271553205e-28	3.12867118845343e-27	52.2942677016137	ABCD3	ccRCC	QN
Q8NI35	-0.830728976459955	18.1084572902404	-24.6612526440513	9.7170235399365e-62	6.93672307213636e-60	130.156247917504	PATJ	ccRCC	QN
Q9Y4H4	0.830145421033389	18.854972981666	16.1471925726064	9.49800209125503e-38	6.74710912397002e-37	74.9962872811194	GPSM3	ccRCC	QN
P16949	0.829787340867675	24.0468031590016	14.3483422188685	2.6277195418223e-32	1.39170287332564e-31	62.4900005310162	STMN1	ccRCC	QN
Q96T66	-0.829776738070247	19.8219930244634	-15.9329397890963	4.18893179597403e-37	2.88472837063782e-36	73.514834805326	NMNAT3	ccRCC	QN
P00387	0.829533585539746	23.6630218914851	21.2631304493281	1.33688803160561e-52	3.12979999454644e-51	109.14650891591	CYB5R3	ccRCC	QN
Q92854	-0.828944574188899	18.0389689705885	-23.3167525205977	3.37407892129753e-58	1.46794154614563e-56	122.017525103701	SEMA4D	ccRCC	QN
Q5HYK3	-0.828889640360266	20.4260662144561	-18.2755687635655	4.56433218451921e-44	4.92743720494902e-43	89.5233598638013	COQ5	ccRCC	QN
Q9P2A4	0.828740891235309	20.329139656698	21.0506127573003	5.2273536428518e-52	1.13711767977658e-50	107.784770662459	ABI3	ccRCC	QN
Q9Y375	-0.828622316825133	19.0735493538504	-15.2719040031795	4.1472213322121e-35	2.51738818231342e-34	68.9279745777159	NDUFAF1	ccRCC	QN
Q96KB5	0.828492362671136	15.8352644019264	6.42587576260259	9.8971343636079e-10	1.99180565900126e-09	10.8693881486644	PBK	ccRCC	QN
Q6P087	-0.828264602882228	17.616214973749	-16.7455522615095	1.53105713538706e-39	1.2288460951242e-38	79.1174428339371	RPUSD3	ccRCC	QN
Q9C0E8	0.827854394235931	20.2171907931866	18.305370103332	3.73395651020725e-44	4.04824782288459e-43	89.7238980341991	LNPK	ccRCC	QN
P82909	-0.827585292819428	23.0619097835801	-18.4307917434194	1.60535527988278e-44	1.77658149259517e-43	90.5669093981152	MRPS36	ccRCC	QN
P01861	0.826883820120351	24.1291926864955	6.01602387393507	8.7350688791527e-09	1.68245094485979e-08	8.73602094782787	IGHG4	ccRCC	QN
Q9NZ08	0.826021042774819	20.7205057963007	15.00925342642	2.58976221130099e-34	1.52011693896689e-33	67.0998468987342	ERAP1	ccRCC	QN
Q96S19	0.82567036506121	20.4256906248705	19.4680574669921	1.58896006177711e-47	2.20647782825131e-46	97.4760101799028	METTL26	ccRCC	QN
P17947	0.825604656750155	18.306853546766	17.3198793580278	2.98973170217639e-41	2.67256704276561e-40	83.0475840542916	SPI1	ccRCC	QN
Q9NWQ8	0.825494722588719	17.9158098567973	16.3662065999334	2.0902409453867e-38	1.55115464592862e-37	76.5076230438498	PAG1	ccRCC	QN
Q9BUP3	0.82526978767045	21.3992255420538	14.4559831085726	1.23728569654943e-32	6.68213378045903e-32	63.241498196691	HTATIP2	ccRCC	QN
P46776	0.82526819042258	23.4665601579249	18.4698314369621	1.23481560125944e-44	1.38008001653439e-43	90.8289886321872	RPL27A	ccRCC	QN
Q07020	0.825249917718811	23.9055320777497	21.3630840406413	7.05332984169715e-53	1.70237153822105e-51	109.785076450585	RPL18	ccRCC	QN
P20839	0.825208567468437	18.6088991923574	18.2103535007744	7.08518842739614e-44	7.52856971577722e-43	89.0842089508503	IMPDH1	ccRCC	QN
P09237	-0.824664699226744	20.5280817356269	-4.87129892116954	2.29454994319922e-06	3.87793477395973e-06	3.31625115174792	MMP7	ccRCC	QN
Q9H910	0.824442040601159	21.5326668991777	23.2757356582797	4.34234367237308e-58	1.86518380537483e-56	121.76563289128	JPT2	ccRCC	QN
Q8IVB4	0.823661362682831	17.4631579382799	12.3763218040486	2.56632311681194e-26	1.03976088869395e-25	48.7373672395469	SLC9A9	ccRCC	QN
A2RU49	-0.823622939691061	15.8781440933255	-19.919455890437	8.12103823007895e-49	1.28029493838741e-47	100.446005905225	HYKK	ccRCC	QN
Q9H257	0.823278996100978	14.2228896201282	14.7955330260398	1.15192467233805e-33	6.54177053416854e-33	65.6104464279267	CARD9	ccRCC	QN
P18065	-0.823106878671734	18.840306301798	-9.48614230924177	8.83207770799715e-18	2.50997397605739e-17	29.1826826516666	IGFBP2	ccRCC	QN
Q9BY49	-0.823079195752086	22.0407081924277	-13.642776095933	3.67478873772489e-30	1.77556403404753e-29	57.561585043142	PECR	ccRCC	QN
Q96EL3	-0.823037649148276	23.1743210873233	-20.0033014345797	4.6862765688186e-49	7.56445630224747e-48	100.995122048316	MRPL53	ccRCC	QN
P06312	0.822399017626946	25.9555446696315	9.24107059442346	4.36780315731463e-17	1.2064419783569e-16	27.5965446815437	IGKV4-1	ccRCC	QN
Q5T8R8	-0.822042676708424	20.3695534924807	-9.39606609682945	1.5920873422792e-17	4.47807696689352e-17	28.5978849074865	DOCK8-AS1	ccRCC	QN
Q16864	-0.821898614121235	23.9015445381831	-15.5940576244254	4.40466263720531e-36	2.85851889586109e-35	71.1661678231963	ATP6V1F	ccRCC	QN
P82932	-0.821811610115436	21.124925990838	-20.9568450409388	9.55700145543608e-52	2.04386758974168e-50	107.182201581085	MRPS6	ccRCC	QN
Q6NSJ0	-0.821643258417915	19.5598562443878	-9.86798498156607	7.11537897294533e-19	2.11520811286648e-18	31.6835965940336	MYORG	ccRCC	QN
P30101	0.821569917797092	24.0896501616874	22.584943262585	3.13931124045067e-56	1.08611597421326e-54	117.491425113881	PDIA3	ccRCC	QN
P53985	0.81959031754775	20.2028843669304	10.3976887493088	2.05614533327751e-20	6.471016840557e-20	35.2054579389049	SLC16A1	ccRCC	QN
P25942	0.819396975556703	19.1657404876979	10.5409949850687	7.81338168896762e-21	2.50725704909986e-20	36.1675123398175	CD40	ccRCC	QN
Q9BT17	-0.819313750506371	18.6755763643219	-20.4397899555938	2.7130933929851e-50	4.99140249086933e-49	103.840590361618	MTG1	ccRCC	QN
Q13637	0.81888770106054	20.149703386077	21.9373307876291	1.83338010638632e-54	5.22049835349385e-53	113.429968445373	RAB32	ccRCC	QN
Q9H9J2	-0.818847454905494	20.6721487475589	-22.8344468196088	6.64284441982005e-57	2.53152307833518e-55	119.042144467549	MRPL44	ccRCC	QN
Q6P589	0.818616077021911	19.615679672398	12.9782531129172	3.84595327449775e-28	1.68117414159481e-27	52.9241462818991	TNFAIP8L2	ccRCC	QN
Q9ULW8	0.818583552100577	14.4681442468464	13.2762394987109	4.78348670179404e-29	2.18522779162173e-28	55.0023963495968	PADI3	ccRCC	QN
P31937	-0.818327083293212	23.7688634926314	-14.7722092774948	1.35581566062177e-33	7.66531140642661e-33	65.4478182766376	HIBADH	ccRCC	QN
Q12923	-0.818110402754179	18.3298379549234	-24.3287622120625	7.14347423529373e-61	4.52583739519828e-59	128.164916627382	PTPN13	ccRCC	QN
Q6UWP2	-0.817450020662626	20.2556367578714	-19.464994324277	1.62147758371666e-47	2.24855243038793e-46	97.4557779629638	DHRS11	ccRCC	QN
A0A075B6J1	0.817419513322502	20.7558863663922	4.40380541210109	1.7551442718007e-05	2.81428305650801e-05	1.35756693769628	IGLV5-37	ccRCC	QN
P25445	0.817188474112804	20.1494208488968	13.8338909489599	9.63686862651926e-31	4.77229786355768e-30	58.8966010430582	FAS	ccRCC	QN
Q5VVQ6	0.816691441412768	19.2077224766343	9.37406949013776	1.83792578962916e-17	5.15809903916688e-17	28.4553928817952	YOD1	ccRCC	QN
P49795	0.816645630744407	18.0376438237941	19.2416379576236	7.12280107390908e-47	9.31662380467307e-46	95.9777050912121	RGS19	ccRCC	QN
Q96AN5	-0.815659028887762	18.1476316137621	-12.1754233864461	1.03829669188216e-25	4.08746157887744e-25	47.3447371568702	TMEM143	ccRCC	QN
Q14767	0.815412474305347	19.3173772454505	7.19565871301347	1.32015855061012e-11	2.89851575211931e-11	15.1144687383476	LTBP2	ccRCC	QN
Q92887	-0.815336952822086	18.9182912861731	-10.6874840868707	2.89589419596639e-21	9.43912522974639e-21	37.1545994434228	ABCC2	ccRCC	QN
P46778	0.815234982787558	24.7223580251774	18.6697791058559	3.22816744621637e-45	3.78749229193233e-44	92.1688307844779	RPL21	ccRCC	QN
Q9BYC8	-0.815127153544548	20.597738915698	-17.1931585202358	7.10827535847164e-41	6.19042846295764e-40	82.1827534936331	MRPL32	ccRCC	QN
A0A075B6K5	0.815116162159697	22.6525091435111	7.13597268644871	1.863229340917e-11	4.06009368634473e-11	14.7750174373479	IGLV3-9	ccRCC	QN
Q99643	-0.815034826921661	19.5504371528636	-11.9319594722657	5.62726813894426e-25	2.13886828363247e-24	45.6611541991635	SDHC	ccRCC	QN
P12104	-0.814984166869014	14.2128243663741	-2.23600225146492	0.026489615061454	0.0335028356678677	-5.44235152173171	FABP2	ccRCC	QN
Q6NV74	-0.814060281952877	16.5199807194249	-12.6963584888973	2.75576935722311e-27	1.16200552022771e-26	50.9611333200228	CRACDL	ccRCC	QN
Q96JQ2	-0.813592574277173	19.289732820212	-20.4444438159341	2.63223114299203e-50	4.86027815965578e-49	103.870808821549	CLMN	ccRCC	QN
P08311	0.813336839820884	21.0794714863586	8.54379283804832	3.77442877344488e-15	9.63520132873602e-15	23.1766804641767	CTSG	ccRCC	QN
Q5JPH6	-0.812991605250428	20.3335266477615	-15.5969306983625	4.31755512444751e-36	2.8073801344788e-35	71.1861061038204	EARS2	ccRCC	QN
Q9HBL7	-0.812776271061512	22.1361557637033	-14.0229669020296	2.56366770405557e-31	1.29874560299906e-30	60.2174638925488	PLGRKT	ccRCC	QN
P38606	-0.81228681038516	23.4224303528276	-17.8482150748663	8.20561097211904e-43	8.09934551357067e-42	86.6381072535744	ATP6V1A	ccRCC	QN
O43581	-0.812115698907201	12.8908706344026	-5.51153163894008	1.12174253319372e-07	2.0349148280216e-07	6.244521806622	SYT7	ccRCC	QN
Q8N0U4	-0.811400493706778	19.408740356364	-16.5678179533154	5.20345278635584e-39	4.01426186417725e-38	77.8959656520978	FAM185A	ccRCC	QN
Q9Y2R5	-0.810566111064592	21.7402225956656	-18.8233832709115	1.15499370635734e-45	1.39882571103278e-44	93.1953194001983	MRPS17	ccRCC	QN
P07585	-0.810510360617663	24.0565395056634	-6.58853655122838	4.07057744857565e-10	8.33941867344611e-10	11.7414749434257	DCN	ccRCC	QN
Q5SVS4	-0.810490135571797	18.5931406148422	-13.7137295088462	2.23575564497317e-30	1.09065712093807e-29	58.0571969606801	SLC25A30	ccRCC	QN
P01704	0.810147360153969	23.8477974002834	8.09041860862529	6.32508859019164e-14	1.5313451884111e-13	20.387158017477	IGLV2-14	ccRCC	QN
Q9P0P8	-0.809691278292362	19.5114641591138	-16.1977719913506	6.69387861146608e-38	4.77521797919997e-37	75.3455982262091	MTRES1	ccRCC	QN
Q9UHX3	0.808606963426801	15.3429764688809	15.2535927758365	4.7116776888873e-35	2.84468592806733e-34	68.8006133427324	ADGRE2	ccRCC	QN
O95872	0.808463165998139	13.5360292946355	3.6492139549762	0.000337993847172151	0.000498580271941806	-1.45548927216677	GPANK1	ccRCC	QN
Q9H7H0	-0.808440741299613	17.8605190429096	-20.5662852701226	1.19312254921245e-50	2.29936944512674e-49	104.661040307421	METTL17	ccRCC	QN
Q5ZPR3	0.808338938005406	18.075574376719	22.2369398086251	2.77477840542283e-55	8.60181305681078e-54	115.315456763899	CD276	ccRCC	QN
Q7Z404	-0.808162864246469	16.7800625585655	-13.4688555077348	1.24209833747715e-29	5.83463894671264e-29	56.346977453904	TMC4	ccRCC	QN
Q6PCE3	0.808031744185111	18.8218340155873	22.9887575645991	2.55213046791664e-57	1.01454692365768e-55	119.997295201728	PGM2L1	ccRCC	QN
Q5R3K3	0.807912310484101	15.3290318341412	10.7468056474188	1.9355767971816e-21	6.36519264721841e-21	37.5553318234595	CALHM6	ccRCC	QN
Q5EG05	0.807111902640962	19.5467631280018	14.5375082241435	6.99515545418576e-33	3.8226356247483e-32	63.8105234990464	CARD16	ccRCC	QN
P35542	0.806992610732827	24.4867140061608	6.81825091203905	1.13522783763537e-10	2.38306162561808e-10	12.9963970090353	SAA4	ccRCC	QN
P98095	0.806370462731078	20.3653085472581	8.65524361811318	1.86837099822477e-15	4.83525065330726e-15	23.8731298178187	FBLN2	ccRCC	QN
P82663	-0.806153097231885	21.1789908119882	-21.6333209548392	1.25964001558639e-53	3.29947566873366e-52	111.505400098773	MRPS25	ccRCC	QN
O95363	-0.80575911562504	19.2305190387594	-18.3149512098035	3.50058116690631e-44	3.79929242922154e-43	89.7883521457117	FARS2	ccRCC	QN
O75414	-0.805711059111918	19.0627580685121	-16.788914840707	1.13638988675297e-39	9.18627135726865e-39	79.4150914733704	NME6	ccRCC	QN
Q5W0U4	-0.805627543927976	19.2022747077041	-11.7498441601052	1.98594567911877e-24	7.38229972468903e-24	44.4051752508116	BSPRY	ccRCC	QN
P01137	0.804950823913256	18.9505929439194	16.9873215512446	2.91061544691093e-40	2.43439841463169e-39	80.7751273352967	TGFB1	ccRCC	QN
Q02218	-0.804420062575378	22.5495632491531	-17.295046691012	3.54236291715509e-41	3.14714573980728e-40	82.8782163323289	OGDH	ccRCC	QN
O75112	-0.804407586451116	18.8753597293275	-10.2045685045518	7.53142369332532e-20	2.31984326889209e-19	33.9149589995333	LDB3	ccRCC	QN
Q99685	0.803957762858406	21.8953261695946	16.6533800836133	2.8866319111788e-39	2.26835563438911e-38	78.4842834851159	MGLL	ccRCC	QN
O14561	-0.803952696664979	23.9789053541822	-15.3790304484342	1.96642395214301e-35	1.22442503703156e-34	69.6727838881047	NDUFAB1	ccRCC	QN
Q53QZ3	0.803826010116953	16.9722593830938	14.8114045685363	1.03101695726686e-33	5.86499376869481e-33	65.7211038506957	ARHGAP15	ccRCC	QN
P61956	0.803625052996704	24.2721733340357	7.46846343794583	2.68032583997953e-12	6.04998063680082e-12	16.6864464765105	SUMO2	ccRCC	QN
O95479	0.803469394755254	19.9356387932627	16.654530405094	2.86386566746725e-39	2.25396011421704e-38	78.4921893194647	H6PD	ccRCC	QN
Q9H5Q4	-0.80337827226759	19.072962421749	-16.2455517242573	4.81063787860666e-38	3.47827647471011e-37	75.6754210731615	TFB2M	ccRCC	QN
P01763	0.803207609984721	25.567562748246	7.98916677999612	1.17562307635563e-13	2.81200828811163e-13	19.7743024174855	IGHV3-48	ccRCC	QN
O75153	-0.801473570741759	18.8694489597448	-23.1613768067395	8.78411475857529e-58	3.6196980206373e-56	121.062209795557	CLUH	ccRCC	QN
Q06187	0.801399800478055	17.4849883888829	16.8429982272936	7.83690632331724e-40	6.39120831854118e-39	79.7861271859431	BTK	ccRCC	QN
Q14019	-0.801031192851553	25.8961194533743	-11.553799613393	7.6922112851679e-24	2.79985442720815e-23	43.0567753109981	COTL1	ccRCC	QN
Q9GZT3	-0.800698481194381	23.3479402923798	-17.1473018327315	9.72797666200826e-41	8.37829221943736e-40	81.8694625094398	SLIRP	ccRCC	QN
P15924	-0.800327552379741	18.4099297573298	-11.2099308220437	8.19107202599109e-23	2.84554136831637e-22	40.7020339658179	DSP	ccRCC	QN
P07311	0.800285157129377	21.171225759407	16.5904642047666	4.45182201630941e-39	3.46872557873393e-38	78.0517315573261	ACYP1	ccRCC	QN
Q8IUZ5	0.799962716624123	21.0254627678614	15.3765925721737	2.00009040470252e-35	1.24385990383248e-34	69.655839986495	PHYKPL	ccRCC	QN
A0A0A0MT89	0.799935150486998	24.0404296043496	7.11462420870827	2.10680133919526e-11	4.58789370041297e-11	14.6540030350394	IGKJ1	ccRCC	QN
Q15058	-0.799178967265783	14.6654673814972	-11.1467411768349	1.26318299192173e-22	4.36282316494396e-22	40.2709176227349	KIF14	ccRCC	QN
Q8WY54	-0.799059269308454	14.899603960816	-12.9283868282768	5.44986706819379e-28	2.37104302447556e-27	52.5766528831476	PPM1E	ccRCC	QN
P32942	0.798918270790445	17.7308377123525	11.7035589847704	2.73498673807738e-24	1.01258438874691e-23	44.0864691270344	ICAM3	ccRCC	QN
Q08AE8	0.798606886830029	20.5103796671056	21.0357552811431	5.75137072021774e-52	1.24576164510357e-50	107.689364493798	SPIRE1	ccRCC	QN
Q6P597	-0.798444358722072	16.699391834335	-14.0951797110058	1.54615782937063e-31	7.9294594920754e-31	60.7219060074955	KLC3	ccRCC	QN
Q9UGN4	0.798231254174699	17.577105678587	13.8709399882979	7.43440817596064e-31	3.69968560037864e-30	59.1554222441651	CD300A	ccRCC	QN
A0A2R8Y619	0.797845932663776	21.7117742415536	8.51770789114655	4.44716511744123e-15	1.13098125427751e-14	23.0142648208597	H2BE1	ccRCC	QN
P02652	0.797780514488625	26.9020541952878	7.77687749149695	4.25969990384644e-13	9.92885213274117e-13	18.5021571028357	APOA2	ccRCC	QN
P55268	0.797582584549374	21.1996675198709	13.6379537675362	3.80101276951058e-30	1.8339298640899e-29	57.5279025262731	LAMB2	ccRCC	QN
O60925	0.797256708774338	23.6282787812527	25.6501200583844	2.79565120225985e-64	2.5763196579371e-62	135.995971044775	PFDN1	ccRCC	QN
Q8IYM9	0.797198640025034	18.847816594754	18.7603660715124	1.76026772651823e-45	2.10422570090983e-44	92.7744931971865	TRIM22	ccRCC	QN
P0C7P0	-0.796858856565631	22.2020417205918	-14.6631717498626	2.90519211127889e-33	1.61192843087215e-32	64.6873367556971	CISD3	ccRCC	QN
P19801	-0.796793497910826	21.9866251646466	-7.36871139188915	4.8191156463139e-12	1.07697035508563e-11	16.1078198870067	AOC1	ccRCC	QN
O95319	0.796786884640809	19.7962569449608	15.2630492816128	4.41118154120184e-35	2.66643692803596e-34	68.8663885631896	CELF2	ccRCC	QN
P62269	0.796503143320276	23.8883899280433	20.444581296637	2.62987948380686e-50	4.86027815965578e-49	103.871701472853	RPS18	ccRCC	QN
O60610	0.796372796765493	20.6344795124396	22.63173634841	2.34466822279116e-56	8.2814988761094e-55	117.782850896874	DIAPH1	ccRCC	QN
Q92604	0.795637106487249	18.8160978167102	16.5917595126184	4.41227881731714e-39	3.44055925931876e-38	78.0606398392695	LPGAT1	ccRCC	QN
Q9H7M9	0.795585795457882	19.3663967677107	20.8157551638156	2.37394530364158e-51	4.9111599067377e-50	106.273536367345	VSIR	ccRCC	QN
Q5VWZ2	-0.79461134964329	23.0407745088309	-18.0319996343412	2.3635575348417e-43	2.4201396697667e-42	87.8810728301768	LYPLAL1	ccRCC	QN
Q96HJ9	-0.79391285574922	21.1799146868443	-12.5955993908926	5.56653716373642e-27	2.31262242740967e-26	50.2603887116309	FMC1	ccRCC	QN
P01780	0.793647021460554	25.9845922653174	10.205265978942	7.49628477522838e-20	2.31042379952843e-19	33.919606912245	IGHV3-7	ccRCC	QN
Q13541	0.793080029479125	20.2509116580957	16.2842973600261	3.68048338655912e-38	2.68603744345211e-37	75.9427709455269	EIF4EBP1	ccRCC	QN
Q5TGZ0	-0.792580312566294	23.2360331965144	-9.90170592025189	5.68763143496811e-19	1.69375792762255e-18	31.9060659457431	MICOS10	ccRCC	QN
Q9BZE1	-0.792411707905632	19.3582453918523	-23.1163620994859	1.1596671220889e-57	4.74013936153837e-56	120.784870030543	MRPL37	ccRCC	QN
P09601	0.791853481934606	21.5769393607502	14.903757241273	5.40900452151803e-34	3.12962778736463e-33	66.3648389625635	HMOX1	ccRCC	QN
P05154	-0.791470627457077	20.6783771284111	-10.987508558619	3.75444667728571e-22	1.27074544132371e-21	39.1869378361893	SERPINA5	ccRCC	QN
A0A075B6R9	0.790736784965816	23.2085804681378	6.87413517127385	8.28910601714242e-11	1.75494293433109e-10	13.3057001865787	IGKV2D-24	ccRCC	QN
P04433	0.790409632656253	24.615975081642	9.42130351924902	1.35006405977644e-17	3.81108308937726e-17	28.7615242645021	IGKV3-11	ccRCC	QN
P63218	0.790221875273208	24.1710543829233	14.9367869020555	4.29491409037742e-34	2.49785106908525e-33	66.5950023749981	GNG5	ccRCC	QN
Q8N3R9	-0.789953696685338	18.6281945161317	-23.8470518694487	1.31778001143676e-59	7.14349517429648e-58	125.254999637408	PALS1	ccRCC	QN
Q16853	-0.789899008675405	20.5081650491482	-12.0918563414239	1.85553802862082e-25	7.21780084272038e-25	46.7663201508144	AOC3	ccRCC	QN
O95183	0.7891509789414	20.0678085272055	15.5718680635192	5.13945066922769e-36	3.32685896768589e-35	71.0121646486961	VAMP5	ccRCC	QN
Q9HBM1	0.788948251313256	14.9533123167062	6.50973684259206	6.2704987304201e-10	1.27587405921856e-09	11.3172535492642	SPC25	ccRCC	QN
O15235	-0.788548651969187	22.059930145688	-19.0871069556007	1.98941547338928e-46	2.51506490136836e-45	94.9518954791703	MRPS12	ccRCC	QN
Q9Y3U8	0.788520501794192	22.8014711390638	21.1970142384958	2.04209181375543e-52	4.62068855268723e-51	108.723447272065	RPL36	ccRCC	QN
Q9NS87	0.788142154764882	12.7772459232903	5.15549121392266	6.20454880102704e-07	1.08328472607666e-06	4.58230985542494	KIF15	ccRCC	QN
Q92626	0.788084040416695	18.9408545728531	9.92052962506163	5.01869204112581e-19	1.49674849134723e-18	32.0303610506808	PXDN	ccRCC	QN
O15143	0.787783598364786	23.4988573756482	15.5963782902871	4.33416837301302e-36	2.81637594854058e-35	71.1822725885641	ARPC1B	ccRCC	QN
Q14005	0.787771016678331	19.4652445914937	15.2673667422705	4.2804406417902e-35	2.59204461086184e-34	68.8964176171407	IL16	ccRCC	QN
Q96AM1	-0.786640820148403	15.4480421168719	-21.1872581538285	2.17391628983658e-52	4.88625042795418e-51	108.660975434856	MRGPRF	ccRCC	QN
Q96EH3	-0.786571161359241	18.5825922996014	-12.9250363203809	5.5789945119573e-28	2.42410061584703e-27	52.5533082878745	MALSU1	ccRCC	QN
Q9Y2S7	-0.786286686671314	20.1398069283393	-20.6343799897984	7.67298509503431e-51	1.53414299622017e-49	105.10191885292	POLDIP2	ccRCC	QN
P49418	-0.78621200281933	16.1117440269054	-17.8392904704012	8.71756932510973e-43	8.58794948966349e-42	86.5776674975396	AMPH	ccRCC	QN
P19883	-0.78585030482027	14.0467507614906	-2.69463535974384	0.0076640184021713	0.0102089559188976	-4.34208703139687	FST	ccRCC	QN
P55209	0.785832329829606	22.7462266008301	22.054075989032	8.77300776324849e-55	2.60797594416569e-53	114.165993638054	NAP1L1	ccRCC	QN
Q9BTV4	0.785732253878574	20.5510103056574	15.2701289382029	4.19883785756214e-35	2.54414939402914e-34	68.9156289843697	TMEM43	ccRCC	QN
P46777	0.785207302353825	23.6840413261927	22.4286652557567	8.33720720476379e-56	2.73508962571814e-54	116.51613903588	RPL5	ccRCC	QN
O75061	-0.785149772159034	17.6728880071701	-15.8084494440588	9.93427492928981e-37	6.70911025704269e-36	72.6527814092325	DNAJC6	ccRCC	QN
Q8IX30	-0.784805195397173	16.1582499589473	-11.9618016453113	4.57549733735861e-25	1.7443330766756e-24	45.8672513027882	SCUBE3	ccRCC	QN
Q9UPZ6	-0.784483652450294	19.1316705222773	-12.783655402134	1.49808757051843e-27	6.38072004300224e-27	51.5686631384946	THSD7A	ccRCC	QN
Q96EL2	-0.784229984993143	20.9541451193999	-21.1990508083615	2.0156016514721e-52	4.58120043519567e-51	108.736486726729	MRPS24	ccRCC	QN
P62917	0.784223083987822	23.5813252678988	15.2299249667185	5.55667699860802e-35	3.34688263427745e-34	68.6359740546729	RPL8	ccRCC	QN
Q96EX1	-0.783599169147255	21.0796690510606	-18.3828369471395	2.21645080838033e-44	2.42374992929357e-43	90.2447713322698	SMIM12	ccRCC	QN
P63279	0.78335181411429	24.3588022680289	17.2128334913639	6.2133512355312e-41	5.42037362087605e-40	82.3171181581705	UBE2I	ccRCC	QN
Q8WU39	0.782633328799115	21.7359131849617	6.38520528674108	1.23331500688912e-09	2.46736021804519e-09	10.6535408849817	MZB1	ccRCC	QN
P04211	0.782471221840307	18.0941861225917	8.52159867260893	4.33974647993735e-15	1.10477172443809e-14	23.038476116088	IGLV7-43	ccRCC	QN
P00746	-0.781990350075198	22.0783608198093	-8.94008756952337	3.04493859673614e-16	8.13562007251299e-16	25.6708942925119	CFD	ccRCC	QN
Q15080	0.781723211001321	18.4208256882269	14.2569634332663	4.98131626747181e-32	2.60152514185274e-31	61.851894581696	NCF4	ccRCC	QN
P38117	-0.78150569570165	25.0149633080423	-15.3306529173956	2.75423161144132e-35	1.69415326730465e-34	69.3364965189421	ETFB	ccRCC	QN
P79483	0.781176585252783	21.3254178631431	9.72162323283756	1.87565248163379e-18	5.49522809431265e-18	30.720945287022	HLA-DRB3	ccRCC	QN
P13501	0.780131778257719	19.0992396605253	9.25709633076763	3.93611773573994e-17	1.09017555975945e-16	27.6997821609716	CCL5	ccRCC	QN
P50552	0.779879562855481	23.083340956267	17.4588724357348	1.15816776192334e-41	1.05578656498354e-40	83.9945828773695	VASP	ccRCC	QN
O95807	-0.779389354681829	14.1808337512683	-2.27053276760646	0.0242728145110296	0.0308106086524301	-5.36623811341187	TMEM50A	ccRCC	QN
P52907	0.779370030156052	24.3393182109217	23.6879058149286	3.47432172720459e-59	1.76980901249613e-57	124.287158332923	CAPZA1	ccRCC	QN
P14550	-0.778656104431171	24.962049760717	-15.1105734744733	1.27714101183844e-34	7.60656782432799e-34	67.8053849901222	AKR1A1	ccRCC	QN
Q99674	0.778326923756442	18.5854437117588	8.5130098398757	4.5803915379388e-15	1.16369496290941e-14	22.9850368088435	CGREF1	ccRCC	QN
O94856	-0.778150590228122	16.4061869775007	-17.6593406944348	2.95848150046859e-42	2.80281560469627e-41	85.3574252959179	NFASC	ccRCC	QN
P51580	-0.777696820669945	22.9033023293322	-12.2469785996972	6.31319444113856e-26	2.51066504707029e-25	47.8404319057273	TPMT	ccRCC	QN
P35443	-0.777668622044821	16.3595216045989	-9.2182461667214	5.0650257401258e-17	1.3967400959645e-16	27.4496301429891	THBS4	ccRCC	QN
O75616	-0.777585035820103	17.8128537514811	-16.062893250422	1.70236424239306e-37	1.19424680450785e-36	74.4137377619104	ERAL1	ccRCC	QN
P11831	0.777345670690696	18.4814647575263	8.13624925735571	4.77192097608832e-14	1.16365078024073e-13	20.6658190221019	SRF	ccRCC	QN
P0CW19	0.776937314215836	20.7483005069138	12.3578115662958	2.91934740505635e-26	1.17902090219347e-25	48.6089379976512	LIMS3	ccRCC	QN
Q86T03	-0.776791742328459	17.8619882039352	-14.3781249708301	2.13335070521565e-32	1.13700189793749e-31	62.697949306677	PIP4P1	ccRCC	QN
Q86TW2	-0.775618546759173	17.6997591210765	-15.7814144848361	1.19848577586536e-36	8.04572868208418e-36	72.4654564062789	ADCK1	ccRCC	QN
P47972	0.775598044163308	15.7007189535532	8.91482856129685	3.57980541540107e-16	9.53204294613097e-16	25.5104763799026	NPTX2	ccRCC	QN
Q9UM54	-0.775431206512796	20.6775778659647	-23.6365968268336	4.75231785569636e-59	2.38486366847495e-57	123.974439633129	MYO6	ccRCC	QN
P83110	0.775427356280156	13.9995118671053	4.97324456968152	1.4439809975262e-06	2.47215594864434e-06	3.76403894703067	HTRA3	ccRCC	QN
Q9NZN3	-0.775387275479954	20.0306910403715	-15.7930014183258	1.10586442820128e-36	7.44860312868859e-36	72.5457471886618	EHD3	ccRCC	QN
O14966	-0.775378299606842	21.1200149458077	-13.181876009694	9.25802605541481e-29	4.15443161238335e-28	54.3439900119059	RAB29	ccRCC	QN
Q9BZQ8	0.775283385983048	19.8601219106299	14.9125931066476	5.08534949636757e-34	2.94572501969589e-33	66.4264142199471	NIBAN1	ccRCC	QN
A0M8Q6	0.775174924788896	22.0885414596627	4.93968812482407	1.68303614516815e-06	2.86931338775136e-06	3.61584926000959	IGLC7	ccRCC	QN
O95994	-0.774901210780005	19.615734440567	-8.69246387188421	1.47606415717341e-15	3.83171891453697e-15	24.1066091207883	AGR2	ccRCC	QN
O43490	-0.774866757634946	17.9025772141561	-7.1050246112316	2.22632020262433e-11	4.84400255290897e-11	14.5996566832521	PROM1	ccRCC	QN
Q07092	-0.774709423345115	17.0330322411543	-7.73473334052181	5.48901762429445e-13	1.27347789466901e-12	18.2517297293483	COL16A1	ccRCC	QN
Q9Y279	0.773756939014614	18.6339476159504	9.52512909003689	6.83974740180588e-18	1.9541860037234e-17	29.4364287291455	VSIG4	ccRCC	QN
P08590	-0.773260140222913	20.2863980611376	-15.42115096046	1.46662384349308e-35	9.21137912112102e-35	69.9654895792201	MYL3	ccRCC	QN
Q99487	-0.772934854046554	19.1112220580489	-19.5198915928055	1.12798591126488e-47	1.58371096710417e-46	97.8182190522882	PAFAH2	ccRCC	QN
P01814	0.772696403549414	23.1850026698141	8.15608346416735	4.2231263036434e-14	1.03181083008034e-13	20.7866552764507	IGHV2-70	ccRCC	QN
P00450	0.772564723128777	23.600429565174	8.24347818243439	2.46113313961005e-14	6.06282056773441e-14	21.3207937995139	CP	ccRCC	QN
Q9UGC7	-0.772288727594457	17.7657774759513	-16.0931344511672	1.38076097602399e-37	9.74705711278217e-37	74.6227707562606	MTRF1L	ccRCC	QN
O60245	-0.772149754472933	16.2336684703849	-23.216541258796	6.25191564011925e-58	2.62969580265099e-56	121.401733724134	PCDH7	ccRCC	QN
A1L170	-0.771474494543078	17.103470350746	-14.6903364024897	2.40272699532742e-33	1.33900184450984e-32	64.8768263752941	C1orf226	ccRCC	QN
A6QL63	-0.771029090380351	15.9691737997384	-19.8476363189747	1.30144123305477e-48	2.00802279748496e-47	99.9750093055407	BTBD11	ccRCC	QN
P61981	0.770946777220349	24.9551440934316	24.5244107570396	2.20481631322752e-61	1.50001496424076e-59	129.338381142209	YWHAG	ccRCC	QN
Q8N6Y2	0.770416059563434	16.6114265223222	11.2836514105988	4.93851438508149e-23	1.72805385990925e-22	41.2056509732472	LRRC17	ccRCC	QN
Q9UHW9	-0.770262063635446	16.8925548101437	-15.3575447791064	2.28379447292232e-35	1.41508707652895e-34	69.5234433266316	SLC12A6	ccRCC	QN
P10809	-0.770205989208677	24.7123496635096	-12.6204582494441	4.68027858600606e-27	1.95564649737607e-26	50.4332239329681	HSPD1	ccRCC	QN
Q99766	-0.769917565496975	20.673924784794	-15.4663549992356	1.07072757232569e-35	6.77103268912382e-35	70.2795308569858	DMAC2L	ccRCC	QN
P10600	0.769855814330226	14.3376618226227	5.56325595912493	8.69337285476958e-08	1.58811895168137e-07	6.49278734439038	TGFB3	ccRCC	QN
Q9NYL4	0.769755989437208	20.1179647527159	11.3334433930323	3.507681118529e-23	1.23548865526506e-22	41.5461873307346	FKBP11	ccRCC	QN
P09093	0.769555888308982	13.6295217916453	3.31313548918751	0.00110037550316367	0.00156642416452326	-2.56073315630986	CELA3A	ccRCC	QN
P04626	-0.769143385745398	18.0124361149282	-23.9415318978144	7.42246560458459e-60	4.18008521298189e-58	125.828056525402	ERBB2	ccRCC	QN
A0A0J9YXX1	0.76863201261736	21.1207421909837	4.63781329657034	6.45771970651714e-06	1.06114288644779e-05	2.31824718555704	IGHV5-10-1	ccRCC	QN
Q14790	0.768445815329013	20.053555549674	23.8616953792734	1.20551492700533e-59	6.60557017029893e-58	125.343892206137	CASP8	ccRCC	QN
P02144	-0.768426356741518	19.1504012313382	-6.95858152309531	5.1395761749216e-11	1.10008200348776e-10	13.7759882836738	MB	ccRCC	QN
P12277	-0.768235127773909	23.693928228686	-7.46978282153455	2.65953495885268e-12	6.00572641521266e-12	16.6941287193101	CKB	ccRCC	QN
Q9NQH7	-0.76816959704226	19.4915490112321	-14.2278604066184	6.10690943840059e-32	3.17954499111796e-31	61.6486425619448	XPNPEP3	ccRCC	QN
Q92619	0.76782128007579	18.8296240208602	15.7532402954372	1.45741531568946e-36	9.73242361998951e-36	72.2701943185084	ARHGAP45	ccRCC	QN
Q96I51	-0.767116463467158	19.5687371956794	-13.8816537139501	6.89698779635147e-31	3.44407710796132e-30	59.2302677101587	RCC1L	ccRCC	QN
P56381	-0.767079732391508	25.3723563616087	-10.4943413728634	1.07103863586442e-20	3.42064229734013e-20	35.8539145046732	ATP5F1E	ccRCC	QN
Q96BY6	0.767012384922221	17.2593119369311	18.0446899101414	2.16917069024798e-43	2.22785038369238e-42	87.9667804696502	DOCK10	ccRCC	QN
P15927	0.766755359705041	24.4217780693561	23.6073223502448	5.68310141118462e-59	2.81022434171603e-57	123.795867595224	RPA2	ccRCC	QN
O75915	0.766421976968047	24.6716880698154	14.8935339512805	5.80928961720653e-34	3.34975932022882e-33	66.2935918533557	ARL6IP5	ccRCC	QN
P01772	-0.766048141617871	14.4299796621227	-1.33498667980995	0.183443401485449	0.210001779882326	-7.02958741565141	IGHV3-33	ccRCC	QN
P61073	0.765916043738461	14.7070359893499	13.341842479757	3.02223963800379e-29	1.39383272113032e-28	55.4602601499598	CXCR4	ccRCC	QN
Q5T3U5	-0.765800169307905	12.3428278240503	-2.81202092979483	0.00542846105708214	0.00732929005535983	-4.0298512282099	ABCC10	ccRCC	QN
P02452	0.765767094033983	21.1073383150833	7.43761370541492	3.21494664962007e-12	7.23577135594996e-12	16.5070352379087	COL1A1	ccRCC	QN
Q8IVS2	-0.765466800281907	20.3543810803133	-17.3106831446426	3.18352395854434e-41	2.84329360068405e-40	82.984868728787	MCAT	ccRCC	QN
Q96DX5	-0.765275766386626	20.3018914689545	-13.7613038210486	1.60221536693645e-30	7.86520928553744e-30	58.3895254564115	ASB9	ccRCC	QN
Q9BUZ4	-0.765080485277451	17.2326984804888	-19.6528939122345	4.68886573166677e-48	6.76117097039915e-47	98.6949271439084	TRAF4	ccRCC	QN
P13612	0.765034247650565	17.5266011805688	18.4976239517965	1.02449106456324e-44	1.15381972827982e-43	91.0154697959581	ITGA4	ccRCC	QN
Q01433	0.763972516165179	20.43183969551	17.658388236087	2.97770132865512e-42	2.81839013712203e-41	85.3509587519856	AMPD2	ccRCC	QN
P06748	0.763492830961319	25.4005665698308	19.6590086721171	4.50361537224079e-48	6.54994964539525e-47	98.7351859254606	NPM1	ccRCC	QN
Q7L591	0.763296884115967	17.0106195516418	18.8450613767315	9.99239091497804e-46	1.21308822401356e-44	93.3399884653261	DOK3	ccRCC	QN
Q9UHD8	0.763156320747999	22.4974377403512	19.6317941691895	5.38877709180169e-48	7.72645450913631e-47	98.5559768855251	SEPTIN9	ccRCC	QN
P31431	-0.762539961707965	20.7188220582234	-14.3173594297297	3.26400365107051e-32	1.71792341697309e-31	62.2736582845405	SDC4	ccRCC	QN
Q9Y3C1	0.762318670412384	19.9147890793173	21.4254825345586	4.73478767106472e-53	1.16496462673745e-51	110.183099256878	NOP16	ccRCC	QN
P07766	0.762146793918998	17.2748035503822	13.6784874964911	2.86164459274003e-30	1.38996124756136e-29	57.8110251439251	CD3E	ccRCC	QN
P17858	0.761923653930555	23.2605163706615	16.6324449700744	3.33412843321576e-39	2.61190571309955e-38	78.3403852289182	PFKL	ccRCC	QN
P00367	-0.761160613090073	24.3010267668322	-12.892133807266	7.02130997493282e-28	3.03777290720845e-27	52.3240844206982	GLUD1	ccRCC	QN
P07305	0.760564362590344	23.8494375012506	7.45395995266369	2.91973134260662e-12	6.58156918390111e-12	16.6020480036206	H1-0	ccRCC	QN
P25815	0.76011852421545	20.8560071639554	7.15964331552066	1.62555873749663e-11	3.55365299159011e-11	14.9094423125593	S100P	ccRCC	QN
Q14894	-0.759786470728788	23.4694987316595	-9.68756073829338	2.34870712099878e-18	6.84949484624989e-18	30.4976139662267	CRYM	ccRCC	QN
Q9NVH6	-0.759402335612599	19.5086107627466	-13.7433086272862	1.81742226905498e-30	8.89580373800594e-30	58.2638191496739	TMLHE	ccRCC	QN
O75208	-0.758508448441749	22.3619651514454	-16.2379185450482	5.07130154485412e-38	3.66152305984232e-37	75.6227394121673	COQ9	ccRCC	QN
P17302	0.758112592144268	18.004528720464	11.5889125506141	6.03728045459753e-24	2.20858578016078e-23	43.2979872646632	GJA1	ccRCC	QN
P15529	-0.758007734129396	20.9365507116678	-15.8054565445561	1.01427878361144e-36	6.84536886116455e-36	72.6320456549543	CD46	ccRCC	QN
Q9GZX9	-0.75768970744938	18.0329241004272	-11.9284880281743	5.76432705816359e-25	2.18768189399492e-24	45.6371846491797	TWSG1	ccRCC	QN
O14879	0.757658527224347	19.8376171836675	17.7973212178925	1.15889935750448e-42	1.1350495446399e-41	86.2933410615655	IFIT3	ccRCC	QN
Q9UK22	-0.757401088233188	20.0446220814481	-10.2144313217216	7.04942169852796e-20	2.17468009001759e-19	33.9806928722654	FBXO2	ccRCC	QN
P34949	0.757167533904848	22.651909713416	13.5718079597392	6.04050062644253e-30	2.89242110771129e-29	57.0659187912892	MPI	ccRCC	QN
P01701	0.755928821259733	23.7532162767087	6.49952737114726	6.6300233538927e-10	1.34767488948086e-09	11.2625293922049	IGLV1-51	ccRCC	QN
Q9Y2Z2	-0.755850859144068	17.7183488701657	-19.4807028294709	1.46149634490499e-47	2.0378526063689e-46	97.5595224221472	MTO1	ccRCC	QN
Q460N5	0.755578321692447	19.2030264439234	20.6220496376493	8.31118136759734e-51	1.64873670300067e-49	105.022126942092	PARP14	ccRCC	QN
Q15165	0.75491680107702	20.9676000611344	12.7315315375563	2.1557904651938e-27	9.13215543070184e-27	51.2058710335765	PON2	ccRCC	QN
Q99797	-0.754337222647649	19.6457287889585	-20.5415478431227	1.40085229311404e-50	2.67932824439567e-49	104.500741917985	MIPEP	ccRCC	QN
O60879	0.754331293985818	18.9368159653766	19.1305557968078	1.49001509646233e-46	1.90470151738192e-45	95.2405795660457	DIAPH2	ccRCC	QN
Q9HAB3	-0.754259496336072	16.3619724898655	-12.3109345105992	4.04576112045032e-26	1.62294738733696e-25	48.2837936896053	SLC52A2	ccRCC	QN
Q9H2K0	-0.753653558771848	20.3730306856504	-20.3322425107672	5.46317939637158e-50	9.61462665642686e-49	103.141553338414	MTIF3	ccRCC	QN
P36021	-0.753458457452325	17.4132543312681	-13.9047614464232	5.86644982145481e-31	2.93670132543641e-30	59.3916971985878	SLC16A2	ccRCC	QN
Q9BQA9	0.753282741777944	20.7841647281515	16.7047345418633	2.02728700594244e-39	1.61307758078795e-38	78.8371320019111	CYBC1	ccRCC	QN
P23771	-0.75277613387453	14.8852109340727	-19.6917521359047	3.62951171443983e-48	5.33996520308804e-47	98.9506929478118	GATA3	ccRCC	QN
Q9NRA2	-0.752459311543262	20.2845228576501	-13.1743311465422	9.75986352480662e-29	4.36995302786947e-28	54.291357294514	SLC17A5	ccRCC	QN
O43715	-0.752392944146376	21.7567271587333	-13.0989149411015	1.65411192363611e-28	7.33347154022072e-28	53.765348542495	TRIAP1	ccRCC	QN
P14222	0.752301710049085	16.850416489378	11.7610481411904	1.83785195872811e-24	6.83931912835054e-24	44.4823543469517	PRF1	ccRCC	QN
P28482	0.752261245915083	22.9181346435278	22.761130717676	1.0476049841102e-56	3.83378040574914e-55	118.587281573182	MAPK1	ccRCC	QN
Q96EY7	-0.752254776135526	19.4396492737963	-22.628626858256	2.39056572194264e-56	8.4142933067127e-55	117.763493629411	PTCD3	ccRCC	QN
Q13576	-0.752184199321302	19.9948859557133	-17.9952450479642	3.03078953738867e-43	3.07538674079169e-42	87.6327523639199	IQGAP2	ccRCC	QN
Q96GW9	-0.751910452329575	18.7749794290623	-17.454186470549	1.19576196596441e-41	1.08907808166948e-40	83.9626835379869	MARS2	ccRCC	QN
Q6GPH4	0.751834804202286	15.4006577824926	13.2653580173122	5.16199933953655e-29	2.35284115579505e-28	54.9264608534136	XAF1	ccRCC	QN
E9PRG8	0.751777328727847	19.7322979783609	16.3041028152169	3.20977524071765e-38	2.35267473717677e-37	76.0793924040954	C11orf98	ccRCC	QN
Q5TC12	-0.75170503121797	21.0781824190723	-16.4453387689278	1.21063393674075e-38	9.11076185355679e-38	77.0528871787706	ATPAF1	ccRCC	QN
P49662	0.751575556551568	19.3445496685753	22.4035759138413	9.75537622337083e-56	3.17975076451158e-54	116.359278406143	CASP4	ccRCC	QN
Q9Y223	0.751469823382998	18.6620871098449	20.3584496207172	4.60592931632762e-50	8.19128166309002e-49	103.312019527818	GNE	ccRCC	QN
Q01518	0.751349592190653	24.1406923947541	25.2000741757714	3.94767670729909e-63	3.227225708217e-61	133.353570534709	CAP1	ccRCC	QN
P01700	0.751187369083318	25.0524890916305	9.04460900692551	1.55572332928759e-16	4.21554862041922e-16	26.3366910618787	IGLV1-47	ccRCC	QN
Q8TCT9	0.75064495810237	20.7941575948595	12.5762553541905	6.37061688089089e-27	2.64018574495466e-26	50.1259194301785	HM13	ccRCC	QN
Q969L2	-0.750504824700009	21.6334098224305	-10.4345126500269	1.60405669167361e-20	5.07277350112066e-20	35.4523171108635	MAL2	ccRCC	QN
Q99489	-0.750301283008504	19.4578541660694	-12.2792806449323	5.04265985934311e-26	2.01249775567563e-25	48.0643237182388	DDO	ccRCC	QN
Q8TDB6	0.750225875373211	18.926670041387	16.5940513098725	4.34317462798802e-39	3.39189223450806e-38	78.0764010244585	DTX3L	ccRCC	QN
Q6PML9	-0.749754164688937	19.600978878967	-13.0684257545219	2.0472704659346e-28	9.04672219406233e-28	53.5527444594815	SLC30A9	ccRCC	QN
O00192	-0.749695690738157	17.8607898697947	-20.4830389331657	2.04827786514564e-50	3.83796538243648e-49	104.121316348457	ARVCF	ccRCC	QN
O43772	-0.749678857106066	21.6196914904679	-12.7672282134437	1.68019282795475e-27	7.14734145907567e-27	51.4543130417137	SLC25A20	ccRCC	QN
A0A087WSY6	0.749047958812323	23.476163794361	8.12357269660497	5.15909315534861e-14	1.25564771466432e-13	20.5886650344666	IGKV3D-15	ccRCC	QN
Q9BYD6	-0.748862918887387	20.7593707635037	-19.4194965595206	2.19100353171455e-47	3.01359603812624e-46	97.1551403119119	MRPL1	ccRCC	QN
Q9Y5Y6	-0.748464766440311	18.8904392175291	-11.1833059055224	9.83180937957655e-23	3.40851749934225e-22	40.5203194409198	ST14	ccRCC	QN
Q93100	0.748234924395454	19.1483775416405	19.3771827707065	2.89945192671002e-47	3.95622004764631e-46	96.8753359378598	PHKB	ccRCC	QN
O76031	-0.748214427988682	19.146458846368	-20.8885805875264	1.48381514312421e-51	3.10773431939052e-50	106.742854726245	CLPX	ccRCC	QN
P08294	-0.748069518328812	24.1380520293747	-8.38871238606617	9.9758094369917e-15	2.49382935296634e-14	22.2144416791046	SOD3	ccRCC	QN
P81274	-0.747806304557908	11.783869598259	-1.76481143748191	0.0791671762631748	0.0952543223477511	-6.36917267359153	GPSM2	ccRCC	QN
Q8IUF8	-0.747357747897318	18.2151964253531	-18.5627444049607	6.61655641786307e-45	7.5361834166155e-44	91.4521045283471	RIOX2	ccRCC	QN
A0A075B6I0	0.747041102099598	22.6487863174004	4.66665114109103	5.69426400096149e-06	9.38428778698531e-06	2.43940306632281	IGLV8-61	ccRCC	QN
Q4U2R6	-0.746725942490521	19.368769485293	-17.7609240417084	1.48367101891297e-42	1.44061045198474e-41	86.046630881996	MRPL51	ccRCC	QN
Q9BPW8	-0.746172205985079	24.3408474613039	-13.2264532980618	6.77730438554697e-29	3.06429681339383e-28	54.6549918662669	NIPSNAP1	ccRCC	QN
P85299	-0.745814184266465	17.0348556895364	-9.26211866935683	3.80976716029799e-17	1.0557575096758e-16	27.7321502072459	PRR5	ccRCC	QN
O43760	0.745798107838809	21.8636108813295	18.7051548966967	2.54717218008669e-45	3.02349934303732e-44	92.405454096297	SYNGR2	ccRCC	QN
Q96BX8	0.745758478579848	20.2104867708162	19.5998196821917	6.65419657709717e-48	9.44728161092914e-47	98.3453167484737	MOB3A	ccRCC	QN
P20231	0.745726291707946	22.9711093805753	6.59681656616801	3.88920491357126e-10	7.97751319483445e-10	11.786239110297	TPSB2	ccRCC	QN
P02746	0.745593077159242	22.503629638656	9.96906521104795	3.63354262410852e-19	1.08974028344935e-18	32.3512008270487	C1QB	ccRCC	QN
Q9Y547	0.745306181241855	20.126025921912	18.9723055193658	4.27407011532753e-46	5.30958930871019e-45	94.188151769725	HSPB11	ccRCC	QN
Q68BL8	0.745083327439492	14.6440686346772	14.2757461034475	4.3676233959442e-32	2.2904603396113e-31	61.9830649257061	OLFML2B	ccRCC	QN
Q92552	-0.74505536957248	19.9509675374903	-20.511140072425	1.70655809417924e-50	3.25176304524342e-49	104.303600483755	MRPS27	ccRCC	QN
Q8IXM3	-0.74471122132714	21.2684285272864	-19.162732489435	1.20304327615523e-46	1.54762051908446e-45	95.4542373803976	MRPL41	ccRCC	QN
Q5T2R2	-0.74417048049547	17.581827375675	-13.2589505286623	5.3987410565146e-29	2.45412726860487e-28	54.8817481015161	PDSS1	ccRCC	QN
P35219	-0.744167569774472	18.875101425906	-7.69914269733122	6.79601903750771e-13	1.56999190937137e-12	18.0408046178817	CA8	ccRCC	QN
O94887	-0.744005927006505	16.8606764802299	-25.3900338735249	1.28722709849816e-63	1.10581534724372e-61	134.472018237825	FARP2	ccRCC	QN
Q07812	0.743248638593265	21.5877290852857	23.4953232909426	1.12773779967894e-58	5.24398076850708e-57	123.111679098165	BAX	ccRCC	QN
P04118	-0.74313419940348	15.0701132947275	-6.58259419258143	4.20584672931612e-10	8.61132464049232e-10	11.7093707998572	CLPS	ccRCC	QN
Q5SQH8	-0.742879947919828	17.5344345995075	-12.6910824029055	2.85914816854966e-27	1.20362063889485e-26	50.924427025539	C6orf136	ccRCC	QN
Q8WWI1	-0.742138125691227	18.9771695528779	-21.2261693637343	1.69401597105464e-52	3.90278179513202e-51	108.910069422937	LMO7	ccRCC	QN
Q5SW79	0.742135257872484	16.9113954235736	28.2030564005053	1.34809286160794e-70	3.17805054374876e-68	150.506807120058	CEP170	ccRCC	QN
Q8IWA5	-0.742069118245904	20.0838469152136	-13.2747460928096	4.83374478963991e-29	2.20719238435044e-28	54.9919745718116	SLC44A2	ccRCC	QN
Q13885	-0.742064860909075	21.4460935777272	-17.9186336669812	5.09132761861506e-43	5.08480670639417e-42	87.1147381011342	TUBB2A	ccRCC	QN
Q9H967	0.741837288667497	13.7285669696962	4.32570708206907	2.42970145120118e-05	3.85927352096935e-05	1.04598383297614	WDR76	ccRCC	QN
Q96G01	0.741828790186968	16.3672970385621	19.6210567087415	5.78424892559947e-48	8.25844103645096e-47	98.4852471944007	BICD1	ccRCC	QN
P25705	-0.740564212337709	24.9126446877575	-16.9145497863228	4.79504059395822e-40	3.96147730244128e-39	80.2766522199822	ATP5F1A	ccRCC	QN
Q9H299	0.740082528733087	27.3206325131857	15.6530058531479	2.92393152715657e-36	1.91595952752334e-35	71.5751655005648	SH3BGRL3	ccRCC	QN
Q01628	0.739775495671232	21.2582425328282	17.0710581354205	1.63961738149586e-40	1.39553328263842e-39	81.3481830539876	IFITM3	ccRCC	QN
Q9Y3L3	0.739423485399904	19.0011233731431	15.0390327023003	2.10379828276816e-34	1.24423589220658e-33	67.3072530833582	SH3BP1	ccRCC	QN
O43933	-0.739336662875417	17.93220008217	-19.323877123514	4.12779402787586e-47	5.54217855106988e-46	96.5225656808902	PEX1	ccRCC	QN
Q9P0S2	-0.739130777720792	18.3098563480467	-7.6265040032011	1.04931189315906e-12	2.40870902521599e-12	17.611928219313	COX16	ccRCC	QN
Q9UQF2	0.739125526970289	16.2550774734195	6.94347716497546	5.59965382079983e-11	1.1965364835887e-10	13.6916167163566	MAPK8IP1	ccRCC	QN
P48507	0.73870053636281	21.2872607934178	16.8197478412121	9.19413013096742e-40	7.4680206039757e-39	79.6266470638488	GCLM	ccRCC	QN
P82675	-0.738425120850614	20.8592953915311	-18.6588783152757	3.47275901502001e-45	4.06505290245471e-44	92.0958909026217	MRPS5	ccRCC	QN
Q99519	-0.73834045331094	19.7134366472523	-19.3165395081172	4.33355922324379e-47	5.78778522345485e-46	96.4739817671182	NEU1	ccRCC	QN
O75052	-0.737901059166195	17.6274432610628	-17.5002848047291	8.7337958315006e-42	8.0412795952699e-41	84.2764101587335	NOS1AP	ccRCC	QN
P82664	-0.73758609444139	20.361885078984	-18.5798344155926	5.89973979672426e-45	6.75007475388192e-44	91.5666217877413	MRPS10	ccRCC	QN
Q15363	0.737421169164548	23.5465077474735	15.4858003416549	9.35221728365816e-36	5.94378850184594e-35	70.4145913839373	TMED2	ccRCC	QN
Q8NHV1	0.737349463772055	20.5923923353936	14.1382826795852	1.14336108304586e-31	5.88935533477434e-31	61.0229851487583	GIMAP7	ccRCC	QN
Q9BZF1	-0.737299141148199	19.0210704241766	-17.6006919313953	4.40864860266397e-42	4.13417862027796e-41	84.9590867055654	OSBPL8	ccRCC	QN
P05089	0.737297122532738	18.923306276608	7.61895886838451	1.0976102893567e-12	2.5155947328078e-12	17.5675050290741	ARG1	ccRCC	QN
A0A075B6R2	0.737013774681248	22.0286964450785	4.85672028818069	2.45029588035674e-06	4.13357452807061e-06	3.25280720537341	IGHV4-4	ccRCC	QN
P09693	0.736714544066244	16.1373831352676	14.5288710523497	7.43076923615193e-33	4.05849718463751e-32	63.7502446622204	CD3G	ccRCC	QN
O00478	0.736559695348408	18.430821823831	15.3229842200357	2.90535839327895e-35	1.78170708001625e-34	69.2831793555833	BTN3A3	ccRCC	QN
P43487	0.736518591248409	24.3808200606779	22.5554836416077	3.77307535044788e-56	1.28780016254176e-54	117.307810493166	RANBP1	ccRCC	QN
P98082	-0.736421393827303	22.8269588762634	-15.5564405863636	5.72148156840885e-36	3.68948210298731e-35	70.9050779309211	DAB2	ccRCC	QN
Q9H3S4	0.735158209939875	20.1442329664007	15.8111351505994	9.75082001150985e-37	6.59400016388761e-36	72.6713884033961	TPK1	ccRCC	QN
P15941	-0.734767167595475	20.5313570840497	-8.88873604885133	4.2303542914764e-16	1.12230048292846e-15	25.3449644377281	MUC1	ccRCC	QN
Q92599	0.734689852668652	21.2246604214866	15.4611979587665	1.10985209222108e-35	7.00970134507481e-35	70.2437088074772	SEPTIN8	ccRCC	QN
O75865	-0.734589759617123	18.7846136315115	-13.9655093109697	3.83363224059798e-31	1.93533516050507e-30	59.8160772600412	TRAPPC6A	ccRCC	QN
Q8WTS6	0.73449465414841	20.5355119617931	18.9850181509423	3.92675875565069e-46	4.89613204256225e-45	94.2727950240254	SETD7	ccRCC	QN
Q5T0W9	-0.734334659736231	15.1794947052628	-16.030066031222	2.13693498912027e-37	1.48982874722917e-36	74.1867653534602	FAM83B	ccRCC	QN
P19623	0.734331311122759	21.1052963517797	16.2068610242199	6.28607750798506e-38	4.49696314032778e-37	75.4083512154459	SRM	ccRCC	QN
P11216	0.734318951422569	22.5285107218104	19.6240447316683	5.67136256548019e-48	8.10868862147711e-47	98.504931169467	PYGB	ccRCC	QN
Q13043	0.733896602377715	20.189221373536	24.8472928436611	3.20185711135233e-62	2.40423892872434e-60	131.264351501782	STK4	ccRCC	QN
Q9Y5L4	-0.733795717627643	23.3176408987352	-14.6973977885841	2.28700948940079e-33	1.27591718184126e-32	64.9260805854381	TIMM13	ccRCC	QN
Q5VTQ0	-0.733102763808194	18.7600099261345	-15.1458872958131	9.98327592786851e-35	5.96700873117943e-34	68.0511997542227	TTC39B	ccRCC	QN
P08962	0.733094350742654	21.9225857039137	13.2591359513477	5.39173997688951e-29	2.45204433134719e-28	54.883042004171	CD63	ccRCC	QN
Q9H4G0	-0.73300449409135	21.0190778984991	-18.8160398045683	1.21309652928949e-45	1.46394756159614e-44	93.1463014897044	EPB41L1	ccRCC	QN
O75363	0.732874001195798	13.9068350886254	3.86239291688076	0.000152898653522826	0.00023050768155278	-0.706279925639987	BCAS1	ccRCC	QN
P49448	-0.732760016302496	19.0879740615103	-14.3405158341836	2.7756611185888e-32	1.46699044625311e-31	62.4353529233831	GLUD2	ccRCC	QN
Q7L3T8	-0.732687065211959	19.6219467386356	-19.270268760343	5.89017628954352e-47	7.77457253217483e-46	96.1674772584872	PARS2	ccRCC	QN
O14578	0.732591112169663	15.8474320423151	12.4184954187136	1.91313968775554e-26	7.80422415081607e-26	49.0300624635141	CIT	ccRCC	QN
Q9NYK5	-0.732470561809652	20.1523299946463	-21.0602446980568	4.9134990904214e-52	1.07345129912935e-50	107.846607188159	MRPL39	ccRCC	QN
Q9Y5S1	0.732132852813084	15.8162398739748	22.3523138663596	1.34506325901419e-55	4.34232683332066e-54	116.038538811462	TRPV2	ccRCC	QN
P62942	0.73212159060315	26.3472322204023	19.3444446600755	3.60174512027681e-47	4.86811870456613e-46	96.65871618179	FKBP1A	ccRCC	QN
O94804	0.731939518486303	19.274717056863	20.4915444001535	1.93817215353388e-50	3.65870598144748e-49	104.17649874934	STK10	ccRCC	QN
P35869	0.73193612634747	17.2794830415903	16.3609894612341	2.16690806860214e-38	1.60452498841635e-37	76.4716588828691	AHR	ccRCC	QN
O75192	-0.731426067495072	16.643152201606	-11.2103929017694	8.16515201255565e-23	2.83750928869649e-22	40.7051884645199	PEX11A	ccRCC	QN
P62424	0.731308045330948	23.2837126702377	15.4594721103828	1.12326251153517e-35	7.08998261483939e-35	70.2317203627332	RPL7A	ccRCC	QN
Q9Y3D3	-0.731235357292633	20.9465749700297	-17.9837011217872	3.27706431565255e-43	3.32196009677699e-42	87.5547328894946	MRPS16	ccRCC	QN
Q92551	-0.731072027606302	18.2037780727124	-21.9107392585116	2.16903356219034e-54	6.12464992198426e-53	113.262084330989	IP6K1	ccRCC	QN
Q8N9U0	-0.730146156115602	13.1362257880753	-2.84504401507902	0.00491667946066612	0.006660481049415	-3.9397995841654	TC2N	ccRCC	QN
O94911	-0.730074193994112	15.2167178206601	-12.7547162174257	1.83359510361906e-27	7.79335579261486e-27	51.3672251061748	ABCA8	ccRCC	QN
Q9Y2R9	-0.729598389531368	20.6825592105059	-21.1789275500157	2.29321529213778e-52	5.14299190628333e-51	108.607622328167	MRPS7	ccRCC	QN
P63173	0.729410861853772	25.2249554254511	13.3718114546386	2.45030519062868e-29	1.13470734204673e-28	55.669454597939	RPL38	ccRCC	QN
Q9BPX1	-0.729191476539224	20.7230583143849	-8.42926095510473	7.74299739220317e-15	1.94717848089217e-14	22.4652510182942	HSD17B14	ccRCC	QN
P62826	0.729152936577464	25.4763332006219	26.5028810793797	1.98506777619343e-66	2.45397951796009e-64	140.933018499638	RAN	ccRCC	QN
P01893	0.729123937502447	18.7940424226015	9.58202313632864	4.70699487816479e-18	1.35553429204422e-17	29.8073983926932	HLA-H	ccRCC	QN
P25325	-0.728943114289216	22.8282268663181	-15.2469614799801	4.93453919908107e-35	2.97746570601695e-34	68.7544867500375	MPST	ccRCC	QN
A1X283	0.728819571443562	19.1337199033296	14.2546790111069	5.06161233990693e-32	2.64209908803484e-31	61.8359408245722	SH3PXD2B	ccRCC	QN
P32322	0.728657085684322	18.8051421709875	7.50727018423067	2.13101799096966e-12	4.82837044578889e-12	16.9127152792008	PYCR1	ccRCC	QN
Q9C040	-0.728604520385879	19.3615226092326	-14.580565952089	5.17626708500098e-33	2.84092146403113e-32	64.1109990001784	TRIM2	ccRCC	QN
Q99798	-0.728577098570504	24.2001212900346	-12.6504705491774	3.79601650522599e-27	1.59404388208268e-26	50.6419331032134	ACO2	ccRCC	QN
Q8NBQ5	0.728426304057631	22.0894935123573	10.1864512134813	8.50393080920907e-20	2.61383707134483e-19	33.7942603661526	HSD17B11	ccRCC	QN
Q32P28	0.728027341648438	19.1652015562357	17.4906148143107	9.32862008154403e-42	8.55011046714392e-41	84.2106156726278	P3H1	ccRCC	QN
Q16850	-0.727672502703648	18.3359301339675	-14.3203980994265	3.19531971995282e-32	1.68352162168201e-31	62.2948769092309	CYP51A1	ccRCC	QN
Q02108	0.727480305196888	19.5581884952737	14.8756935792233	6.58012256004147e-34	3.78562442628492e-33	66.1692524558963	GUCY1A1	ccRCC	QN
Q99757	-0.727362652301963	22.7772417124862	-17.9967354697948	3.00037564157819e-43	3.04757593974731e-42	87.6428244325205	TXN2	ccRCC	QN
Q9BQ13	0.726957556331172	19.3968985989885	9.13528411448741	8.66699012253432e-17	2.37452105059812e-16	26.9168284481443	KCTD14	ccRCC	QN
Q14161	0.726614130258863	20.1623826470616	26.1992654248676	1.14367104898332e-65	1.33257395672918e-63	139.185685650703	GIT2	ccRCC	QN
Q01196	0.726139975297421	17.7455726079553	14.9177345054156	4.90601686674475e-34	2.84347015312702e-33	66.4622423456013	RUNX1	ccRCC	QN
O75467	-0.725925885457642	12.1118821595489	-2.81493711872355	0.00538138912049485	0.00727154645620585	-4.02193796875402	ZNF324	ccRCC	QN
Q13405	-0.725645329621759	19.9303750794202	-19.3531313234577	3.40027398257907e-47	4.62045272941073e-46	96.7162051324887	MRPL49	ccRCC	QN
P01817	0.725465897681076	23.4524134731937	5.9455549913412	1.25865434083668e-08	2.40735453831347e-08	8.37882703830177	IGHV2-5	ccRCC	QN
P06493	0.725431144914971	16.9734655009587	12.1010229068011	1.74109336646146e-25	6.78303745419669e-25	46.8297407930889	CDK1	ccRCC	QN
P54868	-0.725366567846059	21.3353749125405	-3.95373837970355	0.000107716368426378	0.00016392746235373	-0.374084803676282	HMGCS2	ccRCC	QN
P27348	0.724671178140913	24.5549744133649	19.4052776030802	2.40724296460167e-47	3.30653413715002e-46	97.0611380427656	YWHAQ	ccRCC	QN
Q9Y3A6	0.724307240170766	20.9956722391518	15.9875148256833	2.86960648955789e-37	1.99241102634578e-36	73.8924613633435	TMED5	ccRCC	QN
Q96GA3	0.724137133257209	18.1716585216997	18.8795813254992	7.93481067670759e-46	9.66768940261837e-45	93.5702554424631	LTV1	ccRCC	QN
Q9NVG8	-0.723759713818872	20.2072704619519	-25.1458784331992	5.43943842502772e-63	4.41116698516048e-61	133.03363981823	TBC1D13	ccRCC	QN
Q9NX00	-0.723402583316425	19.8772797767574	-10.872706292083	8.21684700156224e-22	2.74445397215277e-21	38.4076591117088	TMEM160	ccRCC	QN
Q9BVL4	-0.723260083489301	19.6984442426114	-18.3257094370782	3.25590852279645e-44	3.53752890627949e-43	89.8607141022509	SELENOO	ccRCC	QN
Q8WW59	-0.723070948450243	21.8874318187138	-15.3365442375514	2.6434975927351e-35	1.63098813740449e-34	69.3774545628806	SPRYD4	ccRCC	QN
P30626	0.723000195120459	24.3031059507892	17.161293325646	8.83975236664816e-41	7.63275721811861e-40	81.9650703902448	SRI	ccRCC	QN
Q9NUT2	-0.722748360199684	20.5097326529818	-13.8150572281638	1.09956661742276e-30	5.43722282966563e-30	58.7650315576152	ABCB8	ccRCC	QN
Q15125	-0.722399938938075	19.616445337324	-10.1562450857056	1.04110734382373e-19	3.18843055720276e-19	33.59316948539	EBP	ccRCC	QN
O95716	0.721915984485754	20.0657131245414	20.8370031328273	2.06964312397406e-51	4.29917466141907e-50	106.410533157325	RAB3D	ccRCC	QN
P13747	0.721304558806086	19.4331736036483	16.3575114065216	2.21957721740792e-38	1.64232512794628e-37	76.4476819996506	HLA-E	ccRCC	QN
O75365	0.720749584882668	12.7032683590171	2.38253240191463	0.0181590574406463	0.0233631635075304	-5.11176986700996	PTP4A3	ccRCC	QN
P13569	0.720339851876565	15.4908837762832	7.03405531857785	3.34346078672661e-11	7.21427458387561e-11	14.199219079814	CFTR	ccRCC	QN
P08572	-0.720327030942016	20.2398556197086	-14.3860554576762	2.01818473349619e-32	1.07914299899231e-31	62.753319027687	COL4A2	ccRCC	QN
P12036	0.720223722854367	11.6474313612896	2.51263967793307	0.0127968003794865	0.0167338964714725	-4.80167965371382	NEFH	ccRCC	QN
Q7L0Y3	-0.720092860716122	20.5241020699091	-18.7006174265172	2.62574954045921e-45	3.10948867892932e-44	92.375110906991	TRMT10C	ccRCC	QN
P13051	-0.719916502706027	19.7760884312551	-13.8661986647357	7.68542146921031e-31	3.82272411351251e-30	59.1222996696089	UNG	ccRCC	QN
P49411	-0.719519608739876	24.1424132203698	-16.5627871431205	5.38697813912391e-39	4.15268421264632e-38	77.8613575676463	TUFM	ccRCC	QN
Q16798	-0.719303482066653	19.7787553100845	-13.5320648539468	7.97882623819565e-30	3.80260280096799e-29	56.7883653938264	ME3	ccRCC	QN
Q68BL7	0.718870400619775	16.1197483080402	11.9300449134586	5.7024510279313e-25	2.16582038479354e-24	45.6479344647124	OLFML2A	ccRCC	QN
Q9P015	-0.718438540659879	20.4114955005624	-19.2685647380973	5.95715228762092e-47	7.85275068135412e-46	96.1561850777724	MRPL15	ccRCC	QN
Q9ULC0	-0.718207272680839	18.672833245214	-6.79325761746716	1.3060405244269e-10	2.72975933940526e-10	12.8585670700869	EMCN	ccRCC	QN
Q70HW3	-0.717761609437503	18.2552900588584	-10.4230989842757	1.73242323675657e-20	5.46748890130802e-20	35.375776183887	SLC25A26	ccRCC	QN
P21283	-0.717592787478768	22.5197783953756	-15.5680460021619	5.27787405029758e-36	3.41210518162415e-35	70.9856357023451	ATP6V1C1	ccRCC	QN
Q9H8L6	0.717315769945216	19.8406817624051	11.4328117845763	1.77070038775574e-23	6.31360880431936e-23	42.2266827935123	MMRN2	ccRCC	QN
P35610	0.717219948852762	18.9396057268426	13.6798857932019	2.83375764263912e-30	1.3770758016986e-29	57.8207923142847	SOAT1	ccRCC	QN
Q9UGI8	0.716981154545852	22.3798652296974	12.8706656436319	8.15768609899157e-28	3.52491321336222e-27	52.1745446197117	TES	ccRCC	QN
P63104	0.715874254406192	25.6097115820562	20.219439712128	1.14001944754849e-49	1.92927832050067e-48	102.406901349781	YWHAZ	ccRCC	QN
P55957	0.715785061104491	20.85740297836	19.7799700633524	2.03061239730285e-48	3.08610462840465e-47	99.5307123554165	BID	ccRCC	QN
P10153	-0.715392336643419	22.9417227694339	-10.7858656377789	1.48414028428104e-21	4.89737306697817e-21	37.8194983116463	RNASE2	ccRCC	QN
O75347	0.715380354538716	25.330087225426	21.2231440883569	1.72717656511746e-52	3.97015619968157e-51	108.890709421885	TBCA	ccRCC	QN
P85298	-0.714955854545003	17.8691892937166	-15.8155653816409	9.45558284496167e-37	6.40288866395301e-36	72.7020808452881	ARHGAP8	ccRCC	QN
Q96DA2	0.71486076314879	13.2703954599987	3.0146399770418	0.00291633197413689	0.00402544352149042	-3.46215397770182	RAB39B	ccRCC	QN
Q8WUY3	0.714765133319919	18.1165817745697	11.2529731685144	6.09642892197948e-23	2.12661734281163e-22	40.9959907871939	PRUNE2	ccRCC	QN
Q9BRJ2	-0.714462259044144	20.3244185750668	-22.0555075942376	8.69416222634558e-55	2.59978532414351e-53	114.175008739309	MRPL45	ccRCC	QN
Q9BRQ6	-0.71443394909198	20.1449172702808	-15.3931951333867	1.78173732632901e-35	1.11215956139145e-34	69.7712268956215	CHCHD6	ccRCC	QN
O43157	-0.71408061541873	17.0533333441873	-21.896910036143	2.36729777745421e-54	6.64745085043029e-53	113.174739650721	PLXNB1	ccRCC	QN
P22105	-0.713775395932132	18.9347223208012	-8.31709537626823	1.55856353430126e-14	3.87044550397156e-14	21.7728471331655	TNXB	ccRCC	QN
Q01459	-0.713148157911313	21.5301959739203	-13.3953662065985	2.07781534234422e-29	9.65741133670031e-29	55.8338882862068	CTBS	ccRCC	QN
Q9NVV4	-0.712582199183231	19.1113941606945	-18.2364618171	5.94120687181726e-44	6.36638626422955e-43	89.2600692550033	MTPAP	ccRCC	QN
Q8WWV3	-0.712469629351222	19.5507275839009	-16.8527828699461	7.32754290440354e-40	5.99026632434989e-39	79.8532299037484	RTN4IP1	ccRCC	QN
O00470	-0.712413654477107	18.7999997785359	-15.0652628096596	1.75193392504317e-34	1.04038396005639e-33	67.4899132279529	MEIS1	ccRCC	QN
Q06323	0.712331789688637	24.8158708174912	15.3842184604477	1.89665487898441e-35	1.1824348406067e-34	69.7088410731337	PSME1	ccRCC	QN
P84095	0.712322659963434	22.0489000696472	22.0614541850753	8.37419053808839e-55	2.52646337751792e-53	114.212452868894	RHOG	ccRCC	QN
O76076	-0.712214527159059	18.757557041957	-8.81230374658709	6.89145083259536e-16	1.81215660415095e-15	24.8613144279433	CCN5	ccRCC	QN
Q03167	-0.712192117806271	17.511876771469	-16.2691077769631	4.08782390387909e-38	2.97048537015214e-37	75.8379727747839	TGFBR3	ccRCC	QN
Q14197	-0.712189439393288	21.0817297471949	-20.6007497652993	9.54158284043888e-51	1.87311126706538e-49	104.884249112292	MRPL58	ccRCC	QN
P16070	0.71191991660487	20.4536180925234	10.9529645312537	4.7531686128192e-22	1.60182414322301e-21	38.9522495797319	CD44	ccRCC	QN
Q8WUH6	0.711512518547707	21.8109367808838	20.6495878853852	6.95311084748019e-51	1.39848580676402e-49	105.200306964983	TMEM263	ccRCC	QN
O43909	-0.711429282578717	12.0903427978836	-2.86885339604383	0.00457540792668723	0.00621478093967955	-3.8742731783364	EXTL3	ccRCC	QN
Q96AD5	0.711423459998819	18.1414427597191	15.0151209909866	2.48585128554865e-34	1.46251157757438e-33	67.1407157421153	PNPLA2	ccRCC	QN
P23381	0.710957130236931	23.0384799571466	12.157119791464	1.17914619315608e-25	4.62398644488326e-25	47.2180011506373	WARS1	ccRCC	QN
P62851	0.710859825248701	25.1149444188599	16.36228392203	2.14762689091725e-38	1.59141036500206e-37	76.4805823766072	RPS25	ccRCC	QN
Q7Z7L1	0.710858520089836	17.1338214749134	17.9134367225513	5.27377330889903e-43	5.26183464884936e-42	87.0795783583588	SLFN11	ccRCC	QN
Q96CS3	0.710742698930055	20.9553038733801	24.5862958913127	1.52167365722093e-61	1.0638073009137e-59	129.708545944606	FAF2	ccRCC	QN
Q9BQ48	-0.710660281413695	20.1849023848164	-14.2587110275818	4.92075068430331e-32	2.57121905601972e-31	61.8640992413571	MRPL34	ccRCC	QN
Q9NVH1	-0.710581839579966	20.5541162581183	-15.9167745904515	4.68574662779247e-37	3.21811745026642e-36	73.4029472538046	DNAJC11	ccRCC	QN
Q8TCU6	0.710315616989185	17.2589837507848	20.4084285835247	3.3269487469731e-50	6.06569774245797e-49	103.636888100284	PREX1	ccRCC	QN
Q6ZNA5	-0.70998601300224	15.5075115473673	-7.75101713889944	4.97717620965077e-13	1.15692811825797e-12	18.3484057722615	FRRS1	ccRCC	QN
Q9Y2T3	-0.709260054929928	22.7660353968979	-8.3812552834839	1.04510384366923e-14	2.60941321755542e-14	22.1683778817111	GDA	ccRCC	QN
P01860	0.709238285796495	24.3119528322228	6.16431014244307	4.0140048068966e-09	7.86583543930232e-09	9.49701665276019	IGHG3	ccRCC	QN
Q8TC12	-0.709079848576533	21.193198040653	-14.0329042803169	2.39133135770783e-31	1.2126526249667e-30	60.2868830425474	RDH11	ccRCC	QN
O60565	-0.708962847281114	17.7639996093573	-7.01165813521218	3.79950654444357e-11	8.18262116869013e-11	14.0733394706135	GREM1	ccRCC	QN
Q96FQ6	0.70894022767769	23.0585453791572	13.9201208824546	5.2681585961508e-31	2.63980838799706e-30	59.498997449461	S100A16	ccRCC	QN
Q06828	0.708870342234267	20.8531831770328	7.03154617870817	3.3917375679075e-11	7.31377233054209e-11	14.1851050204048	FMOD	ccRCC	QN
Q9P291	-0.708810099223946	19.2488672419205	-15.139627621134	1.04287442666687e-34	6.22592347651474e-34	68.007630563027	ARMCX1	ccRCC	QN
Q8N8R3	-0.708330976301585	17.185487248688	-15.9093455266107	4.93345302220373e-37	3.37680035692635e-36	73.3515217599734	SLC25A29	ccRCC	QN
Q9NX46	0.70832248457026	21.6737885909767	24.2435188664475	1.19399829770431e-60	7.20450044275512e-59	127.652123195714	ADPRS	ccRCC	QN
Q14165	0.707984634108325	21.9236511370194	11.60806286968	5.28978552895469e-24	1.94143938837848e-23	43.4295981586666	MLEC	ccRCC	QN
Q15645	0.707972871347371	16.352691518317	15.475410585656	1.00533708647106e-35	6.36943877847318e-35	70.3424300550387	TRIP13	ccRCC	QN
Q8IU85	0.707964066515448	18.8716372607428	17.0906168001285	1.43404347180371e-40	1.22570815123729e-39	81.4819515929999	CAMK1D	ccRCC	QN
O75791	0.707803128469529	17.3923954638056	11.095562021225	1.79339236720294e-22	6.14799405692804e-22	39.9221334438633	GRAP2	ccRCC	QN
Q8N3D4	0.707689470223684	17.5953173929078	24.1153198157939	2.58981147990195e-60	1.51750976715411e-58	126.879187105643	EHBP1L1	ccRCC	QN
Q86X52	0.707676234390377	13.2014351931566	10.3511297548318	2.81351766697252e-20	8.80266314509272e-20	34.8936917931632	CHSY1	ccRCC	QN
P02745	0.70760890053857	22.0085458213572	9.66255510234138	2.76989008522802e-18	8.05692275292868e-18	30.3338373444158	C1QA	ccRCC	QN
P20718	0.707237738066684	16.4464189235369	10.299126803067	3.99184667376865e-20	1.24317510697367e-19	34.5459487457743	GZMH	ccRCC	QN
P61421	-0.706716285555732	22.6370816330282	-15.7994373324947	1.05755040163912e-36	7.12791783338813e-36	72.5903411227808	ATP6V0D1	ccRCC	QN
P31944	0.706513960525987	15.6926894572842	4.15600700744153	4.85265413662477e-05	7.57372671023329e-05	0.384868528737584	CASP14	ccRCC	QN
O43824	-0.706203296973296	18.871605125694	-15.4879747699843	9.21178767713188e-36	5.85821152340563e-35	70.429693062836	GTPBP6	ccRCC	QN
Q5JVS0	-0.705431795198656	19.6917878557556	-16.7446755116036	1.54031551928778e-39	1.23432240466563e-38	79.1114231842421	HABP4	ccRCC	QN
Q96C90	0.705180005171503	21.1944174171041	21.4437325647654	4.21418735959181e-53	1.04961221779317e-51	110.299421111875	PPP1R14B	ccRCC	QN
Q16555	0.705127078645198	23.6301794786916	16.8653441966222	6.72193705025137e-40	5.50851058030705e-39	79.9393640769519	DPYSL2	ccRCC	QN
P08243	0.704327763621709	18.0579214067518	12.8934296728062	6.95801543245363e-28	3.01167388722384e-27	52.3331115779957	ASNS	ccRCC	QN
Q13228	-0.704201250310813	22.7820172765896	-12.2854504173048	4.83077163488974e-26	1.93021411363332e-25	48.1070959750736	SELENBP1	ccRCC	QN
P27169	0.703607765510768	22.2822809309477	7.1577841051747	1.64309025917361e-11	3.59120438922875e-11	14.8988745248192	PON1	ccRCC	QN
P13693	0.703233875307575	25.5041711909269	25.6426679438351	2.92033995370779e-64	2.66698073069692e-62	135.952424672096	TPT1	ccRCC	QN
Q8TF65	-0.703220122880087	22.9351643110994	-12.6515064690293	3.76867517912075e-27	1.58321841238073e-26	50.6491378571079	GIPC2	ccRCC	QN
O60343	-0.702972721538476	18.8658012352039	-14.8274020147379	9.2199623984737e-34	5.27442205605688e-33	65.8326314334792	TBC1D4	ccRCC	QN
Q9NSI8	0.702906664288179	16.5762217172363	12.4723981361194	1.31413523558875e-26	5.39109222305268e-26	49.4043232366691	SAMSN1	ccRCC	QN
Q9Y250	0.70235994826826	18.4731869789025	13.5546176993597	6.81322019106001e-30	3.2562759583581e-29	56.9458648570846	LZTS1	ccRCC	QN
Q86U28	-0.702054641613049	20.9823074189511	-15.5051362459828	8.17502693377671e-36	5.2350125096459e-35	70.5488735938845	ISCA2	ccRCC	QN
Q9ULV4	0.702021477548982	22.8981963561578	20.0353883614319	3.79787323649298e-49	6.20952274166603e-48	101.205049968469	CORO1C	ccRCC	QN
Q9NQ50	-0.701980523058655	20.5760371643122	-18.3925932946128	2.07562735195952e-44	2.27466318560147e-43	90.3103286895713	MRPL40	ccRCC	QN
P47712	-0.701424810922614	18.4343432054645	-12.5854486224102	5.97495337352694e-27	2.48026627139404e-26	50.1898234954171	PLA2G4A	ccRCC	QN
P53004	0.701201320853762	22.8038835060069	19.0760602101683	2.14119639759293e-46	2.69296623851111e-45	94.8784659054584	BLVRA	ccRCC	QN
P09001	-0.700992864440924	20.010962893395	-19.9892285406139	5.13903531484571e-49	8.25584801689239e-48	100.903013097272	MRPL3	ccRCC	QN
O43708	-0.700414680002652	21.8745120402925	-13.7277553461578	2.02657723469359e-30	9.89567120813531e-30	58.1551724510793	GSTZ1	ccRCC	QN
Q96DG6	-0.699813518779479	25.4198964049138	-8.24381752439237	2.45596603751378e-14	6.05156240210918e-14	21.3228731464485	CMBL	ccRCC	QN
P30613	-0.699470901137246	22.420745189296	-8.8507818355313	5.39149507441546e-16	1.42327045753514e-15	25.1045754933006	PKLR	ccRCC	QN
Q6JBY9	0.699436806907428	20.4466426933985	15.2383955919586	5.23810685116693e-35	3.15875604701244e-34	68.6949005862135	RCSD1	ccRCC	QN
Q99719	0.699435990703883	19.6090128396026	14.9621194489333	3.59869367455088e-34	2.10866807970649e-33	66.7715044916429	SEPTIN5	ccRCC	QN
P54725	0.699162126025534	21.9817113739106	18.1355698280627	1.17373565248004e-43	1.22661425867939e-42	88.5801112782708	RAD23A	ccRCC	QN
Q8IV04	0.699085371066227	16.0577391185557	15.2993681667175	3.42491818590939e-35	2.09399250003399e-34	69.1189707426983	TBC1D10C	ccRCC	QN
Q9UIA0	0.698987614982823	17.1218970820298	15.0696545119985	1.69906695640401e-34	1.00958040662764e-33	67.5204934882479	CYTH4	ccRCC	QN
P12830	-0.698940132591449	20.1426445938557	-13.2196190002119	7.10929126610867e-29	3.2115367898638e-28	54.6073076112161	CDH1	ccRCC	QN
Q9H479	-0.698662958699838	22.232988535068	-11.4122768643129	2.03955168539926e-23	7.24165864619694e-23	42.0859594625974	FN3K	ccRCC	QN
O15440	-0.698394356831342	14.3157503350205	-14.9427406691049	4.12003997668998e-34	2.40304057788874e-33	66.6364866419338	ABCC5	ccRCC	QN
Q9NQT8	-0.698284815430906	19.6058641554334	-22.3063659961177	1.79432376694799e-55	5.64877640545086e-54	115.750769829629	KIF13B	ccRCC	QN
Q68D06	0.698057286256306	15.0291636242465	7.36398083625249	4.95455814742755e-12	1.10699484109485e-11	16.0804878007092	SLFN13	ccRCC	QN
P01011	0.697787419537597	24.6773298102769	6.79053067001248	1.32614374341225e-10	2.77006369811868e-10	12.8435476684672	SERPINA3	ccRCC	QN
Q9NRG4	0.697699207329791	18.2467215869368	21.2923210524978	1.10902233385152e-52	2.60235171255853e-51	109.333123157536	SMYD2	ccRCC	QN
P16035	-0.69740582522396	19.9173596707866	-9.06291568775257	1.38266339449063e-16	3.75162174249239e-16	26.4536288877791	TIMP2	ccRCC	QN
P46439	-0.697347118847494	16.1326929661487	-11.6828351242682	3.15615191634256e-24	1.16595889125235e-23	43.9438402229935	GSTM5	ccRCC	QN
P60891	0.697174583560063	23.2713909968344	20.8456045768319	1.95787667187798e-51	4.07535848518009e-50	106.46597578213	PRPS1	ccRCC	QN
Q8NI60	-0.69620149920333	19.7713593723019	-16.3568162611301	2.23025674175217e-38	1.64902352962376e-37	76.4428897331048	COQ8A	ccRCC	QN
Q9NX63	-0.696196479301367	23.2423765638969	-16.2202356461214	5.7307917058899e-38	4.11715347431651e-37	75.5006831844783	CHCHD3	ccRCC	QN
P14625	0.696112513376402	23.9209205704004	15.8895406848824	5.65977586426238e-37	3.86091170498168e-36	73.2144127928872	HSP90B1	ccRCC	QN
P54687	0.6957723290333	19.0668581058816	10.966307275205	4.33935183544366e-22	1.46431456577538e-21	39.0428782462733	BCAT1	ccRCC	QN
P41235	-0.695738679634843	18.6833187517423	-11.3231454305135	3.76494657853068e-23	1.32564305198213e-22	41.4757326457978	HNF4A	ccRCC	QN
P32418	-0.695335401276623	19.4825451970997	-10.1785662943898	8.96531937163381e-20	2.75064898517712e-19	33.7417507244086	SLC8A1	ccRCC	QN
P49755	0.695282533362032	23.0336471579426	16.7778529044878	1.22616246958613e-39	9.88831261272443e-39	79.3391739871109	TMED10	ccRCC	QN
P46781	0.694315982734992	23.5782374265156	16.41689053648	1.47318977068687e-38	1.10211990446146e-37	76.8569133232694	RPS9	ccRCC	QN
P55345	0.694156771222012	17.0627921243262	19.6554898222868	4.60930562517298e-48	6.68448227787961e-47	98.7120187912592	PRMT2	ccRCC	QN
Q9BYD1	-0.694044933810503	20.198897724014	-19.8932164587912	9.64740984985707e-49	1.50994563279448e-47	100.27399464237	MRPL13	ccRCC	QN
Q8IVH4	-0.693924981709934	20.7295434259164	-15.8988952066472	5.30425010400972e-37	3.62570352692829e-36	73.2791770297009	MMAA	ccRCC	QN
Q9BXJ5	-0.693902460758792	11.9771187084189	-2.0348507345327	0.0432249577490568	0.0533834547639119	-5.86362332589493	C1QTNF2	ccRCC	QN
O15484	-0.693770562472181	19.1960916176978	-16.5511139477314	5.83818458091833e-39	4.49367327993691e-38	77.7810479420166	CAPN5	ccRCC	QN
P18754	0.69373624791713	21.3252212965837	15.1711347963077	8.37167194004048e-35	5.01854751367181e-34	68.2269140365378	RCC1	ccRCC	QN
O14896	-0.693665193139303	18.5445386599005	-13.3073850774958	3.84657831687327e-29	1.76597664846668e-28	55.2197588224569	IRF6	ccRCC	QN
P41240	0.693441195359476	20.7885080830175	22.5129663457297	4.92081692502104e-56	1.65721997238998e-54	117.04261849109	CSK	ccRCC	QN
P36222	-0.693169863621186	18.3362159723852	-6.2131469590638	3.09908935915772e-09	6.10364655795256e-09	9.75037678909899	CHI3L1	ccRCC	QN
P13762	0.692802969945252	19.0290125951985	5.41574867314368	1.79081928762108e-07	3.21586095989635e-07	5.78926537349995	HLA-DRB4	ccRCC	QN
Q8N5M1	-0.692569197566279	19.9930521942895	-13.3830692895334	2.26461086133873e-29	1.05111539841533e-28	55.7480431959291	ATPAF2	ccRCC	QN
Q9UGM6	-0.692210097066177	20.236134190252	-14.9393523100705	4.21867010549643e-34	2.45632733253402e-33	66.6128776031537	WARS2	ccRCC	QN
Q9Y6A5	0.692039495588986	15.7877107533612	15.7765673285488	1.23950005928516e-36	8.31006091334237e-36	72.4318661786201	TACC3	ccRCC	QN
Q9Y5J5	0.691972884191852	18.9843436859231	2.87884689565125	0.00443872017643045	0.00603477822270326	-3.846620342474	PHLDA3	ccRCC	QN
A0A0C4DH38	0.691531634356821	23.0149267214564	7.42359566412721	3.49147015801147e-12	7.84072507571162e-12	16.4256475844608	IGHV5-51	ccRCC	QN
Q9UNW9	0.691372703785316	20.6232111215346	13.6408833193702	3.72382446368745e-30	1.79780038807782e-29	57.5483645398612	NOVA2	ccRCC	QN
Q9NQ66	0.691281339501714	18.5639424733975	9.81576176608124	1.00606992663647e-18	2.97593546726406e-18	31.3395580722625	PLCB1	ccRCC	QN
P24468	-0.691228371460724	19.9549380529902	-14.7696359322149	1.38041603677611e-33	7.79569769626709e-33	65.4298742932474	NR2F2	ccRCC	QN
Q9H939	0.69121366094717	19.0654002403837	13.5039726641052	9.71333849403403e-30	4.60112674364593e-29	56.5921914695111	PSTPIP2	ccRCC	QN
Q9BYN8	-0.69106656962974	22.0592824203078	-20.009316197323	4.5051781257179e-49	7.3187485032696e-48	101.034482514188	MRPS26	ccRCC	QN
Q9NUI1	-0.691028336411424	22.0719127564747	-10.003140492929	2.8955672453972e-19	8.72025108930225e-19	32.5767531461902	DECR2	ccRCC	QN
P53350	-0.690651953135495	14.6574419073427	-7.54279172604708	1.72657050560373e-12	3.9286745713367e-12	17.1203934506593	PLK1	ccRCC	QN
Q9NZU0	-0.690383035294797	18.2048055616412	-10.9295072689504	5.57831645724295e-22	1.87491359174641e-21	38.7929824178218	FLRT3	ccRCC	QN
P0DJI8	0.690143689469931	22.9576047772074	2.60695205428338	0.00984422449752083	0.0129936072566886	-4.5672524449007	SAA1	ccRCC	QN
P25786	0.690019424119523	24.9377842863264	26.8088932462225	3.43756796903197e-67	4.70900358136176e-65	142.682513704851	PSMA1	ccRCC	QN
O75431	-0.690019239896184	22.376120931746	-17.7270551594472	1.86734598882231e-42	1.80107386191168e-41	85.8169482194427	MTX2	ccRCC	QN
P54819	-0.689730855170097	24.2723182302554	-13.5160666982243	8.92463570530008e-30	4.23742539319095e-29	56.6766453594275	AK2	ccRCC	QN
P01782	0.689685950828512	22.7349319922943	7.2105783030095	1.21091811072833e-11	2.66328420231136e-11	15.1995765150334	IGHV3-9	ccRCC	QN
O43516	0.689668449112233	20.6085959694608	20.1316454967577	2.02301055107301e-49	3.36736583846093e-48	101.834096789623	WIPF1	ccRCC	QN
Q92817	-0.689491257052715	18.2727079374956	-15.6959450366345	2.1697006547321e-36	1.43098604665057e-35	71.8729734059107	EVPL	ccRCC	QN
Q9NQ36	0.687972423326402	11.6648597233955	1.04936051976152	0.295316220803711	0.327960180793954	-7.36889208963394	SCUBE2	ccRCC	QN
Q9Y619	-0.68732668229832	18.3431110598025	-12.255882146241	5.93407611153293e-26	2.36360430422826e-25	47.9021367493121	SLC25A15	ccRCC	QN
P08727	-0.687222801388454	23.5309834880571	-5.78270981948149	2.89651735417342e-08	5.43137188665483e-08	7.56461090217522	KRT19	ccRCC	QN
O43281	-0.68693811621185	12.0770831223687	-2.00927801756873	0.0458919800081654	0.0565738783099565	-5.91446029959755	EFS	ccRCC	QN
Q9H3K6	0.686620028847596	23.3877274182086	20.2067107298286	1.23880301142378e-49	2.09295768780047e-48	102.323907934291	BOLA2	ccRCC	QN
O75340	0.686485185890721	23.3411291658594	20.5236772617133	1.57314657234713e-50	3.00319902144687e-49	104.384895573413	PDCD6	ccRCC	QN
O75923	0.686435845531324	18.5433362738453	13.1805102167557	9.34691847333115e-29	4.19061090509323e-28	54.3344621657333	DYSF	ccRCC	QN
Q9Y4B5	0.685528361404998	16.8293754180731	14.5942695020009	4.70325761201136e-33	2.58832369234306e-32	64.2066195023302	MTCL1	ccRCC	QN
Q6UX73	-0.685204145925882	11.9943432942525	-2.47602833322471	0.0141409059428192	0.018417880450001	-4.89050264834953	C16orf89	ccRCC	QN
Q6UWW8	-0.684564655852419	19.1351379582425	-9.40688582317275	1.48345249399691e-17	4.17831562424192e-17	28.6680199400984	CES3	ccRCC	QN
O60829	-0.684321909775033	15.2665203376245	-2.06312490010915	0.0404309643036409	0.0500976268360846	-5.80669916362774	PAGE4	ccRCC	QN
Q9NX95	0.68416647505477	17.5223804067793	6.44051158852357	9.1417473151499e-10	1.84271013190842e-09	10.9472814180315	SYBU	ccRCC	QN
O94929	0.683742378317135	17.9138519047668	10.2606228357968	5.17041575220724e-20	1.60282888318424e-19	34.2888029292604	ABLIM3	ccRCC	QN
Q86V15	-0.683190059932389	16.7014078296431	-9.29444196582281	3.08771303456294e-17	8.58950247842057e-17	27.9406296195387	CASZ1	ccRCC	QN
P46199	-0.683121742085902	19.9808775955847	-16.5744105482024	4.97239888096028e-39	3.85066519910575e-38	77.9413148247828	MTIF2	ccRCC	QN
A0A0B4J1V0	0.68254614123261	21.3226807517132	7.2791011786087	8.13379255552965e-12	1.7998745936565e-11	15.5917611620158	IGHV3-15	ccRCC	QN
Q9BY32	0.682416164887851	23.1798044317101	10.1537434729323	1.05869253554775e-19	3.23837242994796e-19	33.5765236745849	ITPA	ccRCC	QN
Q9NW97	-0.681720887551563	18.1175566750366	-14.3424409650825	2.7385153105076e-32	1.44811318219173e-31	62.4487952067581	TMEM51	ccRCC	QN
P80108	0.681357589782728	18.7698958534677	8.15816639936379	4.16925513681368e-14	1.01889439059499e-13	20.7993535285279	GPLD1	ccRCC	QN
P68036	0.681236401123897	24.9077047065889	26.989572695726	1.22736189211921e-67	1.8031547102047e-65	143.710010827191	UBE2L3	ccRCC	QN
A8MVW0	-0.680707308902457	13.145036341084	-2.85851387620707	0.004720862421532	0.00640205784174848	-3.90279049521942	FAM171A2	ccRCC	QN
Q53H82	-0.680356907121968	23.3525320644326	-11.3577047704011	2.96879858529245e-23	1.04786599091607e-22	41.7122253536896	LACTB2	ccRCC	QN
Q15050	0.680295995772401	18.6701880233824	15.2853297022684	3.77684318096989e-35	2.29807078784464e-34	69.021346043427	RRS1	ccRCC	QN
Q96RP7	0.680087848578106	16.3790756466168	12.6310821638892	4.34591388301693e-27	1.81968314878738e-26	50.5070984985326	GAL3ST4	ccRCC	QN
P31151	0.679350355984655	15.4164821879334	3.21312235323668	0.00153730579993779	0.00216319668156154	-2.87129158779797	S100A7	ccRCC	QN
Q7Z3K6	0.679086966426251	15.6429489089101	13.494184940263	1.04023759003163e-29	4.918324836824e-29	56.5238443894334	MIER3	ccRCC	QN
P06732	-0.678996532288824	16.676176738104	-6.29899941722266	1.96068017516092e-09	3.89332319992286e-09	10.1989954115529	CKM	ccRCC	QN
P01880	0.678563714531187	19.8908020174025	4.66130173483855	5.82897375571473e-06	9.59693145390291e-06	2.41688338642755	IGHD	ccRCC	QN
P82912	-0.678562043407442	21.4965177466689	-17.2835733129041	3.83119475443876e-41	3.39186211578565e-40	82.7999459579892	MRPS11	ccRCC	QN
Q8N118	-0.678282885624968	11.6425398812616	-2.45562217438405	0.0149433441154911	0.0194156215455952	-4.93947895876424	CYP4X1	ccRCC	QN
Q96RW7	0.677855205785225	16.1351135774443	12.1707477538124	1.07259312488908e-25	4.21919926542515e-25	47.3123601777619	HMCN1	ccRCC	QN
Q06141	-0.677834927025426	15.4333997645121	-12.3049926425625	4.21656628427608e-26	1.68812529319536e-25	48.2425908729417	REG3A	ccRCC	QN
P01721	0.677568625919275	21.2821038197932	7.60189993233371	1.21506167270758e-12	2.77975178881443e-12	17.4671552643777	IGLV6-57	ccRCC	QN
Q9H0U6	-0.677257053956104	21.3530163756664	-19.2031109661252	9.19938003864394e-47	1.19508710022857e-45	95.7221973368498	MRPL18	ccRCC	QN
Q6ZU35	-0.677113449545569	13.9845937018785	-10.6552629980656	3.60348109420691e-21	1.17003484471414e-20	36.9371770118628	CRACD	ccRCC	QN
P07737	0.676773922394716	26.794406579503	18.4049778462894	1.90970770361383e-44	2.10192258322838e-43	90.3935323752268	PFN1	ccRCC	QN
A4FU01	-0.676436216886309	18.2378897536628	-12.1812167032665	9.97317078687813e-26	3.93071665111134e-25	47.3848559552839	MTMR11	ccRCC	QN
P48047	-0.676232733216466	25.1275875088285	-15.184849743543	7.60820278953399e-35	4.57439808288885e-34	68.3223548218429	ATP5PO	ccRCC	QN
Q96A54	-0.676152354081808	17.8824463231785	-12.523435592475	9.20745703772187e-27	3.80187340087115e-26	49.7588515995544	ADIPOR1	ccRCC	QN
P54577	0.675701304560491	20.6810211362577	23.6098609718119	5.5956083261227e-59	2.78052360793656e-57	123.81135729285	YARS1	ccRCC	QN
P02787	0.675345817030077	25.3198463096852	8.22853772677799	2.69963182071232e-14	6.6438863235156e-14	21.2292857131395	TF	ccRCC	QN
A0A0B4J1U7	0.675043402653291	21.9018718525673	6.4075416124899	1.09303830035634e-09	2.19234848648837e-09	10.7719743700875	IGHV6-1	ccRCC	QN
Q9Y3Q3	0.674862383886698	18.2365412843867	11.4613152543502	1.45512489279758e-23	5.2085455643676e-23	42.4220946909761	TMED3	ccRCC	QN
A0A075B6K0	0.674755406245584	19.1836219373901	6.86978571069706	8.49493781386516e-11	1.79664478654603e-10	13.2815719533219	IGLV3-16	ccRCC	QN
Q9NXH8	0.674723270402435	17.4955696490284	16.4331962877835	1.31642166121303e-38	9.88486398497516e-38	76.9692471189481	TOR4A	ccRCC	QN
Q6UUV7	0.674567001229597	22.6037878794304	17.6854356392295	2.47761432898035e-42	2.36716083438961e-41	85.5345600691239	CRTC3	ccRCC	QN
Q5VWJ9	-0.674487993255198	19.7349881004217	-17.0050192635723	2.57802221957516e-40	2.16694952237424e-39	80.8962898343662	SNX30	ccRCC	QN
O15551	-0.673604296843163	21.3579969914193	-8.91327668071037	3.61555376634239e-16	9.62217603817611e-16	25.5006266922829	CLDN3	ccRCC	QN
Q96GK7	-0.673494883822343	22.3031819070814	-18.2096910776583	7.11692128178341e-44	7.5543697417213e-43	89.079746131076	FAHD2A	ccRCC	QN
Q8IVD9	0.673492871987406	20.7935335699168	25.6631046950145	2.59102008588455e-64	2.40964867987263e-62	136.071829956025	NUDCD3	ccRCC	QN
P02786	0.673485885329328	19.8839328079647	11.1278673128162	1.43752293840109e-22	4.94978601446053e-22	40.1422517866114	TFRC	ccRCC	QN
Q9Y2Y0	0.673012020017435	20.1673699723597	19.6638918508438	4.36096006263716e-48	6.3607269287702e-47	98.7673331139815	ARL2BP	ccRCC	QN
Q9UDX5	0.672710909368305	19.4674505571225	10.426908829699	1.6884757135406e-20	5.33211162248007e-20	35.4013226881623	MTFP1	ccRCC	QN
Q9BUP0	-0.671863359332146	21.535808617454	-12.2867562475481	4.78707853062939e-26	1.91351005776775e-25	48.1161490491278	EFHD1	ccRCC	QN
Q05209	0.671785466138218	18.9359030756705	22.7680224053732	1.00366293442701e-56	3.71318655703891e-55	118.630067350755	PTPN12	ccRCC	QN
O00299	0.67175432469455	24.8216154590556	15.9467798369004	3.80570069375066e-37	2.63513578774251e-36	73.6106165012507	CLIC1	ccRCC	QN
Q13423	-0.671304714377488	22.1252486655884	-10.5248775578881	8.7131335608628e-21	2.78979895472098e-20	36.0591308125108	NNT	ccRCC	QN
Q8NAB2	-0.671216739193911	15.7783966113551	-14.8849620203756	6.16767702191411e-34	3.55035445605584e-33	66.2338506144271	KBTBD3	ccRCC	QN
P60880	0.670566971911519	15.1783190352649	15.0769683209713	1.61454361251417e-34	9.60482899064325e-34	67.5714193296759	SNAP25	ccRCC	QN
Q12797	0.670531008545968	20.4254500546963	14.1150261509021	1.3455576493836e-31	6.90978616605953e-31	60.8605374159707	ASPH	ccRCC	QN
Q9BRT6	0.670311302706928	18.9220924611148	16.0892108376834	1.41878044860373e-37	1.00015141915828e-36	74.5956532176437	LLPH	ccRCC	QN
P00167	-0.669966504503677	26.000556711638	-9.49291873548492	8.44844715778608e-18	2.40364605216047e-17	29.2267599090765	CYB5A	ccRCC	QN
P06331	0.669903679212275	24.142494034217	7.92486110643926	1.73940503416275e-13	4.13032298695427e-13	19.3870958534161	IGHV4-34	ccRCC	QN
Q16774	0.669467852931156	21.3446103792291	25.6101803010331	3.53250967421857e-64	3.19723665781729e-62	135.762501663405	GUK1	ccRCC	QN
Q6NUQ4	0.669244703691554	20.8412842441487	14.0169555488442	2.67389211453812e-31	1.3539083099437e-30	60.1754704079054	TMEM214	ccRCC	QN
Q8IXI2	-0.66907620199693	18.8980447673341	-17.8096824570293	1.06566185350981e-42	1.04474025232388e-41	86.3771010125393	RHOT1	ccRCC	QN
P86397	-0.66900981947774	18.1800272756676	-11.981468738525	3.99209374441826e-25	1.52593719031553e-24	46.0031190735172	HTD2	ccRCC	QN
Q9UEW8	0.668750825405144	19.4839751496721	12.5800507130617	6.20419354093085e-27	2.57437208040999e-26	50.1523010888092	STK39	ccRCC	QN
Q9BVK6	0.668629281302515	21.2196330990795	18.6781546798405	3.05203043776363e-45	3.58914530714732e-44	92.2248654590141	TMED9	ccRCC	QN
Q13277	-0.668588862887955	20.9891102792763	-12.9785439979559	3.83814027647249e-28	1.67848265671276e-27	52.926173590502	STX3	ccRCC	QN
Q9Y371	0.668435539187982	22.0175813796563	26.8652743632947	2.49167187769869e-67	3.50806636447661e-65	143.003579171993	SH3GLB1	ccRCC	QN
Q9BZK7	0.668392174883405	21.1000469382311	21.2591000164378	1.37184120471529e-52	3.20422909958499e-51	109.120734378824	TBL1XR1	ccRCC	QN
Q5R3I4	-0.668386187744982	22.0869940026613	-12.0900027532825	1.87957753960035e-25	7.3057045701414e-25	46.753496556809	TTC38	ccRCC	QN
O15511	0.667488837604946	24.1030177849953	19.5545081808006	8.97421158378881e-48	1.26349420590093e-46	98.0465909836221	ARPC5	ccRCC	QN
Q12884	0.667379108866745	14.7254126645493	10.7736588314145	1.6126106954332e-21	5.31092742677269e-21	37.7369166908076	FAP	ccRCC	QN
Q96L73	0.667283740903022	13.800834635196	8.46665091922109	6.12683161065884e-15	1.54766239813727e-14	22.6970192227969	NSD1	ccRCC	QN
P13284	0.667272411272091	24.2180604162602	11.1363184150235	1.35667467967502e-22	4.67616838757759e-22	40.1998582605765	IFI30	ccRCC	QN
P42773	0.667097758171288	20.6019287568552	15.8772922517275	6.16161014111432e-37	4.19477783750678e-36	73.1296054068402	CDKN2C	ccRCC	QN
P08571	0.666502170679191	21.5402914419404	13.398207431091	2.03689460576531e-29	9.47590666298439e-29	55.8537233659825	CD14	ccRCC	QN
Q9BUN8	0.66646121225244	20.5410565510897	11.4868492412531	1.22040526901789e-23	4.39475957798733e-23	42.5972276461771	DERL1	ccRCC	QN
Q330K2	-0.666058826930019	18.6993158335009	-12.187332462164	9.5580786412758e-26	3.77151588893004e-25	47.4272103984349	NDUFAF6	ccRCC	QN
Q9NP58	0.665546279463818	18.7163810588584	10.0619955384697	1.95523688144297e-19	5.92002277992455e-19	32.966903791886	ABCB6	ccRCC	QN
O43301	-0.664850228733549	21.0077251013822	-13.6468521287654	3.57137302308037e-30	1.72641909084243e-29	57.5900550842184	HSPA12A	ccRCC	QN
P61254	0.664680960925857	23.6225476915165	15.0340045455823	2.1789261485379e-34	1.28716633844573e-33	67.27223532103	RPL26	ccRCC	QN
A6NGB9	-0.66460285216732	17.9994131076652	-7.57160646494892	1.45504419145497e-12	3.3190330712824e-12	17.289253094416	WIPF3	ccRCC	QN
Q9BX97	0.664469135123014	21.4022765577191	8.71590378865637	1.27218566503671e-15	3.31009909817174e-15	24.2538712543981	PLVAP	ccRCC	QN
Q9Y3B7	-0.664307362531748	21.0899515673061	-21.101818619529	3.76164867505814e-52	8.28952883023139e-51	108.113380664963	MRPL11	ccRCC	QN
Q9NRX1	0.664221947354456	20.4662502534979	17.686701438119	2.4563916878931e-42	2.34909835284645e-41	85.543150843456	PNO1	ccRCC	QN
Q9Y697	-0.664095004416261	20.7236379522655	-16.4633979701915	1.06883601146401e-38	8.09170324735675e-38	77.1772637388936	NFS1	ccRCC	QN
Q9UHL9	0.664068392350346	12.9752141207068	4.53402567921495	1.01087065465543e-05	1.64402307496263e-05	1.88720086910278	GTF2IRD1	ccRCC	QN
O60911	-0.663906996540923	14.4550556228468	-2.12826877818825	0.034575288800265	0.0431850298876646	-5.6726871828652	CTSV	ccRCC	QN
Q13505	-0.663559232965401	20.4998496706215	-16.116711692597	1.17284487045244e-37	8.3082658642742e-37	74.7857013368593	MTX1	ccRCC	QN
P20591	0.662976774488278	19.1956981798858	8.94743789184606	2.90477318592883e-16	7.7713607246663e-16	25.7176110791487	MX1	ccRCC	QN
Q13084	-0.662902724026111	19.9646915341256	-16.8407965837193	7.95632140790295e-40	6.47817109332628e-39	79.7710273689715	MRPL28	ccRCC	QN
Q14168	-0.66284399799672	16.3525244398341	-15.5748774029816	5.033023672565e-36	3.26004862420392e-35	71.0330519673894	MPP2	ccRCC	QN
P04217	0.66278685303152	24.4607309769239	8.68502229385254	1.54733603163127e-15	4.01159727689161e-15	24.0598935042787	A1BG	ccRCC	QN
O15194	-0.662785812130281	16.2251424361842	-15.7144886589394	1.90747527809163e-36	1.26214601135867e-35	72.0015535604681	CTDSPL	ccRCC	QN
O75334	-0.662623636289744	11.8194748117078	-10.115359126638	1.36874058566493e-19	4.16664363870432e-19	33.3212705847903	PPFIA2	ccRCC	QN
Q9UKK3	0.662416917937787	19.409227942235	14.6069065263658	4.30548245220484e-33	2.37716098137258e-32	64.2947941206537	PARP4	ccRCC	QN
Q6IAN0	-0.662375480217239	19.8434918741851	-15.4942156199367	8.82035271951224e-36	5.61985641217446e-35	70.473035275663	DHRS7B	ccRCC	QN
Q9HA77	-0.662341804353648	20.0623257033964	-12.642402594742	4.01585028579049e-27	1.68356800442755e-26	50.5858229244184	CARS2	ccRCC	QN
P82970	-0.662227268518805	21.8374310861278	-13.7955954652096	1.2601363832569e-30	6.21605961901467e-30	58.6290758369512	HMGN5	ccRCC	QN
P15848	-0.661908094400491	20.6682847548142	-11.4851246602716	1.23499405735398e-23	4.44413729478074e-23	42.5853967296932	ARSB	ccRCC	QN
Q9BW91	-0.661682217006256	20.7589567826625	-24.2643349347529	1.05314538710711e-60	6.43116553560531e-59	127.77743031341	NUDT9	ccRCC	QN
P37802	0.661020039519638	26.3789577127067	11.3747927292832	2.63962535042366e-23	9.33631618187184e-23	41.8292131753924	TAGLN2	ccRCC	QN
P56470	0.660916586899699	20.8364390468434	3.64944191382816	0.000337713437469121	0.000498239137770991	-1.4547078314936	LGALS4	ccRCC	QN
Q6NUM9	-0.660823423225079	20.2510785760348	-12.3542355416342	2.9929437042768e-26	1.20778146219164e-25	48.5841291290127	RETSAT	ccRCC	QN
P53634	-0.660298801950081	23.4571539262417	-12.242026762006	6.53441662148603e-26	2.59558704122272e-25	47.8061163075008	CTSC	ccRCC	QN
Q8IXQ6	0.660248976764709	19.0430321227118	15.6693718751312	2.60962506551811e-36	1.71666251065263e-35	71.6886848275236	PARP9	ccRCC	QN
Q9C010	0.660162910918149	15.1722309315404	4.19864996515826	4.08627586356375e-05	6.40423290490812e-05	0.54892643848935	PKIB	ccRCC	QN
P61513	0.660047512378544	24.2879786242427	12.7831909476038	1.50295475924507e-27	6.39876203043563e-27	51.5654298877702	RPL37A	ccRCC	QN
O15305	0.659990445526621	22.0446529680139	17.1742955116991	8.08731414802769e-41	7.01292587840519e-40	82.0539034434607	PMM2	ccRCC	QN
P82914	-0.659818303476015	19.5938006111111	-17.3079473010509	3.2435696756273e-41	2.89182636779542e-40	82.9662097242308	MRPS15	ccRCC	QN
Q9BYG3	0.659507938797521	18.8774323351579	19.2340982657767	7.48839838613654e-47	9.78220289178687e-46	95.9277152251382	NIFK	ccRCC	QN
Q9BXD5	-0.659293063918245	21.3706621654504	-7.36936672008777	4.80064341497766e-12	1.07307877172279e-11	16.1116070043796	NPL	ccRCC	QN
Q969T9	0.658987833394733	22.5765414372297	18.1566520432443	1.01799639166186e-43	1.07270576115138e-42	88.7222764601779	WBP2	ccRCC	QN
P15586	-0.658955922943303	22.2442058598286	-13.749267306403	1.74313770299334e-30	8.53632217161523e-30	58.3054435966599	GNS	ccRCC	QN
A2VDF0	-0.658277753699583	19.7781381038701	-7.10705207622981	2.20053273006938e-11	4.78892234536567e-11	14.6111312183955	FUOM	ccRCC	QN
Q04695	-0.657554121691277	14.5450925710457	-5.94725691226508	1.24763980644743e-08	2.387639176507e-08	8.38741955157545	KRT17	ccRCC	QN
Q9UHN6	0.657446166966249	16.973997642963	19.054492544524	2.47181006976255e-46	3.1049242474824e-45	94.7350641635757	CEMIP2	ccRCC	QN
P17213	0.657340771924467	17.4947865564336	6.47423424767016	7.61030870635322e-10	1.54229706829873e-09	11.1271926912749	BPI	ccRCC	QN
Q5VTJ3	-0.657271989574678	19.6919379575312	-14.2626895105243	4.78560332338783e-32	2.50189071114917e-31	61.8918835961345	KLHDC7A	ccRCC	QN
Q9Y2S2	-0.657039911272943	24.6487780589756	-13.2295830459329	6.63048950785193e-29	3.00059250629888e-28	54.6768291507717	CRYL1	ccRCC	QN
P40926	-0.656806725354631	25.4987466117273	-11.4639362584373	1.42909062902874e-23	5.11716414922797e-23	42.4400682589073	MDH2	ccRCC	QN
Q9UBT7	-0.656021648296807	16.613476976817	-19.0870762918249	1.98982149639679e-46	2.51506490136836e-45	94.9516916700889	CTNNAL1	ccRCC	QN
Q13469	0.65576967821163	18.4350703081481	15.8011107507219	1.04533812882718e-36	7.05029448564281e-36	72.6019357226828	NFATC2	ccRCC	QN
Q13636	0.655545038836543	18.6632029422225	16.9037224215559	5.1649474324034e-40	4.25321463219116e-39	80.2024505419664	RAB31	ccRCC	QN
Q9HD33	-0.655486071633277	20.2595168665184	-15.7474224500884	1.51749644856688e-36	1.01269660955381e-35	72.2298680958079	MRPL47	ccRCC	QN
P68431	0.654819720575599	26.4275965876533	9.83863070906933	8.6453907195347e-19	2.5632736391905e-18	31.4901402713196	H3C1	ccRCC	QN
P55087	-0.654470621280229	14.6267568750586	-9.58992846636645	4.46855418254065e-18	1.28869797292787e-17	29.8590065716479	AQP4	ccRCC	QN
P09417	-0.65438756219671	23.8666500611352	-14.4869903478144	9.96006822647844e-33	5.39344079122927e-32	63.4579369504108	QDPR	ccRCC	QN
Q8N5G0	-0.654304437027999	22.0297568256401	-14.2114322316661	6.85122012472013e-32	3.55610949330712e-31	61.5339058258033	SMIM20	ccRCC	QN
P33527	0.654065908056406	17.2845369999964	17.1863329673584	7.44801854888419e-41	6.47517701801364e-40	82.1361327220002	ABCC1	ccRCC	QN
Q9BXJ8	-0.654047695499543	20.297595638317	-10.5531024086586	7.19893993663287e-21	2.31448316326189e-20	36.2489581551258	TMEM120A	ccRCC	QN
P00505	-0.653937769664591	22.9384691584557	-10.3292362064228	3.2601390227611e-20	1.01811550442789e-19	34.7472280920359	GOT2	ccRCC	QN
Q9BYN0	0.653787873150037	19.7413287908045	13.4623485942746	1.29999625510501e-29	6.100954647222e-29	56.3015435344972	SRXN1	ccRCC	QN
P15408	0.653693900925923	18.7462944552579	11.7600417656263	1.85069089192656e-24	6.88457011796679e-24	44.4754213855793	FOSL2	ccRCC	QN
O95970	0.653678278873041	14.9120624661386	8.25357489022987	2.31190508651049e-14	5.70908206137803e-14	21.3826798270818	LGI1	ccRCC	QN
Q99704	0.652217836158428	18.867646359361	21.7246572812887	7.05117821813296e-54	1.87605757473002e-52	112.084815279649	DOK1	ccRCC	QN
Q3V6T2	0.651550570781751	17.8712019333707	22.602428557596	2.81485706639189e-56	9.83938140759124e-55	117.600355141308	CCDC88A	ccRCC	QN
P23284	0.651512800642983	24.8402388259255	15.43550437975	1.32717258238897e-35	8.36143472198693e-35	70.0652160775887	PPIB	ccRCC	QN
Q8NEW0	0.651279467749134	17.1217360772007	15.763026945106	1.36167199474284e-36	9.11106865393281e-36	72.3380259807144	SLC30A7	ccRCC	QN
Q9NR99	0.651178865923093	17.0789797234036	7.47713776419843	2.54652274016006e-12	5.75565240066947e-12	16.7369673506067	MXRA5	ccRCC	QN
P08574	-0.651015184064178	22.9325975011934	-11.4136547244712	2.02030155591709e-23	7.18337315760488e-23	42.0954002289548	CYC1	ccRCC	QN
P43897	-0.650841155563629	21.787520571105	-13.0302373827548	2.67396355777735e-28	1.17545397160403e-27	53.2864966859479	TSFM	ccRCC	QN
Q7Z406	-0.650685128335642	19.6376992240961	-9.81387465829631	1.01873048178446e-18	3.01250609505516e-18	31.3271375187007	MYH14	ccRCC	QN
Q6ICG6	0.650454970053389	18.4602276554498	19.6301189062429	5.4486452139163e-48	7.8012593973827e-47	98.5449424631795	KIAA0930	ccRCC	QN
Q92876	-0.650141110524029	16.2922573947186	-9.82527961222464	9.44562223172845e-19	2.79726183356796e-18	31.4022147706503	KLK6	ccRCC	QN
Q08AF3	0.649942286566862	20.0028178852007	16.4133051800281	1.51009436850269e-38	1.1288957679581e-37	76.8322105521384	SLFN5	ccRCC	QN
Q9P1U1	-0.649769683654053	17.9862546435979	-13.2468240487307	5.87689620298112e-29	2.6655076872313e-28	54.7971298865117	ACTR3B	ccRCC	QN
O43166	-0.649693625336177	19.2780417254111	-19.2571331329396	6.42664414069563e-47	8.43871653552222e-46	96.080422134063	SIPA1L1	ccRCC	QN
P39748	0.649536095238741	19.8961275194914	19.2928299150759	5.07139925924498e-47	6.72010121450541e-46	96.3169551092518	FEN1	ccRCC	QN
P23469	0.64950406362971	17.6945920000916	17.3007736923428	3.4064581564579e-41	3.03171785180103e-40	82.9172812243661	PTPRE	ccRCC	QN
P49247	0.649264003511675	20.9358604175019	10.91791720912	6.03726452317248e-22	2.02715304641933e-21	38.7143195050586	RPIA	ccRCC	QN
Q8TED9	0.649254409505705	17.2258370916558	14.6294016311263	3.67884792842319e-33	2.03561579969574e-32	64.4517438835167	AFAP1L1	ccRCC	QN
Q9BZE9	-0.64833725617342	19.4462209653697	-24.2652615871732	1.04727819986206e-60	6.43116553560531e-59	127.783007232475	ASPSCR1	ccRCC	QN
P61968	-0.648000453156104	17.1813181046233	-8.81836431306298	6.63029158707584e-16	1.74438790080944e-15	24.8995997484169	LMO4	ccRCC	QN
Q9NWM8	0.647844018577366	20.2160297011604	14.8124247155588	1.02369491659781e-33	5.82930785205355e-33	65.7282161245909	FKBP14	ccRCC	QN
Q14210	-0.647130364558024	16.911334617721	-9.4033450022167	1.5181670699792e-17	4.27253181243174e-17	28.6450645097799	LY6D	ccRCC	QN
Q9BWW8	0.647101974723393	14.2104486657116	12.4644027340334	1.38943473523087e-26	5.69308808045083e-26	49.3487977851586	APOL6	ccRCC	QN
Q8IZ07	0.646824171780764	19.8841232604631	17.4321498405082	1.38962533384862e-41	1.26337506809179e-40	83.812645052867	ANKRD13A	ccRCC	QN
Q9NRX2	-0.646805845005385	20.7591907142402	-17.7078361281259	2.12778013210177e-42	2.04254803021929e-41	85.6865669533123	MRPL17	ccRCC	QN
Q8IUX1	-0.646071818382008	16.8614835146026	-12.9047054776979	6.43078368929024e-28	2.78703951510625e-27	52.4116630864645	TMEM126B	ccRCC	QN
Q5TC84	0.645761909483923	17.9395253301774	17.2230572117279	5.79382272492987e-41	5.05874082365324e-40	82.3869253251734	OGFRL1	ccRCC	QN
Q53EP0	0.645721574183316	17.3140336608022	16.9909470553815	2.83914990207633e-40	2.382488622297e-39	80.799950399867	FNDC3B	ccRCC	QN
Q9BV23	-0.645396071245344	19.501953463361	-13.587178752421	5.4240783789963e-30	2.59848216105319e-29	57.1732689665228	ABHD6	ccRCC	QN
P37268	-0.645349845974138	17.0966542395595	-14.5040867828242	8.83737360247127e-33	4.80603305838258e-32	63.5772664349766	FDFT1	ccRCC	QN
P10144	0.645294810468481	12.7985910798026	6.46640793633752	7.94153314571309e-10	1.60589111306789e-09	11.0853850648987	GZMB	ccRCC	QN
Q9BTM9	0.645258451679172	21.2609792934245	19.339987256927	3.70972907571492e-47	5.00145087548131e-46	96.6292135496749	URM1	ccRCC	QN
Q8N983	-0.645223540352145	21.6042556112229	-18.1391041618048	1.14605236897015e-43	1.20015835374487e-42	88.6039476217789	MRPL43	ccRCC	QN
A0AV96	-0.64491033760461	20.8152808333127	-21.1032041668082	3.72832190284022e-52	8.23398673836411e-51	108.122267905925	RBM47	ccRCC	QN
Q8TC26	0.644734569970673	14.8245965491636	16.4267105289066	1.37667046980175e-38	1.03219737813464e-37	76.9245675672639	TMEM163	ccRCC	QN
P28066	0.644618802747178	24.2514201944717	28.1350804098572	1.96537364554161e-70	4.42733169885675e-68	150.130823477576	PSMA5	ccRCC	QN
P20061	0.644510849404643	17.1481598988414	13.8768489388784	7.13302387720391e-31	3.55668780340463e-30	59.1967018177583	TCN1	ccRCC	QN
[truncated: 8,138 more rows]
