# Supplementary material for: Enabling cross-indication protein expression analysis using a curated pan-cancer dataset and a tailored workflow
Source: Sci Rep. 2026 Mar 23;16:14623. doi: 10.1038/s41598-026-44872-z (PMC13153371; doi:10.1038/s41598-026-44872-z)
Supplement: Supplementary file 6 — Supplementary Material 6 [file 41598_2026_44872_MOESM6_ESM.csv]

Protein	logFC	AveExpr	t	P.Value	adj.P.Val	B	Gene	indication	normalized
Q9NRX3	4.12031387059531	24.0864776303224	33.6154738687243	5.57926470315969e-83	7.64518671895825e-80	178.911611609289	NDUFA4L2	ccRCC	QN no imputation
P80294	-3.53109546500065	25.0170696712454	-19.2432125504119	6.52204057855266e-47	9.40743056082362e-46	96.071605836754	MT1H	ccRCC	QN no imputation
P13640	-3.35431398894638	27.4987030067849	-25.0354432111619	9.20884151789006e-63	8.41249598472394e-61	132.509367636225	MT1G	ccRCC	QN no imputation
P04733	-3.2741586731624	24.1081447873567	-19.6522995570159	4.34052695738137e-48	6.91600242112992e-47	98.7776217408061	MT1F	ccRCC	QN no imputation
P40261	3.24784526342753	24.4206621087844	28.0236103802701	3.13078994149226e-70	7.32452124848629e-68	149.664900219428	NNMT	ccRCC	QN no imputation
P80297	-3.04400861204743	23.382332406288	-20.4944775824568	2.2036204785522e-50	4.4593096266398e-49	104.05734669516	MT1X	ccRCC	QN no imputation
P05937	-2.92238869093439	24.1325779089666	-19.5491202961923	8.58225140877694e-48	1.33855212216241e-46	98.0968674440226	CALB1	ccRCC	QN no imputation
P07148	-2.91250677655272	26.1065738121158	-19.6075509329966	5.83282354902895e-48	9.20204662537594e-47	98.4825265430541	FABP1	ccRCC	QN no imputation
Q99541	2.89260493124097	22.6772697886924	22.5803614589248	2.90441892942642e-56	1.11884282614692e-54	117.572386485763	PLIN2	ccRCC	QN no imputation
P04732	-2.81011848770737	22.3028477986509	-16.6089381650373	3.70559578098692e-39	3.0483769066232e-38	78.2426447285688	MT1E	ccRCC	QN no imputation
P05062	-2.76941473079933	26.6870691271974	-21.0734197821092	4.1125124799148e-52	9.86180492683569e-51	108.028837618209	ALDOB	ccRCC	QN no imputation
P19075	-2.6934896051631	20.0963458837825	-17.3852962044195	2.12295065426296e-41	2.03633426756903e-40	83.400752732877	TSPAN8	ccRCC	QN no imputation
O15540	2.55193374857063	23.675418051747	8.84286794931032	5.61510317471541e-16	1.54993006192432e-15	25.0761891848458	FABP7	ccRCC	QN no imputation
P30273	2.5190110839004	22.041540991381	26.288435713654	5.94505706108209e-66	7.50328780656571e-64	139.838611278594	FCER1G	ccRCC	QN no imputation
O14957	-2.4988720129887	20.7644435690316	-15.2586677016827	2.28470635465045e-34	1.42582325008504e-33	67.2887766147839	UQCR11	ccRCC	QN no imputation
P09104	2.38231730752043	22.4252774579792	25.8617604715786	7.09402849211941e-65	8.29828308492797e-63	137.365013773951	ENO2	ccRCC	QN no imputation
Q96CM8	-2.36793441243149	23.3200363013921	-22.7252357102325	1.17604779893656e-56	4.71993744242657e-55	118.474990077273	ACSF2	ccRCC	QN no imputation
P07911	-2.36527768312106	22.9333537827662	-16.0508881487129	1.75633267669469e-37	1.30797694369996e-36	74.3906707650871	UMOD	ccRCC	QN no imputation
Q9BVA1	-2.35662388202924	17.2270878757252	-17.9567776214248	1.97564458299105e-41	1.90264887952311e-40	83.5629485292221	TUBB2B	ccRCC	QN no imputation
Q13621	-2.35235510567016	19.7004063297841	-19.6467912694027	4.50126542293248e-48	7.13655172508567e-47	98.741309425933	SLC12A1	ccRCC	QN no imputation
P80404	-2.34479518608774	23.4796881160594	-22.7003742893461	1.37316489658008e-56	5.44272631735379e-55	118.320284660884	ABAT	ccRCC	QN no imputation
Q16790	2.34018103937325	21.6866649143118	22.4852458032762	5.26572902807867e-56	1.97300284520823e-54	116.978358000743	CA9	ccRCC	QN no imputation
Q9H201	-2.31786118517569	13.5573350750832	-12.0190636476751	4.25722389440305e-21	1.45269625027087e-20	37.3149827673591	EPN3	ccRCC	QN no imputation
Q01813	2.31680034191594	23.4185436093968	32.8511473790586	2.51533533992695e-81	2.68078850895326e-78	175.120656086143	PFKP	ccRCC	QN no imputation
P02792	2.30745710608521	23.0443760454068	10.4817031689095	1.14723301333985e-20	3.84629816985523e-20	35.7967585610883	FTL	ccRCC	QN no imputation
Q86XE5	-2.30512608947155	23.7974555164119	-24.2736578312737	8.81974226588286e-61	6.12054442413742e-59	127.956370409665	HOGA1	ccRCC	QN no imputation
P29034	-2.27011219080925	22.7351181175517	-14.6463210966237	3.13528579633322e-33	1.82596608126461e-32	64.6202400093924	S100A2	ccRCC	QN no imputation
P03973	-2.25306348788746	20.9234391259854	-13.4387690975533	1.48302735771332e-29	7.28004013059682e-29	56.1798435595703	SLPI	ccRCC	QN no imputation
P18577	2.24448222459872	18.4277555460239	12.3783945059466	5.5674353919895e-26	2.32793549607512e-25	48.0222303129277	RHCE	ccRCC	QN no imputation
P02795	-2.240210582636	22.7636942689338	-15.5490127856807	5.74160726342733e-36	3.91982184133772e-35	70.9099811561234	MT2A	ccRCC	QN no imputation
Q8TCC7	-2.23021010681924	19.8685570372405	-16.9383152461476	3.84081931278095e-40	3.37064399343046e-39	80.5057286739144	SLC22A8	ccRCC	QN no imputation
Q9UJW2	-2.22764388889195	22.1962334928455	-26.4457351643937	2.3970573574247e-66	3.38126090770849e-64	140.744782792718	TINAG	ccRCC	QN no imputation
O76038	2.22376206446473	20.4938426898282	12.7533774366273	1.79786115179771e-27	8.00235924271167e-27	51.3968802937797	SCGN	ccRCC	QN no imputation
O75264	-2.21885537069088	21.6646633345494	-22.0234468736284	9.61555873008724e-55	3.11596078847962e-53	114.078181281625	SMIM24	ccRCC	QN no imputation
Q6ZRI6	-2.20782956878715	17.2353388375388	-18.6078114533584	2.19977026878905e-44	2.59216172214061e-43	90.2951191122235	C15orf39	ccRCC	QN no imputation
O00483	-2.20511781324853	26.15222767191	-25.6757095072477	2.10612577128234e-64	2.29567709069776e-62	136.27924537341	NDUFA4	ccRCC	QN no imputation
Q9P0Z9	-2.20432192589642	21.9021362188527	-21.8959658843268	2.15398661765944e-54	6.77411135625879e-53	113.272898905809	PIPOX	ccRCC	QN no imputation
P32754	-2.20312883319468	21.9826679505233	-18.3886478659221	1.98628645229286e-44	2.34636202591049e-43	90.3607819796297	HPD	ccRCC	QN no imputation
O00515	-2.19831589459324	20.627771893557	-21.6306345441971	1.16161346548591e-53	3.30628972134742e-52	111.59037986828	LAD1	ccRCC	QN no imputation
O15427	2.17186268032719	20.2479996924192	30.5600026865557	3.3335967774482e-76	1.59879301446416e-73	163.373611937471	SLC16A3	ccRCC	QN no imputation
P04118	-2.14806807081975	14.8587195365942	-6.05054826742127	3.19323677228415e-07	5.88124560671074e-07	6.256957029943	CLPS	ccRCC	QN no imputation
Q9NYQ3	-2.14531879147241	22.4044563664319	-21.4629940987582	3.38353582912788e-53	9.06560772988677e-52	110.522866329617	HAO2	ccRCC	QN no imputation
P11166	2.13924813867478	21.7637239251931	21.2052103859398	1.76300089958993e-52	4.36969111857018e-51	108.874619334366	SLC2A1	ccRCC	QN no imputation
P00439	-2.1291115974228	21.3752555946861	-18.1445980981133	1.03116537550079e-43	1.14611104076519e-42	88.7161267134066	PAH	ccRCC	QN no imputation
Q02252	-2.12595606495687	24.6331277254413	-21.4900730414961	2.84622919104301e-53	7.66882876418105e-52	110.695535309939	ALDH6A1	ccRCC	QN no imputation
P52429	2.12490483706336	12.9070698746452	5.99417972041877	0.000245021295100661	0.000377246270081146	0.975502880549913	DGKE	ccRCC	QN no imputation
P02100	2.10959603904691	18.5728699035213	9.33228506304242	1.1542036831891e-16	3.29105877798746e-16	26.8236487074063	HBE1	ccRCC	QN no imputation
P63313	2.10128050313167	25.4410412692209	31.1195158167181	1.77313363586942e-77	1.13385985568396e-74	166.296591904617	TMSB10	ccRCC	QN no imputation
Q96HR9	-2.09910472460209	20.4714057721594	-21.6148775227851	1.28422105095364e-53	3.62301421198452e-52	111.490188188991	REEP6	ccRCC	QN no imputation
O43914	2.08946939089566	18.2588063177875	26.7088124694904	5.28322045765298e-67	8.04391279838212e-65	142.253419089427	TYROBP	ccRCC	QN no imputation
P02794	2.08912179258127	22.3525487456308	16.1455420733281	9.11436594330454e-38	6.89471594070798e-37	75.0454785134746	FTH1	ccRCC	QN no imputation
O60829	-2.08303965916471	13.6328497156412	-5.13533398890972	7.43223379478402e-05	0.000118876082307101	1.608493065453	PAGE4	ccRCC	QN no imputation
P14920	-2.08168717829857	22.3327811283271	-20.6710434663046	5.53138594178555e-51	1.19497869264881e-49	105.433586423306	DAO	ccRCC	QN no imputation
O43181	-2.08129307384603	23.5460654799182	-35.6358954250276	3.16175508088429e-87	1.01091849119474e-83	188.639235853882	NDUFS4	ccRCC	QN no imputation
Q9BSE5	-2.07958991337791	24.7865277118628	-21.4202912502676	4.44510610778482e-53	1.16814952838005e-51	110.250388920883	AGMAT	ccRCC	QN no imputation
Q6IB77	-2.07117721868352	24.2304817221185	-24.5660158444104	1.51823821909111e-61	1.24469581175401e-59	129.712424473371	GLYAT	ccRCC	QN no imputation
P29762	-2.06690197014953	19.852872920594	-19.0119151552313	3.0429697257796e-46	4.11680756130859e-45	94.5335159159439	CRABP1	ccRCC	QN no imputation
Q4U2R8	-2.06278524645139	19.6544427921824	-19.4995797015225	1.19106370185647e-47	1.81056783331335e-46	97.7695866181987	SLC22A6	ccRCC	QN no imputation
P50440	-2.05196622426608	25.7402206880246	-19.6993386756551	3.18231064690955e-48	5.13884237797245e-47	99.0875788991718	GATM	ccRCC	QN no imputation
Q7Z4W1	-2.04521367109213	24.6008884344404	-19.7604012422094	2.12773506184423e-48	3.5249110040086e-47	99.4895690645483	DCXR	ccRCC	QN no imputation
P17900	-2.04463375360388	24.4485895913136	-22.4796172596447	5.45462443756376e-56	2.03582714416776e-54	116.943170328734	GM2A	ccRCC	QN no imputation
P22352	-2.042284560487	25.6724200706608	-28.5787380424124	1.44651164883522e-71	3.85414992656318e-69	152.730715725819	GPX3	ccRCC	QN no imputation
O00469	2.03634295278444	19.460072790911	18.9137961860143	5.85886856906838e-46	7.77292770601714e-45	93.8793067340722	PLOD2	ccRCC	QN no imputation
P00966	-2.0362165239468	25.7626164077755	-22.134754575739	4.76275498008815e-55	1.62001226131225e-53	114.779647064475	ASS1	ccRCC	QN no imputation
P10915	2.03142096636878	19.2438371242776	17.7408605835438	1.59283014392494e-42	1.64815822443668e-41	85.9827022817896	HAPLN1	ccRCC	QN no imputation
P32970	2.02690934143072	18.7551159128903	16.7266098118932	1.64719703553938e-39	1.39329047309468e-38	79.0520889492144	CD70	ccRCC	QN no imputation
Q9UKB3	-2.02148423786657	19.4199329160905	-19.397797896106	2.33740262637674e-47	3.49771700346423e-46	97.096328500698	DNAJC12	ccRCC	QN no imputation
P60201	-2.0101883973313	20.7897981736722	-14.5394679634061	1.31588600353382e-30	6.81164519476331e-30	58.7964077862482	PLP1	ccRCC	QN no imputation
O43895	-2.00403429594717	19.739417301045	-17.6957034289625	2.16547953842901e-42	2.2144221463338e-41	85.6760265657097	XPNPEP2	ccRCC	QN no imputation
P49326	-1.99896434630347	19.1569216084545	-23.5163296537592	8.84278019544871e-59	4.81931520651955e-57	123.357008645292	FMO5	ccRCC	QN no imputation
Q6UWR7	-1.98749718356509	18.8570343727787	-23.3336005579764	2.71721725893165e-58	1.39377261752259e-56	122.236374961511	ENPP6	ccRCC	QN no imputation
P28332	-1.98154564130087	22.0344879633662	-22.766351932595	9.10333742144165e-57	3.7315902797636e-55	118.730673716122	ADH6	ccRCC	QN no imputation
Q03135	1.97702839258343	23.2008062512514	22.5427449893948	3.67445309033342e-56	1.40419737221028e-54	117.337595009513	CAV1	ccRCC	QN no imputation
Q92820	-1.9564293593866	23.8732182676157	-27.6380135311824	2.70805434154374e-69	5.52673558384841e-67	147.513318899663	GGH	ccRCC	QN no imputation
P00326	-1.95642907547151	21.9905196484466	-17.5158222153244	7.37376713268413e-42	7.31428896966972e-41	84.4525654281589	ADH1C	ccRCC	QN no imputation
P00325	-1.9519181399662	25.1257700812923	-19.3439609463846	3.34048180219172e-47	4.94473787756528e-46	96.7397492760552	ADH1B	ccRCC	QN no imputation
O60936	1.95055146302736	22.4989124984638	25.5762749801052	3.77423831820359e-64	3.9350536900227e-62	135.697171257121	NOL3	ccRCC	QN no imputation
P16401	1.95042649595804	23.1480550110972	19.311076023309	4.15528943083427e-47	6.07584393606132e-46	96.5217851765511	H1-5	ccRCC	QN no imputation
Q07654	-1.95015342837201	18.7770721633486	-13.4539413442597	1.52271525388254e-27	6.80609725780118e-27	51.7722438511628	TFF3	ccRCC	QN no imputation
P09525	1.94851097447773	25.6623988075603	30.6722749510932	1.84504601056942e-76	9.83204518521216e-74	163.963006216558	ANXA4	ccRCC	QN no imputation
P52789	1.94324770116735	19.2476792570726	26.41699632317	2.82911588641691e-66	3.82209571584662e-64	140.579454771696	HK2	ccRCC	QN no imputation
P19971	1.93067421047139	23.3835040588799	30.765218566265	1.13187511005189e-76	6.3864388562457e-74	164.449838686647	TYMP	ccRCC	QN no imputation
P06737	1.92907012472982	21.2112768033553	27.5668093552285	4.04146559027153e-69	7.9113750901805e-67	147.114019882589	PYGL	ccRCC	QN no imputation
P21980	1.92842530577587	23.7994683237588	21.0606576920826	4.46454533184354e-52	1.06527161251351e-50	107.946823673776	TGM2	ccRCC	QN no imputation
Q9H3H9	-1.928395725511	14.7626302172962	-13.3406867500729	2.79043269459304e-23	1.04066214644388e-22	42.391484847472	TCEAL2	ccRCC	QN no imputation
P04054	-1.92537973364913	16.9708070976558	-10.7237238582165	3.96993882725154e-19	1.25924779203032e-18	32.6560570856152	PLA2G1B	ccRCC	QN no imputation
Q96I99	-1.92521119286372	24.0828021930102	-25.874583083589	6.58250265043097e-65	7.79498338554739e-63	137.439684389748	SUCLG2	ccRCC	QN no imputation
P30038	-1.92340985441108	24.6899889311991	-20.8067829828344	2.29680258164408e-51	5.08797467970669e-50	106.311250667969	ALDH4A1	ccRCC	QN no imputation
Q9UHI7	-1.92082173363646	20.5756081923102	-20.9138206554571	1.15026789503592e-51	2.62699277361537e-50	107.001779898072	SLC23A1	ccRCC	QN no imputation
P61916	-1.91502420518207	25.57286381766	-19.7290063844383	2.61685491102913e-48	4.28342530829206e-47	99.2829414892624	NPC2	ccRCC	QN no imputation
Q9Y617	-1.9106643586906	22.6527425661657	-18.6171165492309	4.27350188612658e-45	5.33048505744164e-44	91.8950285784075	PSAT1	ccRCC	QN no imputation
Q03154	-1.908899622256	25.4922916596637	-23.8617106368153	1.07170222178097e-59	6.54762274606565e-58	125.463585029393	ACY1	ccRCC	QN no imputation
Q15063	1.9048676178126	22.796136065648	15.4477770092649	1.16210963792664e-35	7.80599134943442e-35	70.2062550669494	POSTN	ccRCC	QN no imputation
Q969I3	-1.8772554688602	22.8014508289052	-21.8121892193798	3.66356097448344e-54	1.10854501158502e-52	112.742594326999	GLYATL1	ccRCC	QN no imputation
Q8WWT9	-1.87576271905947	20.2483794492396	-20.4971825165821	1.71053688528673e-50	3.51506989614562e-49	104.306235587548	SLC13A3	ccRCC	QN no imputation
Q68CK6	-1.86915117965688	23.2754460024477	-19.6489075607807	4.43881532290776e-48	7.06088168778295e-47	98.7552610687335	ACSM2B	ccRCC	QN no imputation
P00995	-1.85564462650141	16.9340927006963	-11.8802822152548	9.39772639337883e-23	3.44188589405459e-22	40.856410859403	SPINK1	ccRCC	QN no imputation
P57735	-1.85378253311978	18.6818076179838	-21.4373993473247	3.98465911468713e-53	1.05582459193588e-51	110.35957870351	RAB25	ccRCC	QN no imputation
P00338	1.84521144989227	25.7651152996053	33.9033068818472	1.35075929659819e-83	2.59129663459397e-80	180.323161952117	LDHA	ccRCC	QN no imputation
Q16822	-1.84290556046799	23.7204175547849	-18.0829902175289	1.56422303759694e-43	1.71278851331391e-42	88.3000270622592	PCK2	ccRCC	QN no imputation
O75380	-1.83570626554919	23.7608779079979	-30.5940309070326	2.78601101545478e-76	1.40649566632854e-73	163.552402172196	NDUFS6	ccRCC	QN no imputation
Q969Z3	-1.82841087587385	22.9422270283995	-22.106244359628	5.70094460302759e-55	1.91200911301541e-53	114.600121420974	MTARC2	ccRCC	QN no imputation
P02730	1.82749230761777	22.233452484337	12.8010144588343	1.28869261651622e-27	5.78163684640954e-27	51.7287541417154	SLC4A1	ccRCC	QN no imputation
P09467	-1.82343579654658	24.5547953415615	-20.3002079360019	6.17279642309275e-50	1.20835639367971e-48	103.024700973317	FBP1	ccRCC	QN no imputation
Q53FZ2	-1.82316254591581	21.0502875868018	-21.2125739390027	1.68161380710512e-52	4.20053115566467e-51	108.921813633114	ACSM3	ccRCC	QN no imputation
Q9BXR5	-1.82264728719667	20.6653152656296	-8.06364007442665	1.05899731013498e-13	2.65288644523758e-13	19.9550037599326	TLR10	ccRCC	QN no imputation
P69891	1.82122236180964	24.3861980786394	10.0058974819348	2.80195338859104e-19	8.93495242798047e-19	32.6207991503113	HBG1	ccRCC	QN no imputation
Q6NVY1	-1.81851899377646	24.1737124772718	-21.3674604962525	6.23210370513376e-53	1.61563077674711e-51	109.912978812438	HIBCH	ccRCC	QN no imputation
Q7RTS7	1.80490998736323	18.3310686816416	18.4220545513637	1.58610305323648e-44	1.8946326882496e-43	90.5854494028442	KRT74	ccRCC	QN no imputation
P51161	1.80410200406308	18.8909385982579	9.66039779696711	3.69244363161293e-18	1.12545024831367e-17	30.0906953980804	FABP6	ccRCC	QN no imputation
P30084	-1.80307031277291	25.6967329560996	-22.6207655238654	2.25653801404893e-56	8.7630415509139e-55	117.82437941026	ECHS1	ccRCC	QN no imputation
P08473	-1.80174437927549	22.3195773368741	-19.2653870306715	5.62843045265667e-47	8.2048487692831e-46	96.218757899039	MME	ccRCC	QN no imputation
Q9NZA1	-1.79773650728751	20.2239303944269	-25.0148404293548	1.04081033899172e-62	9.3303296930921e-61	132.387198023251	CLIC5	ccRCC	QN no imputation
P14854	-1.79700888598033	26.6294847752775	-27.6559857342543	2.44799903453144e-69	5.10461016070121e-67	147.614005264727	COX6B1	ccRCC	QN no imputation
Q08AH3	-1.79691220479659	24.0842829680387	-18.2202572697808	6.184491630322e-44	7.01201462388281e-43	89.2266232474113	ACSM2A	ccRCC	QN no imputation
Q8IVF2	1.78846909127058	16.8236676641198	16.6748058078957	2.35344544896809e-39	1.95787066318317e-38	78.6958643648277	AHNAK2	ccRCC	QN no imputation
Q9GZP8	1.78686456622394	22.7211484978912	17.4144818499744	1.47243915842006e-41	1.425190353942e-40	83.7620310431324	IMUP	ccRCC	QN no imputation
Q8N474	-1.78612760522297	21.2424673141033	-15.7856193179274	1.10733112412515e-36	7.8329794562009e-36	72.5526834982435	SFRP1	ccRCC	QN no imputation
P15144	-1.77576077789906	22.6091656547311	-21.9382127578622	1.64842157217186e-54	5.21836954464438e-53	113.539990888219	ANPEP	ccRCC	QN no imputation
O96009	-1.77393576348624	22.3316623598794	-20.2803028987636	7.02933204879088e-50	1.35664694189139e-48	102.894943877879	NAPSA	ccRCC	QN no imputation
O95976	1.77274216347574	10.7297264882741	4.60976250522456	0.000264928573959474	0.000406786438517572	0.403692462215157	IGSF6	ccRCC	QN no imputation
P35558	-1.76976809003368	22.3706591739376	-17.0670618089481	1.58724976078794e-40	1.43225773334693e-39	81.3880203416424	PCK1	ccRCC	QN no imputation
P55157	-1.76769091014077	18.5525424449778	-18.2121732468434	6.53153331170093e-44	7.39674941273144e-43	89.1721045079	MTTP	ccRCC	QN no imputation
P32004	-1.7614172317974	17.50019900651	-22.7483413957878	1.42852565543824e-55	5.0938357200608e-54	116.017820658209	L1CAM	ccRCC	QN no imputation
Q92597	1.76133449053902	25.0724840374766	31.7566075071031	6.55228104757297e-79	5.23745665069333e-76	169.581731289198	NDRG1	ccRCC	QN no imputation
P14618	1.75498223392712	25.6029390070991	36.0767967194198	3.95051161177277e-88	1.89466536900622e-84	190.707228933191	PKM	ccRCC	QN no imputation
Q99962	-1.75497957391163	18.908404662094	-21.0890656901013	3.71867821955311e-52	8.96220137737523e-51	108.129357169501	SH3GL2	ccRCC	QN no imputation
Q9UF12	-1.7518574267975	21.8957057229108	-17.4866464082667	8.99743391215969e-42	8.88809331466897e-41	84.2538537595232	PRODH2	ccRCC	QN no imputation
Q70UQ0	1.74782244859571	20.7157326961021	28.8941847658185	2.5623432710906e-72	7.22882254597089e-70	154.456296117515	IKBIP	ccRCC	QN no imputation
O15069	-1.74397891107474	17.7468095720455	-14.1946581402281	4.6808578177307e-31	2.46832260514969e-30	59.7026469622249	NACAD	ccRCC	QN no imputation
Q7Z7K0	-1.73966956047791	21.3873401180306	-28.5313911087349	1.87753847857716e-71	4.86739164500328e-69	152.470683789057	CMC1	ccRCC	QN no imputation
O15020	-1.73538138503229	18.3772131737722	-27.3781346198713	1.17105913630126e-68	2.20250965400034e-66	146.0529593192	SPTBN2	ccRCC	QN no imputation
P54710	-1.73482763425794	24.1833617606674	-22.1275911119648	4.98281339143616e-55	1.68292767783999e-53	114.734549058729	FXYD2	ccRCC	QN no imputation
P78508	-1.73397138571989	17.9294239806796	-17.4846559997195	2.16710994603429e-37	1.60516745964177e-36	74.4362311715883	KCNJ10	ccRCC	QN no imputation
P01303	-1.7302102136325	21.6582519510552	-14.7282277929982	5.63799215095991e-33	3.23830064143757e-32	64.0751191518926	NPY	ccRCC	QN no imputation
A1L188	-1.72590199005476	21.278121005722	-15.7081839375623	6.39948131353403e-36	4.35655250244275e-35	70.841887609415	NDUFAF8	ccRCC	QN no imputation
Q13113	-1.72177580300324	25.0348709162372	-18.4648957867494	1.18876995743671e-44	1.44520677208275e-43	90.8734018415634	PDZK1IP1	ccRCC	QN no imputation
Q86UY8	1.72005927642931	19.265941556046	20.7231190137135	3.9471234811728e-51	8.6047291889567e-50	105.770556338164	NT5DC3	ccRCC	QN no imputation
P00915	1.71917483418022	25.936882665623	12.7584402485249	1.7353594488965e-27	7.73133666224582e-27	51.4321464461066	CA1	ccRCC	QN no imputation
P05230	-1.71860853773694	20.1452599884182	-23.088104850105	1.23594164940885e-57	5.78300112250229e-56	120.724154913774	FGF1	ccRCC	QN no imputation
O43920	-1.7098948657465	24.0034727842701	-32.0172037138242	1.72227874823444e-79	1.65200977530647e-76	170.912423655945	NDUFS5	ccRCC	QN no imputation
Q02094	1.70963489260554	17.1780170649792	8.91051417283395	2.9814072482056e-15	8.00382264897512e-15	23.6835482972371	RHAG	ccRCC	QN no imputation
O14832	-1.70867740425464	21.7961440702293	-19.2533566778218	6.09683375775553e-47	8.8339621456784e-46	96.1389299362264	PHYH	ccRCC	QN no imputation
A0A0C4DH24	1.70860125983266	13.6944479156768	2.61725140708855	0.0176759954805936	0.0235320123039352	-3.55927900219909	IGKV6-21	ccRCC	QN no imputation
Q8WTV0	1.70354084670421	18.9565573256112	18.5965748108503	4.90549028341612e-45	6.09500813452428e-44	91.7573013166477	SCARB1	ccRCC	QN no imputation
P20711	-1.69678867981717	23.624358054078	-20.4145995975701	2.92795361201687e-50	5.86324238965884e-49	103.769498691782	DDC	ccRCC	QN no imputation
Q96PQ7	-1.69642785242463	16.4524055222274	-13.0588718082811	3.49790499731104e-26	1.47870889088618e-25	48.6809906151044	KLHL5	ccRCC	QN no imputation
Q9UL12	-1.69529804921231	21.2576661413897	-18.8940451460419	6.68559104956914e-46	8.85748471650099e-45	93.7474928857362	SARDH	ccRCC	QN no imputation
O95299	-1.69520568342449	22.2638254640218	-34.976871227341	7.3368271447977e-86	1.75937114932249e-82	185.512068912649	NDUFA10	ccRCC	QN no imputation
Q8NFJ5	-1.6937307909945	19.0449664388216	-10.9271811315781	8.40678720685356e-22	2.95810355422375e-21	38.4281568258269	GPRC5A	ccRCC	QN no imputation
P16444	-1.69369819984048	21.9987773358943	-14.7124910164364	1.97327314130793e-33	1.16909425394847e-32	65.0822397893132	DPEP1	ccRCC	QN no imputation
P61626	-1.69363573693543	26.5691620262186	-15.8242500669065	8.46659337450935e-37	6.04702633270988e-36	72.8206006269049	LYZ	ccRCC	QN no imputation
O95670	-1.68512697053232	19.6972190803716	-17.6375558932939	3.21684140447358e-42	3.26172756360577e-41	85.2808553576537	ATP6V1G2	ccRCC	QN no imputation
Q96DN0	-1.68499104641958	13.2014194147784	-7.183253637454	1.37396620946643e-07	2.5800868992173e-07	7.51813702738108	ERP27	ccRCC	QN no imputation
Q96FF7	-1.68253715892392	20.3217809974326	-27.0598790788632	7.11569393079572e-68	1.21881671757487e-65	144.253231922306	MISP3	ccRCC	QN no imputation
Q9Y6R1	-1.67904759660922	20.8279272284293	-18.9667542956849	4.11334738276242e-46	5.50282121275553e-45	94.2325327027543	SLC4A4	ccRCC	QN no imputation
Q96NB2	-1.67787781856203	22.8020687009111	-17.5173739070604	7.29614867107323e-42	7.24478861831619e-41	84.4631316381915	SFXN2	ccRCC	QN no imputation
P13674	1.67766793652011	21.4326132969023	29.4738428772845	1.09810168006459e-73	3.76178261256414e-71	157.596249164836	P4HA1	ccRCC	QN no imputation
P09327	-1.67598928266096	21.4548415813649	-20.1644429159786	1.49893462139164e-49	2.80816032976339e-48	102.138758087212	VIL1	ccRCC	QN no imputation
P05026	-1.67553211540332	23.9728709780078	-22.4589315712704	6.20915603403894e-56	2.29070094917313e-54	116.813816568869	ATP1B1	ccRCC	QN no imputation
P08637	1.6748935161826	20.0411637645494	24.0575950418216	3.25964552849163e-60	2.0617326153002e-58	126.651612335595	FCGR3A	ccRCC	QN no imputation
O43451	-1.67345466205034	19.4506510358959	-21.4524515067531	3.61926338880123e-53	9.6433262292726e-52	110.455617148433	MGAM	ccRCC	QN no imputation
Q96F10	-1.67149729219858	22.1980884599766	-21.0813038577781	3.90908866996596e-52	9.39748835145702e-51	108.079493781493	SAT2	ccRCC	QN no imputation
Q16348	-1.66956128231963	15.3148644669663	-16.9309049750879	1.49820204742606e-37	1.12008994847317e-36	74.7112382533203	SLC15A2	ccRCC	QN no imputation
P01909	1.66747632090988	18.7350531629225	10.0796223849867	3.5113907143254e-19	1.11638249028204e-18	32.4642226900011	HLA-DQA1	ccRCC	QN no imputation
P11169	1.6667555936258	19.8119031395389	21.4018262515366	5.0021551392019e-53	1.31094732500614e-51	110.132498733331	SLC2A3	ccRCC	QN no imputation
O60911	-1.66318902566476	13.3623457514682	-7.54551534943021	2.23238825495155e-09	4.57446446090478e-09	11.1739897109724	CTSV	ccRCC	QN no imputation
P04083	1.65896471532809	24.9849926292306	22.9243403387929	3.40940540442681e-57	1.50705145803051e-55	119.711152676029	ANXA1	ccRCC	QN no imputation
P20132	1.65155398442653	16.7726157919295	18.880323912333	2.03677906455344e-44	2.40304855931077e-43	90.4096351066088	SDS	ccRCC	QN no imputation
Q16762	-1.65050806470803	23.9218238958488	-20.2063713848102	1.1394372765122e-49	2.15997675025791e-48	102.412593902525	TST	ccRCC	QN no imputation
O60669	-1.64666862731398	20.1445695305695	-15.3044369899528	3.15638546536336e-35	2.06380704729143e-34	69.2090260083064	SLC16A7	ccRCC	QN no imputation
P49821	-1.64594021099069	22.6635699519081	-33.7039774478253	3.6038845598385e-83	5.76141011632849e-80	179.346566370729	NDUFV1	ccRCC	QN no imputation
P11498	-1.64203639415835	21.7032425965444	-20.7945172007976	2.48643330663426e-51	5.4953613542018e-50	106.232033062353	PC	ccRCC	QN no imputation
P04439	1.64042857485583	23.2156309480628	21.9829196446035	1.24231886805622e-54	3.98539216802517e-53	113.822394322357	HLA-A	ccRCC	QN no imputation
P04839	1.63884093451352	21.0030204660056	25.2921766360638	2.01201493478862e-63	1.92992472544925e-61	134.027230558693	CYBB	ccRCC	QN no imputation
P05109	1.6319869564644	24.6538579239152	13.574055060745	5.74596756850691e-30	2.89319269906133e-29	57.125357812007	S100A8	ccRCC	QN no imputation
Q14508	-1.63159735865714	22.0281511616394	-7.87364654671956	2.35760792218189e-13	5.82239320019791e-13	19.0988382610898	WFDC2	ccRCC	QN no imputation
P53370	-1.62707036379141	19.7871531366027	-22.3805547219558	1.01493408396445e-55	3.64616019977041e-54	116.32321637744	NUDT6	ccRCC	QN no imputation
Q9UL42	1.62660387587685	17.1223833325917	18.1060126840436	7.1624082835779e-43	7.53309432632448e-42	86.8213938185079	PNMA2	ccRCC	QN no imputation
P56556	-1.62608342532191	23.2699768516232	-28.057236674876	2.59603807637689e-70	6.38492236630952e-68	149.851671344361	NDUFA6	ccRCC	QN no imputation
Q96JE9	-1.62227737133101	16.7554139399678	-27.8239476324555	9.54689167722144e-70	2.1206154326102e-67	148.553073837077	MAP6	ccRCC	QN no imputation
Q9BY76	1.62223384387335	18.6819377533057	18.826419308699	1.05088485125267e-45	1.37330892278142e-44	93.2958618788511	ANGPTL4	ccRCC	QN no imputation
P24001	1.61903178835958	19.4211561840314	9.69489257443575	4.18303108510954e-18	1.27134455539831e-17	30.0027359293905	IL32	ccRCC	QN no imputation
P19957	-1.61550125891825	17.1037986607451	-11.1191023326655	8.15413959377747e-21	2.74919180961383e-20	36.4096541751876	PI3	ccRCC	QN no imputation
Q8N271	-1.61442423617853	19.0237515812205	-18.3893804335527	6.95085678831718e-43	7.32666135313609e-42	86.8895796819462	PROM2	ccRCC	QN no imputation
O00757	-1.61188286208985	22.9803534707259	-16.4089519907589	1.47334720694377e-38	1.16796251314088e-37	76.864666037374	FBP2	ccRCC	QN no imputation
P23378	-1.61126905193515	20.5388781640956	-20.9629219587163	8.37974569016422e-52	1.9415101608709e-50	107.318085297606	GLDC	ccRCC	QN no imputation
Q9BQI0	-1.60447127946982	22.2599142668244	-23.2878111211872	3.60230205932152e-58	1.80907232214723e-56	121.954896737345	AIF1L	ccRCC	QN no imputation
P51589	1.60445131593894	17.4422581163572	14.7751199073906	1.27323956191883e-33	7.6449172415313e-33	65.5194087465835	CYP2J2	ccRCC	QN no imputation
Q9Y646	-1.60349107784446	22.23574156774	-21.5396504260588	2.07430447687816e-53	5.71745073052165e-52	111.011432616449	CPQ	ccRCC	QN no imputation
Q8WVX3	1.60335152905677	21.9833203835231	16.167331135633	7.83760942992066e-38	5.97127479362978e-37	75.1961332565127	C4orf3	ccRCC	QN no imputation
P02042	1.6007174987163	26.6908535701027	12.0316326917265	2.74978792383126e-25	1.113849905633e-24	46.3848893527588	HBD	ccRCC	QN no imputation
A0PJK1	-1.59988431495928	20.2081449415606	-16.2471915229595	4.50895151956222e-38	3.47388457635669e-37	75.7480448154229	SLC5A10	ccRCC	QN no imputation
P31512	-1.59921950969711	19.7546805819799	-17.0951865623741	1.30884219291093e-40	1.18999187814233e-39	81.5805790362145	FMO4	ccRCC	QN no imputation
Q13938	-1.59446489276724	21.1393687098792	-18.3446634017793	2.6715639136018e-44	3.12889390223058e-43	90.064806064389	CAPS	ccRCC	QN no imputation
P41219	-1.59409799396752	18.5866309346619	-13.5768262356197	5.63543381685887e-30	2.83902737244276e-29	57.1447283395992	PRPH	ccRCC	QN no imputation
Q02928	-1.59048194817143	20.2873691168835	-17.0120655620587	2.31478584788405e-40	2.069284795238e-39	81.0112977231745	CYP4A11	ccRCC	QN no imputation
Q12756	-1.5891652130667	11.8216020610505	-4.56399005223433	6.06968304320709e-05	9.7537945636526e-05	1.26299931555477	KIF1A	ccRCC	QN no imputation
P15309	-1.58686815977643	19.5210947411991	-20.4348992710605	2.56538254150397e-50	5.15873151742266e-49	103.901508229478	ACP3	ccRCC	QN no imputation
Q93091	-1.58649847321682	22.3636888226513	-17.3647276517534	2.06842998552307e-41	1.98602406617991e-40	83.4226770669022	RNASE6	ccRCC	QN no imputation
P45954	-1.58638503287182	22.9716075885384	-21.8088711792465	3.74150772385804e-54	1.12857050588825e-52	112.721573314677	ACADSB	ccRCC	QN no imputation
Q9H171	-1.58519031133392	11.2206023636611	-2.02688260361776	0.0747774949913797	0.0925743071705362	-4.53176599768541	ZBP1	ccRCC	QN no imputation
Q9H4F8	-1.58505511612401	17.4862464665978	-19.7367981118567	2.48583739080819e-48	4.09693337674092e-47	99.3342337202052	SMOC1	ccRCC	QN no imputation
P20702	1.58427322033754	17.1550560983032	21.6573461802748	9.7998010666059e-54	2.82281356849501e-52	111.760157081184	ITGAX	ccRCC	QN no imputation
Q86Y22	1.58354355333883	15.7607921674619	9.65687321345458	3.92081775660628e-18	1.19316256095709e-17	30.0344056774159	COL23A1	ccRCC	QN no imputation
P21695	-1.57838924355549	24.3692755762259	-18.6773157746432	2.8533538026138e-45	3.61550458053786e-44	92.2983991882886	GPD1	ccRCC	QN no imputation
O60635	-1.57704017271867	20.9645986425726	-14.6205822166887	9.28183117090821e-33	5.29318219924801e-32	63.5728794282586	TSPAN1	ccRCC	QN no imputation
Q86WA6	-1.57677494476755	23.2917978355541	-20.3559359269238	4.29137383676244e-50	8.54001200046168e-49	103.387734463353	BPHL	ccRCC	QN no imputation
Q96PP8	1.57656681287336	18.6409733023427	17.1830488352928	7.16820424051973e-41	6.67547719175391e-40	82.1817170254994	GBP5	ccRCC	QN no imputation
P07998	-1.57627222387746	21.2713784869594	-15.3598369892616	2.1449814484073e-35	1.4189422105602e-34	69.5945588179735	RNASE1	ccRCC	QN no imputation
P40306	1.57616483854679	22.7557803716005	28.7395934326315	5.97552459962379e-72	1.63763519884547e-69	153.612129586376	PSMB10	ccRCC	QN no imputation
Q8WW52	-1.57457907935038	20.6068177702304	-15.6288044844555	3.2949250030521e-36	2.27701157271439e-35	71.4642835242095	FAM151A	ccRCC	QN no imputation
Q9UHG2	-1.5744408640766	16.1524473405517	-14.2246764537371	4.26127383186188e-28	1.94638755215329e-27	53.1793569119656	PCSK1N	ccRCC	QN no imputation
Q99424	-1.5737607130597	20.7105684002474	-22.4720570902677	5.71908820126905e-56	2.11804996241593e-54	116.895900561976	ACOX2	ccRCC	QN no imputation
P51687	-1.5737167778057	22.236521635261	-24.9592476707894	1.44859601671098e-62	1.28656786965664e-60	132.057277917491	SUOX	ccRCC	QN no imputation
Q9Y4K0	1.57044713967191	18.8156027636912	19.9118291894717	7.85534580262804e-49	1.36748596985133e-47	100.484631546927	LOXL2	ccRCC	QN no imputation
P48728	-1.56937002195429	21.1565910486449	-23.5168006319367	8.81727898037864e-59	4.81931520651955e-57	123.359891575042	AMT	ccRCC	QN no imputation
P15954	-1.56868649903572	25.3377084697772	-17.8053191856331	1.02781502147126e-42	1.07277493862376e-41	86.4201348610851	COX7C	ccRCC	QN no imputation
P80365	-1.56805174267203	21.6894557341361	-18.2833359784957	4.04003639740837e-44	4.66330073693636e-43	89.65180575954	HSD11B2	ccRCC	QN no imputation
P09110	-1.56771303855436	24.2995852443457	-21.7745853840792	4.65113967155759e-54	1.37273020706401e-52	112.504280394684	ACAA1	ccRCC	QN no imputation
Q8NF37	1.56462876908321	19.8640870067663	22.5335897572343	3.89100623400615e-56	1.47519888524059e-54	117.280423736161	LPCAT1	ccRCC	QN no imputation
Q96CM4	-1.56135908456251	23.1124995290224	-15.3722466943714	2.27097723172531e-33	1.33968103362295e-32	65.1057164268424	NXNL1	ccRCC	QN no imputation
P06702	1.56079058016956	23.6313504597119	13.4979500683343	9.79544399820973e-30	4.85821607191457e-29	56.5934246707952	S100A9	ccRCC	QN no imputation
P32456	1.55941485805396	20.4430447825756	24.2702415436168	9.00352254881916e-61	6.1686991634481e-59	127.935786278184	GBP2	ccRCC	QN no imputation
O15244	-1.55834909500403	20.187506015621	-21.0278290029554	5.51534286142401e-52	1.30032297636868e-50	107.73576383647	SLC22A2	ccRCC	QN no imputation
P35442	1.55743056542729	18.6280619037456	11.3936755836906	2.2693893173964e-23	8.49648022344505e-23	41.9903989146514	THBS2	ccRCC	QN no imputation
O95182	-1.55643661216039	23.2115465833892	-30.4401241477811	6.27927589839039e-76	2.61873106162438e-73	162.742688722787	NDUFA7	ccRCC	QN no imputation
P28065	1.54799714213577	23.1832242875691	37.7851590230974	1.48818775262017e-91	1.42746969231327e-87	198.542452935488	PSMB9	ccRCC	QN no imputation
Q9BW04	-1.54214046875677	17.2271328159897	-18.6060592275288	2.7232028185078e-44	3.1816030980666e-43	90.083643568617	SARG	ccRCC	QN no imputation
P22748	-1.54149561022209	20.4080775072272	-17.1654770753691	8.08502125266413e-41	7.50014737481183e-40	82.0615453133212	CA4	ccRCC	QN no imputation
Q5SZK8	-1.5366939189197	17.1604657538055	-18.0250100081392	2.31611069444712e-43	2.51598344067234e-42	87.9080940436307	FREM2	ccRCC	QN no imputation
P37235	1.53512620907683	23.1889039601593	23.6691726868157	3.46891909260115e-59	2.04134183657854e-57	124.291107984575	HPCAL1	ccRCC	QN no imputation
P31146	1.53504121729246	23.3344271125331	17.7135645186552	1.91772549539833e-42	1.97369344977047e-41	85.7973488791073	CORO1A	ccRCC	QN no imputation
Q6UXI9	-1.53469540523631	18.9822960548835	-20.3276641190234	5.16029858468328e-50	1.01637749536513e-48	103.203606510537	NPNT	ccRCC	QN no imputation
Q9UDR5	-1.5343939307777	20.2670991382265	-21.5938453292232	1.46834370163952e-53	4.11823180880885e-52	111.356406497128	AASS	ccRCC	QN no imputation
O43676	-1.53311111404273	22.6952675217512	-25.4671429804295	7.16968443580633e-64	7.39479710841444e-62	135.056894542478	NDUFB3	ccRCC	QN no imputation
P03891	-1.53164819637785	19.6058167650189	-18.8640235523549	8.17165186538179e-46	1.07668248204316e-44	93.547056784335	MT-ND2	ccRCC	QN no imputation
Q99880	1.52991334612228	18.0484168380391	7.18530189032669	5.55256702217825e-11	1.22662880876863e-10	14.0195464589405	H2BC13	ccRCC	QN no imputation
Q86SE5	-1.52623588297853	16.6300418550148	-13.4687158049562	1.08580270067604e-27	4.88738597132079e-27	52.0987221266372	RALYL	ccRCC	QN no imputation
Q96CG8	1.52485596728068	18.7912100166036	12.8798659312304	7.42508643006138e-28	3.36108678797304e-27	52.2783146368531	CTHRC1	ccRCC	QN no imputation
Q1EHB4	-1.52173216501401	20.7801872427417	-16.6488297836235	2.81473938806262e-39	2.3297826916467e-38	78.5171677452812	SLC5A12	ccRCC	QN no imputation
P20472	-1.51850332679748	22.8329485684103	-10.0245089041808	2.47472075262814e-19	7.90460255051919e-19	32.7441801377688	PVALB	ccRCC	QN no imputation
P32189	-1.51786873972895	22.6570878572888	-22.0320719312329	9.10558232992947e-55	2.96070324436215e-53	114.1325918504	GK	ccRCC	QN no imputation
O95167	-1.51494643435704	22.3359214753212	-29.4331433044106	1.36815623355295e-73	4.52529468697927e-71	157.377083039636	NDUFA3	ccRCC	QN no imputation
Q15067	-1.5135363560738	21.412795036661	-22.1502569420589	4.31932739756514e-55	1.47441239848558e-53	114.877221226871	ACOX1	ccRCC	QN no imputation
O14548	-1.51293155836312	22.8917102891982	-21.5750887813083	1.654777829276e-53	4.6141363193068e-52	111.237053847754	COX7A2L	ccRCC	QN no imputation
P11310	-1.51271799142464	24.9540843331993	-19.678751525856	3.64523716349203e-48	5.85680316117513e-47	98.9519536535323	ACADM	ccRCC	QN no imputation
A6NDB9	-1.5123353919816	19.647161886422	-28.2065307045051	1.13208143759731e-70	2.85761188142984e-68	150.679239173079	PALM3	ccRCC	QN no imputation
O95298	-1.51064906608752	23.3956670188334	-25.5800914837656	3.69058751563521e-64	3.8901225769201e-62	135.719535471557	NDUFC2	ccRCC	QN no imputation
Q9HBG4	-1.50641449568315	19.235569304363	-16.0741121049892	1.49515555170028e-37	1.1186842474188e-36	74.5513839323537	ATP6V0A4	ccRCC	QN no imputation
Q9BXS9	-1.50612737508786	16.5329874457605	-19.4104871979041	1.49785875970503e-46	2.08526287708137e-45	95.2792199223919	SLC26A6	ccRCC	QN no imputation
Q8NFZ8	-1.50521998236246	20.8801147413315	-20.418833684177	2.84831163673029e-50	5.71569146851819e-49	103.797037116725	CADM4	ccRCC	QN no imputation
Q8N5Z0	-1.50497546937331	19.8990055351196	-18.1426091127504	1.04512529749155e-43	1.16028262193737e-42	88.7026988584205	AADAT	ccRCC	QN no imputation
Q6ZMP0	-1.50432589378045	17.8046750107077	-18.8903055131115	6.85481696656123e-46	9.06915921975935e-45	93.7225307988827	THSD4	ccRCC	QN no imputation
Q16836	-1.50118070760032	25.2211980261528	-22.7642750679727	9.2218192387395e-57	3.7640719207655e-55	118.717763714955	HADH	ccRCC	QN no imputation
P55103	-1.5006458843588	17.7612933148932	-15.5641132139589	1.69834142079279e-35	1.13128409085031e-34	69.8676873081899	INHBC	ccRCC	QN no imputation
P17931	1.50000782182939	24.910566733353	24.2082783993225	1.30910226808203e-60	8.78105521359642e-59	127.562183062093	LGALS3	ccRCC	QN no imputation
Q9Y6X4	-1.49880326301368	18.3522485931122	-19.9015330729895	6.48334945509387e-48	1.01781158712374e-46	98.4147138838199	FAM169A	ccRCC	QN no imputation
O00533	-1.49838752431267	18.6515342565997	-22.9309024686508	3.2733483735651e-57	1.4536091481128e-55	119.751809309722	CHL1	ccRCC	QN no imputation
P09917	1.49581713584116	19.4153163401635	20.2193045065795	1.04706466036077e-49	1.99670859287882e-48	102.497019179125	ALOX5	ccRCC	QN no imputation
Q8TC71	1.49320627910085	18.4971504009359	22.2825493627141	1.87825834118963e-55	6.62362279731285e-54	115.708669619598	SPATA18	ccRCC	QN no imputation
O00217	-1.49314014079357	23.2768589049126	-29.1748107779204	5.54907104268008e-73	1.71698998198024e-70	155.981402100571	NDUFS8	ccRCC	QN no imputation
P02549	1.49164910875045	18.9606684122118	11.5302326949905	8.85318277226318e-24	3.37384700641829e-23	42.9274889395952	SPTA1	ccRCC	QN no imputation
P02724	1.48995842057786	18.6603731679883	11.2820889471965	2.37796507427569e-22	8.5621024746443e-22	39.7632807482662	GYPA	ccRCC	QN no imputation
Q9HAC7	-1.48739425042066	21.3707058714208	-21.5342487856884	2.14702015221017e-53	5.88406208571428e-52	110.977029074842	SUGCT	ccRCC	QN no imputation
P15428	-1.48711010180481	19.958580388714	-17.2578477546176	4.29569030912364e-41	4.02778704253313e-40	82.6929710886812	HPGD	ccRCC	QN no imputation
Q9UI09	-1.48616583803732	23.2850137723096	-30.4515914636847	5.90980731792912e-76	2.5766759906171e-73	162.803112976038	NDUFA12	ccRCC	QN no imputation
Q9H329	-1.48578895719655	14.8614029532688	-11.5112892891695	2.54093031156216e-22	9.13858400768814e-22	39.7897199855698	EPB41L4B	ccRCC	QN no imputation
O43678	-1.48472707281008	23.871967625123	-27.7020344452023	1.8903641027732e-69	4.02941610528901e-67	147.871805214748	NDUFA2	ccRCC	QN no imputation
P14927	-1.48456067050891	24.4486275979642	-19.8504263681508	1.17626777416534e-48	1.99694875925557e-47	100.081456319845	UQCRB	ccRCC	QN no imputation
O15123	1.48433984139603	18.0428390787971	18.5930947288875	5.02148315148627e-45	6.23105645395295e-44	91.7339639384432	ANGPT2	ccRCC	QN no imputation
P08195	-1.48172794919592	21.4278880633585	-16.7943812466262	1.03314129137432e-39	8.80096915351905e-39	79.5178060415769	SLC3A2	ccRCC	QN no imputation
P38570	1.48014246243421	12.0097983863779	4.43188989654554	0.000299835182598462	0.000458768395515145	0.191759775270723	ITGAE	ccRCC	QN no imputation
P00403	-1.47892725177439	26.5532939231334	-18.6580652301341	3.24665723828608e-45	4.0868682716063e-44	92.1694497680603	MT-CO2	ccRCC	QN no imputation
P27144	-1.47681696762465	24.9369707319112	-19.7844280855704	1.81625917039181e-48	3.03511462759552e-47	99.647628117331	AK4	ccRCC	QN no imputation
Q8IV56	-1.47576722180595	17.4458275801036	-21.6517974572685	9.26760559599596e-42	9.14556305316803e-41	84.6519435387442	PRR15	ccRCC	QN no imputation
Q7L5L3	-1.47176565479274	18.9706757468394	-17.4509919257425	1.14758490831854e-41	1.12094037073232e-40	84.0109150033543	GDPD3	ccRCC	QN no imputation
P32455	1.47129645131264	21.4553387812835	19.5109930717101	1.10441679882331e-47	1.68956394486653e-46	97.8450111828373	GBP1	ccRCC	QN no imputation
O75309	-1.47052610141681	21.266497995049	-21.6283973334624	1.17827899939648e-53	3.34380241485533e-52	111.576156332002	CDH16	ccRCC	QN no imputation
Q9BVM4	-1.47012961623455	23.8524469968249	-12.9973466638393	3.26412045165767e-28	1.50021290715383e-27	53.0975806117248	GGACT	ccRCC	QN no imputation
O43677	-1.46982571598521	20.6332989406004	-23.9413936818416	8.59463913638212e-59	4.73791831012513e-57	123.417002434249	NDUFC1	ccRCC	QN no imputation
Q9H3R2	-1.46746114935183	18.4324363594507	-10.0533625024465	4.16174280821564e-19	1.31921470642447e-18	32.2907214734831	MUC13	ccRCC	QN no imputation
P13807	1.46538425325874	20.5718181729247	25.663510441121	2.26223081749678e-64	2.4381256181381e-62	136.207901012331	GYS1	ccRCC	QN no imputation
O60356	1.46429317698022	20.9129107004271	17.1631612114192	8.21430870873697e-41	7.6127197231116e-40	82.0457054091761	NUPR1	ccRCC	QN no imputation
Q8N4T8	-1.46418068827957	22.5819968329164	-23.7858599285593	1.70135408690205e-59	1.03287268364332e-57	125.002246894709	CBR4	ccRCC	QN no imputation
Q9Y6I8	-1.4602421007429	21.5999721105876	-13.8640892919652	4.76003253381755e-30	2.40686515890237e-29	57.3931139168375	PXMP4	ccRCC	QN no imputation
Q9UGB7	-1.45981796685214	21.8771214692886	-18.3393739156135	2.76854326908361e-44	3.2306407587652e-43	90.0291995585064	MIOX	ccRCC	QN no imputation
Q16718	-1.45943721002114	24.1847161412098	-24.5079331302095	2.1516641160507e-61	1.69170181976707e-59	129.364413065128	NDUFA5	ccRCC	QN no imputation
Q9Y6Q5	-1.45898992475423	18.1941276559641	-21.744531287258	6.38555077238217e-53	1.65094886815876e-51	109.925482340631	AP1M2	ccRCC	QN no imputation
O95954	-1.45801386699234	22.9174061962617	-15.7909661052013	1.06694311750638e-36	7.55843307468331e-36	72.5897702246868	FTCD	ccRCC	QN no imputation
P09668	-1.45694797444635	23.3959635687303	-20.487638449365	1.82008728390915e-50	3.72244716999073e-49	104.244246258567	CTSH	ccRCC	QN no imputation
P08670	1.45643624503559	26.4933678408886	24.5168121082555	2.03991963619946e-61	1.62548638370403e-59	129.417640531139	VIM	ccRCC	QN no imputation
P05166	-1.45444727736256	22.3101433151826	-23.4989694765292	9.8362296085585e-59	5.30051204524118e-57	123.250724717048	PCCB	ccRCC	QN no imputation
Q13825	-1.44839934876934	22.3146291955428	-22.6432094812871	1.961508846397e-56	7.64828977830894e-55	117.964269741992	AUH	ccRCC	QN no imputation
P09972	1.44708656073609	22.0839161382981	21.4754084395819	3.12561828770468e-53	8.39801978029785e-52	110.60203757844	ALDOC	ccRCC	QN no imputation
Q86XX4	-1.44546263543363	16.9351068453243	-23.3057509677719	3.22544415097313e-58	1.63695557122403e-56	122.065208732581	FRAS1	ccRCC	QN no imputation
Q8IWW8	-1.44460460242475	20.1617412141415	-19.1726735921348	1.04259570425553e-46	1.46851365568562e-45	95.6031462429391	ADHFE1	ccRCC	QN no imputation
Q9NX52	1.4406508973802	13.9715697252642	10.6944890244918	1.90873998976942e-17	5.6351597358782e-17	29.0840569625209	RHBDL2	ccRCC	QN no imputation
O75521	-1.4405585840378	23.5677363330032	-23.6230418977266	4.59956498128767e-59	2.65777272894647e-57	124.009492039524	ECI2	ccRCC	QN no imputation
Q02338	-1.43968966501931	21.0795214278734	-16.9551241268482	3.42204191397661e-40	3.00863666717357e-39	80.6209941334027	BDH1	ccRCC	QN no imputation
Q86WW8	-1.43816728572854	22.4795162886735	-19.2623113551335	5.74463444223717e-47	8.34886872271802e-46	96.1983506151957	COA5	ccRCC	QN no imputation
Q16795	-1.43616047731427	21.6534832118397	-29.9796688093897	7.25768640516702e-75	2.677527999937e-72	160.303866233782	NDUFA9	ccRCC	QN no imputation
Q8TAC9	-1.43422954480089	19.1454003198141	-13.8277900077175	4.52164563786365e-27	1.97682884951632e-26	50.8292355801815	SCAMP5	ccRCC	QN no imputation
Q53EU6	-1.43357981809019	19.5330676837679	-21.1361202580999	2.74779022385911e-52	6.67260856386243e-51	108.431487905352	GPAT3	ccRCC	QN no imputation
Q86UL8	-1.43226435521683	16.6580642242594	-25.0395212190486	2.05049887852572e-61	1.62548638370403e-59	129.445265627212	MAGI2	ccRCC	QN no imputation
Q06278	-1.43201923721596	20.6090514808102	-16.6865590625787	2.17039836477084e-39	1.81820621090671e-38	78.7767019434883	AOX1	ccRCC	QN no imputation
O95741	-1.43188285341716	17.7903698648456	-9.87252249376085	1.39531085287462e-18	4.32993261105575e-18	31.0896985192864	CPNE6	ccRCC	QN no imputation
O15460	1.43186558372122	19.2395998493139	20.7545284713413	3.22073232276591e-51	7.06939689701844e-50	105.973643987125	P4HA2	ccRCC	QN no imputation
P16422	-1.43003907226336	21.0607101980934	-18.0409776914912	2.07874178752601e-43	2.26582854840336e-42	88.0160641785049	EPCAM	ccRCC	QN no imputation
Q9BYT3	-1.42735813827114	17.2563179820488	-17.475964904803	9.67763811082896e-42	9.52081074452014e-41	84.1810849873791	STK33	ccRCC	QN no imputation
Q9HBI0	1.42730015676528	18.0727371398671	23.5644338676014	6.58486108896973e-59	3.69368348335659e-57	123.651316696163	PARVG	ccRCC	QN no imputation
P28331	-1.42363491959484	22.0480255780066	-30.5237354034057	4.03676936056919e-76	1.84384246221808e-73	163.182910858424	NDUFS1	ccRCC	QN no imputation
P33241	1.42250434284423	21.8416159266079	17.8914297349346	5.72818450877343e-43	6.05785510563999e-42	87.0039007634567	LSP1	ccRCC	QN no imputation
P05060	-1.4199312326923	12.9415422831089	-9.77049957317465	7.23816265055565e-17	2.08431270321614e-16	27.4752793050862	CHGB	ccRCC	QN no imputation
Q5SRE7	-1.41879968746046	20.6914615678768	-21.7309131197058	6.1381570596665e-54	1.80052607083551e-52	112.227288525968	PHYHD1	ccRCC	QN no imputation
P09669	-1.41708481519417	25.3785880139646	-17.7065215792098	2.01183388055912e-42	2.06611462337506e-41	85.7495128553632	COX6C	ccRCC	QN no imputation
O75251	-1.41671258656366	23.1539990113196	-28.9833228845415	1.5745447975983e-72	4.57667687835239e-70	154.941748136545	NDUFS7	ccRCC	QN no imputation
Q9ULD0	-1.41586798117428	20.7344532953156	-20.1314719345218	1.85992145614587e-49	3.43745021336246e-48	101.923280509106	OGDHL	ccRCC	QN no imputation
Q6UXT9	-1.41514784168211	21.1402380233225	-11.4172368555894	3.0824784321913e-23	1.14734703614975e-22	41.7183630394964	ABHD15	ccRCC	QN no imputation
O14949	-1.40959088152678	24.1171389159553	-19.4716023007172	1.43340388787771e-47	2.17207110466398e-46	97.5846384049626	UQCRQ	ccRCC	QN no imputation
P29074	1.40925018466205	17.965041827097	8.41538352942382	2.54802288257674e-14	6.59844370671601e-14	21.4651951996636	PTPN4	ccRCC	QN no imputation
P09758	-1.40924954950965	19.5989199136342	-16.4708716095565	9.60660695124608e-39	7.6788811563627e-38	77.2916183505363	TACSTD2	ccRCC	QN no imputation
P16662	-1.40628886650463	23.1894384163106	-11.8683941883176	8.53593351906762e-25	3.3903384809481e-24	45.2566484722267	UGT2B7	ccRCC	QN no imputation
O00767	1.40437695523327	17.1979081939167	13.1996892372767	1.73887906238183e-28	8.10856974543827e-28	53.7637361948015	SCD	ccRCC	QN no imputation
Q99572	1.40226657197124	15.1783046020778	12.5560811733132	2.76056597754816e-25	1.11774372548088e-24	46.5785623725377	P2RX7	ccRCC	QN no imputation
Q9HCB6	-1.40150794820758	19.2431251445813	-15.8429338910846	7.43607174288341e-37	5.33873441448247e-36	72.9501490348197	SPON1	ccRCC	QN no imputation
Q9ULZ3	1.40110361386958	21.6681575671391	21.2604461693745	1.23694293809147e-52	3.12230438478247e-51	109.228474344337	PYCARD	ccRCC	QN no imputation
P78329	-1.39979435339853	19.3239863194111	-14.0087643151989	2.7284593316631e-31	1.44993805591759e-30	60.1646537392133	CYP4F2	ccRCC	QN no imputation
O15533	1.39973345436911	22.4734274065019	18.5475530427658	6.81872729493169e-45	8.40684218675896e-44	91.4284477375913	TAPBP	ccRCC	QN no imputation
Q9UHE5	-1.39596610138206	22.745019182684	-17.7010686706703	2.087863105224e-42	2.13961355825947e-41	85.7124732920685	NAT8	ccRCC	QN no imputation
Q14061	-1.39246724828147	24.5162442300292	-13.8364888996569	9.128527432713e-31	4.758741039923e-30	58.9600906492807	COX17	ccRCC	QN no imputation
Q9NQ84	-1.39153468991839	20.5469785178232	-24.4100154753616	3.8769069519669e-61	2.90525714713019e-59	128.776755265234	GPRC5C	ccRCC	QN no imputation
Q9BYV1	-1.38753021676155	22.0150844859029	-15.8117149562877	9.23696806372448e-37	6.56790197681581e-36	72.7336746221271	AGXT2	ccRCC	QN no imputation
P01903	1.38750590536794	23.136922391172	21.3469245012823	7.1075369753034e-53	1.82287418896017e-51	109.781731088512	HLA-DRA	ccRCC	QN no imputation
P05165	-1.38683526515918	22.4970671218839	-25.2832290735809	2.12125482321677e-63	2.01456200636587e-61	133.974470861654	PCCA	ccRCC	QN no imputation
Q96HE7	1.3867296777027	21.0495373625132	25.3071301170712	1.84190244105697e-63	1.78459880955742e-61	134.115381832133	ERO1A	ccRCC	QN no imputation
P22830	-1.38672247615344	21.9768180518475	-21.8682016459395	2.56828969656546e-54	7.99838791216099e-53	113.097248141906	FECH	ccRCC	QN no imputation
P30837	-1.38529097778938	23.2683710010504	-16.0895558772171	1.3433775128262e-37	1.00905850454416e-36	74.6582385560752	ALDH1B1	ccRCC	QN no imputation
P41222	-1.38517197367357	22.0363901918564	-15.3702599890717	1.99465049586778e-35	1.32314575078588e-34	69.6670779841982	PTGDS	ccRCC	QN no imputation
P53396	1.3850566111875	22.1302448138498	23.6021890704908	5.22564286609468e-59	2.98359323640358e-57	123.882102617483	ACLY	ccRCC	QN no imputation
P21246	-1.38405639858185	17.3469659164355	-7.54071925983387	8.17410361125591e-12	1.87663958447024e-11	15.885542612384	PTN	ccRCC	QN no imputation
Q9UKU7	-1.37995710211135	21.3679439332371	-25.931684630761	4.71804354951045e-65	5.72854097808915e-63	137.771955986714	ACAD8	ccRCC	QN no imputation
P05107	1.37964189802244	19.9756719575385	21.8440112535099	2.99394802429962e-54	9.17506372175141e-53	112.944129510062	ITGB2	ccRCC	QN no imputation
P01040	1.37760202541244	20.8749743790675	17.3548805872415	8.57518536240162e-41	7.93183972961971e-40	82.0391806561248	CSTA	ccRCC	QN no imputation
P07738	1.37717719182364	22.3719968940866	14.1390355315296	1.09488810538942e-31	5.91338215478341e-31	61.0754624616141	BPGM	ccRCC	QN no imputation
O14638	1.37656481235982	19.2323650229796	17.1513953000484	8.90386248955119e-41	8.22792379573941e-40	81.9652227746095	ENPP3	ccRCC	QN no imputation
Q7Z5R6	1.3751296115046	19.2706317970606	25.441286312559	8.34872938371342e-64	8.51925662218927e-62	134.904973420935	APBB1IP	ccRCC	QN no imputation
Q8NE62	-1.37272166465285	22.5746897486524	-21.2035993600316	1.7813273211096e-52	4.40373496496992e-51	108.864293109155	CHDH	ccRCC	QN no imputation
P07919	-1.37180160054026	24.7702173130827	-17.8998156588712	5.41137032157708e-43	5.74815771036184e-42	87.0607140291168	UQCRH	ccRCC	QN no imputation
P35914	-1.37133637749617	23.6973398915543	-23.6992227202097	2.88698435417978e-59	1.70937987193163e-57	124.474410098966	HMGCL	ccRCC	QN no imputation
Q9P2M7	-1.36983717614748	19.070206178126	-26.4197131932493	2.78512586156221e-66	3.81641818058639e-64	140.595088722476	CGN	ccRCC	QN no imputation
Q9BXX0	1.36952446686723	18.0152097317166	23.5979740160584	5.36223018404482e-59	3.04346224410402e-57	123.856346251465	EMILIN2	ccRCC	QN no imputation
Q6IA17	-1.36808943963089	18.4486479039347	-24.4036406234599	4.0285747135377e-61	2.99551074823672e-59	128.738454072971	SIGIRR	ccRCC	QN no imputation
P27482	-1.36800491113931	21.3572625124541	-12.1961549372376	8.76143677313793e-26	3.63179349731802e-25	47.5242491315513	CALML3	ccRCC	QN no imputation
Q8N465	-1.36796012088984	20.1486439561247	-19.3249020239915	3.79088806514964e-47	5.58559113992555e-46	96.6134395597325	D2HGDH	ccRCC	QN no imputation
P12955	-1.36790049568306	24.0131761046206	-21.6369945131236	1.11551660862201e-53	3.1940403910156e-52	111.63081133798	PEPD	ccRCC	QN no imputation
P16452	1.36685234398879	20.2782596453225	11.7118236685347	2.52451234756417e-24	9.84754877504495e-24	44.1767967172287	EPB42	ccRCC	QN no imputation
P61927	1.36494905677216	19.9207099400253	7.0692568173971	3.19325681101603e-11	7.13979471591277e-11	14.297224798085	RPL37	ccRCC	QN no imputation
Q9NZD4	1.36161656246583	22.4609101352058	9.6337196336725	3.30663603562629e-18	1.00946062551647e-17	30.1695324559379	AHSP	ccRCC	QN no imputation
Q9UJ68	-1.36076211207049	23.6230306516501	-20.2479603941435	8.6826044034651e-50	1.66900884645365e-48	102.684010683058	MSRA	ccRCC	QN no imputation
Q03519	1.36032476434652	19.881160294107	19.2113576406438	8.06043556336857e-47	1.1539656406542e-45	95.8601196826325	TAP2	ccRCC	QN no imputation
Q01484	-1.35960587984028	18.222645350013	-20.4866549278899	1.83176897933082e-50	3.7383676701577e-49	104.237857612453	ANK2	ccRCC	QN no imputation
P01889	1.35790687213218	22.2963795444823	16.9071514159932	4.75781281036475e-40	4.15258785050216e-39	80.2919662336133	HLA-B	ccRCC	QN no imputation
P05023	-1.3577900682401	23.2644122944583	-21.048239924946	4.83607525611878e-52	1.15105791207671e-50	107.867003575083	ATP1A1	ccRCC	QN no imputation
Q8TED1	1.34985811279326	18.9387420269399	19.2626213166315	5.73281543469433e-47	8.34433469644735e-46	96.2004072743455	GPX8	ccRCC	QN no imputation
Q9UI15	-1.34811858943945	19.06029822598	-16.2072663356542	2.19998135436733e-37	1.62700240178037e-36	74.2030789367184	TAGLN3	ccRCC	QN no imputation
P15313	-1.34602109084839	21.4581293149819	-12.670415458711	3.20991835612359e-27	1.41171650031809e-26	50.8191683215271	ATP6V1B1	ccRCC	QN no imputation
Q5JTJ3	-1.34477093705018	22.7408805281957	-19.0105440712338	3.07093265600075e-46	4.14295162255404e-45	94.5243812676603	COA6	ccRCC	QN no imputation
Q96JY6	-1.3446218579262	22.4687938988346	-22.4080387740587	8.54212913505528e-56	3.10364025240342e-54	116.495340508059	PDLIM2	ccRCC	QN no imputation
P15259	-1.34363012798709	20.0729888352884	-12.1226378950917	1.46097574899734e-25	5.98875187366771e-25	47.0148605375555	PGAM2	ccRCC	QN no imputation
Q86VE9	-1.34249186015677	13.1574085628539	-6.31507358789207	6.61096021875342e-06	1.13034457073588e-05	3.99707582185933	SERINC5	ccRCC	QN no imputation
P11277	1.34232440007688	19.4505213110021	11.0230790339334	2.88809208588753e-22	1.03677317693987e-21	39.4589018227314	SPTB	ccRCC	QN no imputation
O95049	-1.34193788505576	16.760606314883	-23.3213054810739	4.64269509172245e-57	2.01505571582813e-55	119.438150000933	TJP3	ccRCC	QN no imputation
P31941	1.33985420980837	12.6534073936664	6.29642293579186	8.98746350784782e-06	1.52580088437657e-05	3.7407585365928	APOBEC3A	ccRCC	QN no imputation
Q8TDX5	-1.33975120195667	20.8666995574806	-17.4560029895293	1.10899860839447e-41	1.08546067874691e-40	84.0450656068296	ACMSD	ccRCC	QN no imputation
P20036	1.33765708450107	22.4113178930472	19.0325815321469	2.65111299252325e-46	3.6019087569806e-45	94.6711783019168	HLA-DPA1	ccRCC	QN no imputation
P28300	1.33715913781019	18.3435329215186	15.3246946824027	2.74054511143875e-35	1.8005005965014e-34	69.3500165465685	LOX	ccRCC	QN no imputation
P58215	1.33613602947643	19.7785146607944	6.93819102830878	8.39681949431853e-11	1.84138757634896e-10	13.405823173355	LOXL3	ccRCC	QN no imputation
P05362	1.33592693259874	21.1925037258376	23.2330082369972	5.04999951492242e-58	2.50982359311585e-56	121.617661916527	ICAM1	ccRCC	QN no imputation
P01906	1.3357413719408	16.6793318913541	12.457879183253	6.22218119244018e-25	2.48679841657859e-24	45.7732460297336	HLA-DQA2	ccRCC	QN no imputation
P03886	-1.33450337420121	18.9208881731835	-14.8782851736834	6.18863310288644e-34	3.77857216568343e-33	66.2392866660673	MT-ND1	ccRCC	QN no imputation
P20674	-1.33334397505499	24.7168192026411	-19.8663280064189	1.05944840701951e-48	1.80501405330926e-47	100.185908868358	COX5A	ccRCC	QN no imputation
P16157	1.33301151533456	19.4380167893852	11.7986083034168	1.38442070697104e-24	5.45577790520388e-24	44.7750506079648	ANK1	ccRCC	QN no imputation
P52566	1.33262544333369	25.0091039482139	20.7844039554829	2.65454202719656e-51	5.83999245983244e-50	106.1667039092	ARHGDIB	ccRCC	QN no imputation
Q96AY3	1.3323662733058	20.1524865031702	21.5398213015331	2.0720449424663e-53	5.71745073052165e-52	111.012520879509	FKBP10	ccRCC	QN no imputation
Q9UBX3	-1.33191272985017	21.9106147583218	-16.417333906889	1.39045080980428e-38	1.10407319268565e-37	76.9224772209427	SLC25A10	ccRCC	QN no imputation
Q9H2A2	-1.33179188856902	21.806215710643	-17.5866969349582	4.54853205417174e-42	4.58293271676632e-41	84.9349666233709	ALDH8A1	ccRCC	QN no imputation
Q96HL8	-1.33113686124186	18.9169308966107	-19.4016889651848	2.27787986121631e-47	3.41397244199794e-46	97.122087907905	SH3YL1	ccRCC	QN no imputation
P22413	-1.33047123030767	18.0236210790001	-19.5269910758771	9.93494368247426e-48	1.53951502103866e-46	97.9507086147111	ENPP1	ccRCC	QN no imputation
Q86SK9	-1.32922933336915	18.760477735502	-14.5770793679987	5.09047547925955e-33	2.93260305087433e-32	64.1366775880964	SCD5	ccRCC	QN no imputation
Q08AI8	-1.3289067164119	13.833710797363	-10.0531512627466	3.99670439554013e-15	1.06756860378783e-14	23.9307623482326	MAB21L4	ccRCC	QN no imputation
P43121	1.32792593395325	19.8387121972897	20.9274587749698	1.05335845189118e-51	2.41718044749764e-50	107.08966431816	MCAM	ccRCC	QN no imputation
P11168	-1.32720584396783	20.4635913782449	-13.4323201672523	1.55158693274324e-29	7.61269660300419e-29	56.1347794507212	SLC2A2	ccRCC	QN no imputation
Q8IVS8	-1.32675376030293	19.7548056065255	-19.7706366169404	1.9889832363105e-48	3.31220958380039e-47	99.5569098221546	GLYCTK	ccRCC	QN no imputation
P42766	1.32616928367329	21.0879623118903	15.7829024264579	1.12843662881272e-36	7.97051851514848e-36	72.5338378138935	RPL35	ccRCC	QN no imputation
P05091	-1.32576859026542	24.7415325028653	-18.8376840497985	9.74591846046654e-46	1.27534583728233e-44	93.3711255256543	ALDH2	ccRCC	QN no imputation
O76082	-1.32520649571805	19.7790682749943	-15.6094696691001	3.76943082548279e-36	2.59557648801371e-35	71.3299969013107	SLC22A5	ccRCC	QN no imputation
O14745	-1.32379192711289	24.3909590785261	-22.0993471374117	5.95449136383805e-55	1.99008645163535e-53	114.55667517531	SLC9A3R1	ccRCC	QN no imputation
O95428	-1.32363513801348	19.9577785181482	-23.9868496598715	5.00740118419768e-60	3.09877368766607e-58	126.223107708767	PAPLN	ccRCC	QN no imputation
P21266	-1.32307599064617	23.6762353949272	-13.5821763552795	5.42801217524274e-30	2.73596914266571e-29	57.1821259795478	GSTM3	ccRCC	QN no imputation
O43674	-1.3224178142035	22.3035341007085	-20.2031356419192	1.16379896106051e-49	2.20180663402218e-48	102.391468465473	NDUFB5	ccRCC	QN no imputation
O95631	-1.31868634316288	14.8718842158703	-15.6036469791087	6.31064190704391e-34	3.8481676524072e-33	66.3828693496536	NTN1	ccRCC	QN no imputation
P37840	1.31772036301095	23.8398713448632	11.4313285269243	1.75095712773924e-23	6.58634539971559e-23	42.2485677700444	SNCA	ccRCC	QN no imputation
Q03518	1.31696679339506	19.498845696975	20.0683417589764	2.81241275996035e-49	5.08035088390578e-48	101.510350225091	TAP1	ccRCC	QN no imputation
P21912	-1.31619588497784	24.1486924285289	-22.9906529252608	2.2597439935238e-57	1.01762743595682e-55	120.121752019789	SDHB	ccRCC	QN no imputation
P10109	-1.31599521735003	22.5497300072971	-23.9829710956164	5.12674668027989e-60	3.15229193315671e-58	126.199596881243	FDX1	ccRCC	QN no imputation
Q9UKP4	1.31453680913325	13.9244481681482	8.4381650848202	6.01628088800997e-14	1.52667106555004e-13	20.7501276067794	ADAMTS7	ccRCC	QN no imputation
P24752	-1.31411365840783	25.2222209448644	-17.0612657306144	1.65161962289417e-40	1.48894129913542e-39	81.3483289436177	ACAT1	ccRCC	QN no imputation
Q8TEW8	-1.31311664681128	16.9583635403345	-32.9245385254144	1.74025577332935e-81	2.08656667222189e-78	175.487381226802	PARD3B	ccRCC	QN no imputation
O60243	-1.31193914829764	16.9435055866475	-23.366670074033	4.61869482395336e-56	1.74419373036853e-54	117.178303560166	HS6ST1	ccRCC	QN no imputation
P36269	-1.31146290636342	21.6898423733053	-18.8003384156323	1.25130043974886e-45	1.62855818427016e-44	93.121555243853	GGT5	ccRCC	QN no imputation
P14902	1.31144016275099	17.3709006862928	14.5105476231038	1.9717672977058e-32	1.10345343754924e-31	62.8211056963338	IDO1	ccRCC	QN no imputation
Q92633	-1.31112712927776	10.9612064606647	-5.67862414746688	4.58793430891511e-06	7.92356245788869e-06	4.03887781772016	LPAR1	ccRCC	QN no imputation
P10645	-1.31095687307906	14.0169518142817	-9.36803569365877	1.29753650225434e-16	3.69207064064776e-16	26.7355804859449	CHGA	ccRCC	QN no imputation
P19320	1.3106991973071	19.9663214618408	18.9661992114909	4.12861966482882e-46	5.51555986421142e-45	94.2288318852283	VCAM1	ccRCC	QN no imputation
P13796	1.30983434547284	22.973239206389	16.7992946515505	9.9879955002772e-40	8.51598691899191e-39	79.5515567520063	LCP1	ccRCC	QN no imputation
O60825	-1.30927560646264	19.8739075050133	-20.2962272539776	6.33528045958214e-50	1.23512215789252e-48	102.998755379391	PFKFB2	ccRCC	QN no imputation
Q9ULC6	1.3088226294561	11.807608265462	4.07608715424781	0.00013543527591762	0.000212339844165056	0.122833240764154	PADI1	ccRCC	QN no imputation
P07237	1.30799835718725	24.0743173444038	23.6612590028302	3.64086440993343e-59	2.12946167195618e-57	124.24281627154	P4HB	ccRCC	QN no imputation
Q3LXA3	-1.30733887389754	23.4227624887136	-20.0385750935168	3.41841428445903e-49	6.11743093591997e-48	101.315488752416	TKFC	ccRCC	QN no imputation
Q9UQB8	-1.3060999039879	19.3232628246727	-24.0572166875822	3.26713258471258e-60	2.0617326153002e-58	126.649322334791	BAIAP2	ccRCC	QN no imputation
Q0VD83	1.30555388477759	18.2321115799096	21.8241646950458	3.39553798456595e-54	1.03069621354293e-52	112.818452068847	APOBR	ccRCC	QN no imputation
Q96B96	1.30457073699834	20.2740592537044	25.7834576922341	1.12088911555952e-64	1.2953696863189e-62	136.908580215735	TMEM159	ccRCC	QN no imputation
P55283	1.30213898433747	14.3777199083465	8.0669962246687	1.57803999728179e-12	3.76063593886384e-12	17.6923381869605	CDH4	ccRCC	QN no imputation
Q01955	-1.3009807382004	17.9238935281728	-24.1496573478665	1.8662084220893e-60	1.21773273365174e-58	127.208282069024	COL4A3	ccRCC	QN no imputation
Q15118	1.30028526562124	19.3350611064368	22.816805524853	6.65033038924131e-57	2.82256500414171e-55	119.04413148277	PDK1	ccRCC	QN no imputation
Q6NZI2	1.30022216288919	24.1152090828091	14.7800955086379	1.22969006479986e-33	7.39510163107229e-33	65.5541352752736	CAVIN1	ccRCC	QN no imputation
Q6GTX8	1.29658968563889	18.0476806643493	19.5209921127607	5.80783238465645e-46	7.71589033706713e-45	93.9703160544898	LAIR1	ccRCC	QN no imputation
Q8N386	1.29627145522031	18.3187832192039	17.1259378839892	2.24081485111154e-39	1.87555811970871e-38	78.82804066855	LRRC25	ccRCC	QN no imputation
Q8TD30	-1.29554870276487	19.0233953055851	-14.6972195762715	2.19579683615068e-33	1.29772540063816e-32	64.9756243014521	GPT2	ccRCC	QN no imputation
Q14956	1.2946890131871	22.0452252281152	11.0378139972151	2.61114774681421e-22	9.38408736884298e-22	39.5592037764676	GPNMB	ccRCC	QN no imputation
O00476	-1.29367580753145	21.4008677054253	-13.4074371847835	1.84715616792261e-29	9.03054126539942e-29	55.9609083482208	SLC17A3	ccRCC	QN no imputation
P12821	-1.29290071892792	19.6880228894914	-15.6129827480026	3.67839638789533e-36	2.53471107418765e-35	71.3543978151771	ACE	ccRCC	QN no imputation
O95168	-1.29206728514474	23.3423248420565	-22.893861163547	4.11962445860756e-57	1.79615626395289e-55	119.522243294875	NDUFB4	ccRCC	QN no imputation
P10606	-1.29161843210922	25.2152347367953	-23.0160722986245	1.93042629253778e-57	8.77566303223808e-56	120.278998488157	COX5B	ccRCC	QN no imputation
P08575	1.29110828422973	18.8087219529119	20.0686846665493	2.80609946560788e-49	5.0785105800209e-48	101.512594404829	PTPRC	ccRCC	QN no imputation
P11678	1.28972330817553	16.3507421741364	10.7795328208385	3.45504484541598e-21	1.18529292407833e-20	37.0559076729944	EPX	ccRCC	QN no imputation
P51674	-1.28957907038436	16.9630224480814	-11.2676232032823	1.37104808248044e-18	4.2587737069794e-18	31.6890796617394	GPM6A	ccRCC	QN no imputation
Q5T2T1	-1.28932046166406	19.0979828788221	-25.9090564716428	5.38337157021196e-65	6.45466251268414e-63	137.640332663715	MPP7	ccRCC	QN no imputation
P53597	-1.28685939586358	25.1685618476622	-22.0334320633126	9.02767559816869e-55	2.9453559298515e-53	114.141171303608	SUCLG1	ccRCC	QN no imputation
A3KMH1	-1.28646426688818	18.7092618522254	-21.202963559906	1.78861241552224e-52	4.41037796650111e-51	108.860217721489	VWA8	ccRCC	QN no imputation
Q9Y6M9	-1.28358085665089	22.7214271740674	-26.7291705813025	4.7014164825352e-67	7.27354627427058e-65	142.369804863926	NDUFB9	ccRCC	QN no imputation
P60903	1.28293403425906	25.5376110244943	22.7696303123778	8.91941117957043e-57	3.67466876639308e-55	118.751051352169	S100A10	ccRCC	QN no imputation
Q8N130	-1.28092027818981	17.3273228029849	-11.5968389167284	3.31898855498492e-23	1.23442179989978e-22	41.7213392282859	SLC34A3	ccRCC	QN no imputation
Q08830	-1.27874982604276	19.3482157526729	-12.216639825411	7.59746912417018e-26	3.15612489558425e-25	47.6662586978516	FGL1	ccRCC	QN no imputation
Q15111	-1.27702984084006	20.5335301685138	-26.2140375352312	9.14527135013071e-66	1.1246338819289e-63	139.408939866464	PLCL1	ccRCC	QN no imputation
Q9BQ69	-1.27700505732142	22.2810262463899	-18.8418757001129	9.47642284198421e-46	1.24347261149538e-44	93.3991279911701	MACROD1	ccRCC	QN no imputation
Q9BQB6	1.27678655241328	22.6445045176255	9.80295966014151	1.08032575461117e-18	3.36991370348953e-18	31.2803161637441	VKORC1	ccRCC	QN no imputation
P50120	-1.27602199626731	17.0079424469766	-7.89374558477421	1.81383901298613e-11	4.10144832922276e-11	15.4849529406185	RBP2	ccRCC	QN no imputation
O15075	1.27543207834727	19.6258873443369	14.3376302418709	2.7228104848809e-32	1.51491868741169e-31	62.4636773204083	DCLK1	ccRCC	QN no imputation
P55017	-1.27366398426736	19.7884366820581	-15.1258832571745	3.33144841429083e-34	2.05897249934779e-33	66.8937659943223	SLC12A3	ccRCC	QN no imputation
Q6PIF6	-1.27285765598381	18.8621766586203	-17.3352862689285	2.52945809738466e-41	2.41418528060832e-40	83.221768140632	MYO7B	ccRCC	QN no imputation
P08183	-1.27252918964709	18.9830512385579	-20.1030081350882	2.24099004279368e-49	4.08661150009068e-48	101.737157742176	ABCB1	ccRCC	QN no imputation
P12314	1.2722707601125	17.9530335062533	20.2902041003815	6.58932582701372e-50	1.27686491581244e-48	102.959493686736	FCGR1A	ccRCC	QN no imputation
Q9BUT1	-1.27174320315343	25.1825352314961	-23.4749997057211	1.13946399560469e-58	6.07207702546678e-57	123.10391220465	BDH2	ccRCC	QN no imputation
Q92466	1.26956503547935	19.3430836489081	22.6790460474898	1.56849510382109e-56	6.16598567043111e-55	118.18750322881	DDB2	ccRCC	QN no imputation
Q9BTZ2	-1.26875653542204	24.0580994003672	-16.5668806555759	4.95242111011753e-39	4.03599178319858e-38	77.9530906313267	DHRS4	ccRCC	QN no imputation
P47736	-1.26725681611792	18.7772521007207	-21.7773776657003	4.56940639147324e-54	1.3569580838084e-52	112.521982460346	RAP1GAP	ccRCC	QN no imputation
O75600	-1.26587237335805	18.2560028201235	-11.9687757556254	4.25443757071608e-25	1.71105095087248e-24	45.9501712162672	GCAT	ccRCC	QN no imputation
Q13094	1.26576377937348	19.1321725112847	23.095288418259	1.1822270383449e-57	5.55878517245308e-56	120.768512948182	LCP2	ccRCC	QN no imputation
P59665	-1.26450906458493	20.0719786454698	-8.11999686242826	5.23433303562843e-14	1.33141666607658e-13	20.5865166758559	DEFA1	ccRCC	QN no imputation
O15117	1.2605157019842	18.4782738375772	18.1797286576111	8.13216379055258e-44	9.15536561959864e-43	88.9532333843927	FYB1	ccRCC	QN no imputation
P31323	-1.25929218149301	20.4951149365674	-18.753768868166	1.70921777846575e-45	2.20954406078753e-44	92.8101395000987	PRKAR2B	ccRCC	QN no imputation
P98066	1.2579493611009	18.3766572287777	12.3161117922703	4.81696053616329e-25	1.93323370137566e-24	45.9721583128738	TNFAIP6	ccRCC	QN no imputation
Q8N370	-1.25784052020168	21.4671501893146	-19.2256010223378	7.33208518788353e-47	1.05283474733801e-45	95.9546957791311	SLC43A2	ccRCC	QN no imputation
P51970	-1.25779934750411	23.4440350981021	-27.5926693795977	3.49427816207322e-69	6.98273252720965e-67	147.259109700163	NDUFA8	ccRCC	QN no imputation
P21730	1.25738554277687	17.4432749811917	17.3866395084763	2.72581608314315e-34	1.69449305699994e-33	67.4811977694814	C5AR1	ccRCC	QN no imputation
P00558	1.25614345902529	25.9538963801557	30.3648324853328	9.35381077258611e-76	3.73840637211025e-73	162.345580995437	PGK1	ccRCC	QN no imputation
P00395	-1.25521238323428	21.1947780291083	-19.1075425290296	1.60856137526003e-46	2.23613343644844e-45	95.1701223306467	MT-CO1	ccRCC	QN no imputation
P50454	1.25459644579309	23.0860145924344	22.7383313819849	1.08390103127585e-56	4.40541469999912e-55	118.556449373182	SERPINH1	ccRCC	QN no imputation
P29466	1.25447525274199	21.0777436573498	26.7972199031486	3.18433897716744e-67	5.00724253590002e-65	142.758463648461	CASP1	ccRCC	QN no imputation
A6ND91	-1.25437933913626	22.1455194557563	-22.7784867291965	8.44096544628376e-57	3.50501041388545e-55	118.806093985718	ASPDH	ccRCC	QN no imputation
O60568	1.25228191819518	19.4858112171558	25.7452179986801	1.40186134044162e-64	1.58195929147248e-62	136.685397411695	PLOD3	ccRCC	QN no imputation
Q63HM9	-1.25052182934772	19.3546832588887	-18.2695950519705	4.43254285929319e-44	5.09795576814632e-43	89.5592183959997	PLCXD3	ccRCC	QN no imputation
Q6JQN1	-1.25036931222998	19.8950507426024	-23.1156687634892	1.04224275619861e-57	4.92472537805766e-56	120.894324670037	ACAD10	ccRCC	QN no imputation
P20701	1.25001836156616	18.1332000506005	17.9549931122897	3.72216179998771e-43	3.98915932798682e-42	87.4343668695445	ITGAL	ccRCC	QN no imputation
Q8NBI5	1.24801840193221	16.1878435639762	8.87838562981505	3.57893013210071e-15	9.58110461264584e-15	23.4950925182782	SLC43A3	ccRCC	QN no imputation
Q2UY09	-1.24714325671379	12.9878502247017	-8.35087119780462	1.06140752663139e-12	2.55483588342493e-12	18.2035850152484	COL28A1	ccRCC	QN no imputation
P08913	-1.24504127371616	12.2613669913095	-6.45845080101581	4.36190660407958e-08	8.37961308758889e-08	8.10152725624728	ADRA2A	ccRCC	QN no imputation
Q9UI36	-1.24265486751809	17.5205765465384	-16.4920991111948	9.91040077403805e-36	6.68029263700442e-35	70.5705636527542	DACH1	ccRCC	QN no imputation
Q00796	-1.24114602486648	23.7454929163791	-19.9591836693078	5.75530683578884e-49	1.01854064887245e-47	100.795270002427	SORD	ccRCC	QN no imputation
P24310	-1.24043507079136	20.7477283285297	-15.9279945523932	4.11952749944001e-37	3.00262217132436e-36	73.5396825662269	COX7A1	ccRCC	QN no imputation
Q86WU2	-1.23990626153052	21.5096015050927	-16.2740652248937	3.74385500280482e-38	2.90073159829595e-37	75.9336738490075	LDHD	ccRCC	QN no imputation
Q14679	1.23825104209438	17.1117161523535	7.59197601856723	1.75264988022967e-12	4.16639842655835e-12	17.181739195266	TTLL4	ccRCC	QN no imputation
P18669	1.2378860965731	25.5060173683869	31.5262232221802	2.14834381602206e-78	1.58514722179105e-75	168.399018405369	PGAM1	ccRCC	QN no imputation
Q8NBJ5	1.23740861243794	20.3195107062869	29.3931432821508	1.69851454315458e-73	5.43071716597957e-71	157.161493451828	COLGALT1	ccRCC	QN no imputation
P10144	1.23648730808646	10.9319273137681	2.72934756802182	0.0139621536527473	0.0187675137103633	-3.47860538424224	GZMB	ccRCC	QN no imputation
O75489	-1.2362426535987	23.0814562726506	-27.5523659645556	4.38371627117999e-69	8.40972129463169e-67	147.032948333072	NDUFS3	ccRCC	QN no imputation
P51636	1.23573228763776	18.7441955294327	13.0701808281565	3.86597933531574e-28	1.77004648135315e-27	52.9632798044093	CAV2	ccRCC	QN no imputation
P51649	-1.23558816452503	22.8797921650146	-18.3137792811875	3.29003531837223e-44	3.8205833866618e-43	89.8568683173351	ALDH5A1	ccRCC	QN no imputation
O95154	-1.23540206601265	24.4343837970617	-19.1964996426759	8.89763519265499e-47	1.26304413353922e-45	95.7614390239114	AKR7A3	ccRCC	QN no imputation
P13611	1.23306399163866	19.6845364004058	10.3285906698208	3.22256733587455e-20	1.06149951530593e-19	34.7699991613473	VCAN	ccRCC	QN no imputation
O95528	-1.23151051623666	16.8135337525856	-6.93349241320711	4.31276293748747e-10	9.19289379919552e-10	12.1446542980976	SLC2A10	ccRCC	QN no imputation
P55290	1.22944104404131	20.393441675314	16.1530094801734	8.65490919588486e-38	6.56267897287965e-37	75.097113351846	CDH13	ccRCC	QN no imputation
Q9UI17	-1.22889167025967	21.8828151063742	-16.1084896763179	1.17818449818862e-37	8.87060102560849e-37	74.7892201477229	DMGDH	ccRCC	QN no imputation
B1AK53	-1.2276498781321	20.2277009016333	-17.4909356714639	8.73796402296603e-42	8.64067535137012e-41	84.2830719481895	ESPN	ccRCC	QN no imputation
P69892	1.22708824096895	20.6450531235112	7.14016633520159	1.80984340466358e-11	4.09337843374983e-11	14.8161737753643	HBG2	ccRCC	QN no imputation
Q96FL8	-1.22674472804713	19.6650997816197	-14.7356394647918	1.67823318215411e-33	9.99231079033035e-33	65.2438356603871	SLC47A1	ccRCC	QN no imputation
O00338	-1.22657290296437	22.2175677965747	-18.1125643577299	1.28057761318309e-43	1.40954280243774e-42	88.4998167192936	SULT1C2	ccRCC	QN no imputation
P02458	1.22622258630084	19.3260543849038	6.53473698518903	5.55671061575171e-10	1.17685953248599e-09	11.4551585305339	COL2A1	ccRCC	QN no imputation
Q9UG22	1.22622235133387	17.1633649419226	16.2790050232176	1.35724755158191e-37	1.01867907001359e-36	74.6883887804247	GIMAP2	ccRCC	QN no imputation
Q8N142	1.22600280685915	21.8607943292146	9.68593515086899	2.34308926136753e-18	7.2011894248758e-18	30.5115269902374	ADSS1	ccRCC	QN no imputation
P62750	1.22531836467012	24.1458718378169	22.2258081988838	2.6838521206232e-55	9.29368575488003e-54	115.352322996725	RPL23A	ccRCC	QN no imputation
P49753	-1.22516460592713	22.2507060318915	-19.3425434400613	3.3720504694656e-47	4.98377628707458e-46	96.7303563712121	ACOT2	ccRCC	QN no imputation
Q9BYE9	-1.22493667933743	18.9321756681785	-15.0329625017851	2.09960505177186e-34	1.31372548314388e-33	67.3179713210591	CDHR2	ccRCC	QN no imputation
Q13491	-1.22396246433988	14.3416944590222	-5.50426421116542	9.40228453102036e-06	1.59465411602209e-05	3.33385397902063	GPM6B	ccRCC	QN no imputation
Q99607	1.22331744790963	11.7456253877352	10.0679275414501	1.76561155397187e-08	3.46475982522466e-08	9.778192512325	ELF4	ccRCC	QN no imputation
Q8N4Q0	-1.21984205833091	20.7821570665652	-27.1997442176894	3.21489060475462e-68	5.93023666938582e-66	145.04570571554	ZADH2	ccRCC	QN no imputation
Q63HM1	-1.21820310922042	20.3992932438071	-19.7553545272362	2.19968041788256e-48	3.63155500315482e-47	99.4563612608116	AFMID	ccRCC	QN no imputation
Q8N8Y2	-1.21584824948068	19.5741744623481	-11.601545943024	9.41206218079476e-24	3.58255954119775e-23	42.8991098257006	ATP6V0D2	ccRCC	QN no imputation
A6NHL2	-1.21541057408068	17.8118266787614	-16.0612727562973	1.63433086171763e-37	1.21806539437416e-36	74.462537889646	TUBAL3	ccRCC	QN no imputation
Q9Y6N9	-1.21422170430245	19.3541560058761	-18.659103772649	3.22411501090666e-45	4.06382538562638e-44	92.1764074034959	USH1C	ccRCC	QN no imputation
Q8N335	-1.21420718058814	21.8319030894916	-24.0605350882708	3.20205009676016e-60	2.0476043018749e-58	126.669406438868	GPD1L	ccRCC	QN no imputation
Q96DC8	-1.2130256921093	23.23530252232	-15.6492079501936	2.85887587195568e-36	1.97995215623097e-35	71.6059712837092	ECHDC3	ccRCC	QN no imputation
P06744	1.21117236986679	24.6750346086215	25.7163089809612	1.66033926371518e-64	1.83057174914437e-62	136.516550135087	GPI	ccRCC	QN no imputation
Q9HBB8	-1.20923630641182	19.1346830473364	-13.2077930530058	7.48031804367042e-29	3.54677264828901e-28	54.5663723957586	CDHR5	ccRCC	QN no imputation
Q6UVY6	-1.20913007676977	18.214300228673	-13.5448709915392	7.05020012248929e-30	3.53875037022069e-29	56.9213671185112	MOXD1	ccRCC	QN no imputation
Q9Y6V0	1.20905612274904	13.4485759856471	6.49665895739087	1.70452865227315e-09	3.51156332315379e-09	10.6195855221859	PCLO	ccRCC	QN no imputation
P23468	-1.20688561030391	16.7286629446546	-19.8720506922521	1.02031627966877e-48	1.74765602760408e-47	100.223492225552	PTPRD	ccRCC	QN no imputation
O75438	-1.20592026353117	23.3177254925202	-17.0958593073751	1.30281917586056e-40	1.18563961431257e-39	81.5851842543672	NDUFB1	ccRCC	QN no imputation
P32929	-1.205056609624	20.8886626149447	-17.2991820402113	3.23768933371819e-41	3.07484317713117e-40	82.9752902146429	CTH	ccRCC	QN no imputation
P54652	-1.20499199630624	21.2638018630297	-12.7978510656809	1.31750837590062e-27	5.90815350240239e-27	51.7067124125957	HSPA2	ccRCC	QN no imputation
P50281	1.20441373119789	18.0317323431511	24.8536125138669	2.71787142548032e-62	2.30706395692099e-60	131.429297995983	MMP14	ccRCC	QN no imputation
P41218	1.20379731528486	20.7639603906511	16.8876730508002	5.4392881133612e-40	4.73015880175527e-39	80.1583192175891	MNDA	ccRCC	QN no imputation
O43903	-1.20333720289465	18.5796736582025	-15.7824305206606	1.13214335237133e-36	7.99081606765693e-36	72.5305644033608	GAS2	ccRCC	QN no imputation
Q16627	-1.20306702116412	21.0447057329899	-13.3979799586193	1.97371374424008e-29	9.63453548842281e-29	55.894828613092	CCL14	ccRCC	QN no imputation
Q9BXL6	-1.20295350140075	14.8746894362975	-7.88879677301343	1.33250002920111e-12	3.18419040361161e-12	17.6851278825419	CARD14	ccRCC	QN no imputation
P07355	1.2027185857287	25.5750571131246	22.6901090896466	1.46392726362081e-56	5.77859683648183e-55	118.256384616982	ANXA2	ccRCC	QN no imputation
Q13162	1.20202458965945	22.5108453512198	24.4428682083433	3.18150307271755e-61	2.40291161208714e-59	128.974058270522	PRDX4	ccRCC	QN no imputation
P99999	-1.20113393543184	26.2204893755268	-15.5335861370804	6.3926462264078e-36	4.35499024174031e-35	70.8027773102006	CYCS	ccRCC	QN no imputation
Q01469	1.20025231941038	23.9897475193123	13.1859533778216	8.71656634843568e-29	4.12071485530779e-28	54.4138806911002	FABP5	ccRCC	QN no imputation
O75356	-1.2001737166559	21.3997139393461	-16.6073930532764	3.74528216428684e-39	3.07838444900081e-38	78.2320093501292	ENTPD5	ccRCC	QN no imputation
P14598	1.19957163741296	22.3690825661613	16.5726961643127	4.75770050638647e-39	3.88060061711386e-38	77.9931364246988	NCF1	ccRCC	QN no imputation
P10176	-1.19897288003894	22.741116667722	-19.6543217948945	4.28297075628679e-48	6.8356498326627e-47	98.7909520947465	COX8A	ccRCC	QN no imputation
P06733	1.19884922772778	26.1411942326745	22.5351196645885	3.85394736408489e-56	1.46694694905962e-54	117.289978212997	ENO1	ccRCC	QN no imputation
P15121	1.19831672425973	24.9094267270373	8.74122285040094	1.07300709357589e-15	2.92228394139124e-15	24.4345020758384	AKR1B1	ccRCC	QN no imputation
Q86VB7	1.19684114491123	21.1849601370335	15.1229748348992	1.11976167576936e-34	7.09897818504936e-34	67.9453068300775	CD163	ccRCC	QN no imputation
O95169	-1.19584795690517	20.9913723967833	-19.7323858657789	2.55919963145959e-48	4.19621245554879e-47	99.3051891495091	NDUFB8	ccRCC	QN no imputation
P52179	1.195839354143	13.471235967904	7.83136216458	4.59646132037153e-11	1.01964054081877e-10	14.6445136721622	MYOM1	ccRCC	QN no imputation
P04181	-1.19572500298081	21.5455177699312	-14.8696920496097	6.57183099280206e-34	4.00234938939412e-33	66.1793370117412	OAT	ccRCC	QN no imputation
P31944	1.19539983220066	15.6195239797958	3.02803564069373	0.00389936452013564	0.00549070823211113	-2.96164883215543	CASP14	ccRCC	QN no imputation
Q9BQL6	-1.19410447579133	17.8454748454034	-19.1478619603961	1.22979693405458e-46	1.72207477247467e-45	95.4382401720992	FERMT1	ccRCC	QN no imputation
Q5T6J7	-1.1928813049173	20.7181706114529	-20.5194433540184	1.48002441354226e-50	3.07947812900161e-49	104.450779351959	IDNK	ccRCC	QN no imputation
Q14691	1.19165230753964	16.7263330740111	7.05448310013516	3.08332566182048e-10	6.61638920540985e-10	12.524233649823	GINS1	ccRCC	QN no imputation
P05121	1.1915725652749	17.8381842398198	9.37475159436476	1.80818003215688e-17	5.34321098843156e-17	28.4832530968299	SERPINE1	ccRCC	QN no imputation
P04275	1.19140598974894	19.9188866626823	17.211922825956	5.88224911455854e-41	5.49391757612907e-40	82.3791277424737	VWF	ccRCC	QN no imputation
P20292	1.19134405353949	22.6435724298362	13.891764745084	6.19599748235732e-31	3.24765070222795e-30	59.3465835673242	ALOX5AP	ccRCC	QN no imputation
Q15274	-1.19042411615105	24.5970524779906	-15.3790439327881	1.87617884834171e-35	1.2462816837461e-34	69.7281894244557	QPRT	ccRCC	QN no imputation
Q9H9P8	-1.19033987617872	20.5874366979645	-19.8694008232736	1.03825278754623e-48	1.7752086877261e-47	100.206089852251	L2HGDH	ccRCC	QN no imputation
P07327	-1.1900011034168	18.203568475132	-11.972857774613	7.5694755293685e-25	3.01646901860003e-24	45.4093908112144	ADH1A	ccRCC	QN no imputation
P03905	-1.18925242418355	18.0618658125312	-17.6333046266048	1.61306848288118e-41	1.55973315401172e-40	83.711588927143	MT-ND4	ccRCC	QN no imputation
P14406	-1.18906948819548	24.6665128114869	-16.7150407063242	1.78379065587392e-39	1.50484784266866e-38	78.9725527061515	COX7A2	ccRCC	QN no imputation
P11182	-1.1890342431522	22.2409908779936	-24.8847072168948	2.25799314381707e-62	1.93380984245476e-60	131.614296648933	DBT	ccRCC	QN no imputation
P09486	1.1883268868531	21.104500762638	21.5740549683641	1.66571805352693e-53	4.63117900563196e-52	111.230474177245	SPARC	ccRCC	QN no imputation
Q8N4Q1	-1.18789455493985	22.2355091903164	-22.0060154195491	1.07353922224911e-54	3.46713408074527e-53	113.968187950623	CHCHD4	ccRCC	QN no imputation
Q96Q06	-1.18762437184825	16.9817660260712	-7.84394249421943	2.82244324391452e-13	6.95245906410583e-13	18.9210408919403	PLIN4	ccRCC	QN no imputation
Q969H8	1.18745845473025	25.3637270993526	24.1572614669938	1.78227585497899e-60	1.17093082198346e-58	127.25421350333	MYDGF	ccRCC	QN no imputation
Q9HB40	-1.18660689648711	21.9166929492948	-23.0167829648487	1.92194633921485e-57	8.77566303223808e-56	120.283393559358	SCPEP1	ccRCC	QN no imputation
O95471	-1.18640851595028	19.0350760130379	-14.7820928571645	3.01967541502771e-32	1.67426165207779e-31	62.475280594123	CLDN7	ccRCC	QN no imputation
P23219	1.18396727101605	20.1171612139615	11.7959222451553	1.41041823976185e-24	5.55366656641858e-24	44.756523123386	PTGS1	ccRCC	QN no imputation
P55160	1.18349257186597	17.987824569872	21.8461230161569	2.95412567946825e-54	9.08204279405753e-53	112.957499282335	NCKAP1L	ccRCC	QN no imputation
P48735	-1.18269311647408	24.6683912256706	-18.6013628374984	4.75027903655827e-45	5.90981537207094e-44	91.7894077213956	IDH2	ccRCC	QN no imputation
P45844	1.18245066160247	16.4371539523972	15.1862138034709	7.201195255585e-35	4.60799632365386e-34	68.3858613414705	ABCG1	ccRCC	QN no imputation
P02461	1.18215099199501	17.8122818839467	12.1063622459714	1.63599883645085e-25	6.68619550031381e-25	46.9021456651252	COL3A1	ccRCC	QN no imputation
Q96RQ3	-1.18171250596406	21.6185812264237	-21.2550827920791	1.28022569762163e-52	3.22307739936658e-51	109.194131405435	MCCC1	ccRCC	QN no imputation
Q9GZV1	-1.18152146744563	19.0874924737985	-13.4471477570375	1.39845603514253e-29	6.87544351055208e-29	56.2383934354961	ANKRD2	ccRCC	QN no imputation
Q86YH6	-1.18124874477345	19.3271556385733	-22.7122742892068	1.27498838826212e-56	5.09570359175426e-55	118.394344614012	PDSS2	ccRCC	QN no imputation
Q15031	-1.18116170115612	19.236320283109	-23.0032338206023	2.09025090482575e-57	9.45739937692856e-56	120.199588735323	LARS2	ccRCC	QN no imputation
Q7Z6I6	1.1793394333959	17.6769457041096	16.2253919538842	5.24323975865095e-38	4.02667380023858e-37	75.5974301949017	ARHGAP30	ccRCC	QN no imputation
P62760	-1.1789573730586	16.6015407929781	-11.8435634618685	3.41487571155727e-24	1.32506018710588e-23	43.945223861169	VSNL1	ccRCC	QN no imputation
Q6UVK1	1.17805996969099	18.8222480059225	20.0809306297739	2.58971472172037e-49	4.70464841112534e-48	101.592729966214	CSPG4	ccRCC	QN no imputation
P23434	-1.17771425761453	23.584285372467	-16.3117384507586	2.88499778695334e-38	2.25165978620475e-37	76.1938193148729	GCSH	ccRCC	QN no imputation
P06280	-1.17654478559238	20.3162085076025	-21.7106303860872	6.98275155412964e-54	2.03582227681494e-52	112.098564956108	GLA	ccRCC	QN no imputation
P21399	-1.17608895778368	22.8028674789459	-20.1295808073602	1.88309108449876e-49	3.47357878509847e-48	101.91091747165	ACO1	ccRCC	QN no imputation
Q969X5	1.17585818835505	22.0019663426847	17.9217558256199	4.66307774208544e-43	4.96980463356484e-42	87.2093237489927	ERGIC1	ccRCC	QN no imputation
P08559	-1.17537447657583	23.0628114314957	-24.5063578536071	2.17212164688998e-61	1.6939016940625e-59	129.354968593072	PDHA1	ccRCC	QN no imputation
O94788	-1.17499279281274	20.0424066931114	-14.672390005415	2.61244666280558e-33	1.53076288268974e-32	64.8022670394847	ALDH1A2	ccRCC	QN no imputation
P07196	1.17470719986581	17.9034672961069	7.85929656618027	2.57184914967056e-13	6.34495294332304e-13	19.0129012294255	NEFL	ccRCC	QN no imputation
Q8WXI4	-1.17285270384976	19.768016599008	-21.4618956119138	3.40736102161646e-53	9.10401306945546e-52	110.515859927311	ACOT11	ccRCC	QN no imputation
P29400	-1.17257795815261	19.9262317130501	-14.7643214090842	3.87756558131837e-32	2.13266106972511e-31	62.2306222983615	COL4A5	ccRCC	QN no imputation
Q8N8V4	-1.17185713391334	19.8309477028433	-18.2329384163689	5.67694594422448e-44	6.46713366947757e-43	89.3121321024685	ANKS4B	ccRCC	QN no imputation
Q9BQE5	1.17086920611083	21.3273907756078	14.2956560740137	3.65366638163401e-32	2.01761473417579e-31	62.170309492559	APOL2	ccRCC	QN no imputation
P17568	-1.16983091940045	23.0093399684335	-19.9879483142968	4.76497685470271e-49	8.464010738946e-48	100.983836358324	NDUFB7	ccRCC	QN no imputation
P16671	1.16957505235974	19.3752320544356	11.676663686322	3.21955489714755e-24	1.25028220945098e-23	43.9346336255016	CD36	ccRCC	QN no imputation
O76027	-1.16938015386406	18.525887801164	-13.6790575219165	2.75235801698516e-30	1.4050355560895e-29	57.8593865994745	ANXA9	ccRCC	QN no imputation
P47914	1.16936895921273	22.1821922730059	11.40511639505	2.09745496140742e-23	7.86504612580921e-23	42.0688255709412	RPL29	ccRCC	QN no imputation
Q9P2R7	-1.16910110184903	23.0430193287941	-24.2762236365587	8.6841932977993e-61	6.08991819931993e-59	127.971829161989	SUCLA2	ccRCC	QN no imputation
O75306	-1.16889086658961	21.9183956886832	-27.193007606175	3.3401177506933e-68	6.04498291785851e-66	145.007591579145	NDUFS2	ccRCC	QN no imputation
O95178	-1.16816245219367	21.1478975100892	-18.9900444620185	1.08653595307603e-42	1.13037449695286e-41	86.5345496130386	NDUFB2	ccRCC	QN no imputation
P05451	-1.16810059307978	19.8087054888714	-10.9161556850876	5.99669257999515e-22	2.12173645250142e-21	38.7320014268283	REG1A	ccRCC	QN no imputation
P16989	1.16786861555167	21.7310246591466	24.0003404678645	4.61357556335037e-60	2.87359849374394e-58	126.304870533855	YBX3	ccRCC	QN no imputation
Q9UGI6	-1.16778768986201	17.1965439759872	-13.5036292931377	2.16968344545429e-29	1.05750018337386e-28	55.8402327221474	KCNN3	ccRCC	QN no imputation
O00160	1.16439218133094	18.3716130901822	20.7244990885389	3.91199915901372e-51	8.54758449504775e-50	105.779482115433	MYO1F	ccRCC	QN no imputation
P26373	1.1634618432121	22.9650760474815	19.2265972773685	7.28368152861385e-47	1.04745237215089e-45	95.9613100893356	RPL13	ccRCC	QN no imputation
Q6IQ20	-1.16343447986283	18.5888774621551	-22.4250116137656	7.67979020453478e-56	2.81162395579762e-54	116.60158891401	NAPEPLD	ccRCC	QN no imputation
P28062	1.16299451222408	22.9171175097988	31.9671123914543	2.2253335958282e-79	1.94049089556219e-76	170.657224684301	PSMB8	ccRCC	QN no imputation
Q01740	-1.16249040233761	22.2271390521357	-13.9078603356355	5.53487977184625e-31	2.90747901268068e-30	59.4591258787985	FMO1	ccRCC	QN no imputation
P42224	1.1622542186912	21.3526053609482	18.5608874874036	6.23432568941482e-45	7.71609795235592e-44	91.5179237652405	STAT1	ccRCC	QN no imputation
Q9HCC0	-1.16097056868874	22.3575307116373	-20.9874485304986	7.15420412967252e-52	1.66157690101256e-50	107.475974150259	MCCC2	ccRCC	QN no imputation
Q15582	1.15942794719512	23.6558723211124	11.4617994720231	1.41930742987444e-23	5.3556242593846e-23	42.4576143915016	TGFBI	ccRCC	QN no imputation
Q9Y3Z3	1.15901375677479	21.6528039234725	18.718525019066	2.16451623983418e-45	2.78311525100395e-44	92.5743095432744	SAMHD1	ccRCC	QN no imputation
O94813	-1.15789824653351	16.3418868269906	-18.2795409972785	2.29615084808092e-43	2.49712913092882e-42	87.9546717768552	SLIT2	ccRCC	QN no imputation
Q99467	1.15751635779322	21.4005660197994	19.0554648552844	2.27593424054316e-46	3.12314180762375e-45	94.8235547986558	CD180	ccRCC	QN no imputation
O00182	1.15610705472422	20.2534430226661	21.5791316391832	1.61268225537508e-53	4.50986827800519e-52	111.26278323009	LGALS9	ccRCC	QN no imputation
Q86UX7	1.15572875607762	21.0335472148435	20.3463632184845	4.56778882711898e-50	9.07126924010874e-49	103.325400043818	FERMT3	ccRCC	QN no imputation
O76021	1.15352637544051	20.2469831185228	23.5793328991415	6.01055450770861e-59	3.39136699046712e-57	123.742411473779	RSL1D1	ccRCC	QN no imputation
P02008	1.15295034757709	22.044297854971	9.23896930966537	4.37786148859782e-17	1.27288412848228e-16	27.6059887004221	HBZ	ccRCC	QN no imputation
O75891	-1.15199486606682	22.4252005640563	-14.6480298274694	3.09801586872771e-33	1.80535651353805e-32	64.632171797958	ALDH1L1	ccRCC	QN no imputation
P22695	-1.15189560227461	23.9910981223375	-19.6587270023788	4.16022633042587e-48	6.65081516024083e-47	98.8199891116959	UQCRC2	ccRCC	QN no imputation
Q9H2M3	-1.1503690501799	23.4369598205738	-13.3052841869669	3.77872246472945e-29	1.81955350811671e-28	55.2472415998944	BHMT2	ccRCC	QN no imputation
Q16363	1.14720663010257	19.7408803748041	16.8067227657662	9.49039950894269e-40	8.10613642829727e-39	79.6025777558941	LAMA4	ccRCC	QN no imputation
Q8IVT2	-1.14702649993455	17.5552476432124	-15.8139052097275	9.09747261307946e-37	6.48313204343671e-36	72.7488637958512	MISP	ccRCC	QN no imputation
Q8TB37	-1.14500712767527	20.6340149884146	-19.5756273657188	7.20266747100304e-48	1.12888866637028e-46	98.2718690881156	NUBPL	ccRCC	QN no imputation
Q6P1M3	-1.14466632251668	19.1504066545259	-29.7643465608598	2.29861569034972e-74	8.16604507475352e-72	159.15494124787	LLGL2	ccRCC	QN no imputation
P09326	1.14223732763077	17.1921911389269	13.9959769974234	1.15962166837676e-29	5.7276472930329e-29	56.5809638907273	CD48	ccRCC	QN no imputation
Q15293	1.14208967863014	22.9110454958093	23.245230821495	4.68334765586414e-58	2.33972243307546e-56	121.692907693449	RCN1	ccRCC	QN no imputation
Q14764	1.14122086217721	22.926915373559	17.1303590645982	1.02844409409041e-40	9.45813590653421e-40	81.8212995595273	MVP	ccRCC	QN no imputation
P29972	-1.14108139369137	22.7034007869264	-12.6424147610421	3.90326444478749e-27	1.70959418056628e-26	50.6242620125015	AQP1	ccRCC	QN no imputation
Q13219	-1.14080727551894	15.9494615094037	-16.1021310650252	4.46816052855543e-37	3.24440543451201e-36	73.4957588191443	PAPPA	ccRCC	QN no imputation
Q9NZJ6	-1.1406495372287	20.2907815781653	-21.3825376612025	5.6589840418965e-53	1.47904563841611e-51	110.009305776438	COQ3	ccRCC	QN no imputation
P04179	1.14040821513135	26.3905323078614	14.9028601474949	5.21174136930372e-34	3.1922747901891e-33	66.4107202438094	SOD2	ccRCC	QN no imputation
O96000	-1.13958994110581	23.1299621778815	-23.0568234241587	1.49989712393776e-57	6.95024792889418e-56	120.530918269687	NDUFB10	ccRCC	QN no imputation
O75683	1.1392005272049	19.1332970837163	23.4225366166031	1.57256273103883e-58	8.15352525195919e-57	122.782326832948	SURF6	ccRCC	QN no imputation
Q8TD22	-1.13564427905007	20.0481127489833	-20.0493894490403	3.18442567123239e-49	5.72003952031107e-48	101.386294567588	SFXN5	ccRCC	QN no imputation
O15335	-1.1351699925438	16.8616514962078	-12.5667319129201	6.62083978937578e-27	2.87622714038462e-26	50.0976615136327	CHAD	ccRCC	QN no imputation
Q9NZB8	-1.13512868711239	18.5920811804787	-19.9767260567839	5.12920931059433e-49	9.0941544745325e-48	100.910280255319	MOCS1	ccRCC	QN no imputation
Q5T2W1	-1.13391950095742	23.9329370984613	-18.4005069845301	1.83379084964196e-44	2.17694577101061e-43	90.4405500338644	PDZK1	ccRCC	QN no imputation
P80511	1.13144829434494	23.6644019526077	8.73585414474304	1.11024904973896e-15	3.02199457579344e-15	24.4006985857588	S100A12	ccRCC	QN no imputation
P08631	1.13140791521295	18.0340038243732	19.5077588208151	1.1283077978758e-47	1.72336439446252e-46	97.8236393036595	HCK	ccRCC	QN no imputation
P30039	-1.13064143741675	24.5033260116611	-15.6966677506279	2.05509075529655e-36	1.43363131089487e-35	71.9354617864469	PBLD	ccRCC	QN no imputation
O14933	1.13060212411299	21.5387734323872	27.9580557510487	4.51234432388678e-70	1.03053349416005e-67	149.300393447762	UBE2L6	ccRCC	QN no imputation
Q0VF96	-1.13057549750592	19.6126808127329	-24.6478971254391	9.29331301999735e-62	7.75143117285345e-60	130.202301542767	CGNL1	ccRCC	QN no imputation
Q96HP4	-1.12991955780156	21.4174616313924	-17.474233834062	9.79262639699915e-42	9.62406479508359e-41	84.1692909548723	OXNAD1	ccRCC	QN no imputation
Q9P2G3	-1.12959047235524	14.8916827717257	-11.9947420844989	4.80056866334995e-21	1.63345351609978e-20	37.1952207631391	KLHL14	ccRCC	QN no imputation
Q9NRA0	-1.12914589576078	17.5307244095307	-18.4727556200789	5.32216797567986e-44	6.08465258912052e-43	89.4128812099152	SPHK2	ccRCC	QN no imputation
P51606	-1.12872498109267	21.589924419176	-19.3857856321289	2.53117646111284e-47	3.78178265031064e-46	97.0167951374366	RENBP	ccRCC	QN no imputation
Q9H6R3	-1.12865799808713	20.7872332991328	-18.8176973883353	1.11404495565004e-45	1.45189119763522e-44	93.2375785438458	ACSS3	ccRCC	QN no imputation
P56159	-1.12861611169676	17.913479712546	-11.4975049891278	1.10957110419459e-23	4.20672175155515e-23	42.7027087168596	GFRA1	ccRCC	QN no imputation
Q9UQ03	-1.12758510338639	19.623786823183	-21.9790918375367	1.2727586009984e-54	4.06943350025889e-53	113.798224632581	CORO2B	ccRCC	QN no imputation
P25940	1.12726642554746	15.9575937129035	12.2099747280951	7.95815835339937e-26	3.30310060258792e-25	47.6200501204346	COL5A3	ccRCC	QN no imputation
P28845	-1.12703927466972	16.7364523187521	-7.82916235640551	7.87931501971677e-13	1.90517745573792e-12	18.0706102042947	HSD11B1	ccRCC	QN no imputation
P17936	1.12523402801688	20.6553817958595	16.3815625458439	1.78033059034969e-38	1.39974844447822e-37	76.6757235783887	IGFBP3	ccRCC	QN no imputation
P21757	1.12449649593961	17.893139933119	18.70998241136	2.2920772607126e-45	2.93532778167627e-44	92.5171282623111	MSR1	ccRCC	QN no imputation
P13866	-1.12399069730715	19.1523935514576	-10.6419525936522	3.87578315838293e-21	1.32536584867056e-20	36.8758294526246	SLC5A1	ccRCC	QN no imputation
Q15121	1.12273853071062	24.830173724483	22.7695087203704	8.92616578992481e-57	3.67466876639308e-55	118.750295589073	PEA15	ccRCC	QN no imputation
O14975	-1.12254908756662	21.305066284311	-14.4089610492636	1.65202625553406e-32	9.29943418021284e-32	62.9621651170651	SLC27A2	ccRCC	QN no imputation
Q99653	-1.12240226827412	21.5677982423109	-27.8205970473332	9.72759372756974e-70	2.1206154326102e-67	148.534374552491	CHP1	ccRCC	QN no imputation
P13804	-1.12227072242629	24.9015477220128	-18.6652164395889	3.09457874908922e-45	3.91082995537073e-44	92.2173564859841	ETFA	ccRCC	QN no imputation
Q03112	-1.12186643480165	16.3414511755725	-23.371125686727	3.45322654880822e-57	1.51941968147562e-55	119.73358436389	MECOM	ccRCC	QN no imputation
Q53SF7	-1.12050458133202	19.501046358902	-21.027770384051	5.51742547312398e-52	1.30032297636868e-50	107.735386851602	COBLL1	ccRCC	QN no imputation
Q96GE6	-1.1188794841455	20.4920737813537	-16.6686203340109	2.45590943072576e-39	2.03915631978284e-38	78.6533172337715	CALML4	ccRCC	QN no imputation
Q8N0X4	-1.11840189184194	22.1635253736395	-15.4904308747976	8.63380065830171e-36	5.84290955599793e-35	70.5028178684082	CLYBL	ccRCC	QN no imputation
Q9NZN4	1.11838978336729	22.9672368338278	14.3479145905598	2.53354196149522e-32	1.41289154038733e-31	62.5355533090054	EHD2	ccRCC	QN no imputation
O95831	-1.11740846887572	24.2524567613104	-18.3975418415372	1.87078253224309e-44	2.21811446839007e-43	90.4206068994136	AIFM1	ccRCC	QN no imputation
Q99972	-1.11716932045222	17.2490307865773	-8.97059070604399	7.6352290001776e-16	2.09248904484867e-15	24.9040030851663	MYOC	ccRCC	QN no imputation
P78324	1.11664208809786	19.246105325523	23.2094702792624	5.83921508676197e-58	2.87229492883184e-56	121.472702174958	SIRPA	ccRCC	QN no imputation
P10619	-1.11663109871972	23.1091430359068	-20.0470464240324	3.233719299284e-49	5.79772626518357e-48	101.370955010459	CTSA	ccRCC	QN no imputation
P00738	1.1165281553085	25.4391909152428	8.47737032038917	5.67935796150943e-15	1.5045354979171e-14	22.7841390768828	HP	ccRCC	QN no imputation
P17540	-1.11648575598942	19.4421689118673	-10.932152971036	5.37628783888845e-22	1.90503705026295e-21	38.8406501562385	CKMT2	ccRCC	QN no imputation
P41271	-1.11621326499035	17.4087700762205	-6.31144261259934	1.71459522830362e-08	3.36602485261735e-08	8.70168664019045	NBL1	ccRCC	QN no imputation
Q8WV93	-1.1161939809385	20.0624499942322	-21.1756382562535	2.13164580039162e-52	5.20273448278789e-51	108.685020035783	AFG1L	ccRCC	QN no imputation
P20700	1.1155554101169	22.3672458509257	21.2023310417856	1.79588955484149e-52	4.41696733590757e-51	108.856163322266	LMNB1	ccRCC	QN no imputation
Q96C23	-1.1146376039819	23.643383093301	-18.265688927593	4.55094195629654e-44	5.22160708669813e-43	89.5328952375159	GALM	ccRCC	QN no imputation
P14555	-1.11454387392881	19.7384843419619	-6.55658611928185	4.83397379434312e-10	1.02742026668157e-09	11.5853985364397	PLA2G2A	ccRCC	QN no imputation
P14317	1.11411216208108	22.1249504598463	18.4618725157438	1.2132011107047e-44	1.4730411460607e-43	90.8530873500199	HCLS1	ccRCC	QN no imputation
Q6PIU2	1.11396178503917	20.5025585393666	14.9669497953284	3.3300020101114e-34	2.05897249934779e-33	66.8577129897251	NCEH1	ccRCC	QN no imputation
Q9NZK5	1.11209702951093	18.6017506534914	17.0859558206438	1.39435739929385e-40	1.26295336865218e-39	81.5173870441575	ADA2	ccRCC	QN no imputation
P21953	-1.11186653432668	22.1191337958217	-19.061589389724	2.18488019755393e-46	3.01111650214616e-45	94.8643275962681	BCKDHB	ccRCC	QN no imputation
P62910	1.11173049767166	23.3916292291361	19.6191114618826	5.4039904670356e-48	8.5395513278098e-47	98.5587840825556	RPL32	ccRCC	QN no imputation
Q9NRM0	-1.11166679024124	19.6882722445794	-13.846794212147	8.49230566595963e-31	4.43189314188709e-30	59.0321457162749	SLC2A9	ccRCC	QN no imputation
O15438	1.11165421895972	18.1204023640636	16.1886881541263	6.76010714212257e-38	5.17088897186919e-37	75.3437711873763	ABCC3	ccRCC	QN no imputation
P30511	1.11140157812708	18.2360223573424	15.3486316954417	2.31926961414982e-35	1.53001610308976e-34	69.5165913099119	HLA-F	ccRCC	QN no imputation
P29966	1.11095337589677	23.5165066872316	17.1620796323059	8.2753974246033e-41	7.66193166957479e-40	82.0383075381171	MARCKS	ccRCC	QN no imputation
Q6ZVX7	-1.11036651470689	16.0526295936215	-8.97619998178896	1.65645454421463e-14	4.32581322845269e-14	22.1983060795665	NCCRP1	ccRCC	QN no imputation
Q9NPH0	-1.1094007204698	19.1847705288244	-19.9129680707908	7.79677324556231e-49	1.35975725402607e-47	100.492105454051	ACP6	ccRCC	QN no imputation
Q96I36	-1.1090139284634	15.591002662394	-5.91131436630577	2.83425719468921e-06	4.95285024803405e-06	4.48858558519538	COX14	ccRCC	QN no imputation
P31947	1.10833237172255	19.9338108357982	8.76823928204344	9.03606873048844e-16	2.46864059421376e-15	24.6047450303535	SFN	ccRCC	QN no imputation
P04921	1.10822068126729	20.4220882479509	12.225639108789	7.13622817336999e-26	2.96708715383463e-25	47.7286551887702	GYPC	ccRCC	QN no imputation
O60494	-1.10790489711719	21.3144246706034	-15.8877567895531	5.44701940121676e-37	3.93432304943307e-36	73.2608572067679	CUBN	ccRCC	QN no imputation
Q8IZR5	-1.10724297845682	20.8399764124671	-18.1657632904381	8.9370407334544e-44	1.00262099082216e-42	88.8589913518041	CMTM4	ccRCC	QN no imputation
Q9UDW1	-1.10651041656591	23.21300494952	-12.986838331761	3.51318726091052e-28	1.61284811426176e-27	53.0242778375685	UQCR10	ccRCC	QN no imputation
P59780	-1.10649177538468	20.6307888125049	-19.0112145810091	3.05722573340524e-46	4.1302689063131e-45	94.5288484668954	AP3S2	ccRCC	QN no imputation
P98164	-1.10609837442896	20.4976733515272	-15.3685679541386	2.01831743219545e-35	1.33791989009114e-34	69.6553057984854	LRP2	ccRCC	QN no imputation
Q9H773	1.10607894424038	21.9572709539851	22.8180605441232	6.59862021917423e-57	2.81306511743641e-55	119.051924571663	DCTPP1	ccRCC	QN no imputation
Q969G5	1.10574414483864	23.3161780931301	12.9807337870978	3.66650663469133e-28	1.68192882065802e-27	52.9816963591001	CAVIN3	ccRCC	QN no imputation
Q93088	-1.10513432091288	25.9039772614351	-12.7606160827944	1.70916969353864e-27	7.62528172112683e-27	51.4473030815516	BHMT	ccRCC	QN no imputation
Q08426	-1.10481777598367	22.8508714233462	-15.416931575723	1.44075906077426e-35	9.63049540832524e-35	69.9917400114198	EHHADH	ccRCC	QN no imputation
Q6NXG1	-1.1047106140903	18.0555850104255	-15.7491280777038	1.77254006324831e-35	1.17907103236323e-34	69.8640348389861	ESRP1	ccRCC	QN no imputation
A1L020	-1.10458022222535	19.0761436939592	-8.2056196034506	3.286941117097e-14	8.46171207600494e-14	21.0580233690485	MEX3A	ccRCC	QN no imputation
P49789	-1.10411136884603	22.6323922503199	-26.5399168838829	1.39355675692876e-66	2.02530248673646e-64	141.285866285527	FHIT	ccRCC	QN no imputation
Q14566	1.10347916357135	18.0043393789142	18.5564696851188	6.42215903920361e-45	7.93789500757922e-44	91.4882816930479	MCM6	ccRCC	QN no imputation
Q9HB63	-1.10305239965736	20.2793707307593	-17.1777771197453	7.43174806743385e-41	6.91419277040014e-40	82.1456669283072	NTN4	ccRCC	QN no imputation
P31994	1.10069509792789	19.6176461611082	16.2990869102495	3.14881440338733e-38	2.44958862589548e-37	76.1064670338068	FCGR2B	ccRCC	QN no imputation
P31930	-1.10039419093685	23.9232082814782	-19.5709469549602	7.42898385927046e-48	1.16246024760395e-46	98.240974376041	UQCRC1	ccRCC	QN no imputation
O15455	1.10008976861886	18.4176167343121	17.7374614995325	1.63007198543905e-42	1.68487612977709e-41	85.9596245943352	TLR3	ccRCC	QN no imputation
Q9Y5J5	1.0999177598691	19.1928461959209	17.8426359030827	3.3670358971761e-42	3.40322532410044e-41	85.2716868016763	PHLDA3	ccRCC	QN no imputation
P29728	1.09982065154701	19.3455495415116	18.1067098907145	1.33230658027844e-43	1.46385850149264e-42	88.4602732771372	OAS2	ccRCC	QN no imputation
Q14435	-1.09883347214393	17.3655648973544	-15.5707269726494	2.18989331350175e-34	1.36932572771244e-33	67.3972627307074	GALNT3	ccRCC	QN no imputation
Q9UIJ7	-1.09776489819908	22.9848170697693	-20.8479330806859	1.76033324436487e-51	3.96364236618494e-50	106.576883782762	AK3	ccRCC	QN no imputation
P84157	1.09736699344482	22.3112336572615	10.8191550104908	1.1618885931036e-21	4.05709333274471e-21	38.0740257973098	MXRA7	ccRCC	QN no imputation
Q8N6G6	-1.09515650272126	15.1951698898708	-14.4332451382222	3.74863432847927e-32	2.06648853326282e-31	62.1805963557741	ADAMTSL1	ccRCC	QN no imputation
Q16134	-1.09489537905453	22.0473478139335	-21.1270401468001	2.91294129230093e-52	7.05579113024002e-51	108.373206679826	ETFDH	ccRCC	QN no imputation
Q7L8L6	-1.09476478818447	17.9339923885218	-19.8781122515868	9.80446063604749e-49	1.68538326919297e-47	100.263297037803	FASTKD5	ccRCC	QN no imputation
Q04917	1.09471799383636	23.5046140155782	27.0266197035465	8.59848890059247e-68	1.446959746219e-65	144.06442876276	YWHAH	ccRCC	QN no imputation
P05161	1.09453512489998	22.097572021304	19.7165652979374	2.84055627591877e-48	4.64167219737867e-47	99.2010287288345	ISG15	ccRCC	QN no imputation
Q15198	-1.09392760019324	12.1909988508507	-1.42864190855856	0.170618468664147	0.201349944811331	-5.69852953938132	PDGFRL	ccRCC	QN no imputation
P0DP58	-1.09350630822885	16.6065639283809	-6.83708369379778	2.32070414513525e-08	4.51525236513942e-08	8.85099195264363	LYNX1	ccRCC	QN no imputation
P28067	1.09311209240801	19.4741051636055	15.5273101121911	1.90479676441129e-35	1.26441595600229e-34	69.7490606248043	HLA-DMA	ccRCC	QN no imputation
O43665	1.09237078322305	20.7975097423212	20.500080344235	1.67860177021374e-50	3.47007503876945e-49	104.325055035964	RGS10	ccRCC	QN no imputation
Q719H9	-1.09076945067754	17.7930663520355	-22.2246931529995	2.70275302284616e-55	9.32547014213683e-54	115.345316242587	KCTD1	ccRCC	QN no imputation
Q13075	1.08926187830859	17.168271367253	15.2401758267557	4.94159410291878e-35	3.18332912257871e-34	68.7616608086105	NAIP	ccRCC	QN no imputation
Q02878	1.08869705542739	22.2085775639305	19.2230557723221	7.4572170890074e-47	1.06920218711149e-45	95.937796931506	RPL6	ccRCC	QN no imputation
Q9Y2V2	1.08848511870188	24.6320011764023	21.69417271314	7.75305025249006e-54	2.24674495534395e-52	111.994079678743	CARHSP1	ccRCC	QN no imputation
Q9UJY1	1.08765499405469	22.1987564359062	18.5359119984834	7.37363765287131e-45	9.06768363671046e-44	91.3503198292938	HSPB8	ccRCC	QN no imputation
Q9UJ83	-1.08761244991576	19.8436053772237	-18.1496809953571	9.96333507904723e-44	1.10996875816749e-42	88.7504401526745	HACL1	ccRCC	QN no imputation
Q9NYJ1	-1.08731169309699	23.1158129350976	-16.3942718413141	1.63063695909885e-38	1.28627218023653e-37	76.7634033992565	COA4	ccRCC	QN no imputation
Q9NZ56	-1.08664819990498	14.9085423253206	-7.30482186834573	1.02553090015254e-09	2.13752550940096e-09	11.708183859218	FMN2	ccRCC	QN no imputation
Q96H79	1.08650509846685	21.0284532855174	22.2798142324399	1.91083443316325e-55	6.71381827212522e-54	115.691501643446	ZC3HAV1L	ccRCC	QN no imputation
P00414	-1.08545155792893	22.5863982049277	-15.1082865688002	1.24069836683344e-34	7.85529949482928e-34	67.8429586436235	MT-CO3	ccRCC	QN no imputation
P19397	1.08493085714671	17.9067345904899	11.1545416281298	1.66402854851103e-21	5.78100754701839e-21	37.9064105069603	CD53	ccRCC	QN no imputation
Q99523	-1.08411331824732	19.7102446864716	-18.7052487442787	2.36597888422365e-45	3.02190006091521e-44	92.4854394580768	SORT1	ccRCC	QN no imputation
Q9UI08	1.08364667509176	20.5043103225225	17.7703115368929	1.30383265415883e-42	1.35496888609876e-41	86.1826116004981	EVL	ccRCC	QN no imputation
Q9HD89	-1.08333008845457	20.4246897536534	-12.2957774677243	4.37921704819569e-26	1.84153660352008e-25	48.2151595579524	RETN	ccRCC	QN no imputation
P00740	-1.08214926496748	23.2170432853812	-17.9045820517415	5.23918843913781e-43	5.57142965722947e-42	87.0930026134307	F9	ccRCC	QN no imputation
Q9NRW3	1.08202630204993	19.6455719614149	17.1427181690973	9.44928561147175e-41	8.72353682244822e-40	81.9058610455274	APOBEC3C	ccRCC	QN no imputation
Q15848	1.08174954684437	21.3845625834177	13.9554170399421	3.96574068778728e-31	2.09698923248377e-30	59.7916477987083	ADIPOQ	ccRCC	QN no imputation
A0A0B4J2D5	-1.08161606821189	25.0586303116367	-17.613480245956	3.78994630979884e-42	3.82262513181814e-41	85.1171473582206	GATD3B	ccRCC	QN no imputation
Q9P0J0	-1.08122832639748	22.7599262596803	-22.8196182913647	6.53499753923964e-57	2.79837930341012e-55	119.061597185156	NDUFA13	ccRCC	QN no imputation
P30048	-1.08075966679185	26.1477865513367	-19.8472111556794	1.20141390251975e-48	2.03603571607234e-47	100.060333161674	PRDX3	ccRCC	QN no imputation
Q9NWS8	-1.08013778296279	19.4642920032464	-18.9356466825281	5.06308423421408e-46	6.73579805472698e-45	94.0250837211384	RMND1	ccRCC	QN no imputation
Q96PP9	1.07775920845714	19.2309656845872	15.7848631634156	1.11316511477239e-36	7.8684449380227e-36	72.5474384829052	GBP4	ccRCC	QN no imputation
Q5GFL6	-1.07719677532487	16.0449623853978	-11.3060329968419	1.90332939730589e-22	6.88154375384775e-22	39.9809316673056	VWA2	ccRCC	QN no imputation
O75781	-1.07659754722091	20.2307903266314	-20.6752874110536	5.38127552878003e-51	1.16517369914352e-49	105.461060186515	PALM	ccRCC	QN no imputation
P53779	-1.0765706112374	13.5548036386172	-9.04900223032209	2.21838258595102e-11	4.98798072302910e-11	15.788670205122	MAPK10	ccRCC	QN no imputation
P25713	1.07486933218813	21.5840035831533	5.62427021860912	6.72247455603142e-08	1.27864318741728e-07	6.78191226365077	MT3	ccRCC	QN no imputation
P08263	-1.07431051940762	27.4832423233098	-8.47211762769815	5.86961835792513e-15	1.55442792074042e-14	22.7515167554556	GSTA1	ccRCC	QN no imputation
Q9BXJ4	1.07320102839129	19.9414514820541	10.3220330590094	3.36800690458412e-20	1.10750504726674e-19	34.726121073633	C1QTNF3	ccRCC	QN no imputation
P08567	1.07295185266479	20.9700428160297	19.5532676684475	8.35008555605287e-48	1.30446287709543e-46	98.1242538831314	PLEK	ccRCC	QN no imputation
P19404	-1.07111154516579	23.7635322879508	-22.051780358213	8.03977015542326e-55	2.65922328726965e-53	114.256886356597	NDUFV2	ccRCC	QN no imputation
P14210	-1.07083067389224	18.1029759954777	-13.8315977693213	9.44695975456793e-31	4.91405845801603e-30	58.9258918146737	HGF	ccRCC	QN no imputation
P19440	-1.07063901047297	23.2547281241769	-15.735734198731	1.56625205603666e-36	1.10062195761931e-35	72.206591119335	GGT1	ccRCC	QN no imputation
P31327	-1.0695264721399	17.5278029780055	-13.0299175183046	2.59879964092479e-28	1.20133427256629e-27	53.3248099967006	CPS1	ccRCC	QN no imputation
Q07002	1.06900576735361	19.5561382719816	21.3186539050828	8.51804877411754e-53	2.1672446642264e-51	109.600966483397	CDK18	ccRCC	QN no imputation
O43852	1.06700316554364	23.2020271247222	21.9909298410643	1.18096182498921e-54	3.80127041117333e-53	113.872966730662	CALU	ccRCC	QN no imputation
Q99983	1.06643241456237	16.4923432562373	7.98455554024377	1.01592947066499e-12	2.44844107603481e-12	18.0042108440342	OMD	ccRCC	QN no imputation
Q9Y2J2	-1.06521008503735	21.0434613488769	-24.2812920722557	8.42254485036697e-61	5.98437408923852e-59	128.002363587336	EPB41L3	ccRCC	QN no imputation
P33991	1.06490038400436	18.7110370666212	18.2252184634968	5.98072432209268e-44	6.80511360587343e-43	89.2600784137648	MCM4	ccRCC	QN no imputation
Q9BUR5	-1.06440178105354	21.4743194117793	-19.0580467756751	2.23709373348051e-46	3.07424113059385e-45	94.8407438804941	APOO	ccRCC	QN no imputation
P17927	-1.06350888547375	14.1702846568825	-12.0877220805654	4.62558831833102e-24	1.78330559282279e-23	43.7589016954682	CR1	ccRCC	QN no imputation
O75128	-1.06331718395399	18.1068806726608	-19.42977321323	1.89101726955113e-47	2.84750983509176e-46	97.3079598541408	COBL	ccRCC	QN no imputation
P61960	1.0629520384263	24.5275550474663	22.7960404981017	7.56739928268927e-57	3.16971589168365e-55	118.915161475113	UFM1	ccRCC	QN no imputation
Q9UL46	1.06280186737113	24.0254256973265	23.1611282082085	7.86987621123585e-58	3.83187069127788e-56	121.174765257149	PSME2	ccRCC	QN no imputation
P24557	1.06243035735023	18.2517173158472	23.7056813193708	2.77530306453656e-59	1.6534600618034e-57	124.513791934256	TBXAS1	ccRCC	QN no imputation
Q92686	-1.06214840809167	19.2431112330548	-9.58496366194441	4.55856607895293e-18	1.38328901706158e-17	29.850786596144	NRGN	ccRCC	QN no imputation
P43155	-1.06090942851363	21.806759209854	-19.7010346933344	3.14690999551741e-48	5.0988447089532e-47	99.0987498945237	CRAT	ccRCC	QN no imputation
Q02318	-1.06034023401306	21.2265998408822	-18.4508885465921	1.30627589663784e-44	1.57607527050945e-43	90.7792741672555	CYP27A1	ccRCC	QN no imputation
P09622	-1.05993769434027	24.0562361118476	-21.3420544308364	7.33263155450064e-53	1.87558938322054e-51	109.75059839687	DLD	ccRCC	QN no imputation
P62861	1.05968162605314	23.4726977359161	15.7315236538315	1.612777632827e-36	1.13165786789149e-35	72.177373019406	FAU	ccRCC	QN no imputation
Q9HCJ6	-1.05865678086967	17.2912834232769	-9.3588064723059	3.69244470956628e-17	1.07784326397321e-16	27.8367402764721	VAT1L	ccRCC	QN no imputation
Q9BSH4	-1.05667367252624	22.0911890674232	-22.0382930349318	8.75466955615926e-55	2.87584898570821e-53	114.171831503435	TACO1	ccRCC	QN no imputation
Q96CU9	-1.05640458457777	19.5786622074002	-18.4279042022935	1.52484930776958e-44	1.82601180525915e-43	90.6247780685849	FOXRED1	ccRCC	QN no imputation
Q5TEU4	-1.05565585692092	19.453943830893	-18.162106716543	9.1606642284257e-44	1.02531028330291e-42	88.8343126685725	NDUFAF5	ccRCC	QN no imputation
O75154	-1.05472149378351	19.6183923015379	-17.2674445341308	4.02269147613882e-41	3.79406653285384e-40	82.7585314011965	RAB11FIP3	ccRCC	QN no imputation
Q9NZQ7	1.05418911554226	16.9115103075698	5.58572172648312	4.49224031461408e-07	8.20128837034226e-07	5.57271020486214	CD274	ccRCC	QN no imputation
Q8NB16	1.05358858741404	18.4313408672271	24.2042661577971	1.34124151759488e-60	8.93415877553475e-59	127.537974678564	MLKL	ccRCC	QN no imputation
P49914	-1.05255528595172	22.5909670880724	-17.2361637067855	4.98285662680471e-41	4.66753523088973e-40	82.5448080411617	MTHFS	ccRCC	QN no imputation
Q4G176	-1.05217485128255	20.5392669413866	-21.1816210697314	2.05129504024851e-52	5.01939337399584e-51	108.723386926618	ACSF3	ccRCC	QN no imputation
Q14117	-1.05157504433173	22.9446727530441	-16.8874434108387	5.44787984427214e-40	4.73333908208862e-39	80.1567434101751	DPYS	ccRCC	QN no imputation
Q96AZ6	1.0507137566311	19.0455600654959	14.2236299863256	6.05209927542952e-32	3.30779123931168e-31	61.6668480023705	ISG20	ccRCC	QN no imputation
P43490	1.05050657540271	21.9937262184988	16.2933585197191	3.2760842850108e-38	2.54446967302215e-37	76.0669119615221	NAMPT	ccRCC	QN no imputation
Q9Y6C9	-1.05004737849379	23.0588995540003	-17.7362263845044	1.6438195042324e-42	1.69725690899862e-41	85.9512386608816	MTCH2	ccRCC	QN no imputation
Q9UII2	-1.0498554453498	26.1600384345722	-11.3852288011484	2.40528733651657e-23	8.99123777547425e-23	41.9325062936656	ATP5IF1	ccRCC	QN no imputation
Q96P44	1.04980462178638	15.9771299698457	8.4465758458731	1.376251023928e-14	3.60289296438793e-14	22.0057216592611	COL21A1	ccRCC	QN no imputation
Q9H2F3	1.04977157943626	20.2609899713388	16.8497485682635	7.05940754182402e-40	6.09485482818866e-39	79.8980226354317	HSD3B7	ccRCC	QN no imputation
A0A096LP01	-1.04946531403777	19.5709999768381	-12.5226744707328	1.84025024872417e-22	6.65598807909585e-22	40.4197861139242	SMIM26	ccRCC	QN no imputation
Q9HAT2	-1.04933878446538	21.0271373129389	-23.6419983646582	4.09594968233433e-59	2.38111208199702e-57	124.125248791062	SIAE	ccRCC	QN no imputation
P04233	1.0477956878874	22.0472102888471	15.5233903568171	6.86299465498668e-36	4.66878331422924e-35	70.731917687966	CD74	ccRCC	QN no imputation
Q9Y6M1	-1.04778249483118	18.6635708155477	-15.1067334336886	1.25422701807651e-34	7.93571606687987e-34	67.8321358785621	IGF2BP2	ccRCC	QN no imputation
Q15628	1.0475140708973	21.6989526148848	30.7908817472267	9.89188391338048e-77	5.9301844060716e-74	164.584086727057	TRADD	ccRCC	QN no imputation
Q8TDN6	1.04687652665949	20.7445453635383	26.8778557777443	2.00831963011797e-67	3.26505116815111e-65	143.218264891468	BRIX1	ccRCC	QN no imputation
Q86VD7	-1.04684065184631	19.7013193573141	-14.1030334967752	1.40913777165178e-31	7.57224061943075e-31	60.8237597160609	SLC25A42	ccRCC	QN no imputation
P18124	1.04654086817619	22.9534507218855	19.5171595801073	1.06026177314632e-47	1.63242872038836e-46	97.8857561471285	RPL7	ccRCC	QN no imputation
Q13287	1.04623656329102	20.2266382731679	27.165768804099	3.89842222909235e-68	6.92475296693589e-66	144.853423814268	NMI	ccRCC	QN no imputation
Q14192	-1.04600559222984	22.3260454288979	-10.1921263527891	8.06215263124756e-20	2.61699384226486e-19	33.8585906300993	FHL2	ccRCC	QN no imputation
Q92506	-1.04467777276987	23.2607981719799	-20.4486795542309	2.34525662475403e-50	4.72598771946233e-49	103.991094290982	HSD17B8	ccRCC	QN no imputation
Q99447	-1.04457372662197	21.2030177328211	-24.2727272016485	8.86942947200897e-61	6.12054442413742e-59	127.950763241054	PCYT2	ccRCC	QN no imputation
Q9H0W9	-1.04429984026536	24.9633205860468	-17.2816570714738	3.6499873364802e-41	3.44932793413971e-40	82.8556098767895	C11orf54	ccRCC	QN no imputation
P49207	1.04365812614001	23.4755771133568	12.0560133006152	2.32137002152309e-25	9.44299459136957e-25	46.5535947953642	RPL34	ccRCC	QN no imputation
Q9UGT4	-1.04320551737879	20.7008419829083	-19.0601741795249	2.20559041291512e-46	3.0352974520347e-45	94.8549064902152	SUSD2	ccRCC	QN no imputation
Q86YB7	-1.04098476735928	22.4373787699615	-15.8428288099452	7.44150115946942e-37	5.33873441448247e-36	72.949420487	ECHDC2	ccRCC	QN no imputation
P01920	1.03924089898051	20.3102875704433	18.9584949996848	4.34655337469722e-46	5.79862864674488e-45	94.1774635311449	HLA-DQB1	ccRCC	QN no imputation
P49419	-1.0388302959153	23.8994888640926	-16.6801072095759	2.2690405346728e-39	1.89540986535325e-38	78.7323280902192	ALDH7A1	ccRCC	QN no imputation
P11177	-1.03851003996897	23.2912934248211	-21.5388189250556	2.085334971707e-53	5.73138482768297e-52	111.006136943826	PDHB	ccRCC	QN no imputation
Q99848	1.03789605340182	19.7473486366671	24.2940635676901	7.79778028962723e-61	5.62378259684996e-59	128.079290077533	EBNA1BP2	ccRCC	QN no imputation
Q6P179	1.03722780887302	19.4799551467313	7.33875112172946	5.71211957004474e-12	1.32089322362269e-11	15.9526459709362	ERAP2	ccRCC	QN no imputation
Q8IYQ7	-1.03627376489152	19.7103913357275	-21.1957458498156	1.87343913478236e-52	4.59591513576277e-51	108.813949790776	THNSL1	ccRCC	QN no imputation
P69905	1.03612098383191	29.1055072382894	9.95045394528854	4.05464274179513e-19	1.28569035303467e-18	32.253682371959	HBA1	ccRCC	QN no imputation
P01732	1.03583474803343	17.3531109206081	10.6470529049315	1.51504205169973e-20	5.05646602641051e-20	35.6327298654265	CD8A	ccRCC	QN no imputation
Q71DI3	1.03444221052865	18.6905187761565	11.8746259584105	2.77778783993587e-24	1.08179216243057e-23	44.1533878691515	H3C15	ccRCC	QN no imputation
P17600	-1.03429426105204	12.6818066372921	-5.32933893001534	1.12199673509548e-06	2.00487941189192e-06	4.64870960051754	SYN1	ccRCC	QN no imputation
P18564	-1.03423025040953	16.6819825815163	-9.89817085959083	5.74175935200002e-19	1.81048506589034e-18	31.9080991552822	ITGB6	ccRCC	QN no imputation
P15153	1.03406142575385	21.4478129918712	12.4941004254302	1.09907316451801e-26	4.7445138587114e-26	49.5925958360671	RAC2	ccRCC	QN no imputation
P13073	-1.03376941865019	24.4349595845948	-15.1763216995927	7.71595273668335e-35	4.92424608451541e-34	68.3169584204996	COX4I1	ccRCC	QN no imputation
Q96GW7	1.03330424677137	12.2236389269154	1.94318235718229	0.0818759388307818	0.100893371693841	-4.68680917746439	BCAN	ccRCC	QN no imputation
P27658	1.03149335202793	16.9736861333268	11.6452045544372	6.56757748239668e-24	2.51783386135687e-23	43.25783319112	COL8A1	ccRCC	QN no imputation
P31949	1.03111218706097	27.0996831985401	14.0353430180426	2.26467657330492e-31	1.20816338660405e-30	60.3504896030315	S100A11	ccRCC	QN no imputation
P09936	-1.03062687475829	24.0969796725821	-9.13144389296589	8.78819491962233e-17	2.52308786797418e-16	26.9148254377231	UCHL1	ccRCC	QN no imputation
P27824	1.03052688669702	23.5740982186669	14.9309924929536	4.28136016149199e-34	2.63248760698918e-33	66.6069458589465	CANX	ccRCC	QN no imputation
Q13303	1.03028339662957	19.6202786827974	20.5451901996292	1.25196638096262e-50	2.63931022553703e-49	104.617885369608	KCNAB2	ccRCC	QN no imputation
Q13522	-1.02981004878839	20.3322059212697	-10.4085219433193	1.88044111484219e-20	6.25422717530038e-20	35.3054771942346	PPP1R1A	ccRCC	QN no imputation
P46019	1.02945238077848	20.5539053186247	23.5411230247342	7.59589311389354e-59	4.23603527607366e-57	123.508734456899	PHKA2	ccRCC	QN no imputation
Q9NPJ3	-1.029413390541	24.2769710564488	-16.4122795639947	1.43986125726564e-38	1.14236138789843e-37	76.8876173324502	ACOT13	ccRCC	QN no imputation
P62753	1.02940003574369	23.4683071381213	16.932245778294	4.00433758810708e-40	3.50772658859572e-39	80.4641023143412	RPS6	ccRCC	QN no imputation
P16083	-1.02909983008595	24.2155022742799	-12.6805363218835	2.99082266739737e-27	1.31717038685379e-26	50.8896272693449	NQO2	ccRCC	QN no imputation
P68871	1.02635424593304	28.5913414455023	9.93620780538434	4.45806814385564e-19	1.41081457063224e-18	32.1594587136491	HBB	ccRCC	QN no imputation
P07478	-1.02621893429781	17.6062226199479	-6.66882075295249	7.35137426153786e-10	1.54433600343126e-09	11.4472635999778	PRSS2	ccRCC	QN no imputation
P00813	1.02615046327975	20.0368642755222	18.491809360235	9.91894395338067e-45	1.21355242858198e-43	91.0542034534587	ADA	ccRCC	QN no imputation
Q9HC98	1.02562626595484	19.3427225264995	19.8945508602008	8.80006986028712e-49	1.5209057675653e-47	100.371224345984	NEK6	ccRCC	QN no imputation
P09543	-1.02547414578479	21.9598335320067	-24.2493120569622	1.02163963538601e-60	6.95004778909404e-59	127.809647659322	CNP	ccRCC	QN no imputation
O75365	1.02527516916242	11.5213900004161	4.911096052418	4.41980056710654e-05	7.1588529280118e-05	1.80817073546986	PTP4A3	ccRCC	QN no imputation
P08247	-1.02451407773484	14.7185397398886	-7.67717268719474	4.33606372179743e-10	9.23845473555774e-10	12.6399022624366	SYP	ccRCC	QN no imputation
Q12955	-1.0244051154742	19.0030956514598	-24.3004464009705	7.50318767552927e-61	5.45231637755127e-59	128.117728007405	ANK3	ccRCC	QN no imputation
O60299	-1.02409315402146	16.3497438609202	-22.3605548308069	2.15996012665795e-53	5.90266026635415e-52	111.045957551922	LZTS3	ccRCC	QN no imputation
P02753	-1.02409187478193	25.3295663535831	-11.1058075415865	1.63927710752136e-22	5.94253439733366e-22	40.0224336012914	RBP4	ccRCC	QN no imputation
P02751	1.02254729190661	22.3826140605559	13.347977021473	2.80184727916427e-29	1.35733934857291e-28	55.5454771965196	FN1	ccRCC	QN no imputation
P02462	-1.02254100862159	21.183506952342	-18.3126422821804	3.31536017189892e-44	3.84533673142133e-43	89.8492112773307	COL4A1	ccRCC	QN no imputation
O95900	-1.02091767796361	17.8260290420702	-14.2784788463935	4.12094111397819e-32	2.26392137258183e-31	62.0502466900279	TRUB2	ccRCC	QN no imputation
Q96BR5	-1.01910073033659	20.3513888594118	-21.3520735962095	6.877078094545e-53	1.76849686549265e-51	109.81464433871	COA7	ccRCC	QN no imputation
Q9ULR3	-1.01865972936108	19.2130355536456	-16.6712278592433	2.41218127155808e-39	2.00499503958276e-38	78.6712535899467	PPM1H	ccRCC	QN no imputation
Q7Z3B1	-1.01812697935189	18.6563115303896	-12.1764431315159	1.00492484440106e-25	4.14590929354623e-25	47.3876284927431	NEGR1	ccRCC	QN no imputation
Q969Q0	1.01766135070428	22.9880892774573	16.222164693137	5.3616844395071e-38	4.1110533288371e-37	75.5751301971153	RPL36AL	ccRCC	QN no imputation
Q6PCB0	1.01643461188118	23.0989293678995	15.9382501012805	3.83649907402379e-37	2.79845620669477e-36	73.6107326475851	VWA1	ccRCC	QN no imputation
P46063	1.01504630591497	21.6751422460218	28.9999945298685	1.4376273971977e-72	4.30928812310011e-70	155.032437770739	RECQL	ccRCC	QN no imputation
P07205	1.01433013768049	21.0888261691522	21.6466695815594	1.04888573554965e-53	3.01224909442881e-52	111.692307940799	PGK2	ccRCC	QN no imputation
P18859	-1.01339014891904	25.6690008481592	-19.8165256213121	1.47025476160567e-48	2.46982200933827e-47	99.8586775160866	ATP5PF	ccRCC	QN no imputation
Q96D96	1.01314067194145	18.2768698934257	17.5738104311415	7.23457890411075e-40	6.24047489642359e-39	80.0015871440984	HVCN1	ccRCC	QN no imputation
P10600	1.0107840896433	14.0595686081439	7.17635511741843	7.01544641178469e-10	1.47602899718883e-09	11.9532350359154	TGFB3	ccRCC	QN no imputation
P05141	-1.01067104917585	24.983385487705	-15.2173730698545	5.79383968794213e-35	3.71735854760809e-34	68.6028736472464	SLC25A5	ccRCC	QN no imputation
P28068	1.00969748163581	20.4235744780867	16.385732280594	1.72975989996405e-38	1.36222142532473e-37	76.7044912748452	HLA-DMB	ccRCC	QN no imputation
P19827	1.00935336575425	22.5845662902413	12.2625273898862	5.52013613427874e-26	2.309164666376e-25	47.9844815021967	ITIH1	ccRCC	QN no imputation
Q9UBW5	1.00893601984087	19.3455222449519	19.4814049082814	1.34332866509351e-47	2.03879882208497e-46	97.6494497011863	BIN2	ccRCC	QN no imputation
P08581	1.00891023192541	18.4401221500236	17.9818038849793	3.10367401252515e-43	3.34123918385424e-42	87.6158210042371	MET	ccRCC	QN no imputation
P49006	1.00873711040859	20.8779776112185	13.1427408930313	1.17967234542702e-28	5.54677310653725e-28	54.1121976107166	MARCKSL1	ccRCC	QN no imputation
Q3KQZ1	-1.00861331003844	17.5138388623189	-15.2254363596933	5.47685294459919e-35	3.52104379655465e-34	68.6590248857156	SLC25A35	ccRCC	QN no imputation
Q9NUJ1	-1.00847550443369	22.7678348598379	-17.5294639873796	6.71875697659746e-42	6.692244747614e-41	84.5454514535617	ABHD10	ccRCC	QN no imputation
P02511	1.00806637096138	27.2226491883539	11.6295552479926	4.45887858756326e-24	1.72041687095361e-23	43.6103754239714	CRYAB	ccRCC	QN no imputation
Q16698	-1.00624853180192	24.3471818014564	-19.1957814899256	8.94024013639065e-47	1.26668808549866e-45	95.7566687435977	DECR1	ccRCC	QN no imputation
Q8WUF5	1.00598323176962	19.8587690784109	24.2927812008449	7.85835237009811e-61	5.62517283089411e-59	128.0715669384	PPP1R13L	ccRCC	QN no imputation
P50053	-1.00528853541491	24.900889210786	-12.0052053179065	3.3037448129856e-25	1.33261228957771e-24	46.2020769550493	KHK	ccRCC	QN no imputation
Q8TE68	-1.00487837987945	17.6974442807144	-13.2624480157839	5.10113029641972e-29	2.44405803213076e-28	54.9480478464593	EPS8L1	ccRCC	QN no imputation
P01911	1.00461392995142	21.918279797802	14.1006983597352	1.4323903951062e-31	7.69288279387385e-31	60.8074336407192	HLA-DRB1	ccRCC	QN no imputation
P33993	1.00460516382616	18.4811096540195	18.4512301458158	1.30327619851165e-44	1.57443643528007e-43	90.7815699259684	MCM7	ccRCC	QN no imputation
P54802	-1.00450694219138	19.8494558157003	-18.0895032532487	1.49678469466219e-43	1.64269551386724e-42	88.3440334768812	NAGLU	ccRCC	QN no imputation
Q6PI48	-1.00446913283246	20.9628954581968	-20.216790285048	1.06441423576973e-49	2.02576614077445e-48	102.480608281645	DARS2	ccRCC	QN no imputation
Q96C19	1.00298359644583	22.53483565571	21.9698676991556	1.34922101664305e-54	4.2995774058605e-53	113.739973739997	EFHD2	ccRCC	QN no imputation
Q9HAW7	1.00212640105977	12.8490689697339	2.98637523699954	0.00461836991784048	0.00646423526221011	-3.03855446158275	UGT1A7	ccRCC	QN no imputation
Q92608	1.00200014200957	17.3775997497302	18.9695048791636	4.03850080857531e-46	5.41023739606904e-45	94.2508707116875	DOCK2	ccRCC	QN no imputation
P49736	1.00199918165219	18.2456526881886	17.6986164971434	2.12298552409904e-42	2.17328464750886e-41	85.6958157111743	MCM2	ccRCC	QN no imputation
Q15392	1.00165505936312	17.8794212707592	8.924624570551	6.8453112040634e-16	1.881921039535e-15	24.9741443509539	DHCR24	ccRCC	QN no imputation
Q9NW81	-1.00111414575529	19.7506544189176	-19.592508623764	6.44230388795424e-48	1.01302588349602e-46	98.3832794643726	DMAC2	ccRCC	QN no imputation
P04155	-0.999832369633426	16.0690129047721	-5.13516279268578	2.51431819724838e-06	4.40902013674706e-06	3.87873074781702	TFF1	ccRCC	QN no imputation
Q5TEJ8	0.999807795251034	17.5508570797225	19.7612189682454	2.1163018186446e-48	3.51203582083719e-47	99.4949494982659	THEMIS2	ccRCC	QN no imputation
P15692	0.999203670946613	19.1547533797244	11.552623521724	1.23127130082999e-23	4.6589168905567e-23	42.632025539417	VEGFA	ccRCC	QN no imputation
P62847	0.999164823860312	23.1257643187022	21.7885335444605	4.25698469296748e-54	1.28003125940263e-52	112.592697120394	RPS24	ccRCC	QN no imputation
Q7L5Y1	-0.998578998663671	21.4759896601303	-15.6163617592012	3.59291322343525e-36	2.47758617104177e-35	71.3778669320941	ENOSF1	ccRCC	QN no imputation
P61769	0.998539449892352	25.5126070863995	15.1271448474604	1.08763000115096e-34	6.90618667554628e-34	67.9743620640011	B2M	ccRCC	QN no imputation
Q9Y6N6	-0.998374001855927	16.3925666918549	-12.2920373280514	4.49478343037685e-26	1.88930598878943e-25	48.1892078247784	LAMC3	ccRCC	QN no imputation
Q9HC16	0.998352146040073	19.0084381173903	19.1512398965861	1.20245227932022e-46	1.68624594491806e-45	95.4606949392194	APOBEC3G	ccRCC	QN no imputation
O60234	0.997925693064783	22.4291258581271	19.7626405489456	2.09657205169271e-48	3.48532393757998e-47	99.5043029650508	GMFG	ccRCC	QN no imputation
P24311	-0.997819810672571	25.1173850552784	-10.5302617126976	8.64204196035753e-21	2.9106203119294e-20	36.0817299935483	COX7B	ccRCC	QN no imputation
Q10589	0.997753603155768	21.4066032001258	16.3738910716829	1.87727030803563e-38	1.47354965586561e-37	76.6227936801704	BST2	ccRCC	QN no imputation
Q6YN16	-0.997581806738228	23.2940925299835	-17.1155732080097	1.13813009579897e-40	1.04368488326039e-39	81.7201175843577	HSDL2	ccRCC	QN no imputation
Q13887	-0.997148599514956	11.1903365060587	-6.65614735986763	6.13353746768749e-07	1.11089296431379e-06	6.06895134140081	KLF5	ccRCC	QN no imputation
Q9UHE8	-0.995959549862935	9.74103006963981	-5.17663723121678	0.000473887583733999	0.000715944196436685	0.27974742635959	STEAP1	ccRCC	QN no imputation
Q5JS37	-0.995610040887382	19.4328632104354	-19.9272971961739	7.09617995710452e-49	1.2489276724504e-47	100.586127643128	NHLRC3	ccRCC	QN no imputation
O43325	-0.99548630364329	20.5876829788453	-14.4567166708341	1.18239048688954e-32	6.69904875974274e-32	63.2958524025339	LYRM1	ccRCC	QN no imputation
P22033	-0.99492093055272	21.5654378161822	-22.2898307763041	1.79422471886913e-55	6.3506285990379e-54	115.754369333284	MMUT	ccRCC	QN no imputation
B7ZBB8	0.994461940091313	18.3741658480593	14.1729327207803	8.63373432084803e-32	4.68674474281688e-31	61.3124400371149	PPP1R3G	ccRCC	QN no imputation
P01717	0.993228384983357	24.4305537864936	8.5212619330121	4.31091229914963e-15	1.14989629514581e-14	23.0570938502091	IGLV3-25	ccRCC	QN no imputation
Q9NX14	-0.992721671307763	22.1319237825291	-17.2592025262359	4.25605406039906e-41	3.99452745081681e-40	82.7022266714164	NDUFB11	ccRCC	QN no imputation
P04440	0.9925135336483	21.266876584807	15.9197696551471	4.36155069804105e-37	3.17140676691426e-36	73.4826962937772	HLA-DPB1	ccRCC	QN no imputation
O75995	0.990670239130111	19.5887737520635	19.0451980207767	2.43718632142663e-46	3.33487748860546e-45	94.7551964837557	SASH3	ccRCC	QN no imputation
P17677	-0.990574917767725	13.3650688243551	-4.21958059465253	8.46428063117011e-05	0.000134866079425554	0.576024520858976	GAP43	ccRCC	QN no imputation
P42768	0.989885941397844	19.7487973724259	18.0083229863023	2.59325348851142e-43	2.81067654935611e-42	87.7952338007869	WAS	ccRCC	QN no imputation
Q9NRG7	-0.989531479059576	21.4865606182236	-19.7143625316905	2.8821168251748e-48	4.70157561004706e-47	99.1865237796386	SDR39U1	ccRCC	QN no imputation
O15229	-0.989514412500196	20.2901676093674	-10.2547368492613	5.29561743072767e-20	1.72832808423068e-19	34.2763028953795	KMO	ccRCC	QN no imputation
P10412	0.989026030096177	25.3700874235904	11.3998352448018	2.17514352409716e-23	8.14999089185155e-23	42.0326214038351	H1-4	ccRCC	QN no imputation
Q14554	0.988537197799292	20.9379164741495	19.7032781606024	3.10068834538119e-48	5.04098349303329e-47	99.1135262245535	PDIA5	ccRCC	QN no imputation
P40121	0.986166664164585	24.5910386926149	16.3322227491373	2.5039561557638e-38	1.9590495469891e-37	76.3352298712265	CAPG	ccRCC	QN no imputation
Q92522	0.985567390465242	21.0029729243953	14.4858309116346	9.64308511892728e-33	5.49266463543649e-32	63.4992644238448	H1-10	ccRCC	QN no imputation
Q96PE7	-0.985193759942291	21.7520954083652	-18.3702816350195	2.24792436641144e-44	2.6456552788489e-43	90.2372172798624	MCEE	ccRCC	QN no imputation
Q96RQ9	0.985006653082284	19.0324944714356	13.1822715331654	8.94423676728375e-29	4.22626202324067e-28	54.3881741843515	IL4I1	ccRCC	QN no imputation
Q16666	0.98486754125166	20.7327341296027	21.0996430785779	3.47408121956547e-52	8.39380026651688e-51	108.19729645109	IFI16	ccRCC	QN no imputation
Q8TD55	0.984436894551173	20.213405000305	23.613854759644	4.86554557180008e-59	2.79462952842553e-57	123.953374828544	PLEKHO2	ccRCC	QN no imputation
O95466	0.983977780261384	18.8893437670029	17.9936559495254	2.86416718536734e-43	3.09381662635626e-42	87.6960134604098	FMNL1	ccRCC	QN no imputation
A1Z1Q3	-0.982962602110494	18.1278969212427	-15.8950540297376	5.17792274645652e-37	3.75125641873195e-36	73.3114300367949	MACROD2	ccRCC	QN no imputation
O75348	-0.982066419692153	25.3613604466964	-16.7588072845291	1.31971446425458e-39	1.12023903903805e-38	79.2733896000597	ATP6V1G1	ccRCC	QN no imputation
P49961	0.981373286723301	19.2889200661446	19.546569978435	8.72821786359749e-48	1.35910821018875e-46	98.0800259185037	ENTPD1	ccRCC	QN no imputation
O00204	-0.980978848056774	14.9032722241491	-4.40549682726087	3.52527990629251e-05	5.74490058803224e-05	1.26816385050383	SULT2B1	ccRCC	QN no imputation
P03915	-0.980017366705972	18.9131137320025	-16.1662682932633	7.89551382642986e-38	6.0106165573901e-37	75.1887852172278	MT-ND5	ccRCC	QN no imputation
O43761	-0.979718804615459	16.6046504130452	-7.00179564595921	3.00221878212746e-10	6.44522886261563e-10	12.4979420855663	SYNGR3	ccRCC	QN no imputation
Q7Z2X4	-0.979232165411474	17.5567324782142	-17.5776128739888	1.94971297976676e-41	1.8795625027058e-40	83.5181017807867	PID1	ccRCC	QN no imputation
P40429	0.977457181736789	22.2249525877022	17.7422232754104	1.57814040354629e-42	1.63472167935378e-41	85.9919538223172	RPL13A	ccRCC	QN no imputation
P34910	0.977232819482833	16.9436786478849	14.7097940472172	5.04049058713634e-33	2.9072992009508e-32	64.1820957018633	EVI2B	ccRCC	QN no imputation
P16284	0.976343815898257	19.8213771106747	17.8399112077412	8.12612561691005e-43	8.51866632977062e-42	86.6547264109125	PECAM1	ccRCC	QN no imputation
P17948	0.976283195124747	19.2474496331024	13.0534413666854	2.20428338690452e-28	1.02290693019778e-27	53.4889466021665	FLT1	ccRCC	QN no imputation
Q9ULR5	-0.976238564553743	19.664447045476	-14.163687568914	9.2116420421907e-32	4.99198138241205e-31	61.2478075360048	PAIP2B	ccRCC	QN no imputation
Q96S86	0.975973177150692	16.9034199178641	11.7665413507245	3.0749517184883e-24	1.19606394500161e-23	44.0171921987637	HAPLN3	ccRCC	QN no imputation
P17405	-0.975935555575557	18.9912646268259	-22.8219666358175	6.44024595034383e-57	2.77017215944834e-55	119.076178323548	SMPD1	ccRCC	QN no imputation
Q96JX3	-0.975696447348078	16.244910474509	-18.6909391338949	2.60422239597844e-45	3.3173574000299e-44	92.3896318422606	SERAC1	ccRCC	QN no imputation
P15498	0.97472516216428	17.6331693433441	18.4255720658304	1.54898050342667e-44	1.85259613327539e-43	90.6090989450211	VAV1	ccRCC	QN no imputation
P04406	0.974351987370142	26.9144570797525	23.482655298716	1.0871699229798e-58	5.82577312917446e-57	123.150809880334	GAPDH	ccRCC	QN no imputation
Q8N131	0.974102614962646	22.3945807679617	15.7509507638959	1.40903611921238e-36	9.91597538920407e-36	72.3121748968599	TMEM123	ccRCC	QN no imputation
P38571	0.973718409932669	20.8502342655752	17.6749012956793	2.49474779360802e-42	2.54570434428597e-41	85.5346903743422	LIPA	ccRCC	QN no imputation
P12107	0.972902753761986	10.0311698022466	2.73672393496385	0.0137459478252065	0.0184950387907673	-3.46396132902807	COL11A1	ccRCC	QN no imputation
Q9BS40	0.972190024108336	22.4237777697575	16.9741057574209	3.00384611908502e-40	2.65801586478446e-39	80.7511320291812	LXN	ccRCC	QN no imputation
P12544	0.972082665236087	18.9725195533099	13.7328818948137	1.88728616734149e-30	9.69103261088841e-30	58.2356905641524	GZMA	ccRCC	QN no imputation
P16402	0.970338101185583	20.3365672276267	12.3547326684673	5.61342950814566e-26	2.3461444811387e-25	48.0052636701653	H1-3	ccRCC	QN no imputation
P24298	-0.970096342341851	21.8614499381706	-10.9129253990805	6.13037657379723e-22	2.16743723169418e-21	38.7100669054938	GPT	ccRCC	QN no imputation
P36542	-0.970092639067701	25.0916326044578	-17.5552366722766	5.63614599745808e-42	5.63732141893826e-41	84.7208910024429	ATP5F1C	ccRCC	QN no imputation
P80217	0.969575195701616	20.2506381728446	25.4389093634171	8.46643370992487e-64	8.54842443637888e-62	134.891003395523	IFI35	ccRCC	QN no imputation
P47985	-0.969201066428035	23.285514280938	-18.2221436588394	6.10620621897011e-44	6.93965995881058e-43	89.2393441523489	UQCRFS1	ccRCC	QN no imputation
P35612	0.967942480208045	18.2161683559026	10.4755411634981	1.19601690717808e-20	4.00565439024166e-20	35.7553546701726	ADD2	ccRCC	QN no imputation
Q9H6K5	-0.96703765032782	13.1314430412666	-4.15851097487917	0.000156422394701506	0.000244484863936264	0.209601098611175	PRR36	ccRCC	QN no imputation
O95139	-0.965819932925047	21.9730427354577	-15.8735929782457	6.00995178161536e-37	4.33113880460215e-36	73.1626874610436	NDUFB6	ccRCC	QN no imputation
P60174	0.965683085880137	27.206006362106	20.4025952635299	3.16610306186557e-50	6.3269292852947e-49	103.691411254532	TPI1	ccRCC	QN no imputation
Q9BXR6	-0.965645574731965	20.2064765143133	-10.5611585980934	6.70194982511351e-21	2.26595356794109e-20	36.3312352137918	CFHR5	ccRCC	QN no imputation
P43007	0.965136615026807	16.5614599918211	13.7230543572657	2.26730454946211e-28	1.05164338677179e-27	53.6684580072217	SLC1A4	ccRCC	QN no imputation
Q96I45	-0.964623021319021	21.2671659129479	-10.9994571012407	3.39444421774316e-22	1.21490704987285e-21	39.2981699249469	TMEM141	ccRCC	QN no imputation
Q9BX68	-0.96387239831715	23.803037411135	-15.0905367282413	1.40441613190811e-34	8.85677813100764e-34	67.7192663573947	HINT2	ccRCC	QN no imputation
P21397	-0.963661250351127	22.5292407412959	-13.2895925258697	4.21779942920861e-29	2.02589544942258e-28	55.1376363524851	MAOA	ccRCC	QN no imputation
Q8IUI8	0.963539496379166	20.1546548834407	22.8639492206179	4.96085352266336e-57	2.1434462607832e-55	119.336735715137	CRLF3	ccRCC	QN no imputation
P30740	0.963502659155434	23.2709546290901	21.6942382045771	7.74982191837534e-54	2.24674495534395e-52	111.994495532227	SERPINB1	ccRCC	QN no imputation
O14521	-0.96331254725256	18.8645136107818	-7.21808686003791	9.43542140578013e-11	2.06489988875754e-10	13.6203222481441	SDHD	ccRCC	QN no imputation
P12074	-0.962093806951913	23.9155930459143	-16.1966728408008	6.39651544122061e-38	4.89667806162714e-37	75.398960594973	COX6A1	ccRCC	QN no imputation
P19878	0.961704121489575	19.3364827545816	16.1638740545474	8.02752794241983e-38	6.10143011281229e-37	75.172232205501	NCF2	ccRCC	QN no imputation
Q92665	-0.961504986631329	20.0729560969862	-23.7079698105054	2.73677961171598e-59	1.64069937722373e-57	124.527744925941	MRPS31	ccRCC	QN no imputation
P42704	-0.96065964866375	21.0871640921242	-20.7850453397971	2.64354983812647e-51	5.82917932122047e-50	106.170847462254	LRPPRC	ccRCC	QN no imputation
Q5T0Z8	-0.959168270648611	15.3445772761778	-11.6360555520754	2.39122772992732e-23	8.94216623214926e-23	42.0506336255314	C6orf132	ccRCC	QN no imputation
Q8NHL6	0.958547444994824	17.5473261251914	12.6590394123837	3.4753828859723e-27	1.52427401199114e-26	50.7399773964747	LILRB1	ccRCC	QN no imputation
Q9NQX3	-0.958443298904463	20.1341334601283	-18.2498819353292	5.06333078306186e-44	5.80256497862955e-43	89.426357396692	GPHN	ccRCC	QN no imputation
Q9NNW7	-0.958192906981534	21.1311637063526	-19.7328959173121	2.55060925960284e-48	4.18928835926548e-47	99.3085467873116	TXNRD2	ccRCC	QN no imputation
P51398	-0.958093435639611	19.7368537044163	-21.5017954515257	2.64101537983624e-53	7.15610720999694e-52	110.770255417149	DAP3	ccRCC	QN no imputation
Q86Y39	-0.957532598237322	21.7020454359651	-15.2636789256536	4.19426498421066e-35	2.71833714382085e-34	68.9253020760463	NDUFA11	ccRCC	QN no imputation
P10321	0.957114842309856	20.6277445631259	10.211363101863	7.08601375111196e-20	2.30481668025317e-19	33.9868488306635	HLA-C	ccRCC	QN no imputation
P16278	-0.956703826595245	21.1595544396269	-19.9277351226115	7.07579257561093e-49	1.24762872031728e-47	100.589000777356	GLB1	ccRCC	QN no imputation
P11171	0.956236979265952	20.4390173605495	12.4576346973482	1.41739657349081e-26	6.08579585180118e-26	49.3391379994299	EPB41	ccRCC	QN no imputation
Q13642	0.955917325586608	23.2113145597393	7.49760814558097	2.24335815547338e-12	5.30660701043172e-12	16.8744227387121	FHL1	ccRCC	QN no imputation
Q8N8V2	0.955835858463765	15.4656723437947	5.48569740273332	1.91425056384585e-07	3.56326245069075e-07	5.95262721746628	GBP7	ccRCC	QN no imputation
Q96F45	-0.955347818112585	17.1793763548782	-19.1413561870559	8.47154392171154e-46	1.11466459941093e-44	93.5489969433289	ZNF503	ccRCC	QN no imputation
Q9UI12	-0.954883460756683	22.3272067897639	-20.589022639823	9.41768360741189e-51	2.00743158138433e-49	104.9021927141	ATP6V1H	ccRCC	QN no imputation
Q8WV74	-0.954587506184478	20.2344705952001	-19.0337869060129	2.6298861542572e-46	3.57813730377802e-45	94.6792060993934	NUDT8	ccRCC	QN no imputation
Q96DP5	-0.954250016486444	17.9279280378399	-15.8995065189982	5.0203115049038e-37	3.64257397541885e-36	73.3422860715453	MTFMT	ccRCC	QN no imputation
P36578	0.954025638863424	21.853644570294	19.4283821810209	1.90852754151437e-47	2.86937244172506e-46	97.298755540726	RPL4	ccRCC	QN no imputation
P50151	0.95357580010694	21.673048893526	21.2240448112337	1.56227083432954e-52	3.91261144722949e-51	108.995319327255	GNG10	ccRCC	QN no imputation
P33121	-0.952469988982607	22.3019793343124	-17.0699465077376	1.5561557962634e-40	1.40552225967594e-39	81.4077736666431	ACSL1	ccRCC	QN no imputation
Q53S58	-0.952402153516093	19.7952079904341	-18.4425642155329	1.38155259856188e-44	1.66271675350132e-43	90.723325857022	TMEM177	ccRCC	QN no imputation
Q9HAB3	-0.952248952560021	16.2464141236224	-9.52559222926805	9.86249794731001e-17	2.82475605585541e-16	27.0778183881678	SLC52A2	ccRCC	QN no imputation
P14091	0.951640418960649	14.7227837571102	3.0173439271428	0.00555989362717147	0.00772457990611656	-2.82668542878967	CTSE	ccRCC	QN no imputation
P50749	0.95118143458723	18.2786845392074	17.0052389020374	2.42582179084866e-40	2.1624983845558e-39	80.9645182653397	RASSF2	ccRCC	QN no imputation
O43175	-0.950932055579994	23.0123310434862	-12.3371887126938	3.28185742728076e-26	1.38921343523729e-25	48.5025646058126	PHGDH	ccRCC	QN no imputation
Q86TH1	-0.950689330266247	16.8007928536985	-11.7228073879833	4.13722631370736e-24	1.59888294927804e-23	43.7176565307055	ADAMTSL2	ccRCC	QN no imputation
Q96JB6	-0.950582417699916	17.1825149789064	-10.9469523261091	1.14534567372222e-21	4.00078503362839e-21	38.15447823965	LOXL4	ccRCC	QN no imputation
Q9UKS6	-0.950108508025856	19.2514532959117	-21.5146098676684	2.4336206733873e-53	6.6316163349804e-52	110.851916822112	PACSIN3	ccRCC	QN no imputation
P27105	0.949935151189251	22.5084199901698	15.4984086607423	8.16714787349582e-36	5.53243519792174e-35	70.5582759345154	STOM	ccRCC	QN no imputation
P58546	0.949882401289852	24.8166501187807	26.4865843523823	1.89432213991043e-66	2.71199074119714e-64	140.97960143104	MTPN	ccRCC	QN no imputation
Q58DX5	-0.949570983242225	16.6347368010665	-19.3073377982018	2.90707255539606e-46	3.94407920104088e-45	94.6170495721442	NAALADL2	ccRCC	QN no imputation
Q9NZ72	0.949459424134353	13.8545273766284	3.74937343397853	0.000629311270218477	0.000942885614485416	-0.977653611675238	STMN3	ccRCC	QN no imputation
Q8WUK0	-0.949409033511706	19.0952366947977	-19.8049820743	1.58634027168029e-48	2.65552807782851e-47	99.7827892529092	PTPMT1	ccRCC	QN no imputation
P09455	-0.949330883901233	22.0063364281267	-13.6862564016938	2.616907542975e-30	1.33731364689484e-29	57.9097150135897	RBP1	ccRCC	QN no imputation
P46779	0.947254566681536	23.2575120391128	14.0822606430939	1.62999006690942e-31	8.74433149988544e-31	60.6785253796719	RPL28	ccRCC	QN no imputation
Q9UBP9	-0.947080781850314	20.1244311989595	-17.6669102756018	2.63418075298747e-42	2.68512877605269e-41	85.4803864151197	GULP1	ccRCC	QN no imputation
Q9Y399	-0.946967031322256	20.4765544217333	-22.234281626832	2.54448661417827e-55	8.84301289970941e-54	115.405563470951	MRPS2	ccRCC	QN no imputation
Q6UXF7	-0.946630189513748	19.2203635325522	-11.264885668595	5.50348025955685e-23	2.03036087114113e-22	41.1086414309592	CLEC18B	ccRCC	QN no imputation
O00151	0.946205274842775	23.3024803796556	18.5608872208022	6.2343368568347e-45	7.71609795235592e-44	91.5179219764887	PDLIM1	ccRCC	QN no imputation
Q15700	-0.946016513802411	12.3220724578756	-6.19420426604551	7.07010844886184e-08	1.34343265137644e-07	7.52113104197048	DLG2	ccRCC	QN no imputation
P00352	0.94514636842602	25.2907225351379	17.0105098681187	2.3396327693299e-40	2.08954911763616e-39	81.0006377126829	ALDH1A1	ccRCC	QN no imputation
P51178	-0.945043879999453	19.5050849809091	-26.6440199975373	7.66144350424683e-67	1.13059332450363e-64	141.882662220485	PLCD1	ccRCC	QN no imputation
P34913	-0.945024590276923	22.5206917475834	-12.4608076646464	1.38637544137695e-26	5.95793603659845e-26	49.3611887289991	EPHX2	ccRCC	QN no imputation
O60880	0.944291837541797	18.0279540505267	8.49445567477873	7.58694561740163e-15	2.0009343514467e-14	22.5574850742956	SH2D1A	ccRCC	QN no imputation
P00533	0.94414643252539	19.2253068336855	25.3599178823968	1.34875138758362e-63	1.32012482752062e-61	134.426341537796	EGFR	ccRCC	QN no imputation
P36543	-0.944121162216749	24.3792211914335	-18.5169574393637	8.37568273099259e-45	1.02735995851254e-43	91.2230783186099	ATP6V1E1	ccRCC	QN no imputation
O14737	0.943004764719213	23.2274951331026	26.8388209863334	2.51013550491614e-67	4.01286996052594e-65	142.995781828158	PDCD5	ccRCC	QN no imputation
O95872	0.942909597336588	13.5547091404029	2.40385753932192	0.0282147859516104	0.0366964375386911	-4.09408431207553	GPANK1	ccRCC	QN no imputation
Q15012	-0.94263172551098	14.0405233374531	-5.90502639006923	2.7248231924747e-08	5.28010183075097e-08	7.86760799588846	LAPTM4A	ccRCC	QN no imputation
P01871	0.94201231201129	24.12082622938	7.59715949291787	1.24232110557421e-12	2.9761099012657e-12	17.4576173398753	IGHM	ccRCC	QN no imputation
Q9Y2Z9	-0.941943097210284	20.0419270636978	-18.706904369551	2.33986368352224e-45	2.99252966031271e-44	92.4965230506288	COQ6	ccRCC	QN no imputation
Q6NTF9	-0.941931573664931	18.2011498440353	-10.9571970155229	4.53106252295856e-22	1.60910595039683e-21	39.0108174470862	RHBDD2	ccRCC	QN no imputation
O00481	0.941856506921804	16.1277365109148	11.8479846035427	5.57915437905403e-24	2.14318177027979e-23	43.4961763857293	BTN3A1	ccRCC	QN no imputation
Q9BPW9	-0.941326341948935	15.6666788766026	-2.32121135380657	0.0281905198799547	0.0366698490220404	-4.39344954911176	DHRS9	ccRCC	QN no imputation
Q8IWV2	-0.941109377108349	11.3413535633109	-1.12130359082446	0.279127337071058	0.317226234263695	-6.00874820681339	CNTN4	ccRCC	QN no imputation
Q86TI2	0.940515213610695	18.9829936570662	26.6860061969898	6.02127402200907e-67	9.02438444048609e-65	142.122976134488	DPP9	ccRCC	QN no imputation
A4D1E9	-0.940345171014513	18.2074071996063	-17.5844569214634	4.61848568492759e-42	4.64853249630907e-41	84.9197270776655	GTPBP10	ccRCC	QN no imputation
P05997	0.940229629376265	16.9200639933486	12.2583889394916	5.68149865625865e-26	2.3735598915868e-25	47.9557757833148	COL5A2	ccRCC	QN no imputation
Q9BUF5	0.939888092288999	21.8942595272114	24.1025452541787	2.48228234946074e-60	1.59799008698171e-58	126.923545552012	TUBB6	ccRCC	QN no imputation
Q70EL4	-0.939040371818731	15.4788914107433	-16.0478929037657	3.40353968954416e-35	2.22237935344503e-34	69.2925299173432	USP43	ccRCC	QN no imputation
Q92947	-0.93841225190582	21.8384718105119	-14.3585087356474	2.35232399337619e-32	1.31259405145226e-31	62.6095927573613	GCDH	ccRCC	QN no imputation
P52790	0.936748450410917	17.5050643871929	14.0567652571087	1.94892012118692e-31	1.04319429701032e-30	60.5002697190484	HK3	ccRCC	QN no imputation
P01714	0.935278722263643	25.2143845556397	9.07000403987009	1.30685167451231e-16	3.71747368384404e-16	26.5213435100605	IGLV3-19	ccRCC	QN no imputation
P07195	-0.935227929862908	26.3028607527464	-20.2501883986119	8.5571437275239e-50	1.64819523362268e-48	102.698545323438	LDHB	ccRCC	QN no imputation
O60664	0.934984150710296	22.314499699435	19.0383955437037	2.55028634052825e-46	3.48466475475028e-45	94.7098982203103	PLIN3	ccRCC	QN no imputation
Q5TCY1	-0.934638790659026	10.6995538849102	-3.6064480935396	0.000699915604814973	0.00104410427393238	-1.36829898059452	TTBK1	ccRCC	QN no imputation
Q9Y241	-0.934556851756245	21.1376393739737	-11.698475933957	2.76872128221406e-24	1.07869920954497e-23	44.0848498889372	HIGD1A	ccRCC	QN no imputation
Q9Y5X9	-0.934371645664703	16.0679471618593	-5.48139234585148	1.27696170989398e-06	2.2750031057398e-06	4.74466335340752	LIPG	ccRCC	QN no imputation
A0A075B6I4	0.93353502219524	22.779982749025	3.91144078437308	0.000148316357489179	0.000232155760612958	-0.431055581758332	IGLV10-54	ccRCC	QN no imputation
Q02809	0.931995486048656	19.632832348112	19.1635878837761	1.10757872062103e-46	1.55547512272282e-45	95.5427674439727	PLOD1	ccRCC	QN no imputation
P82921	-0.931946495551699	20.4021337250705	-21.0400444577723	5.0981097952923e-52	1.21042250387237e-50	107.814313767679	MRPS21	ccRCC	QN no imputation
P24592	-0.931869884675109	19.4893831106435	-10.6388864621739	3.95725303767553e-21	1.35274309113983e-20	36.8551420343816	IGFBP6	ccRCC	QN no imputation
Q8WY91	-0.931221669948282	18.4263793081607	-13.6648830456265	3.03989039711894e-30	1.54851984541502e-29	57.7602921095848	THAP4	ccRCC	QN no imputation
Q9H8M1	-0.930779460789065	18.9251722929052	-17.9417328243862	4.07229052366444e-43	4.35467231917383e-42	87.3445966075078	COQ10B	ccRCC	QN no imputation
P52758	-0.930341408995208	24.9288353609649	-14.204976841422	6.89721053100494e-32	3.76111673754403e-31	61.536453006422	RIDA	ccRCC	QN no imputation
P12235	-0.929680092281242	22.5440530770934	-14.5178017114319	7.70891169556726e-33	4.40142148713578e-32	63.7226151938728	SLC25A4	ccRCC	QN no imputation
P01034	-0.929391793362949	23.230734740625	-11.3175509028814	3.8318954672073e-23	1.42187780740628e-22	41.4689660295548	CST3	ccRCC	QN no imputation
A0A075B6S2	0.929369314374032	24.004434151143	7.51690817770569	2.00113116097411e-12	4.74884960318251e-12	16.987157567574	IGKV2D-29	ccRCC	QN no imputation
P12532	-0.929358277741233	20.903769242601	-10.4002112264672	1.98886876676304e-20	6.61026653180564e-20	35.249746855101	CKMT1A	ccRCC	QN no imputation
Q9Y6H3	-0.928731291992591	18.3585620913787	-16.647680988811	2.83711216145522e-39	2.3439775928233e-38	78.5092636979929	ATP23	ccRCC	QN no imputation
B0I1T2	0.928649065584878	18.7402645600108	15.4618328297423	1.05370304300588e-35	7.09271550071047e-35	70.3039916361856	MYO1G	ccRCC	QN no imputation
Q12907	0.928110929304459	21.6184432582373	22.1930690958989	3.29816978882023e-55	1.13390840911698e-53	115.146531568992	LMAN2	ccRCC	QN no imputation
P16112	0.928005263123303	18.7374861994087	8.87609288691779	4.54089810001787e-16	1.25848871931151e-15	25.2866256494517	ACAN	ccRCC	QN no imputation
A0A075B6I9	0.927051508888557	24.2540729347253	8.39207194218188	9.68742279634707e-15	2.54580162911126e-14	22.2555447442763	IGLV7-46	ccRCC	QN no imputation
Q86YV0	0.926929716591189	17.3710454759859	17.8705205953546	6.60145883811177e-43	6.97369968889516e-42	86.8622159860805	RASAL3	ccRCC	QN no imputation
Q96GA7	-0.926759252610399	21.279508247389	-20.2295695392549	9.79123008209928e-50	1.87460037819354e-48	102.564013753038	SDSL	ccRCC	QN no imputation
Q6IPR1	-0.926301184345412	20.3792522492279	-13.3758544733234	2.30470220579195e-29	1.12121840612378e-28	55.7402399068362	ETFRF1	ccRCC	QN no imputation
Q9NRZ7	-0.925555975903084	22.1328915408384	-11.7211962543817	2.36599753354172e-24	9.23673111181612e-24	44.241371180237	AGPAT3	ccRCC	QN no imputation
Q9UBQ7	-0.925544423833731	24.2906141659982	-16.6477140543914	2.8364657266992e-39	2.3439775928233e-38	78.5094912003056	GRHPR	ccRCC	QN no imputation
Q96HY7	-0.924649502871173	20.9379976121058	-13.3531161375279	2.70275592009003e-29	1.30999670467426e-28	55.5813798110781	DHTKD1	ccRCC	QN no imputation
P61604	-0.924539391776687	26.6491537169682	-13.5538085910568	6.62209116373072e-30	3.3256072482987e-29	56.9838379040663	HSPE1	ccRCC	QN no imputation
P01730	0.924489276944101	16.2050134301683	14.7227286052777	1.83687738545167e-33	1.09098005456671e-32	65.1537086554156	CD4	ccRCC	QN no imputation
P09382	0.924258291684612	26.8269299550767	14.1173935791286	1.2742164801657e-31	6.86259656246455e-31	60.9241571874844	LGALS1	ccRCC	QN no imputation
P06729	0.92419932798111	18.1454331315152	12.1890317881592	9.2065925844592e-26	3.80480982637366e-25	47.4748758953677	CD2	ccRCC	QN no imputation
P82650	-0.922920123433133	20.5369510280267	-22.4860036109402	5.24080311052665e-56	1.97136405632046e-54	116.983095243871	MRPS22	ccRCC	QN no imputation
P55042	0.922685250635862	19.5780555354804	15.4037446136369	1.57944252020924e-35	1.05501480876372e-34	69.9000175511402	RRAD	ccRCC	QN no imputation
Q15058	-0.922382752244939	14.3740799322678	-7.30937091907347	4.46600492225896e-11	9.9138901213395e-11	14.3042304609593	KIF14	ccRCC	QN no imputation
P51654	-0.922108458558197	14.0955897093073	-9.49728655974204	3.30318054779542e-15	8.85525651605749e-15	23.8943259353242	GPC3	ccRCC	QN no imputation
Q8N442	-0.921990608023766	18.3984210473022	-19.701567213757	3.1358764520622e-48	5.08956462405764e-47	99.1022573282721	GUF1	ccRCC	QN no imputation
O75936	-0.921550221800391	24.3701730336774	-10.5208558469449	8.80385154272367e-21	2.96303663150194e-20	36.0599908963694	BBOX1	ccRCC	QN no imputation
Q6NV74	-0.920587210484452	16.4049849021993	-12.9170123027646	5.72616948553557e-28	2.59817491510204e-27	52.5373002702994	CRACDL	ccRCC	QN no imputation
Q9BXM0	-0.920158655543601	13.3687535865706	-7.06245451014835	2.02135170677932e-09	4.14911311179697e-09	10.9952079035044	PRX	ccRCC	QN no imputation
O60711	0.919512239251233	19.2455852355645	15.4578474069614	1.08336934761746e-35	7.28729227373539e-35	70.2762801146889	LPXN	ccRCC	QN no imputation
Q9BSY4	-0.91870576188073	20.0133170498552	-13.7337908951774	1.87529798684258e-30	9.63979543933229e-30	58.242045868292	CHCHD5	ccRCC	QN no imputation
O15091	-0.918187038745415	19.096768836558	-20.1602231541227	1.54089580751527e-49	2.88114475354512e-48	102.111187415515	PRORP	ccRCC	QN no imputation
O95210	0.917748893492146	20.0679185121969	18.3376019413846	2.80181400908767e-44	3.26549209904847e-43	90.0172707798134	STBD1	ccRCC	QN no imputation
Q9UBX5	0.917110725436864	22.6308580677109	7.02258148017996	3.553357686073e-11	7.92094048914993e-11	14.1518356188516	FBLN5	ccRCC	QN no imputation
O00330	-0.916907901534895	21.0161712903788	-18.6902736809023	2.6158689518353e-45	3.32777387082283e-44	92.3851758958572	PDHX	ccRCC	QN no imputation
P29279	-0.916506115749097	18.3864827601743	-12.6609964629095	3.42820061902403e-27	1.50426808498072e-26	50.7536003375973	CCN2	ccRCC	QN no imputation
O94925	-0.915901939883231	22.0768558111532	-14.4353364881583	1.3733759612261e-32	7.74907189416517e-32	63.1464657093725	GLS	ccRCC	QN no imputation
P0DJ07	-0.915871534691451	20.2892698114454	-16.7802941434919	1.13830037409713e-39	9.6795897059749e-39	79.4210299579597	PET100	ccRCC	QN no imputation
Q9UKG9	-0.915846474898402	18.8153252546252	-22.0659890480628	7.34986497266535e-55	2.43944307328049e-53	114.346465874918	CROT	ccRCC	QN no imputation
Q96ER9	-0.915822247308398	19.0423520612742	-17.7140957057114	1.91080924307034e-42	1.9686876755672e-41	85.8009565461273	CCDC51	ccRCC	QN no imputation
P13498	0.915741507442007	22.2617020692819	15.0880869573205	1.42864924570197e-34	9.00368171141478e-34	67.7021938452648	CYBA	ccRCC	QN no imputation
P08758	0.91529604270665	25.4347407064787	22.8082095060893	7.01560772631213e-57	2.96448058637824e-55	118.990748850135	ANXA5	ccRCC	QN no imputation
P62241	0.914738953349051	23.3764838591187	19.8185415880594	1.45087330052815e-48	2.44153977169579e-47	99.8719291002726	RPS8	ccRCC	QN no imputation
Q15555	0.914444307449575	21.130234209492	24.3518838160283	5.5022934574208e-61	4.05984606489079e-59	128.427299427891	MAPRE2	ccRCC	QN no imputation
P30043	0.914424397351969	25.3414558731502	16.7640405308951	1.27302415724462e-39	1.08156312810366e-38	79.3093514844498	BLVRB	ccRCC	QN no imputation
Q9Y291	-0.914235678317283	20.9806972593985	-19.6930418753712	3.3172714931384e-48	5.34777616171151e-47	99.046101536664	MRPS33	ccRCC	QN no imputation
Q6UW63	0.913158534075244	18.0274520708864	16.7841378415517	1.1085873217543e-39	9.43528801265952e-39	79.4474370374745	POGLUT2	ccRCC	QN no imputation
Q9H4E7	0.913145852332054	17.7571948792638	14.4515285427473	1.22614094037399e-32	6.94282402601378e-32	63.2596029072765	DEF6	ccRCC	QN no imputation
A0A024RBG1	-0.91308530864368	18.1640678231091	-17.6563411852748	1.15633916115888e-41	1.12834234321831e-40	84.0397323912641	NUDT4B	ccRCC	QN no imputation
P09105	0.912578576485014	19.6509600452168	8.66348246418252	1.7571151226882e-15	4.75437186370246e-15	23.9459064128373	HBQ1	ccRCC	QN no imputation
P23786	-0.912385443043203	21.8950050167344	-15.3821244741266	1.83632083432125e-35	1.22065068903738e-34	69.7496204623668	CPT2	ccRCC	QN no imputation
P26440	-0.912013104544901	23.0254980106398	-18.7843422207392	1.39274419044607e-45	1.80529760469713e-44	93.0146124776019	IVD	ccRCC	QN no imputation
P61353	0.911918041868574	23.7398837342305	20.1799221943488	1.35458270843944e-49	2.54767790967668e-48	102.239877400506	RPL27	ccRCC	QN no imputation
P04080	0.911293496534455	25.3835283680708	17.0893564295315	1.36222106969101e-40	1.23618017979907e-39	81.5406678100851	CSTB	ccRCC	QN no imputation
P09471	-0.911115258385543	18.264113447625	-12.4971098915903	1.07623889049372e-26	4.65012767460168e-26	49.6135169504855	GNAO1	ccRCC	QN no imputation
P56181	-0.91078685020468	19.945595277935	-17.2968107532095	3.29062334594546e-41	3.11585973685181e-40	82.959097911012	NDUFV3	ccRCC	QN no imputation
Q92777	-0.910415997142815	14.1794388738709	-9.85954513735105	9.19867486128363e-16	2.51163362565991e-15	25.2056641955622	SYN2	ccRCC	QN no imputation
Q9Y6K5	0.910077617028676	18.5928209701906	18.4396828112178	1.40860962018169e-44	1.69103673051099e-43	90.7039581430735	OAS3	ccRCC	QN no imputation
O43704	-0.909907050425868	18.1730177414999	-14.4632707453101	1.12934688276442e-32	6.41367394877225e-32	63.3416450596796	SULT1B1	ccRCC	QN no imputation
O75487	-0.909706282226637	18.4521769512897	-16.0314740857505	2.00940808758877e-37	1.4895086844012e-36	74.2562971012122	GPC4	ccRCC	QN no imputation
P16403	0.908505145723691	21.7909469095322	10.6374594421121	8.79509930376041e-21	2.96112995864057e-20	36.1264446103766	H1-2	ccRCC	QN no imputation
O76041	-0.908403363534728	19.0786134409684	-20.4844474456457	1.85826265618346e-50	3.78438543484327e-49	104.223518086599	NEBL	ccRCC	QN no imputation
Q96NU7	-0.908323280508107	19.7417275348053	-14.8915317012723	5.64125756931307e-34	3.45315523962035e-33	66.3316960645306	AMDHD1	ccRCC	QN no imputation
A0A0B4J1X5	0.906694791620783	23.5818323342921	8.14589465552673	4.46271818736333e-14	1.13786264894176e-13	20.7442367499705	IGHV3-74	ccRCC	QN no imputation
P07954	-0.905976238707325	23.647088142774	-18.1173525285319	1.23976994263267e-43	1.36688198732558e-42	88.532155496144	FH	ccRCC	QN no imputation
P61313	0.905768948896519	23.9332622629189	20.1395200784073	1.76447165651394e-49	3.26733824889609e-48	101.975889737735	RPL15	ccRCC	QN no imputation
Q9NUB1	-0.904792083944297	21.4283114543299	-16.5947058127512	4.08767756137795e-39	3.35119685202883e-38	78.1446734064382	ACSS1	ccRCC	QN no imputation
Q6IQ23	-0.904745719386941	19.4212252406575	-22.0359584496692	8.88473722467787e-55	2.90861431601059e-53	114.157106655455	PLEKHA7	ccRCC	QN no imputation
Q9H4K7	-0.904669189667306	17.3390649326574	-14.7289584788091	1.75853608957581e-33	1.04639442749449e-32	65.1971981794923	MTG2	ccRCC	QN no imputation
O95715	-0.904415110626541	19.6950434541884	-9.44412003628362	1.1488967005006e-17	3.42136515094745e-17	28.9332943370053	CXCL14	ccRCC	QN no imputation
Q9BVS5	-0.904022343477763	18.7898819552777	-15.1614272763634	8.56132495298785e-35	5.44925208686526e-34	68.2132047303547	TRMT61B	ccRCC	QN no imputation
Q99584	0.903856857308831	24.899379189404	13.4320785273992	1.55421653678583e-29	7.62169990840985e-29	56.1330909242851	S100A13	ccRCC	QN no imputation
A1L390	-0.903560438766256	17.9456760511635	-22.9652019120305	2.64597470133301e-57	1.1804739225668e-55	119.964228107599	PLEKHG3	ccRCC	QN no imputation
P27707	0.903401897410877	20.3429574113189	21.0243976914042	5.63858812501803e-52	1.32562101213659e-50	107.713695981313	DCK	ccRCC	QN no imputation
O75648	-0.90325593107303	18.7482116729696	-17.5811084223932	4.7250715742203e-42	4.75082668133345e-41	84.8969453026283	TRMU	ccRCC	QN no imputation
P02747	0.902898130248978	23.0458576857878	10.4132292899458	1.82165939727736e-20	6.06292745964067e-20	35.3370495034328	C1QC	ccRCC	QN no imputation
P11215	0.902889869955352	18.1092918731017	15.8023367456082	9.85888566261657e-37	6.99349930091592e-36	72.6686346890073	ITGAM	ccRCC	QN no imputation
Q9NWU1	-0.902066870878897	20.1432019830714	-19.6998434837814	3.1717323516831e-48	5.13039742282365e-47	99.0909039038701	OXSM	ccRCC	QN no imputation
O75446	0.90148032640716	19.0651289171532	19.3449000387433	3.31973101505939e-47	4.92161667642189e-46	96.7459719169199	SAP30	ccRCC	QN no imputation
Q6UWY5	-0.901228615874007	20.4903672333825	-8.17646945842844	3.69570913317613e-14	9.47587329736044e-14	20.9307569975608	OLFML1	ccRCC	QN no imputation
Q9HB19	0.900810074714951	20.1239533673164	21.0023975318723	6.49714431523921e-52	1.51263612310132e-50	107.572172194848	PLEKHA2	ccRCC	QN no imputation
Q9BXI6	-0.900703053203099	18.5725018839748	-25.4296292179624	8.94214370505893e-64	8.93469191863805e-62	134.836454437076	TBC1D10A	ccRCC	QN no imputation
P82673	-0.900610284575453	20.2325977547011	-21.7844903662359	4.36765878114483e-54	1.30107400710376e-52	112.567070081003	MRPS35	ccRCC	QN no imputation
P01833	-0.899999461597265	21.5141510513884	-6.38700949440407	1.21725648872192e-09	2.52725632896552e-09	10.6791577282471	PIGR	ccRCC	QN no imputation
Q96RP9	-0.899453898005742	20.6148663356474	-18.4186690306415	1.62267447910099e-44	1.93590716461899e-43	90.5626861270426	GFM1	ccRCC	QN no imputation
O75394	-0.898678006349812	21.1286660678163	-20.8391424618574	1.86323288892072e-51	4.17573127816065e-50	106.520155408737	MRPL33	ccRCC	QN no imputation
Q07837	-0.89863789225452	20.061803959771	-14.4607504295173	1.14945665861607e-32	6.52015864544372e-32	63.3240359627475	SLC3A1	ccRCC	QN no imputation
Q15493	-0.898219559750416	21.6476155719517	-12.4583705127343	1.41014154374369e-26	6.05735677903693e-26	49.3442515380608	RGN	ccRCC	QN no imputation
Q8WY54	-0.897190727196586	14.6294575781668	-9.58656638757789	1.14300474364758e-16	3.26106528883627e-16	26.9729612384647	PPM1E	ccRCC	QN no imputation
P30405	-0.89710653977161	23.2611873385814	-13.5283146686613	7.91768870915849e-30	3.95760657103951e-29	56.8056469989799	PPIF	ccRCC	QN no imputation
Q13501	0.8969167455855	21.6976048690697	9.31158671870474	2.72984115039694e-17	8.00508600263144e-17	28.0745472791509	SQSTM1	ccRCC	QN no imputation
Q4KMQ1	-0.896902459324995	18.8653484890159	-17.7085505069701	1.98425837146187e-42	2.03997923891342e-41	85.7632939071559	TPRN	ccRCC	QN no imputation
Q13822	0.895840611663832	17.5012366591624	11.0000268302372	3.38124743605312e-22	1.21091281138043e-21	39.3020456232518	ENPP2	ccRCC	QN no imputation
P12694	-0.895481380495006	22.001754353439	-18.3954558225042	1.89725395806895e-44	2.24672345256758e-43	90.4065761002274	BCKDHA	ccRCC	QN no imputation
P29373	-0.895349482585015	18.883697793829	-8.0607463589274	9.04329779074638e-14	2.27433960170003e-13	20.0775503179382	CRABP2	ccRCC	QN no imputation
Q96A59	-0.894912930592856	17.6173170024911	-10.4992781557626	1.54296140752483e-20	5.14785593773155e-20	35.5330994067769	MARVELD3	ccRCC	QN no imputation
P49406	-0.894727051766232	20.6444407980428	-23.4522831111998	1.30997265606617e-58	6.90398775658612e-57	122.964708076615	MRPL19	ccRCC	QN no imputation
P80748	0.893926999388682	24.6246236860981	7.01367528568934	3.73870348924106e-11	8.32636263496639e-11	14.1017830793583	IGLV3-21	ccRCC	QN no imputation
P23276	0.89368054216869	13.179307345331	4.52855315603148	2.17708052480331e-05	3.59672001273052e-05	1.74697251841382	KEL	ccRCC	QN no imputation
Q6IC98	0.893445194156868	18.0162760979909	12.2563034012785	5.76459243619378e-26	2.40722553974622e-25	47.9413102354445	GRAMD4	ccRCC	QN no imputation
Q9NUV9	0.893422473670068	22.1290152422232	16.5940475730549	4.10627356694128e-39	3.36356755372338e-38	78.140141920655	GIMAP4	ccRCC	QN no imputation
Q06033	0.893073975128132	20.0149540540054	10.0792143626633	1.7171965654566e-19	5.50881252704337e-19	33.1072593381599	ITIH3	ccRCC	QN no imputation
P35580	-0.892791601533037	21.83504373151	-14.0350646714065	2.26909940836644e-31	1.20985000139249e-30	60.3485434436587	MYH10	ccRCC	QN no imputation
Q9GZT4	-0.891932448736906	18.7348422230928	-12.2656189580628	5.4025864941117e-26	2.26295238652923e-25	48.0059264827645	SRR	ccRCC	QN no imputation
P25205	0.891763260954299	18.9359302089926	17.4298434193095	1.32581829046073e-41	1.28847508025322e-40	83.8667628509735	MCM3	ccRCC	QN no imputation
Q96CM3	-0.891504276650256	17.809180987719	-16.8598952614373	6.58369560598234e-40	5.6995314307385e-39	79.9676759518414	RPUSD4	ccRCC	QN no imputation
Q9BUK0	-0.89107208534201	19.7549249955144	-17.6346754142006	3.28055572578666e-42	3.32281842890661e-41	85.2612716223329	CHCHD7	ccRCC	QN no imputation
Q5SRH9	0.891028395102442	18.1407441015879	13.9495945765064	4.1309530138307e-31	2.18074305496225e-30	59.7509365764477	TTC39A	ccRCC	QN no imputation
Q9BT30	-0.89078211571087	18.8499789682097	-16.3742640351659	1.87243740693521e-38	1.47095983679955e-37	76.6253670623448	ALKBH7	ccRCC	QN no imputation
Q9UBR1	-0.890686517419777	20.9127072570937	-9.22961505419231	4.65202935488311e-17	1.34973580072713e-16	27.5457343897673	UPB1	ccRCC	QN no imputation
Q8WWC4	-0.89055177847931	21.2859486595231	-17.2624185294063	4.16342514257545e-41	3.91525234976311e-40	82.7241972679987	MAIP1	ccRCC	QN no imputation
Q9Y2H5	-0.890071278334148	19.5334198822634	-24.2406739905549	1.07635889114407e-60	7.27072850975631e-59	127.757571222046	PLEKHA6	ccRCC	QN no imputation
P83731	0.889732166537762	22.7149196079411	14.6745398027862	2.57344001719925e-33	1.50882864578088e-32	64.8172773083781	RPL24	ccRCC	QN no imputation
Q7Z404	-0.889651330595129	16.7255869520079	-11.955198926217	1.62548490468697e-24	6.39002098596615e-24	44.6871923407737	TMC4	ccRCC	QN no imputation
P30086	-0.88936328451064	27.1958326733684	-16.5149569601248	7.08604422688992e-39	5.72132459800742e-38	77.5954343004873	PEBP1	ccRCC	QN no imputation
Q9NR77	-0.888212942154741	19.8393693653278	-12.9566485895497	4.3395039978875e-28	1.98023417448796e-27	52.8137068005275	PXMP2	ccRCC	QN no imputation
P51795	-0.888044303950387	19.3469852981771	-20.5583305449281	1.1495138799092e-50	2.43402585785631e-49	104.703140571295	CLCN5	ccRCC	QN no imputation
O94856	-0.887853062987418	16.2794139213024	-16.5828399499809	4.43622739502589e-39	3.62455648833802e-38	78.0629810158789	NFASC	ccRCC	QN no imputation
Q9BZF3	-0.885859097044243	17.679724714127	-13.2282071050884	2.74372061332538e-28	1.26710486870569e-27	53.341471124794	OSBPL6	ccRCC	QN no imputation
Q14573	0.885610773141362	16.927378836395	14.7750770240665	1.27362153377471e-33	7.6449172415313e-33	65.5191094452098	ITPR3	ccRCC	QN no imputation
P42331	0.884949464748178	19.1891091465783	18.717232956608	2.18334297039342e-45	2.80356436037667e-44	92.5656614077258	ARHGAP25	ccRCC	QN no imputation
O95563	-0.884797329660994	22.6286219371013	-12.912176201009	5.92319124502582e-28	2.68630025637294e-27	52.5035796312385	MPC2	ccRCC	QN no imputation
Q9H2U2	-0.884778406784598	23.3374258167868	-17.8949921143881	5.59139058631987e-43	5.9262561882851e-42	87.0280361107241	PPA2	ccRCC	QN no imputation
Q8IX30	-0.884772048049324	16.0327315210484	-11.5067681567787	1.78781187904027e-23	6.71970671777203e-23	42.2602659975692	SCUBE3	ccRCC	QN no imputation
Q9P032	-0.884038332158877	21.1482220976329	-16.2632244706645	4.03546288634501e-38	3.11409171406447e-37	75.8587975174198	NDUFAF4	ccRCC	QN no imputation
Q8TCC3	-0.88254004316731	21.2753312321891	-23.1598047508299	7.93447347621734e-58	3.84381159514529e-56	121.166604503774	MRPL30	ccRCC	QN no imputation
Q96E52	-0.882083306164088	18.7501573482357	-14.398211262606	1.78121721792293e-32	1.00031824088505e-31	62.8870466396432	OMA1	ccRCC	QN no imputation
P17947	0.881963793780169	18.3585560986074	12.4738734813159	1.91507728485285e-23	7.19241241828837e-23	42.5532702061969	SPI1	ccRCC	QN no imputation
Q6P087	-0.8818971038386	17.5560541978628	-14.8100029911743	1.92577397303046e-32	1.07960397132134e-31	62.921290357324	RPUSD3	ccRCC	QN no imputation
Q9NRP2	-0.881481402748555	21.8038585706134	-15.8883058823052	5.42629243923466e-37	3.92230573301725e-36	73.2646627493751	CMC2	ccRCC	QN no imputation
P82933	-0.881441931879348	20.306126999833	-21.8675130346914	2.57952320707152e-54	8.0073743049288e-53	113.092890421381	MRPS9	ccRCC	QN no imputation
Q68BL8	0.880818938636944	14.3997521679565	6.83805628821566	2.52051020026044e-09	5.15495391063927e-09	10.6942059684885	OLFML2B	ccRCC	QN no imputation
Q13761	0.880653825268299	15.434157758873	8.92313569257192	4.34499960792042e-15	1.15834453138334e-14	23.3617014702054	RUNX3	ccRCC	QN no imputation
O95236	0.880301147047501	19.8226913948266	14.1506698874834	1.00915574862144e-31	5.45957244262654e-31	61.1568001477903	APOL3	ccRCC	QN no imputation
Q5R3K3	0.880214658684208	15.1487164439558	5.19228653312514	1.55663016792992e-06	2.75941537068635e-06	4.28451447879239	CALHM6	ccRCC	QN no imputation
O43399	0.880092048087825	23.3409302979318	30.2894946498041	1.39461623733003e-75	5.35086357938785e-73	161.947574804466	TPD52L2	ccRCC	QN no imputation
P17661	-0.879615040467595	21.4950830694178	-4.94657840806184	1.62877686432085e-06	2.88517593399181e-06	3.66070078874859	DES	ccRCC	QN no imputation
P08729	-0.879548824959144	22.13606912557	-8.01160693265787	1.01769894601049e-13	2.55276367419786e-13	19.9291187148764	KRT7	ccRCC	QN no imputation
P55008	0.879482693953662	22.9846408048895	14.7052166785789	2.07630517353476e-33	1.22873451259478e-32	65.0314557545225	AIF1	ccRCC	QN no imputation
P01602	0.879051714698281	24.1617189515119	10.0772585324547	1.73979667400484e-19	5.57944824374939e-19	33.0942678267118	IGKV1-5	ccRCC	QN no imputation
Q9Y5J9	-0.878970823444835	21.7237796798188	-19.8390972098225	1.26729570987994e-48	2.14012331851555e-47	100.007021291339	TIMM8B	ccRCC	QN no imputation
P07451	0.87875683135913	20.2790555532177	7.17402931746196	1.48855369994851e-11	3.38185861911560e-11	15.0086930814199	CA3	ccRCC	QN no imputation
Q96QE5	-0.877995862530316	19.0269788428435	-19.6663773349408	3.95538217319482e-48	6.33389412442149e-47	98.8704112509045	TEFM	ccRCC	QN no imputation
Q16625	-0.877534576738778	19.1857630328628	-14.4886264305191	9.45615197123398e-33	5.38938857445492e-32	63.5187949730807	OCLN	ccRCC	QN no imputation
Q9NVF9	-0.877107796200605	21.4862367198876	-15.1295579958846	3.24919075938437e-34	2.01202309645028e-33	66.918717512429	ETNK2	ccRCC	QN no imputation
P04792	0.876988851647067	27.1334478891983	16.9574379716181	3.36809414953396e-40	2.96664454383193e-39	80.6368593686981	HSPB1	ccRCC	QN no imputation
P14868	0.876799311668144	22.9589740407294	23.3643001824774	2.24950931375108e-58	1.16006953427421e-56	122.424943985595	DARS1	ccRCC	QN no imputation
P15531	0.876511850766832	24.3888795076948	24.4574568952122	2.91425208881877e-61	2.21853222507537e-59	129.061629333436	NME1	ccRCC	QN no imputation
P20337	-0.876299964720122	14.0080263092063	-5.58855601211059	2.67001139795668e-07	4.93178304047766e-07	5.92857715853877	RAB3B	ccRCC	QN no imputation
Q5T1C6	-0.875367869693374	19.1979919205434	-10.9728383190644	4.07181222692029e-22	1.45084780388631e-21	39.1171422301238	THEM4	ccRCC	QN no imputation
A0A0C4DH43	0.874720181433734	19.6494557596336	5.30194937942886	3.53189705428388e-07	6.48878692677475e-07	5.22470742133709	IGHV2-70D	ccRCC	QN no imputation
Q9NQ38	-0.874529778638122	14.8596625332179	-6.2584612512597	5.33849574920779e-09	1.07419448765263e-08	9.49845421438707	SPINK5	ccRCC	QN no imputation
P61225	0.874426943656918	20.8943771344439	21.5113749001587	2.48438275088247e-53	6.75076468738376e-52	110.831303504535	RAP2B	ccRCC	QN no imputation
Q92876	-0.874387065314108	16.2056397002283	-6.3007167026208	9.59158026456898e-09	1.90757698315873e-08	9.12183505742935	KLK6	ccRCC	QN no imputation
Q9NUQ9	0.87359764240588	21.4509756205537	23.3122009441196	3.09984225509528e-58	1.58157909100393e-56	122.104859637089	CYRIB	ccRCC	QN no imputation
Q8WVM0	-0.872715356602782	17.8890257908614	-16.8568554135741	2.8150731230385e-39	2.3297826916467e-38	78.554605008789	TFB1M	ccRCC	QN no imputation
Q86SX6	-0.871671316113883	22.1459840367128	-18.2207823829497	6.16259888045845e-44	6.99546135637366e-43	89.230164394405	GLRX5	ccRCC	QN no imputation
P84098	0.871403403842088	22.3853682263249	16.1127896163642	1.1435976142299e-37	8.61695861405597e-37	74.8189634451286	RPL19	ccRCC	QN no imputation
Q99732	0.87088450433599	21.8598395956043	12.4626110670728	5.45850499676149e-25	2.18613694901613e-24	45.9037181409558	LITAF	ccRCC	QN no imputation
Q7L8J4	0.870625538303084	18.3059516028965	20.5538051438217	1.18381178395898e-50	2.50112833298117e-49	104.67378185546	SH3BP5L	ccRCC	QN no imputation
Q9Y5K8	-0.870566845632279	22.3756754628799	-18.7945482607485	1.30075475229079e-45	1.68834094505727e-44	93.0828481827234	ATP6V1D	ccRCC	QN no imputation
P51648	-0.870516007856395	22.6126816608853	-13.5440085787246	7.09294568852782e-30	3.55788710368314e-29	56.9153392041032	ALDH3A2	ccRCC	QN no imputation
A2RU49	-0.870300768080961	15.7806926897998	-12.9498966208702	1.80988904701635e-25	7.38742797403441e-25	47.0901726216528	HYKK	ccRCC	QN no imputation
Q92835	0.870123475381501	17.6054334701692	17.3676394299182	2.0276826860683e-41	1.95080564942499e-40	83.4425430743917	INPP5D	ccRCC	QN no imputation
P35443	-0.869650017310102	16.2192303447028	-9.15754656977053	7.42255939623881e-17	2.13484826772782e-16	27.0823171810885	THBS4	ccRCC	QN no imputation
Q96C01	-0.869320554687722	22.3248937329905	-16.4251216501598	1.31762212273096e-38	1.04797938650376e-37	76.9761859483291	FAM136A	ccRCC	QN no imputation
P20718	0.869264446955544	16.363169495718	6.60928069621862	1.71122133461009e-09	3.52383749282524e-09	10.7690467983196	GZMH	ccRCC	QN no imputation
Q9NRN5	-0.869194029492849	20.0196262298139	-10.8474765969476	9.57977182434781e-22	3.3634396537022e-21	38.2659890401351	OLFML3	ccRCC	QN no imputation
Q13951	0.868383649131541	20.2425552187269	23.1208057854251	1.00966392997406e-57	4.81825692353789e-56	120.926028193852	CBFB	ccRCC	QN no imputation
O75191	-0.868115049539576	20.6762178247291	-14.5364405260408	6.76577287403319e-33	3.87909703572782e-32	63.8528179237012	XYLB	ccRCC	QN no imputation
P36957	-0.867582974728986	24.3202311031978	-17.6267632348353	3.46215060314861e-42	3.49567879846332e-41	85.2074746201197	DLST	ccRCC	QN no imputation
Q9NRP4	-0.866684176901387	19.8073358387198	-14.9304051711119	4.2989714995923e-34	2.64162297399675e-33	66.6028495025	SDHAF3	ccRCC	QN no imputation
P28039	0.865847838755897	18.0132779410895	13.789012473634	6.34437007897498e-30	3.18780501820472e-29	57.0981985441396	AOAH	ccRCC	QN no imputation
O60783	-0.865617858679233	20.2612902024398	-16.9714717418081	3.05866681870655e-40	2.70403061060214e-39	80.7330749569455	MRPS14	ccRCC	QN no imputation
Q96EF6	0.865600361515945	19.1435370654558	14.9669271032048	3.33053010865266e-34	2.05897249934779e-33	66.8575547480726	FBXO17	ccRCC	QN no imputation
Q5T3U5	-0.865216289222884	11.8763088552918	-3.50513827661694	0.000953272904899435	0.00141129706803448	-1.66141055241179	ABCC10	ccRCC	QN no imputation
O00592	-0.863386328996395	21.7585389671864	-11.9783743136866	3.98021757981605e-25	1.60278115136841e-24	46.0165329582958	PODXL	ccRCC	QN no imputation
Q9NRF9	0.863353737179569	18.2625291245269	13.946410265295	4.2242014605722e-31	2.22874259679915e-30	59.7286715478688	POLE3	ccRCC	QN no imputation
Q13835	-0.863135145022817	11.1329729687933	-5.02190667770813	0.000112358570055865	0.000177464746249935	1.24909845110082	PKP1	ccRCC	QN no imputation
Q9UKU9	0.862397110911012	18.85710786933	10.8366664769461	1.03121799650069e-21	3.61397260593155e-21	38.1927036663528	ANGPTL2	ccRCC	QN no imputation
P34931	-0.862043986058101	20.5952233264642	-8.58086639092414	3.03370895248616e-15	8.14195195082465e-15	23.4079847175402	HSPA1L	ccRCC	QN no imputation
Q9BXJ7	-0.862031727985215	21.5093694225982	-15.9576633543412	3.35295131263542e-37	2.45883096259931e-36	73.745209944299	AMN	ccRCC	QN no imputation
Q96HD9	-0.86089737291158	22.5075071447396	-13.9968413930226	2.96629368293514e-31	1.57284074111188e-30	60.0812889256092	ACY3	ccRCC	QN no imputation
P08123	0.860819358182709	20.4587016298645	9.77629911495631	1.28905192390243e-18	4.01187088062042e-18	31.1048930382513	COL1A2	ccRCC	QN no imputation
P55809	-0.860011630026296	22.7309288218553	-9.48216525234185	8.9545013405717e-18	2.67825309818409e-17	29.1806421246497	OXCT1	ccRCC	QN no imputation
P01709	0.859841396757961	23.6341409747843	6.92976693369577	6.02545572662037e-11	1.3289531232408e-10	13.6320887808478	IGLV2-8	ccRCC	QN no imputation
A0A0B4J1Y9	0.859756063676915	25.0729530874009	9.29786031436777	2.98507747642086e-17	8.74285897826837e-17	27.9858704501683	IGHV3-72	ccRCC	QN no imputation
Q5S007	0.859746146152357	16.9032669038139	16.0690003988391	1.54908382095544e-37	1.15632778292643e-36	74.5160130461976	LRRK2	ccRCC	QN no imputation
P29350	0.859552312131186	21.0206119609283	20.1931680272653	1.24217633053733e-49	2.34085567043499e-48	102.32638450074	PTPN6	ccRCC	QN no imputation
Q96BP2	-0.859493380861874	20.5626902289946	-22.4306333522299	7.41386866668514e-56	2.72466774907448e-54	116.6367725208	CHCHD1	ccRCC	QN no imputation
Q9Y3D9	-0.859041238048651	21.2348000925129	-21.2326360414606	1.47848403942494e-52	3.71246568224188e-51	109.050361709853	MRPS23	ccRCC	QN no imputation
Q9Y676	-0.858272893247829	20.5698413221696	-22.5703068719048	3.09279554869409e-56	1.18664379612295e-54	117.50964596403	MRPS18B	ccRCC	QN no imputation
A0A075B6H9	0.858224982634802	24.2276947349846	6.82306582771769	1.10029966661179e-10	2.40247539315737e-10	13.039754524881	IGLV4-69	ccRCC	QN no imputation
Q96KP4	0.85797736627616	25.3984139244919	15.33015185184	2.63821759154964e-35	1.73446080453353e-34	69.3879945578549	CNDP2	ccRCC	QN no imputation
P28074	-0.856903519305092	22.4977251381181	-16.5287178214818	6.44409438525334e-39	5.2161817167384e-38	77.6902395201446	PSMB5	ccRCC	QN no imputation
Q00722	0.856275977155558	18.1243695800169	19.735057587772	2.51452178194835e-48	4.13709998841313e-47	99.3227766042457	PLCB2	ccRCC	QN no imputation
Q9HCM4	-0.854938561252069	19.743680633975	-26.9778547942972	1.13516095105347e-67	1.87732135215601e-65	143.787357877288	EPB41L5	ccRCC	QN no imputation
A0A0U1RRL7	-0.854865816376712	20.834422340393	-16.3516729472483	2.18889670759225e-38	1.71535108000203e-37	76.4694753941749	MMP24OS	ccRCC	QN no imputation
Q9UHK6	-0.854594403572634	21.618108693608	-12.6824054126265	2.95202643445503e-27	1.30068155991239e-26	50.9026399901362	AMACR	ccRCC	QN no imputation
P50452	0.854328446646129	18.1608030803825	13.5438507714938	7.10079541635286e-30	3.55855954198833e-29	56.9142361969381	SERPINB8	ccRCC	QN no imputation
Q96LZ7	-0.853378096236963	18.8185417195499	-21.2606676528982	1.23518745415255e-52	3.12230438478247e-51	109.229892479007	RMDN2	ccRCC	QN no imputation
Q9H008	-0.853250986433537	23.2463314658658	-18.3421220740703	2.71772510505378e-44	3.1790755131312e-43	90.0476993066656	LHPP	ccRCC	QN no imputation
O75570	-0.853247209219003	18.9442211575723	-17.966594500875	3.44066335372908e-43	3.69572708723061e-42	87.5128929419683	MTRF1	ccRCC	QN no imputation
Q8TEA8	0.853057799265617	22.4496287740855	19.8691124971964	1.04022338968814e-48	1.77541330140368e-47	100.204196292196	DTD1	ccRCC	QN no imputation
Q8TE67	0.853009473473961	16.0576513068775	5.21064015527556	1.35983019830124e-06	2.41635629160902e-06	4.35268033382595	EPS8L3	ccRCC	QN no imputation
Q8NI35	-0.852893856497875	18.0710018018248	-24.5814408986168	1.38405828001157e-61	1.14447301912681e-59	129.804774090799	PATJ	ccRCC	QN no imputation
P33992	0.852847973716059	18.3032922522581	16.7417368696396	1.48427241061379e-39	1.25880998785212e-38	79.1560704729504	MCM5	ccRCC	QN no imputation
Q92854	-0.852825998826479	18.0003130036701	-23.1183651388606	1.02501303747036e-57	4.86728963139389e-56	120.91096597277	SEMA4D	ccRCC	QN no imputation
Q9Y2Q9	-0.851953493047969	20.798897959525	-21.4283598344412	4.22165110213504e-53	1.11247465306811e-51	110.301889874874	MRPS28	ccRCC	QN no imputation
Q7Z3D6	-0.85150539317047	20.9411091237361	-9.65516693133002	2.87059756228302e-18	8.7774216823139e-18	30.3099267744466	DGLUCY	ccRCC	QN no imputation
Q9NPY3	0.851277312419949	19.8242705712806	12.8441182269658	9.53387136854257e-28	4.29943084941515e-27	52.0291350844867	CD93	ccRCC	QN no imputation
Q6P597	-0.85110574436024	16.6612400551086	-10.8334057366201	1.29968081012673e-20	4.34828682620705e-20	35.8562113530623	KLC3	ccRCC	QN no imputation
P0DP02	0.850611434157678	23.9700513200352	9.75553042827241	1.47905975534744e-18	4.58537206635186e-18	30.96835018137	IGHV3-30-3	ccRCC	QN no imputation
A0A087WSX0	0.850609079690649	23.3931090237981	7.11186055528018	2.13019412902228e-11	4.79643710929149e-11	14.6556570024314	IGLV5-45	ccRCC	QN no imputation
Q9H1C4	0.850454301292562	18.6044458697026	15.6676771290191	2.51419004304034e-36	1.74627884814214e-35	71.7342080201962	UNC93B1	ccRCC	QN no imputation
Q07092	-0.849191172583264	16.9524743819274	-7.97743762100102	1.25391278909881e-13	3.12809661197289e-13	19.7227965272924	COL16A1	ccRCC	QN no imputation
P21217	-0.84901527951622	16.7876072472201	-2.46234698591427	0.0250738875937878	0.0327668569209282	-3.98521549736773	FUT3	ccRCC	QN no imputation
Q05513	-0.848889290973357	18.8286480457305	-20.613921358315	8.01217351346377e-51	1.71330120450825e-49	105.063590132628	PRKCZ	ccRCC	QN no imputation
Q96AQ8	-0.848795526687393	20.2243599767474	-17.0478285821322	1.81108930048276e-40	1.62964057882088e-39	81.2563011852961	MCUR1	ccRCC	QN no imputation
Q96FJ0	0.848167706271152	18.231615028543	20.0914786943654	2.4167900049155e-49	4.39883296530351e-48	101.661740873556	STAMBPL1	ccRCC	QN no imputation
Q96I59	-0.847875041288741	20.7492466865328	-20.120597104874	1.99717273247938e-49	3.65589329197371e-48	101.852181839648	NARS2	ccRCC	QN no imputation
P34896	-0.847739263777683	24.5936770412772	-15.0563355432494	1.78333343037655e-34	1.12021835390779e-33	67.4808972177045	SHMT1	ccRCC	QN no imputation
P62070	-0.847267982999071	20.9906261535134	-19.0129028824794	3.02298356210214e-46	4.09554496153725e-45	94.540096380975	RRAS2	ccRCC	QN no imputation
P42126	-0.84705634969189	24.3205139168559	-12.9710473511184	3.92362615317448e-28	1.79558311360924e-27	52.9141327143857	ECI1	ccRCC	QN no imputation
P12429	-0.846758408121929	21.7717669971714	-9.47686244230393	9.27122495126415e-18	2.77125552298304e-17	29.1461444045127	ANXA3	ccRCC	QN no imputation
Q93099	-0.846730975776229	22.8301910700747	-13.588819836618	5.18104002246958e-30	2.61698451266604e-29	57.2285647860976	HGD	ccRCC	QN no imputation
Q14515	0.846678552709914	19.0377699549784	10.5499056138037	7.23254961143859e-21	2.44190833765994e-20	36.2554724235993	SPARCL1	ccRCC	QN no imputation
P31040	-0.846470959847565	24.0438509628431	-17.4459105739919	1.18808630727659e-41	1.15814266863791e-40	83.9762831372278	SDHA	ccRCC	QN no imputation
Q9BX59	0.845783759009901	18.8465801316094	10.9636770936228	4.33484469349984e-22	1.542850846013e-21	39.0548627128398	TAPBPL	ccRCC	QN no imputation
Q9Y375	-0.844972901780217	19.0422982703751	-15.2752304031593	3.86954931596785e-35	2.51127990790011e-34	69.0057211386047	NDUFAF1	ccRCC	QN no imputation
Q8NHJ6	0.844716396377907	14.7301945128978	6.42447342542495	1.40210485896037e-08	2.76386966854662e-08	9.00090596337333	LILRB4	ccRCC	QN no imputation
P83881	0.844619135132479	20.7948456309352	11.5843917162617	9.92500648781922e-24	3.77331201867467e-23	42.8466743654626	RPL36A	ccRCC	QN no imputation
Q96T66	-0.844385918116881	19.795058395602	-16.1771309856933	7.32334493150674e-38	5.59279654323349e-37	75.2638818259961	NMNAT3	ccRCC	QN no imputation
Q6NYC8	0.844246950650916	19.8350265342371	17.1378227435232	9.77164094833847e-41	9.00380211109151e-40	81.8723678577755	PPP1R18	ccRCC	QN no imputation
P08648	0.843623866126272	17.7898491899747	18.9438116429722	4.79435748513224e-46	6.38714958297062e-45	94.0795437771685	ITGA5	ccRCC	QN no imputation
P19823	0.843489753451568	22.6733047338554	9.3872609059185	1.66633176723722e-17	4.93468796274757e-17	28.5643179187066	ITIH2	ccRCC	QN no imputation
Q86WV6	0.843370876386917	19.4941375246813	15.8908046813288	5.33296152855625e-37	3.85775014946542e-36	73.2819807069049	STING1	ccRCC	QN no imputation
P07996	0.843109744155129	21.7481769381045	8.08302325846523	6.57001529488711e-14	1.66498247578751e-13	20.3617736172119	THBS1	ccRCC	QN no imputation
P28288	-0.842834849895389	20.3785363976817	-12.7386467314084	1.99280244880294e-27	8.84951902264713e-27	51.2942772265821	ABCD3	ccRCC	QN no imputation
P18065	-0.842555461031012	18.8085716142528	-9.73111711958021	1.73831186517972e-18	5.37867335832382e-18	30.8079729653656	IGFBP2	ccRCC	QN no imputation
Q15109	-0.842471841755803	8.62018255911705	-3.72988752321335	0.0050943543938606	0.00709731987594929	-1.95062321792651	AGER	ccRCC	QN no imputation
P29590	0.841842193644698	21.5694014718382	21.6718383159875	8.93654470122637e-54	2.58190773416155e-52	111.852231257681	PML	ccRCC	QN no imputation
Q16658	0.84134949355839	22.763191682391	15.2544940825051	4.47181082451693e-35	2.89235397361877e-34	68.8613550063372	FSCN1	ccRCC	QN no imputation
O95202	-0.840927561161777	20.6050011595717	-15.2296282178924	5.31897995103361e-35	3.42413796579291e-34	68.6882151385258	LETM1	ccRCC	QN no imputation
Q9BT17	-0.839876052286115	18.6415639855665	-19.9457221212098	6.28725922142185e-49	1.11063334165522e-47	100.706990347502	MTG1	ccRCC	QN no imputation
Q5HYK3	-0.839710059351948	20.4000580957055	-18.2661453923279	4.53694403889519e-44	5.21178050551888e-43	89.5359714061884	COQ5	ccRCC	QN no imputation
Q9UHW9	-0.83943848903505	16.8089667931679	-14.8200261779568	9.30058067828124e-34	5.62137176219746e-33	65.8327998966314	SLC12A6	ccRCC	QN no imputation
P09237	-0.838948496351069	20.5023390739529	-4.94086257043166	1.67176849291834e-06	2.95914437794293e-06	3.63550506657965	MMP7	ccRCC	QN no imputation
O60496	0.838479103866479	18.6293106450312	14.1290923290798	1.17390902398422e-31	6.32947462510213e-31	61.005947044641	DOK2	ccRCC	QN no imputation
P82909	-0.838239434030307	23.046591421065	-18.5421689472997	7.06997605339168e-45	8.70541852427895e-44	91.3923145432671	MRPS36	ccRCC	QN no imputation
P01023	0.838236590274882	22.7919485096318	8.75020649785783	1.01344230625825e-15	2.76320028471549e-15	24.4910868654547	A2M	ccRCC	QN no imputation
Q12923	-0.838111952648198	18.2946445238079	-24.9373641776787	1.65010118921184e-62	1.45208904650642e-60	131.927301028552	PTPN13	ccRCC	QN no imputation
P26447	0.838100544701096	26.7029154486058	9.09432714772728	1.11701174590817e-16	3.1897519103159e-16	26.6769893431775	S100A4	ccRCC	QN no imputation
Q53QZ3	0.838020380631647	16.891778765985	13.5188270156137	8.46209731983898e-30	4.21216593107916e-29	56.739335006097	ARHGAP15	ccRCC	QN no imputation
Q9H7H0	-0.837893755203527	17.8176818718677	-19.8268929198038	1.37327470048947e-48	2.31501773762654e-47	99.9268201113863	METTL17	ccRCC	QN no imputation
O15079	-0.837696769593846	11.1970565224223	-3.82306488137879	0.000414787837288565	0.000628637215242837	-0.759004795444802	SNPH	ccRCC	QN no imputation
P49418	-0.837665562995923	16.0527305480101	-12.8936888426473	9.43523127122532e-26	3.89594224509657e-25	47.691373171269	AMPH	ccRCC	QN no imputation
P98179	0.837334732876382	23.7637571521587	17.5372328286972	6.37212866591008e-42	6.35358192966834e-41	84.5983416525251	RBM3	ccRCC	QN no imputation
Q96F15	0.837251660884448	19.8746457217524	15.0950767417	1.36058873701352e-34	8.58603102989061e-34	67.7509052218765	GIMAP5	ccRCC	QN no imputation
Q96AN5	-0.837163982347555	18.1084737917844	-12.1514130062317	1.19603497009206e-25	4.92165055046033e-25	47.2141895602542	TMEM143	ccRCC	QN no imputation
A0A2R8Y619	0.837107909114128	21.7584802996399	8.68370471843768	2.36575856816118e-15	6.37067832279675e-15	23.7118409380136	H2BE1	ccRCC	QN no imputation
Q9P107	0.836845049853785	17.6935856039252	19.4595729137144	1.5522585666011e-47	2.34846438025832e-46	97.5050898755251	GMIP	ccRCC	QN no imputation
Q8N697	0.836792536620081	18.0780936637127	13.4726109795075	1.16990156892191e-29	5.77544819819815e-29	56.4163373984892	SLC15A4	ccRCC	QN no imputation
P30049	-0.83649213021241	25.8130916144357	-14.4018933573697	1.73586581722205e-32	9.75992081992609e-32	62.9127769841228	ATP5F1D	ccRCC	QN no imputation
P39023	0.836460436797946	22.8390957392424	18.4056459233764	1.77140765968833e-44	2.10810698160428e-43	90.4751117225538	RPL3	ccRCC	QN no imputation
Q9UGN4	0.836262597323937	17.5722401541744	9.50683622736797	1.67582476967119e-16	4.74314287125584e-16	26.5946634663787	CD300A	ccRCC	QN no imputation
Q9BY49	-0.835853489598257	22.0195861018584	-13.6710640247645	2.91098862488882e-30	1.48364521200497e-29	57.803503429278	PECR	ccRCC	QN no imputation
Q9NZM1	0.835141474000629	19.5191038472691	16.9127794731029	4.57733210498364e-40	3.99870396639372e-39	80.3305765020945	MYOF	ccRCC	QN no imputation
Q1RMZ1	-0.835099906305489	8.54917803186522	-3.45516666263129	0.00290128816831464	0.00412405988596237	-1.8552487507298	BMT2	ccRCC	QN no imputation
O14683	0.835031762468514	20.5185810145568	14.8221385290138	9.16420135285882e-34	5.54593182186889e-33	65.8475400754708	TP53I11	ccRCC	QN no imputation
Q96EL3	-0.834962764448616	23.159411290755	-19.8860829765504	9.30385675240433e-49	1.60220096892392e-47	100.315632502878	MRPL53	ccRCC	QN no imputation
P41217	0.834688828205497	18.1862880817309	11.8981916170338	2.20808676300494e-24	8.63431236475475e-24	44.382265466766	CD200	ccRCC	QN no imputation
Q2NL82	0.833897987794899	20.201947102597	26.3332522940143	4.58805747477314e-66	6.02858182164712e-64	140.097105963036	TSR1	ccRCC	QN no imputation
Q92887	-0.833648729364029	18.8854731368682	-10.7621831519159	1.71238194033187e-21	5.94468605561466e-21	37.6882491737272	ABCC2	ccRCC	QN no imputation
A6NFQ2	0.833326763950769	17.835560736284	16.1608106608812	8.19966646267153e-38	6.22733180601309e-37	75.151052331719	TCAF2	ccRCC	QN no imputation
P82932	-0.832863512524412	21.1003574133392	-20.8503259252953	1.73332376778354e-51	3.91200978366581e-50	106.592323888206	MRPS6	ccRCC	QN no imputation
Q5T8R8	-0.832499857639444	20.3435364973225	-9.49802345102591	8.07011640751241e-18	2.41750645161958e-17	29.2838506748249	DOCK8-AS1	ccRCC	QN no imputation
Q16864	-0.832365828731792	23.8900099594009	-15.6826340948195	2.26577924847819e-36	1.57602281010898e-35	71.8380452963025	ATP6V1F	ccRCC	QN no imputation
Q8WWP7	0.832255099713013	20.295104660571	16.8341373751924	7.8594275814331e-40	6.74307954929394e-39	79.7908419362826	GIMAP1	ccRCC	QN no imputation
Q99643	-0.831084296136019	19.5206953012084	-11.7706669400429	1.67997825315696e-24	6.60153683092239e-24	44.5823549515682	SDHC	ccRCC	QN no imputation
P23297	0.830330826478743	26.5891314763443	5.64897605361858	5.66565732702296e-08	1.08192285647629e-07	6.92303058663289	S100A1	ccRCC	QN no imputation
Q5SVS4	-0.830053128568789	18.5570925284418	-13.3558525235399	2.65143079121871e-29	1.28772274174025e-28	55.6004968358991	SLC25A30	ccRCC	QN no imputation
O60245	-0.830027995770248	16.35426201346	-6.39701662636746	2.44545994559376e-07	4.52572868958814e-07	6.69194001814786	PCDH7	ccRCC	QN no imputation
Q8N0W4	-0.829879781979196	13.0566763125276	-3.1742057038137	0.00269150038055442	0.00383836926111775	-2.52357126199726	NLGN4X	ccRCC	QN no imputation
Q6UWP2	-0.829615432244168	20.2294569495843	-19.7720091452799	1.97108024995481e-48	3.28810465348983e-47	99.5659390821586	DHRS11	ccRCC	QN no imputation
Q9HCY8	-0.829487101866256	12.223744693992	-3.68257035388587	0.00547022760960457	0.00760551141199117	-2.02024051108367	S100A14	ccRCC	QN no imputation
P31937	-0.829309520195505	23.7570566470393	-14.9091895826377	4.98617584098351e-34	3.05801781756483e-33	66.4548708700282	HIBADH	ccRCC	QN no imputation
Q6NSJ0	-0.82919054369129	19.5917130966814	-9.032389409465	2.87635618874693e-16	8.04608007070883e-16	25.8027425836028	MYORG	ccRCC	QN no imputation
Q96JQ2	-0.828866858023819	19.259657637359	-20.4994864716333	1.68509738521528e-50	3.47601163849138e-49	104.32119831222	CLMN	ccRCC	QN no imputation
P00387	0.828847179096194	23.6513645217165	20.8137446195764	2.19569855456142e-51	4.88657553024436e-50	106.356203850038	CYB5R3	ccRCC	QN no imputation
Q8N6Y2	0.828542053560547	16.5119204041911	8.07513806694157	2.32974302650073e-13	5.7565417594526e-13	19.3130474405925	LRRC17	ccRCC	QN no imputation
Q9H9J2	-0.828119828696508	20.6465695641469	-22.4100424736657	8.43546986403996e-56	3.07654094813199e-54	116.507885360579	MRPL44	ccRCC	QN no imputation
P16949	0.828028261133294	24.0365958627813	14.2218555627339	6.12782121681368e-32	3.34726999497021e-31	61.6544440364428	STMN1	ccRCC	QN no imputation
B9A064	0.827655484040253	25.6128295321791	7.8129165584836	3.40488317725517e-13	8.36140282545611e-13	18.7357038016787	IGLL5	ccRCC	QN no imputation
P62891	0.827410107726841	24.8046413510267	11.7494654984846	1.94557478726978e-24	7.6233469605767e-24	44.43619139207	RPL39	ccRCC	QN no imputation
P48539	-0.827083681136934	21.0349003379106	-9.07384397004769	2.2192557727419e-16	6.24255172203528e-16	26.0572375288581	PCP4	ccRCC	QN no imputation
Q8N0U4	-0.827042291431578	19.3798577525969	-16.8149134348917	8.97045455621333e-40	7.67570027682411e-39	79.6588315552049	FAM185A	ccRCC	QN no imputation
Q9NZM5	0.826603398566132	18.2759345745423	14.5744762838305	5.18408692686562e-33	2.98294911832603e-32	64.1184963037873	NOP53	ccRCC	QN no imputation
P15924	-0.82638746439331	18.3712693688535	-11.1336462191955	1.3545620710113e-22	4.9327864028627e-22	40.2122776002639	DSP	ccRCC	QN no imputation
P21579	-0.825732294175893	8.73823683255454	-2.44652890877654	0.0381574036101821	0.048918179020164	-3.90216546167686	SYT1	ccRCC	QN no imputation
Q8WYJ6	0.82561347771076	18.3029915356763	11.0613620051692	2.22249669408232e-22	8.01134471613588e-22	39.7195601427124	SEPTIN1	ccRCC	QN no imputation
Q9BYC8	-0.825238715388114	20.5717902253927	-16.8887278925999	5.39999638067217e-40	4.70025093315857e-39	80.1655575716366	MRPL32	ccRCC	QN no imputation
Q9HBL7	-0.825139380356813	22.1158006034251	-14.055470065171	1.96669370829054e-31	1.05212080590758e-30	60.491214053263	PLGRKT	ccRCC	QN no imputation
Q5JPH6	-0.825006058250278	20.3069437262134	-15.6017167336774	3.97839374910907e-36	2.73162153482134e-35	71.2761448305748	EARS2	ccRCC	QN no imputation
Q9Y2R5	-0.824898330720004	21.7177454796658	-18.6603275052141	3.19775435954488e-45	4.03590260746769e-44	92.1846055624048	MRPS17	ccRCC	QN no imputation
Q9P0P8	-0.824861272032862	19.4847612000332	-15.7290459905194	4.83562392045682e-36	3.31309318893013e-35	71.117443130279	MTRES1	ccRCC	QN no imputation
Q8IVB4	0.824724241045402	17.4113260607779	11.799449559301	1.37637722972811e-24	5.42630924272586e-24	44.7808534373211	SLC9A9	ccRCC	QN no imputation
Q07020	0.824455210904212	23.8953266207382	20.9286057009291	1.04559187358205e-51	2.4051120506952e-50	107.097054121094	RPL18	ccRCC	QN no imputation
P38606	-0.824011727031863	23.4091807626515	-17.977409265134	3.19749506035337e-43	3.43838258059524e-42	87.5860830921269	ATP6V1A	ccRCC	QN no imputation
P85299	-0.823782442574529	16.9603459238201	-8.07566487653188	1.22111178158609e-13	3.0486795654765e-13	19.8412756520349	PRR5	ccRCC	QN no imputation
P01861	0.823342100720883	24.1190863888203	6.00463128804008	9.24303641946709e-09	1.84016615474322e-08	8.69361090870316	IGHG4	ccRCC	QN no imputation
O75414	-0.823321302479407	19.0309137123451	-16.6907125472775	2.10918022467526e-39	1.77156363529642e-38	78.8052666859129	NME6	ccRCC	QN no imputation
P46776	0.823085911943323	23.4536700065387	18.0283447941773	2.2643902712619e-43	2.46538382314917e-42	87.9306451883059	RPL27A	ccRCC	QN no imputation
O75112	-0.822525832608857	18.8428304916918	-10.362429456714	2.56579831189076e-20	8.48075031276918e-20	34.9965483699577	LDB3	ccRCC	QN no imputation
Q5W0U4	-0.822170552347213	19.1714305490169	-11.8727278360698	8.28329404626723e-25	3.29408609004126e-24	45.2865702937036	BSPRY	ccRCC	QN no imputation
Q92556	0.822148644998229	19.727992877498	20.456889653658	2.22321830917244e-50	4.48949684664885e-49	104.04445777803	ELMO1	ccRCC	QN no imputation
O95363	-0.821829541936477	19.1997846196667	-18.1766485097531	8.30319951820261e-44	9.33696245939033e-43	88.9324493601779	FARS2	ccRCC	QN no imputation
Q9BUZ4	-0.821242953622981	17.1723678253912	-18.8249165782243	1.06150515675379e-45	1.38530033518127e-44	93.2858206067394	TRAF4	ccRCC	QN no imputation
O94887	-0.821128840565553	16.7804081147034	-22.8995767099778	3.9759720634647e-57	1.74143945355038e-55	119.557677074215	FARP2	ccRCC	QN no imputation
A6NCS6	0.820990499985784	15.811183898163	3.94166522038017	0.000221567370909205	0.000342620380744978	-0.342308393403532	C2orf72	ccRCC	QN no imputation
Q9ULW8	0.820707860424802	14.1593094498656	2.37412926860503	0.0250781756106745	0.0327679962481391	-4.28792498843466	PADI3	ccRCC	QN no imputation
Q9H5Q4	-0.820698232012749	19.0408283899017	-16.0382673580362	1.91694855953028e-37	1.42317109775653e-36	74.3033190961754	TFB2M	ccRCC	QN no imputation
P07585	-0.820224944563833	24.0452985806901	-6.66089831306445	2.71942194181513e-10	5.84596487357479e-10	12.1503749062403	DCN	ccRCC	QN no imputation
P30101	0.819827392951883	24.0800141781464	22.3980334636987	9.09531490789323e-56	3.27978423295157e-54	116.432691287779	PDIA3	ccRCC	QN no imputation
Q9H910	0.819773305358947	21.5099494037327	23.1308070467283	9.49137778310417e-58	4.55206478477676e-56	120.987742174813	JPT2	ccRCC	QN no imputation
Q9C0E8	0.819553326758211	20.1906710108179	17.498071916329	8.32277703068973e-42	8.23860446629266e-41	84.3316799968352	LNPK	ccRCC	QN no imputation
O75061	-0.819358978964321	17.6253376977308	-15.7593379219533	1.32923980753806e-36	9.36816181771127e-36	72.370365788021	DNAJC6	ccRCC	QN no imputation
O75153	-0.819331621440966	18.8374722885808	-23.072051255345	1.36499984634216e-57	6.35586336219127e-56	120.625001514182	CLUH	ccRCC	QN no imputation
Q9BUP3	0.818910729640159	21.3760610000821	14.1979959676207	7.24300913689123e-32	3.94519838961162e-31	61.487652206964	HTATIP2	ccRCC	QN no imputation
O75192	-0.818854762754324	16.575775768335	-8.5604131900165	1.63085042724733e-14	4.26010819666569e-14	21.9592320452494	PEX11A	ccRCC	QN no imputation
Q9P2A4	0.818834545410791	20.303665377728	20.9226672244813	1.08643587351421e-51	2.48713434337669e-50	107.058789982881	ABI3	ccRCC	QN no imputation
Q9Y4H4	0.818760875744299	18.824496317552	15.8552990701346	6.8240995902951e-37	4.91048486647491e-36	73.0358748139847	GPSM3	ccRCC	QN no imputation
P06312	0.818552765225469	25.9469859836905	9.17914077231825	6.45381763922079e-17	1.86236518638405e-16	27.2210228559033	IGKV4-1	ccRCC	QN no imputation
Q7Z3K6	0.818296731855481	15.4757306501171	6.53757099053907	9.76942827728727e-09	1.94254469394153e-08	9.33947510568558	MIER3	ccRCC	QN no imputation
P82663	-0.818078800977599	21.1544449580715	-21.3608871931787	6.49986343750269e-53	1.67598629280983e-51	109.870973739582	MRPS25	ccRCC	QN no imputation
A0A0A0MT89	0.817705252715761	24.0334833344474	6.65147178584774	3.46213791321428e-10	7.41930895074875e-10	11.9711823090386	IGKJ1	ccRCC	QN no imputation
P47972	0.817434525277132	15.5336484714652	4.79404373997283	5.60380186899866e-06	9.62429141046287e-06	2.86355727266002	NPTX2	ccRCC	QN no imputation
Q96EH3	-0.815892654811019	18.5600452464425	-12.0402938672904	4.78423360775393e-25	1.92090283656658e-24	45.8664339983601	MALSU1	ccRCC	QN no imputation
Q8N423	0.815809118993172	14.6772991747239	9.06664257528524	7.31747819805425e-16	2.00655377003249e-15	25.0210658299353	LILRB2	ccRCC	QN no imputation
Q9NWQ8	0.815609723842829	17.8760369480585	15.4380068884558	1.24397365297591e-35	8.35003168603565e-35	70.1383134332902	PAG1	ccRCC	QN no imputation
Q96S19	0.815570031733309	20.4005790892071	19.3484735171595	3.24194369319898e-47	4.81373435064468e-46	96.7696497163509	METTL26	ccRCC	QN no imputation
Q9NZ08	0.815514242932114	20.6957881832329	14.5848222725236	4.82190588785024e-33	2.78457081735458e-32	64.190757130993	ERAP1	ccRCC	QN no imputation
Q02218	-0.815354151814038	22.5315420486752	-17.3416533994073	2.42173190866862e-41	2.31597731485038e-40	83.2652239597538	OGDH	ccRCC	QN no imputation
O14561	-0.813726913343636	23.9677646513719	-15.3936872828659	1.69412876636276e-35	1.12926220479163e-34	69.8300579806074	NDUFAB1	ccRCC	QN no imputation
Q9GZT3	-0.813102121156014	23.3339750906293	-17.0796411348087	1.45606048126473e-40	1.31759737134823e-39	81.4741538308361	SLIRP	ccRCC	QN no imputation
P20839	0.812761676509474	18.576492431595	17.4670828552344	1.0282327422368e-41	1.00846712306087e-40	84.1205675197358	IMPDH1	ccRCC	QN no imputation
O75616	-0.81252019578092	17.76690598437	-15.3045105771028	3.15476600019657e-35	2.06380704729143e-34	69.2095381963947	ERAL1	ccRCC	QN no imputation
A0A075B6K5	0.811032421930918	22.6359733677461	7.11288340329298	2.11769916084531e-11	4.76942248199770e-11	14.6614508753974	IGLV3-9	ccRCC	QN no imputation
P53985	0.810849185229465	20.1758837580336	10.0660102457507	1.87564232822735e-19	6.00706551330775e-19	33.0195669317594	SLC16A1	ccRCC	QN no imputation
Q13637	0.810743363262908	20.1235832481691	20.8860483137701	1.37614746475585e-51	3.12796362131234e-50	106.822745037999	RAB32	ccRCC	QN no imputation
P25942	0.810278660955717	19.1365740680315	10.3711611009085	2.41917848108935e-20	8.00164137607207e-20	35.0550409784103	CD40	ccRCC	QN no imputation
A0A075B6J1	0.809853589388506	20.7317410101636	4.35247529929556	2.17257506232928e-05	3.58989491780577e-05	1.16639096151174	IGLV5-37	ccRCC	QN no imputation
Q86V15	-0.809847951079764	16.8580577295559	-5.69882811352385	1.45369411891227e-07	2.72660031063873e-07	6.46869288384077	CASZ1	ccRCC	QN no imputation
P19801	-0.809563602757319	21.9651350372229	-7.40470223670141	3.88007307325502e-12	9.05980061311153e-12	16.333991581887	AOC1	ccRCC	QN no imputation
P46778	0.809380027467117	24.7137350824158	18.3553373007963	2.48610734045951e-44	2.91524958553638e-43	90.1366495818525	RPL21	ccRCC	QN no imputation
Q6P589	0.808933801730731	19.588526310014	12.7141887456357	2.36420916260157e-27	1.04697572888616e-26	51.1239444273942	TNFAIP8L2	ccRCC	QN no imputation
Q86TW2	-0.808917930796461	17.6526009761924	-15.1271077690221	1.08791159995313e-34	6.90618667554628e-34	67.9741037169728	ADCK1	ccRCC	QN no imputation
P0C7P0	-0.808862266438965	22.1821222042056	-14.6282051705138	3.55910345141691e-33	2.06902547309036e-32	64.4937350659115	CISD3	ccRCC	QN no imputation
Q9BZE1	-0.808708110865506	19.32814155063	-22.4777370453116	5.51922780374187e-56	2.05195477106558e-54	116.931415005939	MRPL37	ccRCC	QN no imputation
Q5VVQ6	0.808530975374048	19.177129121441	9.16433185405868	7.10353960820338e-17	2.04616071837498e-16	27.12588705462	YOD1	ccRCC	QN no imputation
Q8N3R9	-0.80849753190391	18.5950048183165	-24.1389530285569	1.99112583696164e-60	1.29046479919838e-58	127.14361194291	PALS1	ccRCC	QN no imputation
P25445	0.808404507914293	20.1233639735233	13.518932089465	8.45586775637333e-30	4.21125044232259e-29	56.7400693907989	FAS	ccRCC	QN no imputation
Q14210	-0.807999049400966	16.8095548132028	-7.3327351037884	2.29907874892247e-11	5.1633723623658e-11	14.8534403436055	LY6D	ccRCC	QN no imputation
Q14761	0.807985794280754	17.7636330160464	8.09255114234486	3.28614315517003e-13	8.0760146411455e-13	19.0293869063172	PTPRCAP	ccRCC	QN no imputation
O43490	-0.807440414901176	17.8585965793884	-7.29426689939436	7.40683730370321e-12	1.70375020184943e-11	15.6965175966801	PROM1	ccRCC	QN no imputation
P01704	0.807028202159362	23.8362205193208	8.00762274985878	1.04279392640009e-13	2.61434379038935e-13	19.9050384045226	IGLV2-14	ccRCC	QN no imputation
Q96HJ9	-0.805843841793557	21.1557969004965	-12.7562097738504	1.76262312963436e-27	7.84915555220649e-27	51.4166094241937	FMC1	ccRCC	QN no imputation
Q14767	0.805772099536522	19.2881506970814	7.08956061149016	2.42142264485831e-11	5.43304935894291e-11	14.5294617555263	LTBP2	ccRCC	QN no imputation
Q14019	-0.805620497415912	25.8870245530375	-11.589283129096	5.88919787625417e-24	2.26137654239512e-23	43.3333583464846	COTL1	ccRCC	QN no imputation
Q06187	0.805396591616741	17.4364567847607	16.6054613412973	3.79549776596522e-39	3.11698754889883e-38	78.2187126632464	BTK	ccRCC	QN no imputation
Q5VWZ2	-0.805225293042255	23.0253362362718	-18.1750096328513	8.39566837426706e-44	9.42988888126108e-43	88.9213902738852	LYPLAL1	ccRCC	QN no imputation
P08311	0.804665140346494	21.0561257896558	8.47736204413384	5.67965287526878e-15	1.5045354979171e-14	22.7840876691412	CTSG	ccRCC	QN no imputation
Q5TGZ0	-0.803895855412261	23.2209750210255	-9.85226197559706	7.78954873024995e-19	2.4425417267263e-18	31.6051427230422	MICOS10	ccRCC	QN no imputation
Q96G01	0.803703508469059	16.2368235934383	17.4798425812128	9.42494441552614e-42	9.29127100038301e-41	84.2075031939294	BICD1	ccRCC	QN no imputation
Q96NE9	0.803636441479709	13.1222232614808	2.04345278839741	0.045591272449996	0.0579450755717983	-5.26310265877629	FRMD6	ccRCC	QN no imputation
P35542	0.803161850200805	24.4770163946968	6.79063015296052	1.31992093754108e-10	2.87285718922033e-10	12.8608078863648	SAA4	ccRCC	QN no imputation
P05154	-0.802275695629412	20.6528958905898	-11.1181182006416	1.50667195612899e-22	5.47009742739941e-22	40.1063723449808	SERPINA5	ccRCC	QN no imputation
P46439	-0.801190375241639	16.0510929148672	-8.59139651037099	2.71329870929245e-14	7.01130420784839e-14	21.5322878810574	GSTM5	ccRCC	QN no imputation
O15235	-0.801150014824767	22.0390161305171	-18.7331631931889	1.96225443075879e-45	2.52643550333401e-44	92.6722748159616	MRPS12	ccRCC	QN no imputation
Q16853	-0.80102413383446	20.4824399160732	-12.1938212262858	8.90486076959203e-26	3.68487594917717e-25	47.5080728810562	AOC3	ccRCC	QN no imputation
Q99685	0.800362345750006	21.8742046799579	16.5044180654114	7.62067582575597e-39	6.14264895131523e-38	77.5228176306726	MGLL	ccRCC	QN no imputation
Q9UPZ6	-0.800285722997121	19.1019654654134	-13.1095161098255	1.48863782364482e-28	6.97217480683647e-28	53.8802809162991	THSD7A	ccRCC	QN no imputation
Q9Y2S7	-0.799963647625592	20.1129213810413	-20.3225946060234	5.33381892054041e-50	1.04840145667671e-48	103.17058000976	POLDIP2	ccRCC	QN no imputation
P61956	0.799692092228231	24.2620041166502	7.38705601755723	4.30385247447337e-12	1.00213428698703e-11	16.2317689052487	SUMO2	ccRCC	QN no imputation
Q96AP0	0.799630456978299	20.7783422325623	5.18278437600093	1.27467254567515e-06	2.27134665764742e-06	4.34762867456551	ACD	ccRCC	QN no imputation
P32942	0.798922953839831	17.6826751070607	10.8544800196521	9.13319691761656e-22	3.20782222020425e-21	38.3134771033638	ICAM3	ccRCC	QN no imputation
Q5SQH8	-0.79888991046338	17.4848968489163	-12.476797624213	4.26400338107753e-26	1.79466083507221e-25	48.3111408942442	C6orf136	ccRCC	QN no imputation
P01763	0.798794008496095	25.558837468249	7.93823164224619	1.59238678099946e-13	3.9529435826467e-13	19.4866125837053	IGHV3-48	ccRCC	QN no imputation
Q6PCE3	0.797682897968176	18.7905496347617	21.918837122497	1.86353468683116e-54	5.87994234081726e-53	113.417522276242	PGM2L1	ccRCC	QN no imputation
P02652	0.797639379283787	26.8966402375401	7.74188074696491	5.22453515460586e-13	1.27321496958789e-12	18.3128118211806	APOA2	ccRCC	QN no imputation
P98095	0.797281192149743	20.3400726828597	8.53352473883198	3.99089515727903e-15	1.06631382586686e-14	23.1334691583779	FBLN2	ccRCC	QN no imputation
Q68D06	0.796592414879479	14.6075855294524	2.99321633628177	0.00371457624607458	0.00523742692229125	-3.15888118771716	SLFN13	ccRCC	QN no imputation
O60925	0.796127571997527	23.616537227703	25.022237394145	9.96048907563491e-63	9.01330294466887e-61	132.431066455922	PFDN1	ccRCC	QN no imputation
P49795	0.796053317193493	18.0088111367067	15.8795222475011	7.52477494461084e-36	5.10811332404155e-35	70.7226089085854	RGS19	ccRCC	QN no imputation
P62269	0.795364032620807	23.8779616456306	20.1403139427716	1.75532686961533e-49	3.25669155383951e-48	101.981078675617	RPS18	ccRCC	QN no imputation
Q5ZPR3	0.795320905499665	18.039736141771	20.5113343362465	1.56014666482518e-50	3.23916164697038e-49	104.398132767195	CD276	ccRCC	QN no imputation
O95479	0.794745279398377	19.9094243803712	16.1494120337029	8.87328423518031e-38	6.72294963537516e-37	75.0722385517896	H6PD	ccRCC	QN no imputation
Q96EX1	-0.794665811340572	21.0549805249795	-18.2943626202834	3.75040100987965e-44	4.33942659671479e-43	89.7260905568529	SMIM12	ccRCC	QN no imputation
P00746	-0.794479191632117	22.0577777333622	-9.0353295391776	1.63412330808568e-16	4.630579252927e-16	26.2997502725596	CFD	ccRCC	QN no imputation
P01137	0.794437801691338	18.9198917748819	16.2939734789877	3.2621782726715e-38	2.53572236559684e-37	76.0711584179174	TGFB1	ccRCC	QN no imputation
O14578	0.794387276725487	15.6527286675332	10.9615392845239	4.39862298390149e-22	1.56438975385922e-21	39.040331290497	CIT	ccRCC	QN no imputation
P23771	-0.794190820284378	14.829046668845	-7.53674361338284	9.14049810469953e-10	1.91264524040746e-09	11.9315758295588	GATA3	ccRCC	QN no imputation
Q96EL2	-0.794144934264885	20.9291011286367	-20.9358166649354	9.98060279090486e-52	2.30129668197979e-50	107.143511736425	MRPS24	ccRCC	QN no imputation
Q5EG05	0.793829473143937	19.5230512433489	13.648675590582	7.28545476338042e-30	3.64729029699087e-29	56.9234956144163	CARD16	ccRCC	QN no imputation
O14763	0.793419278240325	15.8429616106018	5.11227345586167	3.78708453352039e-06	6.57479001729007e-06	3.59894113628467	TNFRSF10B	ccRCC	QN no imputation
P04626	-0.79322862522951	17.9722075468024	-22.0389103684713	8.72059626677608e-55	2.87450032271189e-53	114.175725076375	ERBB2	ccRCC	QN no imputation
P07311	0.792141095477323	21.1475431953963	16.4514324987804	1.09866950827388e-38	8.75285541807561e-38	77.1576093500083	ACYP1	ccRCC	QN no imputation
Q86T03	-0.791845852837451	17.8432645184408	-13.2926462232122	9.20137283058646e-29	4.34562127971371e-28	54.3946196738897	PIP4P1	ccRCC	QN no imputation
A1L170	-0.791321947592373	17.0934632154195	-12.223655723729	5.20771507926226e-25	2.08656654303607e-24	45.8560482522436	C1orf226	ccRCC	QN no imputation
Q15645	0.791081559403379	16.2890989940708	9.95121511631982	8.5228167558203e-18	2.55072880879339e-17	29.5053898356411	TRIP13	ccRCC	QN no imputation
Q8IUZ5	0.790217062295511	21.0015796638231	15.1936742956641	6.83583427199929e-35	4.38004825230576e-34	68.4378243938953	PHYKPL	ccRCC	QN no imputation
Q9NZN3	-0.789842825541257	20.0040984593261	-16.0177626161815	2.20985395502041e-37	1.6330446176083e-36	74.1613798053772	EHD3	ccRCC	QN no imputation
P01780	0.789474550145083	25.9760069458361	10.1539621704233	1.04125759095446e-19	3.36854732291239e-19	33.6043537431569	IGHV3-7	ccRCC	QN no imputation
P55268	0.789350343006031	21.1760775073487	13.5273017664217	7.97409911182699e-30	3.9837270146169e-29	56.7985674647653	LAMB2	ccRCC	QN no imputation
Q99487	-0.789013739362169	19.0800580611389	-19.4350208312332	1.82639791232873e-47	2.75452968161277e-46	97.3426808616811	PAFAH2	ccRCC	QN no imputation
P51580	-0.788746698822113	22.8873550489257	-12.4316994323997	1.69838755019587e-26	7.25654048172774e-26	49.1589227093571	TPMT	ccRCC	QN no imputation
Q08AE8	0.788279104563543	20.4851205065094	20.5611829099526	1.12840967011491e-50	2.39462512295182e-49	104.721644154598	SPIRE1	ccRCC	QN no imputation
Q9Y2Z2	-0.787887913662921	17.6724695960385	-18.6321613074217	3.86301384112872e-45	4.83734056972673e-44	91.9958724278156	MTO1	ccRCC	QN no imputation
O95319	0.787710931892502	19.769885486364	15.0025519683564	2.59660264272355e-34	1.61626298176536e-33	67.1059599266809	CELF2	ccRCC	QN no imputation
P63218	0.787697604390999	24.1613072596366	14.7545749786151	1.47002027875638e-33	8.77984714435319e-33	65.3760107861152	GNG5	ccRCC	QN no imputation
P09601	0.787270583228487	21.55423765756	14.6675242488998	2.7029313276958e-33	1.57992183395845e-32	64.7682930259061	HMOX1	ccRCC	QN no imputation
A0A075B6R9	0.78724454028416	23.1941688636105	6.81941049563828	1.12312703525832e-10	2.4512023941292e-10	13.0195619820886	IGKV2D-24	ccRCC	QN no imputation
Q92604	0.786941537145122	18.7827364837597	15.2661933100447	4.12133820443944e-35	2.67287870567837e-34	68.9428071974637	LPGAT1	ccRCC	QN no imputation
O14966	-0.786917944795125	21.0956305003235	-13.1217545393999	1.36639652248206e-28	6.40903444677159e-28	53.9657039955332	RAB29	ccRCC	QN no imputation
Q9UQF2	0.786705278214168	16.1210480021674	6.43620401014334	1.02676753130487e-09	2.13963809695335e-09	10.8781207536228	MAPK8IP1	ccRCC	QN no imputation
Q8IYM9	0.786409734383348	18.8171572391774	18.3555350442151	2.48279618073481e-44	2.91493035074765e-43	90.1379804392478	TRIM22	ccRCC	QN no imputation
P14222	0.786186724657188	16.758360704117	10.7991951461824	1.98411659595831e-21	6.8681509882469e-21	37.5738414346733	PRF1	ccRCC	QN no imputation
Q9H7M9	0.786145640053665	19.3376928486253	20.1694643965004	1.45049143444402e-49	2.72272286481155e-48	102.17156425795	VSIR	ccRCC	QN no imputation
P04433	0.786079081019551	24.6069840355083	9.35332352864328	2.07959573431187e-17	6.13014206623217e-17	28.34448626133	IGKV3-11	ccRCC	QN no imputation
P08590	-0.785860985663881	20.2602870774413	-15.9446845345166	3.66895031409944e-37	2.68440666764621e-36	73.6553070031289	MYL3	ccRCC	QN no imputation
P38117	-0.785328027993565	25.0063154969465	-15.4644083306694	1.0349657366091e-35	6.9714826864849e-35	70.3218992588854	ETFB	ccRCC	QN no imputation
O15143	0.785214577615978	23.4862749684723	15.3614125408165	2.12154988707716e-35	1.40538028431244e-34	69.6055212049859	ARPC1B	ccRCC	QN no imputation
Q9NQH7	-0.784619565312067	19.4626820314665	-14.26563140042	4.50910611032298e-32	2.47433328433742e-31	61.9604450734289	XPNPEP3	ccRCC	QN no imputation
Q9UM54	-0.784486732989482	20.6520967455818	-23.4430992834438	1.38597052475802e-58	7.264606160371e-57	122.90841229804	MYO6	ccRCC	QN no imputation
O60610	0.784464765373226	20.609929800146	21.8792158400075	2.39513751839957e-54	7.48343943859567e-53	113.166940993649	DIAPH1	ccRCC	QN no imputation
Q7L591	0.78421115795279	16.9455020140313	15.972107675766	3.51831747133651e-36	2.42789217158704e-35	71.4770835178693	DOK3	ccRCC	QN no imputation
Q9Y3U8	0.784211054860023	22.7849707134052	20.8721290828458	1.50558664792991e-51	3.40603469975086e-50	106.732979633399	RPL36	ccRCC	QN no imputation
P46777	0.784197723348996	23.6728098250556	22.1237808414492	5.10398946519582e-55	1.71780585790029e-53	114.710558672805	RPL5	ccRCC	QN no imputation
Q96I51	-0.784095939744788	19.5398666885014	-13.7127153235526	2.17387716198641e-30	1.11566772272732e-29	58.0946968259716	RCC1L	ccRCC	QN no imputation
Q13541	0.784058507116452	20.2248809103087	15.8318758567461	8.02975397611411e-37	5.75215833748219e-36	72.8734781084688	EIF4EBP1	ccRCC	QN no imputation
P07766	0.783246038163377	17.2051972433281	8.10941615193569	5.48978967642778e-13	1.3371778206271e-12	18.6101974174155	CD3E	ccRCC	QN no imputation
P14550	-0.782737698575772	24.9534863793167	-15.1793574425702	7.55418147346195e-35	4.82421495961698e-34	68.3381041438306	AKR1A1	ccRCC	QN no imputation
P62917	0.782085337590562	23.5693085101354	15.1064874983066	1.25638274802634e-34	7.94411556959044e-34	67.8304221101084	RPL8	ccRCC	QN no imputation
O00762	0.781469001538117	15.4756813640519	8.23732876390148	4.77726330536638e-12	1.10898925138552e-11	16.8221917446366	UBE2C	ccRCC	QN no imputation
P55209	0.781243539110001	22.7296721787355	21.6254426426135	1.20065732315777e-53	3.39725812499391e-52	111.557370321176	NAP1L1	ccRCC	QN no imputation
O95183	0.780156101472603	20.0412622793423	15.0238191158236	2.2380909143877e-34	1.39855166454768e-33	67.2542303629013	VAMP5	ccRCC	QN no imputation
Q5T2R2	-0.779675533143394	17.5264847366335	-12.8058782517605	2.36946096026248e-27	1.04881723723294e-26	51.1558937099966	PDSS1	ccRCC	QN no imputation
Q99766	-0.779248978502412	20.648658587887	-15.7149352890563	1.80993807419056e-36	1.26629657240233e-35	72.0622525655492	DMAC2L	ccRCC	QN no imputation
P63279	0.77922787214959	24.3497845584294	17.0876709876928	1.3780549604719e-40	1.24936703032575e-39	81.5291292955944	UBE2I	ccRCC	QN no imputation
Q68BL7	0.77846045521488	15.9934140206136	9.61716284908631	1.03763132396269e-17	3.09386374244641e-17	29.1423677846027	OLFML2A	ccRCC	QN no imputation
Q5T0W9	-0.778133136308703	14.9873289960429	-10.0530300410431	7.75524007885615e-18	2.3260870180234e-17	29.6499235457479	FAM83B	ccRCC	QN no imputation
O94911	-0.778129290215814	15.0242057604197	-10.3780307368136	1.31941600074758e-19	4.25263383036653e-19	33.5130336463724	ABCA8	ccRCC	QN no imputation
Q14005	0.77812042845683	19.4371500945888	14.9123784201138	4.87626124283615e-34	2.99252065523252e-33	66.4771139375457	IL16	ccRCC	QN no imputation
P12277	-0.777987667909674	23.6820244625882	-7.58990539965545	1.29716487441284e-12	3.10129747641275e-12	17.4149796979214	CKB	ccRCC	QN no imputation
Q9GZX9	-0.777550597690379	18.0091951481503	-10.8212964637587	2.77355317577399e-21	9.55600648779601e-21	37.2736636710106	TWSG1	ccRCC	QN no imputation
Q96DX5	-0.777308553033045	20.2754541666629	-13.7022367145	2.33957487790301e-30	1.19942288769886e-29	58.021437242844	ASB9	ccRCC	QN no imputation
P13501	0.777304128326524	19.0727967106482	8.29557278615399	2.68359501938196e-14	6.9401573000571e-14	21.3132193000817	CCL5	ccRCC	QN no imputation
Q8IVS2	-0.77725425479165	20.3280880632105	-17.0771345603656	1.48130490512752e-40	1.33917781809455e-39	81.4569917784087	MCAT	ccRCC	QN no imputation
P23352	0.776927824129563	12.239202168783	3.59496613457104	0.000725013266085338	0.00107986447954822	-1.38126610001736	ANOS1	ccRCC	QN no imputation
Q92626	0.776533531161661	18.9101923754315	9.6968622435805	2.1799618817018e-18	6.71705569202816e-18	30.5831775274388	PXDN	ccRCC	QN no imputation
Q8WU39	0.776509933721041	21.713825525532	6.26282282450137	2.37153703090979e-09	4.85441382852896e-09	10.0253376298045	MZB1	ccRCC	QN no imputation
P13569	0.776339409748616	15.3081261559186	5.10580255380898	1.18869698495636e-06	2.12129887994444e-06	4.22095732371272	CFTR	ccRCC	QN no imputation
Q96BY6	0.775747652936758	17.2012997427661	16.6416743850466	2.95702384933615e-39	2.4388454654198e-38	78.4679349046093	DOCK10	ccRCC	QN no imputation
P50552	0.775586598318917	23.0681213943164	17.0961114756453	1.30056870034502e-40	1.18471557205218e-39	81.5869104410601	VASP	ccRCC	QN no imputation
Q9BTV4	0.775221177408248	20.5255995370498	14.4694000797817	1.08189711730907e-32	6.15513472670736e-32	63.3844693693218	TMEM43	ccRCC	QN no imputation
P10809	-0.775057551083819	24.7030671557224	-12.6131281984227	4.78900208929523e-27	2.09180819856648e-26	50.4204494076501	HSPD1	ccRCC	QN no imputation
Q9NVH6	-0.774946149092688	19.4796268233925	-13.6980367259545	2.40948203590497e-30	1.2339429625414e-29	57.9920739078574	TMLHE	ccRCC	QN no imputation
P52907	0.7749113147025	24.330477853263	23.5102847825309	9.17672718615735e-59	4.973060292069e-57	123.320004564042	CAPZA1	ccRCC	QN no imputation
Q14168	-0.774815813038376	16.23392957512	-12.589126633395	1.11551046724627e-25	4.59423632538697e-25	47.4390218418984	MPP2	ccRCC	QN no imputation
P20061	0.774659467421511	17.3477155262433	2.50311451714176	0.0190357244675218	0.0252545877029695	-3.95223850821452	TCN1	ccRCC	QN no imputation
Q9Y5S1	0.774313775285174	15.6499129812312	16.7503807072187	3.73808985060031e-37	2.73082694950176e-36	73.7970622619135	TRPV2	ccRCC	QN no imputation
O60565	-0.774217468397712	17.8316439624707	-3.42368311963947	0.000945837352427896	0.00140137038685332	-1.95376100222702	GREM1	ccRCC	QN no imputation
O43157	-0.774031519516114	16.9860585566908	-21.5607068033532	1.81366455335175e-53	5.027939420737e-52	111.145508395871	PLXNB1	ccRCC	QN no imputation
P36021	-0.774026447599677	17.430315883686	-10.2700648879801	8.2926850934739e-19	2.59521812125943e-18	31.7793576583958	SLC16A2	ccRCC	QN no imputation
P79483	0.773642184638316	21.3021713645677	9.58365724469564	4.59791906885174e-18	1.39478936459285e-17	29.8422537168027	HLA-DRB3	ccRCC	QN no imputation
O75052	-0.773594399580926	17.578828595687	-16.7115096719062	1.82769873695119e-39	1.54053482292055e-38	78.9482752540065	NOS1AP	ccRCC	QN no imputation
O00192	-0.773530632398586	17.8204014833867	-20.8423548796465	1.82494811532266e-51	4.09950874055619e-50	106.540887132381	ARVCF	ccRCC	QN no imputation
P24588	-0.772850700346567	15.1518135855441	-9.7311917788696	7.74283278890491e-17	2.22496261567333e-16	27.4005284295874	AKAP5	ccRCC	QN no imputation
P11831	0.772328201735043	18.4457074838588	7.5413926168339	1.97110904645179e-12	4.67876218103578e-12	17.0300742775666	SRF	ccRCC	QN no imputation
P56381	-0.771723423259612	25.363238682726	-10.5555087373291	6.96331653149838e-21	2.35266404262531e-20	36.2931937563843	ATP5F1E	ccRCC	QN no imputation
Q9UK22	-0.771662515729517	20.0178694210423	-10.4179088208302	1.7650396665213e-20	5.87652220800842e-20	35.368439253129	FBXO2	ccRCC	QN no imputation
P31431	-0.771599313256843	20.6935374853183	-14.5819425566881	4.92009434544051e-33	2.8395634754191e-32	64.1706442016559	SDC4	ccRCC	QN no imputation
Q96GW9	-0.770719005647749	18.7419484141031	-17.3175539728904	2.85545642086223e-41	2.71991439810432e-40	83.1007264635165	MARS2	ccRCC	QN no imputation
Q99797	-0.770424045518396	19.6181545945962	-20.4727439338791	2.00528023777506e-50	4.0751372967666e-49	104.147483948845	MIPEP	ccRCC	QN no imputation
Q9UGC7	-0.770385413191345	17.7851727609979	-14.4094056433457	3.83497354376821e-31	2.0289611821194e-30	59.9438744220646	MTRF1L	ccRCC	QN no imputation
Q14894	-0.770039982102809	23.4560764539983	-9.76629173523065	1.37736584606447e-18	4.27562886584155e-18	31.0390875849606	CRYM	ccRCC	QN no imputation
O75208	-0.769801253226412	22.3431987581023	-16.4239486943493	1.32834184799948e-38	1.05563007506305e-37	76.9680968443408	COQ9	ccRCC	QN no imputation
Q8IUF8	-0.76972314754185	18.1772883724163	-17.8928788688119	5.6721383032613e-43	6.00520426102455e-42	87.0137188815587	RIOX2	ccRCC	QN no imputation
Q8TD20	-0.769626670786337	21.2752539286323	-12.9972125035591	6.95339142806856e-28	3.1505399422784e-27	52.3780995048684	SLC2A12	ccRCC	QN no imputation
A0M8Q6	0.769268135507669	22.0694552271491	4.90829592098248	1.9384960725222e-06	3.42179873530234e-06	3.49238186568292	IGLC7	ccRCC	QN no imputation
P00450	0.769138744024442	23.5881572440955	8.19664173736459	3.26275332778461e-14	8.40169930741209e-14	21.0540036727795	CP	ccRCC	QN no imputation
P01814	0.768994935312243	23.1705441105224	8.07325644663102	6.9759715198459e-14	1.76413179062383e-13	20.3024912291916	IGHV2-70	ccRCC	QN no imputation
Q5SW79	0.768846147031319	16.8336705868394	23.0482421995436	1.58172646223747e-57	7.29419241624126e-56	120.477887345798	CEP170	ccRCC	QN no imputation
Q96EY7	-0.768478926335941	19.4101436995455	-21.7852483132686	4.34669388364425e-54	1.2988625461656e-52	112.571874361123	PTCD3	ccRCC	QN no imputation
Q9Y5Y6	-0.768414165758553	18.8577266992242	-11.2233005098284	7.32288183969578e-23	2.68813940322855e-22	40.8243724249017	ST14	ccRCC	QN no imputation
P15529	-0.768367591109623	20.9108896580031	-15.5021669661068	7.9561433313085e-36	5.39330931688418e-35	70.5844009545808	CD46	ccRCC	QN no imputation
P00367	-0.767272999220879	24.29124279861	-12.9331663264105	5.11431440830399e-28	2.32605518276206e-27	52.6499440603321	GLUD1	ccRCC	QN no imputation
Q15080	0.767014738243272	18.3888702865909	13.9847248383007	3.22924279031504e-31	1.71132026766309e-30	59.9965697980972	NCF4	ccRCC	QN no imputation
P13612	0.766582293454341	17.4781773714729	16.8716351475837	6.07320999336914e-40	5.26235142334208e-39	80.0482559541771	ITGA4	ccRCC	QN no imputation
Q13576	-0.766550195126975	19.968087253867	-18.1333009305528	1.11301542752665e-43	1.23137762178035e-42	88.6398532023521	IQGAP2	ccRCC	QN no imputation
Q99489	-0.766089810436043	19.4288847670279	-12.434616821842	1.66418751988769e-26	7.1167573298095e-26	49.1791925542321	DDO	ccRCC	QN no imputation
P0CW19	0.766034927608654	20.7237809322969	11.9599074797076	4.52452681273767e-25	1.81815086668537e-24	45.8888655348728	LIMS3	ccRCC	QN no imputation
Q9BZQ8	0.765783417646411	19.833905938492	14.6807538965001	2.46393537041382e-33	1.44727912265826e-32	64.8606645564655	NIBAN1	ccRCC	QN no imputation
Q99674	0.765355527170875	18.5484895045562	8.05174819330856	7.95964086428137e-14	2.00759598133544e-13	20.1720667272107	CGREF1	ccRCC	QN no imputation
O43715	-0.765319771089782	21.7349496775009	-13.1736045224339	9.50390965141576e-29	4.4818830568525e-28	54.327662966403	TRIAP1	ccRCC	QN no imputation
Q9NRA2	-0.76527328762106	20.258232869892	-13.1270854677694	1.31633650600698e-28	6.17725037456897e-28	54.0029148391324	SLC17A5	ccRCC	QN no imputation
P0DTE1	0.765085650525723	20.7371070031853	6.42298629916523	1.08070323876182e-09	2.24910077374775e-09	10.82243819895	IGHV3-38-3	ccRCC	QN no imputation
O76031	-0.764935351319469	19.1149954855674	-20.470174216588	2.03909135136271e-50	4.13508757764717e-49	104.130787118311	CLPX	ccRCC	QN no imputation
Q6PML9	-0.7646663805752	19.5723987812062	-12.9178497349799	5.69272405731473e-28	2.5842219194398e-27	52.5431395213186	SLC30A9	ccRCC	QN no imputation
P61981	0.764644431642004	24.9465462234343	24.2759591409077	8.69806915457497e-61	6.08991819931993e-59	127.970235637475	YWHAG	ccRCC	QN no imputation
Q9H2K0	-0.764630706811243	20.347220133299	-20.5225158208232	1.4507559842983e-50	3.03173233145735e-49	104.470724853036	MTIF3	ccRCC	QN no imputation
O43933	-0.763868451477954	17.8925449537391	-19.2083557799591	8.22296217012144e-47	1.17547918235179e-45	95.8401845033579	PEX1	ccRCC	QN no imputation
P02144	-0.763143589125434	19.1478621367565	-6.62496508327403	3.64851771142755e-10	7.8012888738326e-10	11.8865797931542	MB	ccRCC	QN no imputation
O43772	-0.762806783096806	21.5962555747661	-12.6345322853764	4.12415367191027e-27	1.80469352285417e-26	50.5694013650678	SLC25A20	ccRCC	QN no imputation
Q5TC12	-0.762624209664406	21.0535135408388	-16.5432937154469	5.82752027984806e-39	4.73307150925509e-38	77.7906451082455	ATPAF1	ccRCC	QN no imputation
Q4U2R6	-0.762521009809337	19.3386020143027	-17.2638624724295	4.12249558698368e-41	3.88437894600663e-40	82.73406149135	MRPL51	ccRCC	QN no imputation
P15927	0.761603767496638	24.4130983532827	23.4229063664571	1.56899446616236e-58	8.15352525195919e-57	122.784594525547	RPA2	ccRCC	QN no imputation
O75915	0.761100544928986	24.6626311856298	14.6004225037435	4.32308394556334e-33	2.50253598104065e-32	64.299711239712	ARL6IP5	ccRCC	QN no imputation
O95994	-0.761074421715705	19.6369596750314	-7.71675464752019	8.4555536213251e-13	2.04296398830606e-12	17.893937945562	AGR2	ccRCC	QN no imputation
Q9NYL4	0.761023475525725	20.0908707004893	10.8267087184335	1.10361220600229e-21	3.85781642856194e-21	38.1252126215657	FKBP11	ccRCC	QN no imputation
O75084	-0.760491555943492	12.704933958202	-2.97493209966226	0.00648063646459479	0.0089364958263935	-2.98957647280626	FZD7	ccRCC	QN no imputation
Q14790	0.760357204750679	20.0275983408925	23.523556267338	8.4595096251601e-59	4.69038244650495e-57	123.40124076268	CASP8	ccRCC	QN no imputation
Q92552	-0.760098468906293	19.9239369316503	-20.1263999289554	1.92271709438402e-49	3.53308474508267e-48	101.890121891837	MRPS27	ccRCC	QN no imputation
Q8WWI1	-0.759551653654906	18.945960769155	-21.4490231003297	3.69941662653875e-53	9.82958567361765e-52	110.433745064766	LMO7	ccRCC	QN no imputation
Q9Y279	0.759419863715088	18.6038472445219	9.42061348932871	1.33992812765279e-17	3.98282943924561e-17	28.7806524409961	VSIG4	ccRCC	QN no imputation
P17858	0.758911708837761	23.2465692389998	16.4709955385276	9.59839022703788e-39	7.67871218163031e-38	77.2924726046648	PFKL	ccRCC	QN no imputation
Q9ULC0	-0.758754495563	18.6445071713989	-6.43101244205013	1.13553942168486e-09	2.36117366850232e-09	10.8047079240662	EMCN	ccRCC	QN no imputation
P06748	0.75853286128692	25.3915191868938	19.3828281219316	2.58130624812118e-47	3.85068266438233e-46	96.9972109806955	NPM1	ccRCC	QN no imputation
Q9UHD8	0.758249481126366	22.4800687373493	19.5371212967585	9.29103984391083e-48	1.44440282305985e-46	98.0176233634339	SEPTIN9	ccRCC	QN no imputation
Q9BYD6	-0.758180302223543	20.7338123973771	-19.3599468673118	3.00433040707629e-47	4.46783523483346e-46	96.8456624219415	MRPL1	ccRCC	QN no imputation
Q969L2	-0.758134934051565	21.6079210389477	-9.23330813578877	1.01203270037409e-16	2.89687187764496e-16	26.870367131453	MAL2	ccRCC	QN no imputation
P07305	0.757181327275084	23.838395708459	7.43430967756012	3.25972543523377e-12	7.63734400946808e-12	16.5058105264765	H1-0	ccRCC	QN no imputation
P02452	0.757095243388452	21.0837704763423	7.26761359270838	8.65094147830502e-12	1.98279165256635e-11	15.5434800473412	COL1A1	ccRCC	QN no imputation
Q8IXM3	-0.757081884493328	21.2441878993964	-19.0348915051331	2.6105836057841e-46	3.55692016288083e-45	94.6865625998061	MRPL41	ccRCC	QN no imputation
Q9H4D0	-0.756778425193877	12.5848704096741	-3.46956821738715	0.00179221478051373	0.00259642413150396	-1.82053197257438	CLSTN2	ccRCC	QN no imputation
P08294	-0.756320937496902	24.1270924654728	-8.46178680474253	6.26244976149238e-15	1.65571714752577e-14	22.6873834062324	SOD3	ccRCC	QN no imputation
Q92619	0.75629339369215	18.7987467441535	15.3607889415598	2.13079324647752e-35	1.41052924915199e-34	69.6011823337234	ARHGAP45	ccRCC	QN no imputation
Q8IWA5	-0.755948838872577	20.0574765531482	-13.4096034020613	1.81932893017159e-29	8.9035730092887e-29	55.9760444335812	SLC44A2	ccRCC	QN no imputation
A0A0J9YXX1	0.755626911211507	21.1151917406775	4.18640781625981	4.44291364564341e-05	7.19364291487681e-05	0.531675041710482	IGHV5-10-1	ccRCC	QN no imputation
Q13885	-0.755529794319543	21.4225932330339	-18.0810643244264	1.58474171906089e-43	1.73327737391472e-42	88.2870136590859	TUBB2A	ccRCC	QN no imputation
P35219	-0.755458845427896	18.8804594296417	-7.14783667929704	2.23800340488293e-11	5.03091836410525e-11	14.6617236728358	CA8	ccRCC	QN no imputation
P17302	0.754785647830417	17.9700104883059	9.86911030759351	1.30996483810838e-18	4.07431346534877e-18	31.1525005341038	GJA1	ccRCC	QN no imputation
Q99519	-0.754292256595907	19.6858105079977	-19.3788865364375	2.64966676314034e-47	3.94652229690095e-46	96.971108936783	NEU1	ccRCC	QN no imputation
Q9BZF1	-0.754193833177794	18.9887061366053	-16.9833090478854	2.81991417243202e-40	2.50682268229546e-39	80.814219362423	OSBPL8	ccRCC	QN no imputation
Q9Y3C1	0.754013912620671	19.8886952211332	20.6216082197333	7.62230304788387e-51	1.63564051085687e-49	105.113402717087	NOP16	ccRCC	QN no imputation
Q01433	0.753649374422629	20.4065851445771	17.2599606872061	4.23403282446185e-41	3.97775150364721e-40	82.70740623797	AMPD2	ccRCC	QN no imputation
P34949	0.753052448389116	22.6353124212905	13.542659567469	7.16032980184472e-30	3.58652132946708e-29	56.9059101855276	MPI	ccRCC	QN no imputation
P01701	0.752731958626566	23.740979943383	6.44127131728106	9.07266063484083e-10	1.89886451689708e-09	10.967470180304	IGLV1-51	ccRCC	QN no imputation
Q9BPW8	-0.752392853653618	24.3312029832371	-13.291627085588	4.15811041036627e-29	1.99822620522211e-28	55.1518472890359	NIPSNAP1	ccRCC	QN no imputation
Q5VTQ0	-0.75204166455298	18.7266608558258	-15.1032871708569	1.28477544421046e-34	8.11829121269218e-34	67.8081208380229	TTC39B	ccRCC	QN no imputation
O14958	-0.75175869282017	13.2114721907748	-2.32678516659206	0.0278468537155735	0.0362424722984777	-4.38240812371801	CASQ2	ccRCC	QN no imputation
O75865	-0.751187958593508	18.7525181530918	-14.1602097551876	9.43891730973037e-32	5.11225831930738e-31	61.2234940764594	TRAPPC6A	ccRCC	QN no imputation
Q92551	-0.750884425067312	18.1672047815479	-21.7574937047248	5.18439443431459e-54	1.5254205955198e-52	112.395904269258	IP6K1	ccRCC	QN no imputation
P49448	-0.749312560956241	19.0566746832498	-14.4385030511864	1.34325346810829e-32	7.58357108069142e-32	63.1685915071856	GLUD2	ccRCC	QN no imputation
P82664	-0.749222892873934	20.3358149208879	-18.3198401666366	3.15827384045545e-44	3.67201971850286e-43	89.8976827569522	MRPS10	ccRCC	QN no imputation
Q16850	-0.74909866212937	18.2974221416615	-13.6982691513274	2.40555937729352e-30	1.23259217665595e-29	57.9936988572241	CYP51A1	ccRCC	QN no imputation
Q01518	0.748990608154219	24.1314545605724	25.1160896292412	5.70578228188778e-63	5.26248688921803e-61	132.987064900594	CAP1	ccRCC	QN no imputation
O14879	0.748312758960129	19.8114252839166	17.4782420291515	9.52843522598625e-42	9.38364996793225e-41	84.1965989594766	IFIT3	ccRCC	QN no imputation
Q7L3T8	-0.747783950430087	19.5943909562345	-19.3032954649485	4.37558994352418e-47	6.38822811846027e-46	96.4701976124839	PARS2	ccRCC	QN no imputation
P28482	0.747735584461715	22.9023381199687	22.7034358893267	1.34720408915404e-56	5.36198407600232e-55	118.339340308691	MAPK1	ccRCC	QN no imputation
P82675	-0.747652612474319	20.8338366033349	-18.3662314638602	2.31011994405405e-44	2.71552334600079e-43	90.209963912458	MRPS5	ccRCC	QN no imputation
P15941	-0.747074302438975	20.5060615039554	-9.04941478746273	1.49236684288698e-16	4.23765031289874e-16	26.3897228301961	MUC1	ccRCC	QN no imputation
Q9NSI8	0.746522478799026	16.4574204229996	11.3402287014794	5.19104347353981e-23	1.91878570320593e-22	41.1995087848701	SAMSN1	ccRCC	QN no imputation
Q9NYK5	-0.746251568343666	20.125937097286	-20.6339860114056	7.03408913542199e-51	1.51620186487568e-49	105.193598833706	MRPL39	ccRCC	QN no imputation
P98082	-0.746204033344625	22.8105806220402	-15.8856481477297	5.52735507370008e-37	3.98934461000235e-36	73.2462428899924	DAB2	ccRCC	QN no imputation
P06493	0.746192609403344	16.902542459899	9.22519711227302	1.10465368194296e-16	3.15540146432306e-16	26.7870261470481	CDK1	ccRCC	QN no imputation
Q460N5	0.745522227349333	19.173961566868	19.9968084765286	4.49581965571353e-49	8.01559519286324e-48	101.041899926313	PARP14	ccRCC	QN no imputation
P01700	0.74547605922189	25.0439463405008	9.00982351222515	1.92569696413278e-16	5.4327309646946e-16	26.1369707168707	IGLV1-47	ccRCC	QN no imputation
Q15165	0.74546564479996	20.9430695177429	12.2368450253634	6.60078643025651e-26	2.74803573954082e-25	47.8063596476089	PON2	ccRCC	QN no imputation
A0A087WSY6	0.745453837308382	23.4633585147335	8.07789630265843	6.78010916716139e-14	1.71641085065748e-13	20.3306496887396	IGKV3D-15	ccRCC	QN no imputation
Q9Y5L4	-0.745233832684317	23.3035116741324	-14.6922032125483	2.27423794577132e-33	1.3407799862224e-32	64.9406019015046	TIMM13	ccRCC	QN no imputation
Q99650	0.745017967108051	14.3895118426792	7.56925069015595	1.2532951231329e-11	2.85481045383301e-11	15.5660566184572	OSMR	ccRCC	QN no imputation
Q8IV04	0.744491622049258	15.9234030893987	10.5890705563567	5.83802494011666e-20	1.9014714847402e-19	34.3697480814944	TBC1D10C	ccRCC	QN no imputation
Q9NPP4	0.744439178040043	11.9678861693106	5.32754327503453	2.31101684771611e-06	4.05919677775002e-06	4.2339949473351	NLRC4	ccRCC	QN no imputation
P25705	-0.744294002334016	24.9037871343891	-16.9624816139467	3.25343460182279e-40	2.86828535851877e-39	80.6714404078929	ATP5F1A	ccRCC	QN no imputation
A0A075B6R2	0.744205666340726	22.0302917064585	4.73825709618971	4.26108855559628e-06	7.36970094217085e-06	2.75662406010301	IGHV4-4	ccRCC	QN no imputation
Q9C040	-0.743839025453394	19.3323677732701	-14.8359433274391	8.32088471729478e-34	5.04194101126289e-33	65.943867919767	TRIM2	ccRCC	QN no imputation
P25815	0.743174216599847	20.8373302465925	6.62559617617975	3.63593530225029e-10	7.77611848811255e-10	11.8946375304983	S100P	ccRCC	QN no imputation
Q96AM1	-0.743026261248577	15.284680993689	-9.22093145405431	2.00694365406073e-14	5.219794883338e-14	22.1476714859008	MRGPRF	ccRCC	QN no imputation
E9PRG8	0.743022284426967	19.7052579264537	15.8113365150552	9.26128674468106e-37	6.58031573740598e-36	72.7310501452866	C11orf98	ccRCC	QN no imputation
O60879	0.742961962226325	18.9063549253743	18.4591063179575	1.23599547150188e-44	1.49692784881894e-43	90.8344994202491	DIAPH2	ccRCC	QN no imputation
Q9H299	0.742920648238641	27.3176353588853	15.6065856672663	3.84584734345076e-36	2.64629610605306e-35	71.3099649166428	SH3BGRL3	ccRCC	QN no imputation
Q9H4G0	-0.742888529703208	20.9939996858696	-19.1964368282493	8.9013535683123e-47	1.26304413353922e-45	95.7610217856326	EPB41L1	ccRCC	QN no imputation
A0A075B6I0	0.742390406784761	22.6319690404665	4.63044747108758	6.6607778930369e-06	1.1384565493587e-05	2.30167531771352	IGLV8-61	ccRCC	QN no imputation
O43760	0.742380248855916	21.8420801928765	18.1806615337903	8.08106260579777e-44	9.10852555990742e-43	88.9595280035266	SYNGR2	ccRCC	QN no imputation
Q9BQA9	0.742194583889674	20.7596366148095	15.9591255680248	3.31910368730625e-37	2.43587165789147e-36	73.7553379195074	CYBC1	ccRCC	QN no imputation
Q9NX00	-0.741838549036537	19.8472705234338	-10.3644814497314	3.60463274685714e-20	1.18409716807718e-19	34.6902109451296	TMEM160	ccRCC	QN no imputation
P20231	0.741532442730154	22.9556155045371	6.5365805265819	5.39447810697731e-10	1.14376290897715e-09	11.4776921222935	TPSB2	ccRCC	QN no imputation
P49662	0.741321922370354	19.3158489172754	21.958982960292	1.4453978447777e-54	4.59081328712175e-53	113.671222484238	CASP4	ccRCC	QN no imputation
Q9P0S2	-0.74124587526213	18.2430013413625	-5.91843765952791	1.88677101840452e-08	3.69722320909829e-08	8.1116878740429	COX16	ccRCC	QN no imputation
P85298	-0.741103513112421	17.8277607939255	-15.8173897412195	8.87987958815231e-37	6.33277360665851e-36	72.7730280937815	ARHGAP8	ccRCC	QN no imputation
Q9NP98	-0.741084592684071	17.3050238073898	-6.7541293194175	5.79305321044473e-10	1.22475129809535e-09	11.7313239121769	MYOZ1	ccRCC	QN no imputation
Q9Y3D3	-0.740886135312554	20.9213481988268	-17.8233008948573	9.0964229570143e-43	9.52542456372065e-42	86.5420947093897	MRPS16	ccRCC	QN no imputation
Q13405	-0.740844473997619	19.9033536178943	-19.1742369790281	1.03180580761998e-46	1.4575966578337e-45	95.6135347809887	MRPL49	ccRCC	QN no imputation
O75022	0.740765201754916	13.5304804950869	5.65945698245069	6.08178130614507e-07	1.10172703094511e-06	5.51404184102293	LILRB3	ccRCC	QN no imputation
Q03167	-0.740496602577291	17.4832209628489	-15.7233979825689	5.77319024941978e-36	3.93858043189435e-35	70.9414331766156	TGFBR3	ccRCC	QN no imputation
P02746	0.740403758197292	22.4860992775246	9.88515611834778	6.26062640401927e-19	1.96956144530511e-18	31.822166535326	C1QB	ccRCC	QN no imputation
Q8TCT9	0.740318431195842	20.7693485185586	11.9227473383904	5.85534002532497e-25	2.34115971333544e-24	45.6320553981814	HM13	ccRCC	QN no imputation
Q9BPX1	-0.74004012589954	20.6979569106039	-8.55724255508515	3.437325027893e-15	9.21229999093311e-15	23.2813300613786	HSD17B14	ccRCC	QN no imputation
Q8TDB6	0.739999570167388	18.8961789293486	16.1695487162158	7.71815967117737e-38	5.88494336772125e-37	75.211464430393	DTX3L	ccRCC	QN no imputation
Q9Y223	0.739851125722637	18.6299961811214	19.5210581619596	1.03326376916072e-47	1.59414254118236e-46	97.9115136903327	GNE	ccRCC	QN no imputation
Q7Z7D3	-0.739522707098839	12.4185266058679	-3.56556701053497	0.00227566556181805	0.00326867086986504	-1.74557175328735	VTCN1	ccRCC	QN no imputation
P35869	0.739477468983345	17.2222282363552	15.1919209269274	6.91999794222568e-35	4.43101603884037e-34	68.4256122126626	AHR	ccRCC	QN no imputation
P25325	-0.739383320248066	22.8119058914888	-15.5048626218555	7.80816868805041e-36	5.29674356830124e-35	70.6031387804863	MPST	ccRCC	QN no imputation
Q93100	0.738976649202112	19.1189830279208	19.0841801075138	1.87947667337386e-46	2.59768591512998e-45	95.0146857025194	PHKB	ccRCC	QN no imputation
Q07812	0.738883510214048	21.564925398469	22.8012306300037	7.32692308636387e-57	3.08244939668431e-55	118.947402082351	BAX	ccRCC	QN no imputation
Q9Y2T7	0.7388349002885	14.995000209656	4.85517010865356	6.4479885187168e-06	1.10306948228164e-05	2.90440758259337	YBX2	ccRCC	QN no imputation
Q9Y2R9	-0.738756926132471	20.6570214887718	-20.8365150275681	1.89514405411938e-51	4.2373477312618e-50	106.503198026695	MRPS7	ccRCC	QN no imputation
Q9BVL4	-0.738200162211061	19.6711907287322	-18.2345431468018	5.61576794817886e-44	6.40504710569936e-43	89.3229516577266	SELENOO	ccRCC	QN no imputation
Q96RW7	0.738066595324291	15.9776864181942	11.545984144087	7.94125421289735e-24	3.03113849622409e-23	43.0357154733192	HMCN1	ccRCC	QN no imputation
Q99757	-0.737603882549593	22.7604036235567	-18.1943271033962	7.36833485613394e-44	8.31494916941609e-43	89.0517272226114	TXN2	ccRCC	QN no imputation
Q96BX8	0.736907933974468	20.1846844388115	18.9992321769347	3.3116878324778e-46	4.4552187502282e-45	94.4490097485881	MOB3A	ccRCC	QN no imputation
O15194	-0.736825784363708	16.1155325158793	-12.1697713023122	1.75285815380936e-24	6.88510049604396e-24	44.7025917855112	CTDSPL	ccRCC	QN no imputation
Q9NVG8	-0.736791528644126	20.1810593726785	-24.8873488807739	2.22272434163617e-62	1.92075422387154e-60	131.630007642011	TBC1D13	ccRCC	QN no imputation
Q9Y547	0.736757817771924	20.1001154263188	18.6414155165751	3.63039569518276e-45	4.55199418407752e-44	92.0578910970298	HSPB11	ccRCC	QN no imputation
P54868	-0.736746353455683	21.3120136417414	-4.00623572376295	8.77740223987645e-05	0.000139808771645458	-0.166198409005805	HMGCS2	ccRCC	QN no imputation
Q70HW3	-0.736255294354901	18.2167886793199	-10.2949303820202	4.04176672316848e-20	1.32497014383568e-19	34.5448586990504	SLC25A26	ccRCC	QN no imputation
Q8WW59	-0.736186663817399	21.8658030409833	-15.4310586430614	1.3056825450436e-35	8.75199648641384e-35	70.089992453276	SPRYD4	ccRCC	QN no imputation
Q15125	-0.736018322367546	19.5816150675421	-9.45793910229596	1.42104961267445e-17	4.21611750224973e-17	28.7560470966727	EBP	ccRCC	QN no imputation
P06732	-0.735970939637529	16.5787668059872	-6.07283375299615	6.94908595440628e-09	1.39126763670768e-08	8.99672718131987	CKM	ccRCC	QN no imputation
Q99798	-0.735901066462993	24.1900171446384	-12.7311665829491	2.09973821586639e-27	9.31146045612134e-27	51.2421801148472	ACO2	ccRCC	QN no imputation
P13051	-0.73553938838284	19.7486989887221	-13.9289552483468	4.7740319199871e-31	2.5160722075009e-30	59.6066241029446	UNG	ccRCC	QN no imputation
Q15363	0.73548968307021	23.5336466571135	14.8678309706181	6.65790202504467e-34	4.05219519189267e-33	66.1663529483789	TMED2	ccRCC	QN no imputation
Q15560	-0.734911471636977	15.0025290207134	-6.59002679945241	7.46068781087767e-09	1.48996288740243e-08	9.59511270187885	TCEA2	ccRCC	QN no imputation
Q9NX95	0.734621081379114	17.4986338117974	4.72741047206166	5.62484017188959e-06	9.65869440185552e-06	2.6702830926727	SYBU	ccRCC	QN no imputation
P61073	0.734592198718564	14.4906672023681	3.13669525792461	0.00347944118121708	0.00491311641546213	-2.58911809238862	CXCR4	ccRCC	QN no imputation
Q16798	-0.7339586255985	19.7516847818533	-13.7873266901079	1.28848148578847e-30	6.67338791127594e-30	58.6163517363674	ME3	ccRCC	QN no imputation
Q9UBT7	-0.733581953618298	16.5327393013678	-16.7264088993505	6.73623295371888e-39	5.44805619663335e-38	77.6834741028299	CTNNAL1	ccRCC	QN no imputation
Q9NUT2	-0.73326141121095	20.4836861250464	-13.4822075256253	1.09380645396117e-29	5.41092909045668e-29	56.4834035425677	ABCB8	ccRCC	QN no imputation
Q96RP7	0.733147300409325	16.2608928883242	9.6526533855716	1.08600851180444e-17	3.23609619298794e-17	29.1261976680279	GAL3ST4	ccRCC	QN no imputation
O76076	-0.733071155887114	18.72227191901	-8.78505406053545	8.11871356144661e-16	2.22245149775673e-15	24.7108174194227	CCN5	ccRCC	QN no imputation
P08572	-0.733027744094308	20.2136524646384	-14.5747390963405	5.17455808452496e-33	2.97925337015387e-32	64.1203319289869	COL4A2	ccRCC	QN no imputation
P48507	0.731529584457395	21.2634063732146	16.5729769757803	4.74849463310103e-39	3.87638812942171e-38	77.9950700401535	GCLM	ccRCC	QN no imputation
Q01628	0.731403169351292	21.2345104532668	16.513877573262	7.13902802548622e-39	5.75925625066979e-38	77.5879973112565	IFITM3	ccRCC	QN no imputation
P43487	0.731164686753697	24.3722647109321	22.2955627797287	1.73073389356834e-55	6.14859241003982e-54	115.790339955162	RANBP1	ccRCC	QN no imputation
Q9HAW8	0.730646110777128	13.5330975832289	2.97449354672053	0.00420914275705593	0.00591301952631524	-3.14946505338689	UGT1A10	ccRCC	QN no imputation
P22105	-0.730504113459972	18.9039661415667	-8.52219491446541	4.2856948830801e-15	1.14348776963851e-14	23.0629028959463	TNXB	ccRCC	QN no imputation
Q9BRX5	0.73019662943843	14.9695995221944	6.1049618006585	1.6596615044261e-07	3.1032111404396e-07	6.79755884292542	GINS3	ccRCC	QN no imputation
Q7L0Y3	-0.730016079782569	20.4984920897493	-18.6720216597379	2.95649269582764e-45	3.74125038764891e-44	92.2629404763402	TRMT10C	ccRCC	QN no imputation
Q9P015	-0.72962692218406	20.3856181213422	-19.0690390224137	2.0790331572203e-46	2.86936489842548e-45	94.9139165280176	MRPL15	ccRCC	QN no imputation
O00470	-0.729554145320243	18.7678334470347	-15.2862952907654	3.58213125658169e-35	2.3342257481747e-34	69.0827473172054	MEIS1	ccRCC	QN no imputation
P11216	0.729473920244669	22.5112316491447	19.5259819670316	1.00014864087627e-47	1.54732673601373e-46	97.9440423621397	PYGB	ccRCC	QN no imputation
P08962	0.729229976230627	21.9016052560625	13.0300421392834	2.59653396047446e-28	1.20086565809407e-27	53.3256794831723	CD63	ccRCC	QN no imputation
P61968	-0.729159467826975	17.1146548043182	-8.33421100860091	2.07028102561957e-14	5.38015052770061e-14	21.5619254579576	LMO4	ccRCC	QN no imputation
Q9NVV4	-0.729116214702131	19.0801689254002	-18.0049713164074	2.65280587321588e-43	2.86873888792409e-42	87.7725620587243	MTPAP	ccRCC	QN no imputation
Q01196	0.728841242519628	17.7077198152623	13.0328035591041	4.99632176595716e-28	2.27346861380745e-27	52.7075716570469	RUNX1	ccRCC	QN no imputation
Q9Y3L3	0.728753727898955	18.9708910293671	14.6749191031119	2.56661859315342e-33	1.50574957465001e-32	64.8199256387299	SH3BP1	ccRCC	QN no imputation
P21283	-0.728137781261438	22.5017066204397	-15.684195203448	2.24131172200215e-36	1.56013512608452e-35	71.8488824576829	ATP6V1C1	ccRCC	QN no imputation
P49411	-0.727978936175681	24.1320861524792	-16.496276221029	8.06121528204351e-39	6.48102237561586e-38	77.46671206704	TUFM	ccRCC	QN no imputation
P62942	0.727961720131216	26.3385429035367	19.3136123114528	4.08590707281369e-47	5.98351460189754e-46	96.5386001355242	FKBP1A	ccRCC	QN no imputation
Q9BRQ6	-0.727877707281046	20.118753050026	-15.4731734000665	9.73661613383392e-36	6.57701563068556e-35	70.3828409762781	CHCHD6	ccRCC	QN no imputation
Q8WWV3	-0.727838552452056	19.5225414246815	-16.9760349892501	2.9643192332506e-40	2.62546168839702e-39	80.7643572176514	RTN4IP1	ccRCC	QN no imputation
Q9UHX3	0.727799330177186	15.1960084492504	8.68820500541799	2.26932904027996e-14	5.88785614129439e-14	21.7670865223242	ADGRE2	ccRCC	QN no imputation
P62424	0.727313472410405	23.2697111538926	15.2900114531218	3.49047600338812e-35	2.27759495404754e-34	69.1086155182922	RPL7A	ccRCC	QN no imputation
Q9H3S4	0.726888879595837	20.1184640601427	15.8309970488388	8.07892291613929e-37	5.78306183668717e-36	72.8673845927783	TPK1	ccRCC	QN no imputation
P10153	-0.726757263558294	22.9254687394387	-10.7789403107277	1.52784804749596e-21	5.31753210144457e-21	37.8016649474483	RNASE2	ccRCC	QN no imputation
Q9BRJ2	-0.72643891847099	20.2986098712954	-21.6348299891158	1.13099531005259e-53	3.22872232560251e-52	111.617051627511	MRPL45	ccRCC	QN no imputation
Q92599	0.726353211432372	21.2009409903858	15.304555708323	3.15377318882739e-35	2.06380704729143e-34	69.2098523227717	SEPTIN8	ccRCC	QN no imputation
Q8NHV1	0.726140288694246	20.5677372639234	13.8106585388613	1.09406438886262e-30	5.6787151612393e-30	58.7794853550552	GIMAP7	ccRCC	QN no imputation
Q01459	-0.72608674303617	21.5067460604287	-13.4499216372905	1.37153361481774e-29	6.75000022233544e-29	56.2577775217798	CTBS	ccRCC	QN no imputation
P05089	0.725924220423288	18.8913371168757	7.42889062719014	3.3654313002335e-12	7.87923286107877e-12	16.4743339065854	ARG1	ccRCC	QN no imputation
Q13043	0.72556782400622	20.1635056409296	24.3008586129812	7.48455098357323e-61	5.45231637755127e-59	128.120210203131	STK4	ccRCC	QN no imputation
P01893	0.725442227389653	18.7485102195186	8.97379620447675	3.14036232082196e-16	8.76924465249614e-16	25.6807690748741	HLA-H	ccRCC	QN no imputation
O00478	0.72531298220601	18.3966670473983	14.467158333955	1.09901554278484e-32	6.24881866413287e-32	63.3688068676352	BTN3A3	ccRCC	QN no imputation
Q9P291	-0.725116507218232	19.2178284019402	-14.7052032794529	2.07649983831958e-33	1.22873451259478e-32	65.0313622104634	ARMCX1	ccRCC	QN no imputation
P19623	0.724929171536836	21.0812211101863	15.8274910128445	8.27810287656725e-37	5.91680795767758e-36	72.8430738560856	SRM	ccRCC	QN no imputation
O43824	-0.724907312013933	18.8388456835013	-15.1667880592471	8.24687982543164e-35	5.25608447080002e-34	68.2505486509155	GTPBP6	ccRCC	QN no imputation
P62826	0.72442154200056	25.4673550697505	26.3097217525446	5.25650099324063e-66	6.81356182799516e-64	139.961416984427	RAN	ccRCC	QN no imputation
P63173	0.724129149203176	25.2160885569199	13.222577338083	6.74451818399476e-29	3.20264447628107e-28	54.669608576335	RPL38	ccRCC	QN no imputation
Q9BQ48	-0.724106340476659	20.1585354022597	-14.3103071791064	3.2972329642406e-32	1.82393648171833e-31	62.2727124806571	MRPL34	ccRCC	QN no imputation
Q8NBQ5	0.723807244114926	22.0696249666289	10.0255993509203	2.45677408040416e-19	7.84989239814681e-19	32.7514113140726	HSD17B11	ccRCC	QN no imputation
Q8WTS6	0.72352748114762	20.510646638782	18.6824281470378	2.75717947964827e-45	3.49826264137384e-44	92.332637879682	SETD7	ccRCC	QN no imputation
Q14197	-0.723123383879962	21.0565419632082	-20.1584643011329	1.5587317189643e-49	2.90882386153805e-48	102.099694981966	MRPL58	ccRCC	QN no imputation
P17181	0.72310392197174	10.7483561174749	1.76240233046407	0.113412259611566	0.137406895818383	-4.90904559747528	IFNAR1	ccRCC	QN no imputation
P47712	-0.72250754879148	18.3999169583799	-12.8551237973994	8.82768834613855e-28	3.98659070697556e-27	52.1058436438337	PLA2G4A	ccRCC	QN no imputation
P32322	0.722345270694774	18.7691407129457	7.20150650520298	1.26979214136333e-11	2.8917013817562e-11	15.1652963028687	PYCR1	ccRCC	QN no imputation
P35354	-0.722344669667532	12.8030892850952	-2.31142758002431	0.029483925333744	0.0382433822584548	-4.38838858134053	PTGS2	ccRCC	QN no imputation
P04211	0.72231535655358	18.0702235308652	4.37197238782824	3.02973707319165e-05	4.95587278411568e-05	1.23210265797709	IGLV7-43	ccRCC	QN no imputation
Q7Z7L1	0.722290484589077	17.0710066675995	16.2873559270344	3.41497726368265e-38	2.65019918391942e-37	76.0254611449371	SLFN11	ccRCC	QN no imputation
Q5TCQ9	-0.721921140721163	15.3620627929065	-12.1903985667294	9.11946014753494e-26	3.77042507479117e-25	47.4843492588849	MAGI3	ccRCC	QN no imputation
P01817	0.721823776019999	23.4392080193593	5.90347779998534	1.55935886638293e-08	3.06943776859123e-08	8.1823409233445	IGHV2-5	ccRCC	QN no imputation
O75334	-0.721360694592763	11.6539904958539	-3.37789034660787	0.0015469290397452	0.00225435176986265	-1.98339843339665	PPFIA2	ccRCC	QN no imputation
O94804	0.721037668730819	19.2455785557271	19.6673667372523	3.92963931989272e-48	6.3031940395336e-47	98.8769317650683	STK10	ccRCC	QN no imputation
Q5JVS0	-0.720679682022094	19.6642684682445	-16.8432457489293	7.38223457971596e-40	6.35640880508398e-39	79.8533789690849	HABP4	ccRCC	QN no imputation
Q9NVH1	-0.72039157556317	20.5285728252102	-15.5590166565756	5.35533435609326e-36	3.66393488899048e-35	70.9794943633769	DNAJC11	ccRCC	QN no imputation
O75791	0.720002515781527	17.3363074154201	10.2040781722555	1.04305326882565e-19	3.37321879790144e-19	33.6340299377454	GRAP2	ccRCC	QN no imputation
Q8TC12	-0.719999959152307	21.1688426230317	-13.9106297795819	5.42846016129648e-31	2.85313917080306e-30	59.4784901741256	RDH11	ccRCC	QN no imputation
Q8N8R3	-0.719609608090465	17.1893615388787	-12.7224638482569	4.78045838921245e-26	2.00586862945432e-25	48.281217684416	SLC25A29	ccRCC	QN no imputation
O60343	-0.71957563898977	18.8346845816786	-15.2579422299238	4.36552308332529e-35	2.82551264610366e-34	68.885362249477	TBC1D4	ccRCC	QN no imputation
Q9Y2T3	-0.719550163161692	22.7493979442359	-8.49486929838758	5.08858016300437e-15	1.35281765309141e-14	22.8928850219116	GDA	ccRCC	QN no imputation
P30626	0.7190910757616	24.2944708365477	17.0919043572929	1.33862987432097e-40	1.21592213584155e-39	81.5581104515235	SRI	ccRCC	QN no imputation
P27348	0.718789267538863	24.5465243789534	19.3195668355161	3.92754538609537e-47	5.76922133896276e-46	96.5780743756547	YWHAQ	ccRCC	QN no imputation
Q14161	0.718626290131098	20.1366440286064	26.294113756628	5.75298709495913e-66	7.35768696197973e-64	139.871375198524	GIT2	ccRCC	QN no imputation
A1X283	0.718546984423746	19.1042037530492	13.9073269111515	5.55561570563757e-31	2.91677426647376e-30	59.4553961088315	SH3PXD2B	ccRCC	QN no imputation
Q32P28	0.718530445556009	19.1351567486423	16.4961634211386	8.06749449174868e-39	6.48102237561586e-38	77.4659347283612	P3H1	ccRCC	QN no imputation
Q8TCU6	0.718156810252392	17.2025371478236	18.4616668383311	1.21488136359844e-44	1.47321643990344e-43	90.8517052927831	PREX1	ccRCC	QN no imputation
Q02108	0.717801138097872	19.5304364879227	14.4441647671224	1.29103326113443e-32	7.30164566084989e-32	63.2081512922145	GUCY1A1	ccRCC	QN no imputation
P61421	-0.717199275840354	22.619553657921	-15.9240770220294	4.23307898875535e-37	3.08304431739873e-36	73.5125404186484	ATP6V0D1	ccRCC	QN no imputation
Q8N680	-0.71700952090278	16.2855491902671	-8.75714741369486	9.86806277729985e-15	2.59256253519201e-14	22.5380546373592	ZBTB2	ccRCC	QN no imputation
P36222	-0.716779756874924	18.3013513976438	-6.43709094763717	9.28094105371293e-10	1.94160930397414e-09	10.9452020671206	CHI3L1	ccRCC	QN no imputation
P09001	-0.716291825822506	19.9840613781204	-19.5124865032739	1.0935568194217e-47	1.67830352190287e-46	97.8548793622595	MRPL3	ccRCC	QN no imputation
Q9BQ13	0.715989686763013	19.3693500949221	9.05672211788139	1.42370838644163e-16	4.0462846941476e-16	26.4364224271467	KCTD14	ccRCC	QN no imputation
Q13228	-0.714379707609659	22.7651574609867	-12.4233108669728	1.80068667273612e-26	7.68677639736754e-26	49.1006424539174	SELENBP1	ccRCC	QN no imputation
Q9Y3A6	0.71436873071578	20.9711068747248	15.1244153493632	1.10855590287171e-34	7.03258480181574e-34	67.9553439224542	TMED5	ccRCC	QN no imputation
P41235	-0.713852551012241	18.6496581046955	-11.3797694703947	2.49741006288851e-23	9.32833229097609e-23	41.8950936281961	HNF4A	ccRCC	QN no imputation
Q8IXH6	0.713665685585468	16.8253495994732	5.91032555018886	5.63896099806417e-08	1.07725381185882e-07	7.39573538941492	TP53INP2	ccRCC	QN no imputation
Q8TF65	-0.713552719070197	22.9191944967876	-12.769963033699	1.60108211621506e-27	7.14971120052833e-27	51.5124155114428	GIPC2	ccRCC	QN no imputation
O95716	0.713464351755029	20.0395184320312	19.8075184957443	1.56006966121535e-48	2.61611681649959e-47	99.7994652017745	RAB3D	ccRCC	QN no imputation
O43708	-0.71323773250603	21.8527687447473	-13.7554380834956	1.61125669551212e-30	8.30923345341519e-30	58.393394409969	GSTZ1	ccRCC	QN no imputation
P12830	-0.71304853702885	20.1162559094035	-13.337992373736	3.00487085832719e-29	1.45275812868319e-28	55.4757246409984	CDH1	ccRCC	QN no imputation
Q9NQT8	-0.71278489035544	19.5781439368202	-22.329536105387	1.39807484721009e-55	5.00385594568626e-54	116.003451891191	KIF13B	ccRCC	QN no imputation
Q8TC26	0.712719953287186	14.5231601973322	3.19187403434006	0.00516340988847589	0.00718934934682257	-2.53490914346581	TMEM163	ccRCC	QN no imputation
Q9UGI8	0.712609912121945	22.3616266905141	12.8276395360773	1.06981540997473e-27	4.81994805658884e-27	51.9142888742633	TES	ccRCC	QN no imputation
O14896	-0.712595317273397	18.5099758898202	-13.3711831422304	2.38138619132953e-29	1.1577423389373e-28	55.7076030293	IRF6	ccRCC	QN no imputation
P22735	0.712525299697027	11.5520004077679	2.05024703153514	0.0547078730928656	0.0688026640496613	-4.76114837555366	TGM1	ccRCC	QN no imputation
Q86U28	-0.711989469344886	20.9571151746608	-15.692214551134	2.11973087409369e-36	1.47657651011668e-35	71.9045504456806	ISCA2	ccRCC	QN no imputation
P13747	0.711767303789312	19.4041047093818	15.357671768789	2.17760574736777e-35	1.43953096683333e-34	69.5794934451802	HLA-E	ccRCC	QN no imputation
P16035	-0.711703556965947	19.8900920955153	-9.22596099062002	4.76370419785818e-17	1.38046678748809e-16	27.5222036411759	TIMP2	ccRCC	QN no imputation
P15822	0.711668512256706	12.2743985881377	1.73026617670726	0.0961130121196079	0.117441530223093	-5.42128270465349	HIVEP1	ccRCC	QN no imputation
Q9NQ50	-0.711644735307679	20.5504835404344	-18.1512580958736	9.85767580311715e-44	1.0994747244593e-42	88.7610862746799	MRPL40	ccRCC	QN no imputation
Q8NI60	-0.711267792922325	19.7440047522228	-16.3034936841425	3.05428699605301e-38	2.37798058978413e-37	76.1368947248076	COQ8A	ccRCC	QN no imputation
Q9NZU0	-0.711194797171128	18.1678508326197	-11.2605274778736	5.67076590196494e-23	2.09046835248454e-22	41.0788392274908	FLRT3	ccRCC	QN no imputation
Q92817	-0.711173195575785	18.2363360168782	-15.7447448746914	1.47115120130219e-36	1.03455148994799e-35	72.269115375326	EVPL	ccRCC	QN no imputation
P63104	0.711050328128408	25.6007411750368	20.0288568122144	3.64336115058538e-49	6.50784360454654e-48	101.251847867343	YWHAZ	ccRCC	QN no imputation
Q96GA3	0.710911949394255	18.137166285622	17.845904551545	7.80208606108656e-43	8.18792226454511e-42	86.6953599381514	LTV1	ccRCC	QN no imputation
Q9Y4B5	0.710735897387679	16.7425571056074	13.0013007535755	3.17503990062242e-28	1.45997040876176e-27	53.1251641318091	MTCL1	ccRCC	QN no imputation
O75347	0.710448737492886	25.3212268947702	21.210431513679	1.70489676630853e-52	4.24762851491724e-51	108.908083134473	TBCA	ccRCC	QN no imputation
P30613	-0.710245744711933	22.4019050718455	-8.93839292219719	3.04688682499465e-16	8.51069843487148e-16	25.6821102170496	PKLR	ccRCC	QN no imputation
O15484	-0.710134901796959	19.1649606739638	-16.3037003387102	3.04992458802955e-38	2.37651313146868e-37	76.1383215918806	CAPN5	ccRCC	QN no imputation
P32418	-0.710110215178798	19.4532499533197	-10.2110813476859	7.09942440211145e-20	2.30839589373061e-19	33.9849697501991	SLC8A1	ccRCC	QN no imputation
Q9H479	-0.709907097776018	22.2135147972839	-11.5785648870857	6.34165694820526e-24	2.43219406026329e-23	43.2596607731502	FN3K	ccRCC	QN no imputation
Q8NEP3	0.709650049910966	18.9881529122997	2.61573037360963	0.011262891509235	0.0152331719340922	-4.02662559255566	DNAAF1	ccRCC	QN no imputation
Q7Z6P3	0.709389719538416	14.8642390089822	2.45272307132745	0.0193678539614244	0.0256810139892152	-4.21548827477869	RAB44	ccRCC	QN no imputation
P84095	0.708450554813435	22.0285198931248	21.1553934011969	2.42769856296731e-52	5.91027528324428e-51	108.555160574404	RHOG	ccRCC	QN no imputation
Q06141	-0.707809457307061	15.1174243394259	-2.94243004955708	0.0057781714082012	0.00801275410545986	-3.10381613999281	REG3A	ccRCC	QN no imputation
P35610	0.707695208597883	18.9078525954563	13.0419759437359	2.38846971695087e-28	1.10677302053105e-27	53.4089447241049	SOAT1	ccRCC	QN no imputation
Q8WUH6	0.707660050245938	21.7893594143935	20.5195217651282	1.47927015373335e-50	3.07947812900161e-49	104.451288386425	TMEM263	ccRCC	QN no imputation
Q9BYD1	-0.707284044192594	20.1726879946701	-19.7091331487326	2.98324008595125e-48	4.85827485644217e-47	99.1520867317047	MRPL13	ccRCC	QN no imputation
Q9NX63	-0.70713905025104	23.2276867292388	-16.0850224805815	1.38625669752086e-37	1.03882611270469e-36	74.6268737715473	CHCHD3	ccRCC	QN no imputation
Q9Y619	-0.707028879514606	18.3057492638816	-12.0299321293435	2.78246016480451e-25	1.1261332447597e-24	46.3731238835949	SLC25A15	ccRCC	QN no imputation
Q9H8L6	0.706804378040417	19.8138902267602	11.2139847150688	7.8065239683831e-23	2.86348672675834e-22	40.7607217537691	MMRN2	ccRCC	QN no imputation
P23381	0.706697150866813	23.0232661889523	12.0449312990642	2.50715134395787e-25	1.01814545686892e-24	46.4769050595279	WARS1	ccRCC	QN no imputation
Q8N5M1	-0.706694736174075	19.9665416507601	-13.5334742522604	7.63647485828574e-30	3.81903372474853e-29	56.8417093957771	ATPAF2	ccRCC	QN no imputation
Q06323	0.706217144614069	24.8074351889739	15.1808045202979	7.47826749796902e-35	4.78210278936792e-34	68.3481837555281	PSME1	ccRCC	QN no imputation
P55345	0.706134018819981	16.9935589004025	16.8777439005817	2.07916473437671e-39	1.74788327187917e-38	78.8559369574848	PRMT2	ccRCC	QN no imputation
P24468	-0.706106303120052	19.9282889963519	-14.8772136738948	6.23516734873839e-34	3.80456267233452e-33	66.2318115090993	NR2F2	ccRCC	QN no imputation
P62851	0.705246218043268	25.1061875768356	16.1660610266601	7.90685567355498e-38	6.01447736881359e-37	75.1873522558035	RPS25	ccRCC	QN no imputation
P01860	0.704935348201406	24.3020311168398	6.12112583122503	5.02567715068959e-09	1.01295009937833e-08	9.2897865120598	IGHG3	ccRCC	QN no imputation
Q9NX46	0.704690573473538	21.651190018387	24.1900327921566	1.46177731804592e-60	9.66990898944583e-59	127.452079321179	ADPRS	ccRCC	QN no imputation
P55957	0.704521691150887	20.8325833691291	18.7510184620333	1.74100233632929e-45	2.24760355451824e-44	92.7917401443249	BID	ccRCC	QN no imputation
Q9UGM6	-0.704410594852323	20.2102046482381	-15.1669058769522	8.24010043810248e-35	5.2552555453643e-34	68.251369371767	WARS2	ccRCC	QN no imputation
Q96FQ6	0.704160635908742	23.0432870833166	13.7332318261824	1.88266211792827e-30	9.67246654267167e-30	58.2381371194826	S100A16	ccRCC	QN no imputation
Q8WUY3	0.704015822034144	18.0829619495225	11.2233367601721	7.3210594699231e-23	2.68813940322855e-22	40.8246201292848	PRUNE2	ccRCC	QN no imputation
Q9UIA0	0.703922488337607	17.0695331477182	11.8486849739743	1.04475405321958e-23	3.96568297526009e-23	42.9106305025832	CYTH4	ccRCC	QN no imputation
Q96DG6	-0.70385799627028	25.410968731263	-8.29035798731984	1.82551935697209e-14	4.75825588915116e-14	21.6285038356037	CMBL	ccRCC	QN no imputation
Q8N3D4	0.703710245677218	17.5508476423465	21.4321855604311	4.11967221406932e-53	1.08859217292983e-51	110.326306310839	EHBP1L1	ccRCC	QN no imputation
Q14165	0.703358071445994	21.9026946389232	11.2102835690036	8.00740207630065e-23	2.93604742797691e-22	40.7354365990927	MLEC	ccRCC	QN no imputation
Q9BYN8	-0.703269374595532	22.0387441440469	-19.7558252018693	2.19286865436196e-48	3.62655105735171e-47	99.4594584609315	MRPS26	ccRCC	QN no imputation
Q9NW97	-0.703177822495842	18.0788728747176	-14.1581416645502	9.57671768242539e-32	5.18396591477564e-31	61.2090359666505	TMEM51	ccRCC	QN no imputation
Q8IVH4	-0.703147749944545	20.7041446156834	-15.9669543099466	3.14361700146545e-37	2.30884948530295e-36	73.8095612761897	MMAA	ccRCC	QN no imputation
Q16555	0.703117617089198	23.6184254876201	16.7297553274231	1.61190487312369e-39	1.36464179549889e-38	79.073712256285	DPYSL2	ccRCC	QN no imputation
P02745	0.703105749406792	21.9880054699974	9.55541304092973	5.53638795230748e-18	1.67207283496641e-17	29.657878330127	C1QA	ccRCC	QN no imputation
Q9NUI1	-0.702923785858832	22.0512024758358	-10.097104721857	1.52357110128072e-19	4.89912638400425e-19	33.2261317267581	DECR2	ccRCC	QN no imputation
P16070	0.702013600835041	20.4286805837729	10.6323512012846	4.13664069445042e-21	1.41305760474247e-20	36.8110533750597	CD44	ccRCC	QN no imputation
O75431	-0.701268066691675	22.3574249533417	-17.8034443351287	1.04098949549421e-42	1.08534470008483e-41	86.4074170726163	MTX2	ccRCC	QN no imputation
P42658	0.700854828915679	11.491199915663	1.33325982183708	0.200459589197223	0.23366245954305	-5.79437335810712	DPP6	ccRCC	QN no imputation
Q96AD5	0.700614107594909	18.1064074455119	14.5770885742441	5.09014742606737e-33	2.93260305087433e-32	64.1367418889994	PNPLA2	ccRCC	QN no imputation
Q6PCB6	-0.700122546097568	13.2147856908785	-1.96733347060699	0.0660904834552149	0.0822977953138286	-4.86260428851626	ABHD17C	ccRCC	QN no imputation
Q96CS3	0.699801431579793	20.9308814281413	23.4623344722615	1.23157873934969e-58	6.5266868883106e-57	123.026309483126	FAF2	ccRCC	QN no imputation
Q06828	0.699738672848394	20.8288246225327	6.92230486506423	6.28570955848555e-11	1.3853981177618e-10	13.5904830136988	FMOD	ccRCC	QN no imputation
Q9HBI6	-0.699386173190849	17.076623345585	-6.26989655679461	2.69226279747796e-09	5.49918755396264e-09	9.96083643608404	CYP4F11	ccRCC	QN no imputation
A4FU01	-0.698981164471761	18.1998321353485	-12.0100349354293	3.19478551747536e-25	1.29028979720521e-24	46.235481635005	MTMR11	ccRCC	QN no imputation
P27169	0.698857925982072	22.2636845816277	7.0840834031238	2.49876061471711e-11	5.60395413055098e-11	14.4985019413246	PON1	ccRCC	QN no imputation
P08727	-0.69858329619256	23.517338750135	-5.83521946088816	2.21209557222785e-08	4.31356388062809e-08	7.84075329678704	KRT19	ccRCC	QN no imputation
P13693	0.698542818138613	25.4952797539082	25.72112791651	1.61414711694924e-64	1.80033710997408e-62	136.5447031301	TPT1	ccRCC	QN no imputation
P37268	-0.69771547074636	17.0491368435143	-12.8142869019607	2.43062756712883e-27	1.07539573910977e-26	51.1304727345786	FDFT1	ccRCC	QN no imputation
P11684	-0.697608206761167	17.2592172139414	-4.54589471317868	3.24353004040483e-05	5.29564938681926e-05	1.5733856207663	SCGB1A1	ccRCC	QN no imputation
P46199	-0.697575700745869	19.9542658095282	-16.5015196053315	7.77467139189133e-39	6.26151536448544e-38	77.5028448414686	MTIF2	ccRCC	QN no imputation
Q9ULV4	0.697509083048956	22.882280000411	19.8651579044678	1.06763309751156e-48	1.81573345236363e-47	100.178223842028	CORO1C	ccRCC	QN no imputation
Q8IU85	0.697316603819203	18.8408401023084	16.5211676395655	6.78874364621788e-39	5.48589966760926e-38	77.6382243457123	CAMK1D	ccRCC	QN no imputation
P54819	-0.696412754960903	24.2625925483392	-13.5244805867796	8.13334295776816e-30	4.06116739463364e-29	56.7788493153271	AK2	ccRCC	QN no imputation
Q96C90	0.696409021137313	21.1703627424008	21.0689299925468	4.23306762183143e-52	1.01255822016477e-50	107.999986803761	PPP1R14B	ccRCC	QN no imputation
P53004	0.696134272591884	22.7876777106594	18.877581725473	7.46341350192137e-46	9.86075238435672e-45	93.637588323745	BLVRA	ccRCC	QN no imputation
Q9Y6A5	0.69559052071892	15.6566891472392	10.0416818237069	2.49993685379403e-18	7.67340617650954e-18	30.6712598967001	TACC3	ccRCC	QN no imputation
P54725	0.69503748534088	21.9610715794617	17.8686060896115	6.68779886497874e-43	7.05713605202157e-42	86.8492408386559	RAD23A	ccRCC	QN no imputation
P14625	0.694044788021465	23.9104307832417	15.6456193701038	2.93114760039214e-36	2.02854024408091e-35	71.5810526829089	HSP90B1	ccRCC	QN no imputation
P08243	0.693362318722244	18.0211079036783	12.3110352396372	3.93771532939134e-26	1.66024463470425e-25	48.3210388371823	ASNS	ccRCC	QN no imputation
P01011	0.693346537963283	24.6682324810334	6.75975570594224	1.56883835861558e-10	3.406904581354e-10	12.6909630248284	SERPINA3	ccRCC	QN no imputation
P60891	0.693288750434455	23.2572233279073	20.533098150371	1.35431889741396e-50	2.83638141135256e-49	104.539413511299	PRPS1	ccRCC	QN no imputation
Q8TF72	-0.692227427578057	17.6587548086401	-14.8209605585205	2.65816817737143e-33	1.55565278568314e-32	64.8211891501089	SHROOM3	ccRCC	QN no imputation
P46781	0.692209284268873	23.5660055225613	16.0034843423365	2.43989712000926e-37	1.80026870577914e-36	74.0625266569131	RPS9	ccRCC	QN no imputation
P82912	-0.692012303507106	21.4727576120737	-16.8536510346683	6.87250215791439e-40	5.94418761936112e-39	79.9248125787117	MRPS11	ccRCC	QN no imputation
P86397	-0.691927829008854	18.1557967551018	-11.2750439301824	1.47837967526025e-22	5.37144615344558e-22	40.1954348957869	HTD2	ccRCC	QN no imputation
A6NGB9	-0.691849663047524	17.9525936750752	-7.48961617783724	2.35194782256017e-12	5.55388565091018e-12	16.8277870110297	WIPF3	ccRCC	QN no imputation
P49755	0.691122098609085	23.0177735924249	16.0650237090279	1.59238122592819e-37	1.18772322854613e-36	74.4884948814187	TMED10	ccRCC	QN no imputation
Q53H82	-0.69084971549368	23.3389016993807	-11.5113630577242	1.00841859399785e-23	3.83231028273667e-23	42.7978739642709	LACTB2	ccRCC	QN no imputation
Q9UMF0	-0.69039765061466	12.9170645397087	-3.12689815071448	0.00274955435554932	0.00391650213519885	-2.72202960455114	ICAM5	ccRCC	QN no imputation
Q9H0U6	-0.690315482401051	21.328746324705	-18.8722149687493	7.73608662726843e-46	1.02069522598018e-44	93.6017553761068	MRPL18	ccRCC	QN no imputation
Q3ZAQ7	0.690228442469138	16.5842489089072	5.23917688133686	1.4442069532381e-06	2.56249224851273e-06	4.38856323687674	VMA21	ccRCC	QN no imputation
Q9Y250	0.68995153196088	18.4395023737648	12.9546272006376	4.4013114295796e-28	2.0074835583703e-27	52.7996090127493	LZTS1	ccRCC	QN no imputation
Q99719	0.68933141793687	19.5816579210126	14.5686426293477	5.40017815221969e-33	3.1035655384117e-32	64.077750498148	SEPTIN5	ccRCC	QN no imputation
Q6JBY9	0.689294624452824	20.4213560788012	14.8717076487497	6.47986924568384e-34	3.94885043231254e-33	66.1933989828816	RCSD1	ccRCC	QN no imputation
Q5VWJ9	-0.688903336826989	19.7080995979474	-17.5273504165292	6.81628681616906e-42	6.78234679882714e-41	84.5310613549575	SNX30	ccRCC	QN no imputation
A0A0C4DH38	0.68702676081039	22.999704488187	7.34311658917718	5.56806677596628e-12	1.2882030032578e-11	15.9778287254105	IGHV5-51	ccRCC	QN no imputation
P18754	0.686368645086564	21.3017563270047	14.9319295999127	4.25340960491791e-34	2.61697914883724e-33	66.6134818158318	RCC1	ccRCC	QN no imputation
Q6UWW8	-0.686111128993865	19.1502433645498	-8.0763280542031	1.24711478960551e-13	3.11194720652862e-13	19.8211944427956	CES3	ccRCC	QN no imputation
Q8IXI2	-0.685813138030547	18.8656445628695	-17.1419763347258	9.49744045440988e-41	8.7595623883365e-40	81.9007857412616	RHOT1	ccRCC	QN no imputation
P01782	0.685166395923439	22.7186729090291	7.16652948174213	1.55446719617009e-11	3.52743064718797e-11	14.9660089725352	IGHV3-9	ccRCC	QN no imputation
O15551	-0.685089197382595	21.3340734786293	-8.9051422441976	3.77052540434758e-16	1.04922772493478e-15	25.4708883329835	CLDN3	ccRCC	QN no imputation
P0DJI8	0.684966152093359	22.9427985993806	2.59087595431585	0.0102982120587641	0.0139697991893177	-4.594058398471	SAA1	ccRCC	QN no imputation
Q96GK7	-0.684724382783081	22.2840016305936	-18.112469148573	1.28140254767067e-43	1.40954280243774e-42	88.4991736646323	FAHD2A	ccRCC	QN no imputation
Q9BUP0	-0.68462364780941	21.5128154418341	-12.3543873116306	2.91123387309635e-26	1.23450730816712e-25	48.621961730881	EFHD1	ccRCC	QN no imputation
Q330K2	-0.684558650257976	18.6658291995507	-12.2875428405229	4.63769444255421e-26	1.94852234310031e-25	48.1580231860712	NDUFAF6	ccRCC	QN no imputation
P54687	0.684283695830572	19.0370222036219	10.7150866517164	2.35874519360919e-21	8.13559291517416e-21	37.3697301403785	BCAT1	ccRCC	QN no imputation
P25786	0.683801903874112	24.929086213185	26.3353257724718	4.53341311938464e-66	6.02858182164712e-64	140.109059366771	PSMA1	ccRCC	QN no imputation
P13762	0.683757966192875	18.9980417841344	5.3290071643508	2.71746659939671e-07	5.01460939234575e-07	5.39686876985366	HLA-DRB4	ccRCC	QN no imputation
Q9H3K6	0.683254786193196	23.3742273139954	19.9171871549631	7.58357632430548e-49	1.32498477418467e-47	100.519791895577	BOLA2	ccRCC	QN no imputation
O75340	0.682595242207384	23.327186778978	19.8461786401885	1.20960298152718e-48	2.04629837721494e-47	100.053549538115	PDCD6	ccRCC	QN no imputation
Q9NRG4	0.682553546291064	18.2129865588181	20.0723380582015	2.73971244804604e-49	4.96773569029444e-48	101.536503408902	SMYD2	ccRCC	QN no imputation
Q13423	-0.682320739752964	22.1046134113116	-10.4732937775782	1.21431896133784e-20	4.06411286711535e-20	35.7402556621184	NNT	ccRCC	QN no imputation
P41240	0.680928912645125	20.7639365626805	21.8383779159206	3.10283218560942e-54	9.44837026170335e-53	112.90846160769	CSK	ccRCC	QN no imputation
O75496	0.68090662938274	12.5887311774852	2.5194018995549	0.0339359510815643	0.043710708040065	-3.79061922103348	GMNN	ccRCC	QN no imputation
P48047	-0.680477674604042	25.1186903550075	-15.2813316886961	3.70832209852796e-35	2.41317676859431e-34	69.0481947639135	ATP5PO	ccRCC	QN no imputation
Q9H939	0.680300079760858	19.0359207504806	13.3213302446498	3.3769429159943e-29	1.63099881421034e-28	55.3593282789303	PSTPIP2	ccRCC	QN no imputation
Q9UNW9	0.67981729055948	20.5987460650029	13.3774783587951	2.27862702767346e-29	1.10947159641847e-28	55.7515855049927	NOVA2	ccRCC	QN no imputation
Q5R3I4	-0.679809445531667	22.0665462745324	-12.2193550580327	7.4552539122196e-26	3.09838802105764e-25	47.6850841240446	TTC38	ccRCC	QN no imputation
P24043	-0.679630114287971	17.076638823207	-7.64146835270364	9.53760645763715e-13	2.30266099022541e-12	17.7185306187346	LAMA2	ccRCC	QN no imputation
Q13277	-0.679375813077687	20.9644302958728	-13.1028590473218	1.55965968434841e-28	7.2976857035463e-28	53.8338172445809	STX3	ccRCC	QN no imputation
Q9BY32	0.678743107074915	23.1651336838142	9.97618847743677	3.41580372935835e-19	1.08671274865689e-18	32.4240007431975	ITPA	ccRCC	QN no imputation
Q9NP99	0.678667186154183	14.7787293014912	2.80776204677908	0.00922520098259236	0.0125657665187484	-3.29964141284539	TREM1	ccRCC	QN no imputation
Q9NQ66	0.678640626524352	18.5320643677988	9.61637414936417	3.70699177340582e-18	1.12952557466673e-17	30.0560692731395	PLCB1	ccRCC	QN no imputation
Q13084	-0.678167867247595	19.9377979251172	-16.6977959872203	2.00874056796965e-39	1.69016136210218e-38	78.8539786233417	MRPL28	ccRCC	QN no imputation
O43516	0.67795531000737	20.5838492931911	19.5209895407862	1.03373296561241e-47	1.59414254118236e-46	97.9110603316893	WIPF1	ccRCC	QN no imputation
O75970	-0.677949526176818	17.5135437228733	-20.1515720602414	1.63064125460047e-49	3.03710891536461e-48	102.054657276249	MPDZ	ccRCC	QN no imputation
Q96GX5	0.677703281116612	10.5369087653391	3.04459188426554	0.0056484671869901	0.00784309456537479	-2.83082258065444	MASTL	ccRCC	QN no imputation
Q12860	-0.677472406061007	15.7629398699727	-12.0401020538136	2.59268578051468e-25	1.05198993260139e-24	46.4434888561368	CNTN1	ccRCC	QN no imputation
Q6IAN0	-0.677228768904858	19.8159726361465	-15.1388851398194	1.00203671095248e-34	6.36947391083909e-34	68.0561608223277	DHRS7B	ccRCC	QN no imputation
Q9HA77	-0.676102298981352	20.036025049182	-12.9225016120024	5.51045972702369e-28	2.50385266232171e-27	52.5755766619881	CARS2	ccRCC	QN no imputation
P07737	0.675931392628563	26.7876603786886	18.2767501591818	4.2236113231187e-44	4.86349097375205e-43	89.6074323602032	PFN1	ccRCC	QN no imputation
Q9UPY6	-0.675842229680839	17.1393899154375	-12.6228145619392	8.99957014700872e-27	3.89196919973434e-26	49.8256787483974	WASF3	ccRCC	QN no imputation
Q9UHN6	0.675795029914909	16.9000426908516	15.9814889667991	2.8420724000433e-37	2.09379097244358e-36	73.910221358864	CEMIP2	ccRCC	QN no imputation
A0A075B6K0	0.675747774926442	19.2235586143177	4.28291476261548	3.74709811480811e-05	6.09809384411934e-05	0.931412608007363	IGLV3-16	ccRCC	QN no imputation
P82914	-0.675545972145549	19.5653232641216	-17.0133268039026	2.29483594529186e-40	2.05336440179473e-39	81.0199399300358	MRPS15	ccRCC	QN no imputation
Q9P1U1	-0.675256280655994	17.9463468878257	-13.2277696087862	6.50365013209373e-29	3.09132864554227e-28	54.7058667374313	ACTR3B	ccRCC	QN no imputation
P13928	0.675240528639907	17.5105073495117	3.78008464800944	0.000369589797396981	0.000562536549767033	-0.841783990228798	ANXA8	ccRCC	QN no imputation
Q9Y3B7	-0.675154413142732	21.0647556031953	-21.0138182809151	6.03623771176391e-52	1.40874920027347e-50	107.64564748265	MRPL11	ccRCC	QN no imputation
P82970	-0.675149965786783	21.8159439594522	-14.0600163027341	1.90501136661374e-31	1.02083067198654e-30	60.5230001980921	HMGN5	ccRCC	QN no imputation
P68036	0.675134840241409	24.899158196889	27.1058799889256	5.47793682506034e-68	9.55352182290524e-66	144.514139264275	UBE2L3	ccRCC	QN no imputation
A0A0B4J1V0	0.675042645548764	21.299557102944	7.19669770163679	1.30564267592969e-11	2.97122765065659e-11	15.137864016438	IGHV3-15	ccRCC	QN no imputation
O43301	-0.674728280050882	20.9826327859454	-13.8140485011562	1.06837058508442e-30	5.55136004990776e-30	58.8031877650859	HSPA12A	ccRCC	QN no imputation
P00167	-0.674587437489656	25.9914690067962	-9.53251689921345	6.43514209150615e-18	1.93801830272298e-17	29.5085584077973	CYB5A	ccRCC	QN no imputation
O75923	0.674340980611561	18.5101154897256	12.5916419277611	5.56409660468035e-27	2.42374271717048e-26	50.2709504970771	DYSF	ccRCC	QN no imputation
Q13505	-0.673956227669851	20.474409880196	-15.829867313996	8.14257421596935e-37	5.82427829079627e-36	72.8595511249878	MTX1	ccRCC	QN no imputation
Q8N339	-0.673566750625799	17.1166151366564	-2.87642077180284	0.0053979860814237	0.00750833562833761	-3.43515776174586	MT1M	ccRCC	QN no imputation
A2VDF0	-0.673289179929672	19.7499914963879	-7.2003059926233	1.27865012945506e-11	2.91118254016922e-11	15.1584468693568	FUOM	ccRCC	QN no imputation
O94929	0.673236950540186	17.8752223776856	9.90731007035809	5.40320477783293e-19	1.70597564940663e-18	31.9684649805226	ABLIM3	ccRCC	QN no imputation
Q6NUM9	-0.673202374799697	20.2243972256009	-12.057465605302	2.29806460832597e-25	9.35215771025147e-25	46.563645791363	RETSAT	ccRCC	QN no imputation
Q9Y5Y0	-0.673185756437746	11.6978962206172	-2.09000359803435	0.0514210727700309	0.0648817324401653	-4.67531421610448	FLVCR1	ccRCC	QN no imputation
Q9Y697	-0.673136578457878	20.698017466992	-16.4876283059291	8.5571057559288e-39	6.86285605442049e-38	77.407114012626	NFS1	ccRCC	QN no imputation
Q9NXH8	0.672673537424689	17.4473616458451	14.7592907762912	1.42231816196041e-33	8.51083955678367e-33	65.4089268100415	TOR4A	ccRCC	QN no imputation
P15848	-0.672114062889431	20.6430151465453	-11.6194700833474	4.78069741857899e-24	1.84236438887142e-23	43.5409871053223	ARSB	ccRCC	QN no imputation
Q5VTJ3	-0.671957157480982	19.6644096753589	-14.3907912709029	1.87624027576407e-32	1.05245010088473e-31	62.8351953198982	KLHDC7A	ccRCC	QN no imputation
Q9H257	0.671893519069245	13.9989165436751	7.7328653848792	3.53110823607168e-12	8.25704295475366e-12	16.7516084687382	CARD9	ccRCC	QN no imputation
Q9BXD5	-0.671801092205786	21.3474660376859	-7.50493412497456	2.14817814874169e-12	5.08773451919266e-12	16.9171962770134	NPL	ccRCC	QN no imputation
P17213	0.671617447588236	17.4357553528698	6.02674885829472	8.75441848816320e-09	1.74506197295223e-08	8.77281671095566	BPI	ccRCC	QN no imputation
P53634	-0.670882803524545	23.4438748237337	-12.4196556410639	1.84716614915219e-26	7.8781759460506e-26	49.0752488606273	CTSC	ccRCC	QN no imputation
Q8IUX1	-0.670463419008861	16.842623873661	-9.31273820338624	1.48856443783366e-16	4.22810485273927e-16	26.5736262703427	TMEM126B	ccRCC	QN no imputation
Q9BW91	-0.670326580388409	20.733488629846	-24.4710149302641	2.68611348805977e-61	2.07783875624753e-59	129.142989516691	NUDT9	ccRCC	QN no imputation
P02787	0.670259676507872	25.3109824966907	8.17671580029935	3.69009310747032e-14	9.46653465815868e-14	20.9322611814677	TF	ccRCC	QN no imputation
P15586	-0.670111025977064	22.2248043600021	-13.9263774002078	4.86108778462404e-31	2.5591412749788e-30	59.5885994787325	GNS	ccRCC	QN no imputation
P53350	-0.669988856476213	14.7981139512695	-4.84144293585332	4.83408401154881e-06	8.3351669672436e-06	3.01107139920674	PLK1	ccRCC	QN no imputation
P12104	0.66985609417684	13.5661429847925	1.73469812219802	0.118398987578259	0.143069172190811	-4.94729007871762	FABP2	ccRCC	QN no imputation
Q9Y618	0.669724893476303	16.6050159691915	19.4148773865229	2.08720765434969e-47	3.13309793748392e-46	97.2093846163492	NCOR2	ccRCC	QN no imputation
A0A0B4J1U7	0.669485606110772	21.8811522669643	6.34198854985619	1.55163852110233e-09	3.20415859944317e-09	10.4411550674315	IGHV6-1	ccRCC	QN no imputation
P01880	0.669448176115562	19.8641222235251	4.602268379054	7.52713702769858e-06	1.28470281796592e-05	2.18400188071702	IGHD	ccRCC	QN no imputation
P80108	0.669340264968525	18.7379512960221	7.96750832964138	1.33221435676302e-13	3.3199792439779e-13	19.6629248107874	GPLD1	ccRCC	QN no imputation
Q6UUV7	0.669276270049998	22.5865888761716	17.3546112976872	2.21648123133806e-41	2.12392487222724e-40	83.3536511632942	CRTC3	ccRCC	QN no imputation
Q9HD33	-0.668308966873465	20.2333860501171	-15.5158690832752	7.23202935150623e-36	4.91634482917418e-35	70.6796423358979	MRPL47	ccRCC	QN no imputation
Q15050	0.667957874793942	18.6377533144071	14.5888167766756	4.68894441572802e-33	2.7110521299375e-32	64.218655814946	RRS1	ccRCC	QN no imputation
P06331	0.66640865074686	24.1323304729804	7.85343154747388	2.66486051178472e-13	6.56889859270439e-13	18.9778010154921	IGHV4-34	ccRCC	QN no imputation
Q9BXJ8	-0.666340120928389	20.2711084785622	-10.4429745395431	1.49030456346387e-20	4.97563570231306e-20	35.5366448051367	TMEM120A	ccRCC	QN no imputation
Q8TD43	-0.666307424615066	17.0761246635793	-12.9200565716981	5.60551930556554e-28	2.54584001794435e-27	52.5585274969297	TRPM4	ccRCC	QN no imputation
Q8N5G0	-0.666011367762056	22.0091598357006	-14.3188188550689	3.10635931667188e-32	1.72132862885712e-31	62.3322029544002	SMIM20	ccRCC	QN no imputation
Q8WXH0	-0.665668930164752	17.3503092444933	-20.0537171881415	3.09534911487148e-49	5.58093772741489e-48	101.414626190723	SYNE2	ccRCC	QN no imputation
Q7Z406	-0.665644731466291	19.6096252786325	-9.97102445407078	3.53540422933269e-19	1.12327251963429e-18	32.3898123971241	MYH14	ccRCC	QN no imputation
O00299	0.66553429245781	24.8131027350681	15.7882221049749	1.08748276587314e-36	7.69825438395217e-36	72.570737314125	CLIC1	ccRCC	QN no imputation
O15511	0.665250989530119	24.0937441516102	19.3166685767579	4.00384140029001e-47	5.87230072042535e-46	96.55886147657	ARPC5	ccRCC	QN no imputation
Q9H461	-0.66501002404474	11.4466152130127	-3.1225888136827	0.00441176244545797	0.00618317144605973	-2.65318101500898	FZD8	ccRCC	QN no imputation
P02786	0.664792192546873	19.8568206516018	10.7291082244406	2.14431847921917e-21	7.40666289257121e-21	37.4645224692578	TFRC	ccRCC	QN no imputation
P09417	-0.664594944660362	23.8552653761013	-14.6815428731067	2.45036980813455e-33	1.44019284311437e-32	64.866173176971	QDPR	ccRCC	QN no imputation
Q9Y3Q3	0.664556716997364	18.1988025913627	10.5701609460512	6.30554501637434e-21	2.1356916595008e-20	36.3918608678019	TMED3	ccRCC	QN no imputation
Q9Y371	0.664451759701265	21.9972448448863	26.2698484815729	6.61998916195568e-66	8.24661507032193e-64	139.731329455736	SH3GLB1	ccRCC	QN no imputation
Q9Y2Y0	0.664425377544333	20.1416875791777	19.1979170314297	8.81414389075727e-47	1.25438083383003e-45	95.7708537669758	ARL2BP	ccRCC	QN no imputation
O43166	-0.664219128079775	19.2480819380259	-19.5110074043492	1.10431206216459e-47	1.68956394486653e-46	97.8451058901006	SIPA1L1	ccRCC	QN no imputation
P00505	-0.664119980157654	22.9223624623447	-10.3858158831462	2.19161968398337e-20	7.27405398227284e-20	35.1532439300609	GOT2	ccRCC	QN no imputation
P01721	0.664018973324534	21.2609124559225	7.15441193794151	1.85934511981553e-11	4.19939684230529e-11	14.8170972994158	IGLV6-57	ccRCC	QN no imputation
P43897	-0.663928353803524	21.7654010545836	-13.0815479324416	1.81060080407082e-28	8.43891297990635e-28	53.6850836847074	TSFM	ccRCC	QN no imputation
A6NMZ7	-0.663452062453263	13.6379425753789	-4.18919660862084	0.000134002373922025	0.000210196364784966	0.328463093036747	COL6A6	ccRCC	QN no imputation
P54577	0.663443279595743	20.6566176033087	23.1936820334109	6.43682130818699e-58	3.15010153000661e-56	121.375430169671	YARS1	ccRCC	QN no imputation
Q5SYE7	-0.66341412618992	15.6340865661382	-12.685229227892	2.89436474327772e-27	1.27586151734926e-26	50.9222998970878	NHSL1	ccRCC	QN no imputation
P13284	0.663137495784053	24.2089600251775	11.0650149580214	2.1676084135982e-22	7.82230997111885e-22	39.7444428305778	IFI30	ccRCC	QN no imputation
Q9HBZ2	-0.662927512731406	12.4716812142825	-5.55399505558786	5.26471346660102e-07	9.57511027145183e-07	5.42727119268209	ARNT2	ccRCC	QN no imputation
Q16774	0.662731508646747	21.320724252476	25.410583956294	1.00041285429632e-63	9.89274236949512e-62	134.72447179093	GUK1	ccRCC	QN no imputation
P61254	0.662289238891518	23.6105800162943	14.8219337134819	9.17733673708427e-34	5.55037919181036e-33	65.846110859803	RPL26	ccRCC	QN no imputation
Q9BZE9	-0.662238241870877	19.41760124937	-24.4695120956999	2.71049159950389e-61	2.07992283379531e-59	129.133972331869	ASPSCR1	ccRCC	QN no imputation
Q5VT79	0.662200479070581	13.9015512153694	2.83447342978566	0.0060948564574407	0.00843605528712427	-3.53740815563166	ANXA8L1	ccRCC	QN no imputation
P09693	0.662199307940933	16.186503316297	6.22813015425381	1.81667522131084e-08	3.5635068962809e-08	8.59527684629705	CD3G	ccRCC	QN no imputation
Q8IVD9	0.6617413241107	20.7688774828923	25.2429342795701	2.69186451275923e-63	2.53140827513594e-61	133.73674541224	NUDCD3	ccRCC	QN no imputation
Q9UDX5	0.66158939177415	19.4399996284727	10.3060108341719	3.75145176749405e-20	1.23148272942515e-19	34.6189477986061	MTFP1	ccRCC	QN no imputation
Q8NAB2	-0.661572430133912	15.7214670417321	-8.58207318541247	2.85598131535926e-14	7.37602928834841e-14	21.4814591601773	KBTBD3	ccRCC	QN no imputation
P40926	-0.661311519490589	25.4896822733999	-11.5410262578927	8.21769666328368e-24	3.13416089042612e-23	43.0016474058605	MDH2	ccRCC	QN no imputation
Q8NEW0	0.661301733415286	17.0550219388371	13.3383901862808	2.99650743688557e-29	1.44944525136694e-28	55.4785037096604	SLC30A7	ccRCC	QN no imputation
P08574	-0.661133027204471	22.9160133478729	-11.2813423947171	4.91500210185267e-23	1.81885417287696e-22	41.2211975769849	CYC1	ccRCC	QN no imputation
Q05209	0.661129691422982	18.9057120996999	21.7878689905732	4.27498045144161e-54	1.28142539031962e-52	112.588485090512	PTPN12	ccRCC	QN no imputation
Q9Y2S2	-0.66104267861272	24.6402299923228	-13.4045715181054	1.88462336454825e-29	9.20902053629487e-29	55.9408851154885	CRYL1	ccRCC	QN no imputation
P08571	0.660687238717937	21.5173918843421	13.255914526791	5.3400087060514e-29	2.55723232693185e-28	54.9024180063495	CD14	ccRCC	QN no imputation
Q9BV23	-0.660431349936868	19.4731219664367	-13.4466803015759	1.40304475094324e-29	6.89093970867769e-29	56.2351268346051	ABHD6	ccRCC	QN no imputation
Q9BVK6	0.660426186039974	21.1954261156463	17.4999124905644	8.21893707828658e-42	8.14421946848398e-41	84.3442162138478	TMED9	ccRCC	QN no imputation
Q12797	0.660404108713887	20.4002933271278	13.5211775679008	8.32382952774712e-30	4.15195906553044e-29	56.7557635822839	ASPH	ccRCC	QN no imputation
Q96BW9	-0.660233297447142	17.8365109515367	-13.2542320801282	1.1969743350025e-28	5.62536884926214e-28	54.1323413098561	TAMM41	ccRCC	QN no imputation
Q6ZU35	-0.659877816356987	13.7674077967243	-7.78426944359606	8.10437439954675e-13	1.95860819451883e-12	18.0033516745876	CRACD	ccRCC	QN no imputation
Q9NYY8	-0.659841198166788	18.0036341198798	-14.7396450743719	1.63185758965211e-33	9.72826476068551e-33	65.2717967480194	FASTKD2	ccRCC	QN no imputation
Q9NY47	-0.659581223870925	11.9397870037176	-3.78590247767398	0.000464164724590558	0.000701475978930618	-0.838300683396575	CACNA2D2	ccRCC	QN no imputation
Q8N983	-0.658874667040084	21.5810798745109	-17.9111387170082	5.01126800071473e-43	5.33497032884081e-42	87.1374153971683	MRPL43	ccRCC	QN no imputation
Q9NYG2	-0.658810547158009	17.5024971944606	-9.16729048432198	1.64153566778434e-16	4.64883676568863e-16	26.3975904701914	ZDHHC3	ccRCC	QN no imputation
Q9BZK7	0.658787179330531	21.0758446931724	20.8160272881507	2.16352866057307e-51	4.82617835167834e-50	106.37094239865	TBL1XR1	ccRCC	QN no imputation
Q5SW96	-0.658599578043528	19.3492864324275	-20.291202275371	6.54652925632445e-50	1.27371822772138e-48	102.966000544688	LDLRAP1	ccRCC	QN no imputation
Q6NUQ4	0.65849135770998	20.8163434187915	13.0631310274303	2.05973676007226e-28	9.57522924700729e-28	53.5565613152022	TMEM214	ccRCC	QN no imputation
Q9BX97	0.658232486847012	21.378848760774	8.59986582185013	2.62715798669886e-15	7.06269602253798e-15	23.5475160059075	PLVAP	ccRCC	QN no imputation
P04217	0.658140815288533	24.4518758018849	8.64863467133561	1.93027621934932e-15	5.21555197070386e-15	23.8528073931915	A1BG	ccRCC	QN no imputation
Q9UEW8	0.657822192391787	19.4558722727509	12.3097466324156	3.97321787938698e-26	1.67300728266374e-25	48.3120960959784	STK39	ccRCC	QN no imputation
Q9C026	0.657577626306185	16.6872256255625	8.68853731002926	1.49917940260243e-15	4.06333111889305e-15	24.1031658890839	TRIM9	ccRCC	QN no imputation
Q96A54	-0.657274100972078	17.920682508988	-6.99999778975193	2.22182090968011e-10	4.79453457045031e-10	12.7264856578017	ADIPOR1	ccRCC	QN no imputation
P37802	0.657162880817399	26.370618481311	11.2500339249327	6.09465525101702e-23	2.24414330778331e-22	41.0070920661523	TAGLN2	ccRCC	QN no imputation
Q9NP58	0.657081088766343	18.6829985006846	9.64265952231137	3.11740090332305e-18	9.52599855516875e-18	30.2280397388381	ABCB6	ccRCC	QN no imputation
P33527	0.657061026154452	17.226531041037	14.363443347005	2.27239955436852e-32	1.27021308423676e-31	62.6440787555115	ABCC1	ccRCC	QN no imputation
Q9BRT6	0.656636430931965	18.8928178441698	14.8743884654632	1.63535143507965e-33	9.74303786663605e-33	65.3053274652725	LLPH	ccRCC	QN no imputation
P61513	0.656170899215095	24.2786596850726	12.5954092378265	5.41966350315337e-27	2.36189969660369e-26	50.2971611624275	RPL37A	ccRCC	QN no imputation
P02538	0.656122209923762	11.0551092519984	2.85981975448381	0.0196655960888707	0.0260434071081661	-3.26662344857072	KRT6A	ccRCC	QN no imputation
Q9BUN8	0.656117488334594	20.515725214397	10.9547352698398	4.60790420651242e-22	1.63578893963239e-21	38.9940865002724	DERL1	ccRCC	QN no imputation
Q9NRX2	-0.656048576661512	20.7335721476756	-17.5193196867328	7.19997301686321e-42	7.15669856764268e-41	84.4763810795172	MRPL17	ccRCC	QN no imputation
Q8TED9	0.655955597091239	17.1663350980924	13.5439522947089	7.09574440090268e-30	3.55788710368314e-29	56.9149458021118	AFAP1L1	ccRCC	QN no imputation
O15305	0.655273171391517	22.0245892596065	16.9463506845866	3.63457845255174e-40	3.19257110960405e-39	80.5608338017902	PMM2	ccRCC	QN no imputation
P42773	0.655040934858029	20.5773930078212	15.5616038077575	5.25974464004251e-36	3.60110425319684e-35	70.9974707082277	CDKN2C	ccRCC	QN no imputation
O95478	0.65417093118052	16.8599433134997	11.505667993902	8.45190789539686e-22	2.9728896418279e-21	38.6712467415747	NSA2	ccRCC	QN no imputation
Q969T9	0.65373043739983	22.5594449032113	18.1415733734383	1.05246958401654e-43	1.16573767319707e-42	88.6957063180933	WBP2	ccRCC	QN no imputation
Q9NR99	0.653644340895788	17.0028292540525	6.9452731438444	5.5181405147059e-11	1.2193043956936e-10	13.7186321859621	MXRA5	ccRCC	QN no imputation
A0AV96	-0.653643639905301	20.7898312597461	-21.4960541072087	2.73960019844465e-53	7.40232256436086e-52	110.733661476493	RBM47	ccRCC	QN no imputation
P36404	-0.653637795225798	21.4016092031017	-22.2640282871547	2.11023759536845e-55	7.36050873264515e-54	115.592397519235	ARL2	ccRCC	QN no imputation
P56470	0.653444512491856	20.810202455895	3.57027906366121	0.000449267954676838	0.000679605459905415	-1.70966150762391	LGALS4	ccRCC	QN no imputation
Q9NRX1	0.653384278142486	20.4412971113554	17.1712827175479	7.76980007024415e-41	7.21470689968847e-40	82.1012524291278	PNO1	ccRCC	QN no imputation
O14936	-0.652892460111094	19.8181706616113	-19.8955510198256	8.74240195723877e-49	1.51366641830026e-47	100.377789875235	CASK	ccRCC	QN no imputation
A6QL63	-0.652608892988805	15.9836445859193	-5.39144915271211	1.75935808203672e-06	3.11188691183776e-06	4.43022242236885	BTBD11	ccRCC	QN no imputation
Q6P1X6	-0.652335752995899	22.4982150786395	-16.1836572392123	6.99975104176904e-38	5.34992924244212e-37	75.3089958576989	C8orf82	ccRCC	QN no imputation
Q9UKK3	0.652108524210249	19.3813543721341	14.5334124546233	6.91074270961275e-33	3.9527635104714e-32	63.8316656161571	PARP4	ccRCC	QN no imputation
Q9BZZ2	0.652103616286173	15.7561721967038	9.03312255228878	1.65751560403031e-16	4.6927065153066e-16	26.285657844092	SIGLEC1	ccRCC	QN no imputation
P20591	0.651990522454813	19.1665757869567	8.76273367939709	9.35824508494917e-16	2.55447600611362e-15	24.57003322141	MX1	ccRCC	QN no imputation
P68431	0.651877757934056	26.4195256626761	9.75311770220644	1.50286603335195e-18	4.6576707566759e-18	30.9524942420258	H3C1	ccRCC	QN no imputation
Q96MG8	-0.651550136651306	18.6305514982472	-18.7696529027294	1.5367088113386e-45	1.98921874741698e-44	92.9163832756991	PCMTD1	ccRCC	QN no imputation
Q15119	-0.651290377946836	21.4212360766302	-12.0379964726209	2.63088560128483e-25	1.06703825317227e-24	46.4289197866703	PDK2	ccRCC	QN no imputation
Q86VU5	-0.650962552126359	20.5596085890913	-13.0630856377215	2.0603912808406e-28	9.57522924700729e-28	53.5562445771694	COMTD1	ccRCC	QN no imputation
P18827	-0.650744395367855	20.7473801636282	-8.02591305082752	9.32420501901707e-14	2.34130299849245e-13	20.0156341841528	SDC1	ccRCC	QN no imputation
Q9BVS4	0.650542589110636	16.9900305584154	15.8117823708092	9.23264271187781e-37	6.56790197681581e-36	72.7341421386552	RIOK2	ccRCC	QN no imputation
Q969Z0	-0.650458022489548	20.3618348235684	-14.8822121099544	6.02104103243971e-34	3.67858761676189e-33	66.2666820354734	TBRG4	ccRCC	QN no imputation
Q13308	-0.650187612523165	18.1147098921616	-11.0984992813136	1.7234395637667e-22	6.24055579299742e-22	39.9726128920565	PTK7	ccRCC	QN no imputation
Q9H2B4	-0.649731751197152	19.1917237863685	-10.7750755589052	1.56856611886967e-21	5.4552886918774e-21	37.7755036067856	SLC26A1	ccRCC	QN no imputation
Q96L73	0.649665833977698	13.6701426119685	3.35497641684872	0.00131376404161738	0.00192567614413111	-2.12089771800535	NSD1	ccRCC	QN no imputation
Q9NWM8	0.649555581652361	20.2310025447398	12.6218433035509	8.21911131064789e-26	3.40993579981551e-25	47.7435089556829	FKBP14	ccRCC	QN no imputation
Q96SI9	-0.64951567735331	17.8061933804179	-18.6450613810021	3.54265443384943e-45	4.45362271683928e-44	92.0823220585288	STRBP	ccRCC	QN no imputation
Q6P1M0	-0.649361402727834	18.4478880304535	-15.7272214337686	1.66174572734439e-36	1.16431446433071e-35	72.1475177673582	SLC27A4	ccRCC	QN no imputation
Q9BYG3	0.649119053842785	18.8458454274702	17.8207452142729	9.25569116025673e-43	9.67108819272141e-42	86.5247627939886	NIFK	ccRCC	QN no imputation
Q9NZJ4	-0.649118677512103	13.4340564125063	-4.9967107260446	1.99549190592769e-06	3.51916866366214e-06	3.75715437644609	SACS	ccRCC	QN no imputation
Q8IXQ6	0.649101290373238	19.0130585142896	15.1797577219169	7.53310590580875e-35	4.81396081602382e-34	68.3408922957556	PARP9	ccRCC	QN no imputation
Q96QZ7	-0.64897732788382	17.3454629191273	-18.0056154494305	2.64125551171241e-43	2.85947210703673e-42	87.7769192589848	MAGI1	ccRCC	QN no imputation
Q01523	-0.648796029849741	16.0021802809382	-4.36611413198189	4.6683115007084e-05	7.54989781062131e-05	1.08107909256645	DEFA5	ccRCC	QN no imputation
Q07075	-0.648764850703042	21.4332774716193	-7.71357539081906	6.19305573109941e-13	1.5054179060493e-12	18.1448715219383	ENPEP	ccRCC	QN no imputation
Q14914	-0.64871753257086	24.1595034246979	-10.3075986937774	3.71158660922488e-20	1.21881337746269e-19	34.6295668829352	PTGR1	ccRCC	QN no imputation
P40424	-0.64870373073596	18.9848532885242	-17.1051615400559	1.22232805257743e-40	1.11556333780426e-39	81.6488580864658	PBX1	ccRCC	QN no imputation
Q7Z403	-0.648578574261061	12.3652393544886	-4.22716806194008	9.67419282653867e-05	0.000153710216319627	0.593372531496027	TMC6	ccRCC	QN no imputation
A6NJ78	-0.648149573307187	17.9377136720323	-14.528314015115	7.16188789747658e-33	4.09397072184716e-32	63.7960505112604	METTL15	ccRCC	QN no imputation
O14558	-0.647969886933094	23.680297026513	-4.54975529962876	9.43981859557549e-06	1.60061410586459e-05	1.96625422545358	HSPB6	ccRCC	QN no imputation
Q53EP0	0.647678852240574	17.2588993472351	14.6797009895968	2.48215604432432e-33	1.45708939884693e-32	64.8533131544778	FNDC3B	ccRCC	QN no imputation
P43003	0.647341587549134	12.5462970877742	4.20392280440749	0.000301310004523579	0.000460951445516774	-0.0411447100782434	SLC1A3	ccRCC	QN no imputation
P13929	-0.64705195667694	18.6620900022126	-8.08062811652095	6.66734911190192e-14	1.689202659307e-13	20.3472323401943	ENO3	ccRCC	QN no imputation
O00329	0.646970726778019	16.8681076698861	15.6962849056917	2.06056951048933e-36	1.43640862969576e-35	71.9328043566427	PIK3CD	ccRCC	QN no imputation
Q13201	0.646780536701321	17.1950487940305	8.61267927164326	2.42295432364225e-15	6.52103756239519e-15	23.6276531367991	MMRN1	ccRCC	QN no imputation
Q9BQ95	-0.646284956838944	18.1525015723818	-13.9233202525043	4.96639012179678e-31	2.61171129650629e-30	59.5672235301782	ECSIT	ccRCC	QN no imputation
Q96I23	-0.645543601515133	21.2606311308782	-13.3042973303299	3.80493733077261e-29	1.83125734454445e-28	55.2403482970086	PYURF	ccRCC	QN no imputation
Q99807	-0.645336431150955	20.8680820949028	-15.1152761728567	1.18160004430687e-34	7.48606844451225e-34	67.8916634024162	COQ7	ccRCC	QN no imputation
P23284	0.645274164518693	24.8316929398998	15.2482215364429	4.67184535112842e-35	3.01563530336634e-34	68.8176819992308	PPIB	ccRCC	QN no imputation
[truncated: 8,138 more rows]
