# Supplementary material for: Enabling cross-indication protein expression analysis using a curated pan-cancer dataset and a tailored workflow
Source: Sci Rep. 2026 Mar 23;16:14623. doi: 10.1038/s41598-026-44872-z (PMC13153371; doi:10.1038/s41598-026-44872-z)
Supplement: Supplementary file 7 — Supplementary Material 7 [file 41598_2026_44872_MOESM7_ESM.csv]

Protein	logFC	AveExpr	t	P.Value	adj.P.Val	B	Gene	indication	normalized
Q9BXJ5	-2.75673073956935	16.9566794472266	-17.8292887372706	2.42088993962536e-34	1.11028192181977e-33	67.562040515162	C1QTNF2	LSCC	QN no imputation
Q9ULC0	-2.60397721926381	18.5981295281402	-22.6831086817723	6.09721898456904e-57	9.52447742653222e-56	119.020535322957	EMCN	LSCC	QN no imputation
Q9NZA1	-2.58554126335687	21.6969419525388	-37.671293054222	4.18801699559679e-96	1.32530473312273e-93	209.067684783923	CLIC5	LSCC	QN no imputation
P00325	-2.55612269008016	25.8659208141503	-35.2138468065193	9.97837672455613e-91	1.88245914745953e-88	196.708546212297	ADH1B	LSCC	QN no imputation
Q13642	-2.50854592598373	24.2191208493362	-36.3400406296229	3.1783674916156e-93	7.60482563237781e-91	202.44842524331	FHL1	LSCC	QN no imputation
O95810	-2.4740462480751	24.0945575818772	-38.7297335175916	2.4281750271887e-98	1.08274531894187e-95	214.206649049816	CAVIN2	LSCC	QN no imputation
Q8WWA0	-2.46503606891932	20.1695350295674	-22.9233791853146	2.1043580153839e-59	3.90241061075917e-58	124.616747551768	ITLN1	LSCC	QN no imputation
P22748	-2.42095281763088	21.7203845678359	-27.2188717612754	2.97620102709029e-71	1.18204583302655e-69	151.900448307766	CA4	LSCC	QN no imputation
P29034	2.41407420033051	26.1616154168753	13.2486202616627	1.2936082430722e-29	4.81971016503542e-29	56.0668975299571	S100A2	LSCC	QN no imputation
P56856	-2.36076007070262	21.6755697743777	-30.1393657807308	9.67860117400056e-79	6.5601096586321e-77	169.135588650542	CLDN18	LSCC	QN no imputation
Q15109	-2.28082926932494	24.7081368262377	-31.8904977872833	5.10184302137508e-83	4.67748411585884e-81	178.979311442996	AGER	LSCC	QN no imputation
Q8IZC4	-2.25989659037221	16.5455759466617	-31.6278795548809	2.18531314945745e-82	1.91410017823014e-80	177.525774344962	RTKN2	LSCC	QN no imputation
Q9NZN4	-2.25955786093014	23.8449556381575	-45.966860125555	1.73306159627749e-112	1.70013342594822e-108	246.672752880171	EHD2	LSCC	QN no imputation
P21695	-2.23950916827489	20.7293887853011	-26.1555776188602	2.05650454745196e-68	6.88542990119581e-67	145.363228423411	GPD1	LSCC	QN no imputation
Q03135	-2.23863995489572	25.2755915984544	-36.4442798887531	1.87899860375978e-93	4.72640418022652e-91	202.973127074151	CAV1	LSCC	QN no imputation
P20774	-2.22750887628408	25.0028390444526	-25.7372117010881	2.80040514483908e-67	8.66623800342945e-66	142.752074256263	OGN	LSCC	QN no imputation
P51674	-2.21896295744131	17.368171660181	-27.7940246398725	2.87903251684035e-71	1.15278812204914e-69	151.974871198027	GPM6A	LSCC	QN no imputation
Q9BXM0	-2.20803366542025	18.5574994162507	-25.2522764747728	5.93927094093511e-66	1.73405499793373e-64	139.697782338931	PRX	LSCC	QN no imputation
P28906	-2.19923365483028	22.113283765028	-37.5534063406447	7.48192406201707e-96	2.29367734526211e-93	208.488611348799	CD34	LSCC	QN no imputation
Q6NZI2	-2.19583148286024	25.2353404006127	-41.9150360991557	8.37453216628762e-105	1.17363086501831e-101	229.045949496795	CAVIN1	LSCC	QN no imputation
Q6UWY5	-2.17278656948181	21.9093064876294	-31.5722463876934	2.9770799946614e-82	2.56185567961652e-80	177.21683819517	OLFML1	LSCC	QN no imputation
P17661	-2.15523627538483	23.361305289876	-27.7893588475348	9.44953032534519e-73	4.17567083295659e-71	155.349543027327	DES	LSCC	QN no imputation
P06732	-2.14868896899364	20.0533917476372	-15.0034250876942	3.40249572832162e-35	1.62267783640423e-34	68.8926020300267	CKM	LSCC	QN no imputation
Q5TD97	-2.11340552823015	19.1321563510957	-30.9473168042928	9.83444060503168e-81	7.65681447106038e-79	173.72190600468	FHL5	LSCC	QN no imputation
P02042	-2.10652684031218	26.1546981712767	-21.4232411868193	4.96615626930035e-55	6.95971328597663e-54	114.547163387673	HBD	LSCC	QN no imputation
Q15847	-2.10132737848804	26.2112151881818	-26.7698042196112	4.62793077960259e-70	1.73946363785063e-68	149.156857243324	ADIRF	LSCC	QN no imputation
A6NMZ7	-2.09882964774371	18.9271400434752	-31.1639110605585	2.91123171657978e-81	2.34091665079079e-79	174.938356486149	COL6A6	LSCC	QN no imputation
Q8IVI9	-2.09173525337751	19.3615118385769	-40.9216420722486	7.87861544246346e-103	7.02629249914241e-100	224.515621493186	NOSTRIN	LSCC	QN no imputation
P00480	-2.08526210632437	16.1770696707169	-22.824436823283	4.05389909111475e-59	7.32389504306367e-58	123.961035152614	OTC	LSCC	QN no imputation
P61952	-2.08148226742779	21.7475919742575	-30.9028575399908	1.26345643821557e-80	9.75945484952343e-79	173.471532760215	GNG11	LSCC	QN no imputation
P20142	-2.07676617130967	19.0757979739919	-19.7393745223657	5.50308917911224e-50	5.72484674942641e-49	102.931681578888	PGC	LSCC	QN no imputation
O95171	-2.06884033313386	20.0261289264275	-29.8097934879183	6.43283513091747e-78	3.91963432511182e-76	167.242528851707	SCEL	LSCC	QN no imputation
Q9NV29	-2.04447879400841	20.4210280945837	-22.7206140274367	8.07671520432168e-59	1.43537275642021e-57	123.271682828531	TMEM100	LSCC	QN no imputation
P04054	-2.04000303155944	16.1216381603125	-18.5672995539465	4.07666306448511e-43	2.8586179172694e-42	87.3151756778569	PLA2G1B	LSCC	QN no imputation
Q9NY47	-2.03878951788167	17.9659439440718	-33.3960843706898	1.41480263782199e-86	1.67219444301611e-84	187.161590195286	CACNA2D2	LSCC	QN no imputation
P11686	-2.03403203320918	22.8993515157237	-27.4078629560223	9.44888251018289e-72	3.91111972256937e-70	153.047556208955	SFTPC	LSCC	QN no imputation
Q9UGT4	-2.02484063439511	21.7048754241775	-37.8728484405712	1.55774478132579e-96	5.26947458786412e-94	210.054608010399	SUSD2	LSCC	QN no imputation
Q8NFJ5	-2.0248236212878	23.4917204330856	-28.934027361611	1.05113160400645e-75	5.42715843963333e-74	162.148632380363	GPRC5A	LSCC	QN no imputation
P16671	-2.02050538530934	21.0260313607506	-26.8231421193274	3.33632576613742e-70	1.26857968084528e-68	149.484048965239	CD36	LSCC	QN no imputation
Q9NP98	-2.01605983864292	17.5147070999514	-29.2201390100926	1.96871865756362e-76	1.09733693356245e-74	163.823010811023	MYOZ1	LSCC	QN no imputation
P20929	-2.01223765101884	16.463549475056	-20.550743233582	1.96160420546465e-52	2.39643054241697e-51	108.568169359891	NEB	LSCC	QN no imputation
Q9BW30	-2.00804577458118	24.0125248319833	-21.3151946183322	1.03632047288526e-54	1.42584906577902e-53	113.811518254317	TPPP3	LSCC	QN no imputation
Q15124	-2.00530422633124	21.0422586917611	-33.6301735890669	4.0496660412438e-87	5.05423036206432e-85	188.411089019871	PGM5	LSCC	QN no imputation
P07451	-2.00000703414142	22.8024399277422	-26.1650282793495	1.93919495685039e-68	6.53728609165028e-67	145.421957990473	CA3	LSCC	QN no imputation
Q02094	-1.99881206784891	15.2677357195229	-14.8031014423466	1.94960853398573e-32	8.22255361926052e-32	62.7493004784536	RHAG	LSCC	QN no imputation
Q9UPQ0	-1.9538354876281	20.3812577219855	-39.2286676037352	2.22229447402021e-99	1.09003543950691e-96	216.592124148979	LIMCH1	LSCC	QN no imputation
P02549	-1.95061980313964	19.8526485803017	-23.9799865446648	2.06599895140643e-62	4.60623857120389e-61	131.543296923015	SPTA1	LSCC	QN no imputation
P02144	-1.94869901803916	21.5862734205077	-13.6593108289286	6.42734938829652e-31	2.52714619235226e-30	59.062404218684	MB	LSCC	QN no imputation
Q8IVN3	-1.94291024342028	21.5765833109809	-23.2374525787956	2.64670496317106e-60	5.18247019734692e-59	126.69016180402	MUSTN1	LSCC	QN no imputation
Q8IWL2	-1.93819530480624	25.3761548069565	-26.0946168566161	3.00459125313393e-68	9.92425595732117e-67	144.984127291035	SFTPA1	LSCC	QN no imputation
O96009	-1.93065290872148	24.7770228084225	-25.0216579912341	2.56501388580358e-65	7.02871123456233e-64	138.234839956114	NAPSA	LSCC	QN no imputation
P63316	-1.93031569813238	17.9933729885249	-21.7824013583329	4.04414147243066e-55	5.7001476788139e-54	114.795858688629	TNNC1	LSCC	QN no imputation
P02776	-1.92922740299122	23.8089415602406	-18.6004033969288	1.68810143809811e-46	1.4105856139474e-45	94.904262580974	PF4	LSCC	QN no imputation
P00918	-1.9237899333963	24.8317996939081	-26.1166949685681	2.61895933780232e-68	8.70914952672568e-67	145.121480168906	CA2	LSCC	QN no imputation
P69891	-1.92157188935139	24.0535538788083	-14.0301816454842	4.25367326898432e-32	1.764420074788e-31	61.7725540881195	HBG1	LSCC	QN no imputation
O94911	-1.91420151562664	17.242460911382	-34.9351691361948	4.22347575955816e-90	7.26882407039746e-88	195.267847422985	ABCA8	LSCC	QN no imputation
P15090	-1.91005844914586	24.6394297063871	-19.0719436416158	5.98476991194014e-48	5.46653564582241e-47	98.2431612716418	FABP4	LSCC	QN no imputation
Q92959	-1.90924807128729	19.7417641485493	-23.3949797815356	9.3992349301717e-61	1.88176519724458e-59	127.72549750157	SLCO2A1	LSCC	QN no imputation
Q6NY19	-1.90615876806712	19.848297865523	-39.8859743258841	9.86002267866203e-101	5.68981308692203e-98	219.699444303708	KANK3	LSCC	QN no imputation
Q13228	-1.89960501420784	23.1363045629715	-34.9273138646416	4.39930152815352e-90	7.44088758468724e-88	195.227118875168	SELENBP1	LSCC	QN no imputation
O14558	-1.89628961924097	24.7935729172806	-34.6109110752719	2.28673479100211e-89	3.61820456447269e-87	193.581174722736	HSPB6	LSCC	QN no imputation
Q9Y5Y7	-1.89589512857615	19.6595564725827	-33.1591259637449	5.04986668477983e-86	5.50435468641002e-84	185.890626793409	LYVE1	LSCC	QN no imputation
P45381	-1.89168718131939	19.0256525290251	-37.2844636632487	2.82567977849929e-95	8.39997534153881e-93	207.162429021369	ASPA	LSCC	QN no imputation
P28289	-1.88952430984493	21.408694826187	-35.7050314418874	8.00089938682629e-92	1.70627876053839e-89	199.228072764537	TMOD1	LSCC	QN no imputation
P02585	-1.87744821910837	18.0026525040516	-13.2048560319614	8.86956547401273e-29	3.22978609131644e-28	54.2303741046826	TNNC2	LSCC	QN no imputation
P11217	-1.8762166307888	17.388583524892	-30.7250135198576	3.45000207090448e-80	2.60342463965946e-78	172.467682451502	PYGM	LSCC	QN no imputation
P33764	-1.8744535267033	20.5947280815001	-21.4417248372105	4.37952824593391e-55	6.15518224822516e-54	114.672873944858	S100A3	LSCC	QN no imputation
P02730	-1.86914297988655	22.5912281724627	-22.883554088543	2.7395050837676e-59	5.03268630557306e-58	124.352963186879	SLC4A1	LSCC	QN no imputation
P15328	-1.86713117638583	21.0508199561096	-29.732867353105	1.00279508942416e-77	5.99842672393356e-76	166.798794456744	FOLR1	LSCC	QN no imputation
Q15493	-1.85989491304468	19.7985648118398	-34.5575314023053	3.02297279722988e-89	4.70720049854367e-87	193.302441035999	RGN	LSCC	QN no imputation
P50120	-1.84610083743729	18.1607955534031	-19.0109784968416	9.2052670132231e-48	8.28474031190079e-47	97.8126749632428	RBP2	LSCC	QN no imputation
P00915	-1.84242833388664	26.2465197817233	-22.5010925532963	3.48411646386278e-58	5.93410938132477e-57	121.809770430178	CA1	LSCC	QN no imputation
P11684	-1.8384387246167	24.5166543025342	-13.5181785348866	1.80457815979542e-30	6.95595746467311e-30	58.0322067660878	SCGB1A1	LSCC	QN no imputation
P09105	-1.82376228452587	20.1626060199521	-23.6900000461656	1.36350732259001e-61	2.86424129220728e-60	129.656174418134	HBQ1	LSCC	QN no imputation
P22105	-1.82036109330279	19.6551665491508	-32.8352835422539	2.90279489237706e-85	3.09526281458901e-83	184.143571700891	TNXB	LSCC	QN no imputation
P55083	-1.81499265267217	24.2473848897294	-22.0454437109035	7.37861969592961e-57	1.14713564527844e-55	118.756616289103	MFAP4	LSCC	QN no imputation
P46439	-1.80942972561074	18.1115174594662	-22.7676788353727	5.90822656376877e-59	1.05765880639729e-57	123.584343362211	GSTM5	LSCC	QN no imputation
Q96FF9	1.80310881248933	16.4165636044888	19.195696855087	2.50017446611507e-48	2.34930186902192e-47	99.1158846689854	CDCA5	LSCC	QN no imputation
P16452	-1.79824168346204	20.9310210021392	-23.4603304720765	6.12297350734632e-61	1.24361014714425e-59	128.154103285739	EPB42	LSCC	QN no imputation
P00568	-1.79644404771898	24.6691960147391	-37.9129848944557	1.27987833274585e-96	4.65022460897658e-94	210.250666106669	AK1	LSCC	QN no imputation
P36952	1.78841072795358	22.3520598491655	15.1545335844849	1.1253451431236e-35	5.4978266205391e-35	69.9976270120449	SERPINB5	LSCC	QN no imputation
P18577	-1.78323437000078	18.8098086859816	-16.7928068985575	7.32153399635925e-41	4.56606792779938e-40	81.9295393865692	RHCE	LSCC	QN no imputation
Q08AI8	-1.77659264323999	18.2022619627709	-33.2704010841877	2.77622586691652e-86	3.09486088118762e-84	186.488241242315	MAB21L4	LSCC	QN no imputation
P11277	-1.77325396735586	21.0490163134244	-23.7967853661486	6.79737484372531e-62	1.45594426237872e-60	130.352318888704	SPTB	LSCC	QN no imputation
O95050	-1.76965447647211	19.7580973172098	-9.85209250514098	4.17086008332244e-19	1.04324674700136e-18	31.9676759447951	INMT	LSCC	QN no imputation
P13584	-1.76137431000898	19.0563685691569	-26.0859027369131	3.17204173572447e-68	1.04421910830393e-66	144.929897884412	CYP4B1	LSCC	QN no imputation
Q96MM6	-1.75924296178038	19.7590520276326	-40.4558231097043	6.83440012455323e-102	4.78896180156194e-99	222.361348397833	HSPA12B	LSCC	QN no imputation
P28332	-1.75611533686381	14.6310571079298	-10.1223588841929	1.67779053099382e-14	3.5019415125637e-14	22.5041855885084	ADH6	LSCC	QN no imputation
O00168	-1.75399961353933	18.187552400294	-19.8962709550372	6.88417947499011e-47	5.8878640496646e-46	95.9902233818217	FXYD1	LSCC	QN no imputation
O75112	-1.75328052266958	19.6648609384845	-30.0509512572551	1.60671868085217e-78	1.04383511650065e-76	168.6290098999	LDB3	LSCC	QN no imputation
O95833	-1.75109085172538	22.2640290793232	-30.3807711383586	2.43682512013278e-79	1.79738755101523e-77	170.514005452567	CLIC3	LSCC	QN no imputation
P02775	-1.74939799129753	23.3410053066277	-20.2297440126619	1.80868704644784e-51	2.09978934031401e-50	106.346787603883	PPBP	LSCC	QN no imputation
P57087	-1.73762638266784	17.5682990124726	-32.1317060838939	1.35034703876521e-83	1.31157469804819e-81	180.307391672706	JAM2	LSCC	QN no imputation
Q9BW04	-1.73503184007774	20.8956369406364	-34.6119991739597	2.27376839973466e-89	3.61820456447269e-87	193.586853307831	SARG	LSCC	QN no imputation
Q9UN81	1.73489926438338	20.3785384881506	18.5157229988369	3.08194968372612e-46	2.5194938664461e-45	94.3024497667789	L1RE1	LSCC	QN no imputation
Q99758	-1.73335436290801	19.4236411934119	-25.1511783302225	1.12694184689847e-65	3.21138999223377e-64	139.057287460678	ABCA3	LSCC	QN no imputation
P48788	-1.73309796830356	18.2389423648412	-13.465711204742	3.02295377255808e-29	1.11611503608562e-28	55.341338479043	TNNI2	LSCC	QN no imputation
P68871	-1.73243357614214	28.1596402352801	-21.3574043005894	7.77350776195728e-55	1.07557279470805e-53	114.099069500863	HBB	LSCC	QN no imputation
P02538	1.7313575552588	25.0019311233799	12.4903055172007	3.22908383693659e-27	1.09990668195653e-26	50.5614117985823	KRT6A	LSCC	QN no imputation
P16157	-1.72998430050193	20.4919716851822	-23.8829736782665	3.87961105915817e-62	8.43879922180523e-61	130.913147462452	ANK1	LSCC	QN no imputation
P02100	-1.72746622017857	20.3608759858551	-15.7125796171895	1.90113134685532e-37	1.01194240437605e-36	74.0739155611057	HBE1	LSCC	QN no imputation
Q8NFX7	-1.72429506348294	20.4995515707066	-21.8229159164418	3.30721715598637e-56	4.96171501398115e-55	117.256422540142	STXBP6	LSCC	QN no imputation
Q5T0W9	1.71679448389644	17.5131387004994	17.3699015554685	1.12943706333497e-42	7.72648367595263e-42	86.0988992307712	FAM83B	LSCC	QN no imputation
P15428	-1.71189943996887	20.5951590464952	-20.5173368923525	2.47047483136868e-52	2.99201951799096e-51	108.3375233668	HPGD	LSCC	QN no imputation
O94929	-1.70687661929937	17.7048291096721	-36.2500929831419	5.00685853410481e-93	1.16945910046591e-90	201.994775580835	ABLIM3	LSCC	QN no imputation
P19075	-1.70514248733402	20.3864514589065	-16.1149887864076	1.0094612663611e-38	5.68147735112012e-38	77.006829028319	TSPAN8	LSCC	QN no imputation
P35609	-1.69808119886709	19.0336888658925	-32.0952805569512	1.64982906725327e-83	1.58674736762299e-81	180.1072600567	ACTN2	LSCC	QN no imputation
P08590	-1.69424901485771	19.3789304938907	-17.3201953783145	1.61625208712979e-42	1.10107173435717e-41	85.7406840087564	MYL3	LSCC	QN no imputation
Q96CG8	1.69149126337141	21.0503431453097	19.9766111493072	1.05104059808807e-50	1.14818577586236e-49	104.587099304807	CTHRC1	LSCC	QN no imputation
Q502W6	1.69148499023603	10.4035302846305	10.7454716059492	5.62044640415636e-21	1.51307846390708e-20	36.4066371950439	VWA3B	LSCC	QN no imputation
O94875	-1.69131376226957	20.4038517774064	-29.3574091961611	8.84463350401033e-77	5.01536732221626e-75	164.622814610275	SORBS2	LSCC	QN no imputation
O75128	-1.68634394673608	17.9644418729933	-31.7443177007453	1.14544569485661e-82	1.03090112537095e-80	178.17121265836	COBL	LSCC	QN no imputation
P51636	-1.68009459872848	22.2513532110399	-25.4660868711051	1.53915433069207e-66	4.58939330823379e-65	141.048097389184	CAV2	LSCC	QN no imputation
P43005	-1.67910607894302	15.7817485164012	-18.0514803421189	4.52413221364439e-44	3.29485798187465e-43	89.3614683127627	SLC1A1	LSCC	QN no imputation
O15061	-1.67832859220907	20.0359341094758	-33.4697952147189	9.53558297152439e-87	1.14078132866652e-84	187.555686360037	SYNM	LSCC	QN no imputation
P20231	-1.6751685082875	25.7679528349262	-22.8935415571819	2.56410781776971e-59	4.7370805446932e-58	124.419134278968	TPSB2	LSCC	QN no imputation
P35247	-1.67119252487563	20.6167215597682	-24.2130144646653	4.56971057068603e-63	1.06735382615309e-61	133.052104931139	SFTPD	LSCC	QN no imputation
Q16853	-1.66696026051538	22.6369047158378	-37.9988875770215	8.40950394411615e-97	3.29988934767118e-94	210.669758015025	AOC3	LSCC	QN no imputation
Q8IZF2	-1.66396773036689	17.2859729095119	-34.0292355175286	4.86654629118087e-88	6.63066932173394e-86	190.527349248374	ADGRF5	LSCC	QN no imputation
Q86T13	-1.66217346720698	19.5820603935635	-31.5768670024154	2.90156484214013e-82	2.51896912401723e-80	177.242510487115	CLEC14A	LSCC	QN no imputation
Q5JTB6	-1.65989085134451	22.0437128545387	-24.0745058917328	1.11943401222089e-62	2.55982462934427e-61	132.15611312777	PLAC9	LSCC	QN no imputation
P02008	-1.65985257117487	21.9059305985147	-20.1968974742127	2.27175689273923e-51	2.61879378587213e-50	106.118842920154	HBZ	LSCC	QN no imputation
O94811	-1.65900110895043	21.2661046167776	-24.3032927134354	2.55172955283481e-63	6.07584148381298e-62	133.63480239151	TPPP	LSCC	QN no imputation
P29972	-1.65242774109739	21.2969946499891	-24.7715421358526	1.26313748371111e-64	3.28683785549231e-63	136.640619084194	AQP1	LSCC	QN no imputation
P02743	-1.65187685575913	24.4813720595684	-22.7963235137799	4.88514864865266e-59	8.77716268191988e-58	123.774502108229	APCS	LSCC	QN no imputation
Q96A00	-1.651471480511	21.3917828406168	-26.6590100749176	9.14303386482078e-70	3.2975427284519e-68	148.476069358156	PPP1R14A	LSCC	QN no imputation
Q04695	1.64272486308697	24.8886672224086	10.9420093698413	2.13147993983032e-22	6.09438012525078e-22	39.5052327966234	KRT17	LSCC	QN no imputation
Q6B0K9	-1.64100465631341	19.4647660679152	-17.8487684775954	3.61067754252665e-44	2.64531341987949e-43	89.540420261802	HBM	LSCC	QN no imputation
P15924	1.64010683226607	20.3105006272398	18.7723220402911	4.9836072455882e-47	4.30741736380795e-46	96.1240297173519	DSP	LSCC	QN no imputation
Q63HM9	-1.63877856121115	17.1439711376304	-25.6270669293114	5.58968034020627e-67	1.69243099189579e-65	142.060951653468	PLCXD3	LSCC	QN no imputation
Q14134	1.63852916259586	21.1472407930726	16.2487808302605	3.80998360957836e-39	2.19471163887045e-38	77.9804008271367	TRIM29	LSCC	QN no imputation
Q7Z7G0	-1.63750502459947	19.789503810258	-25.8283184653634	1.58284362169514e-67	4.97682561821452e-66	143.322581814605	ABI3BP	LSCC	QN no imputation
P09629	1.63641225747271	13.9584471674974	14.453240833797	1.3163803493939e-27	4.56475476407006e-27	52.0174540632532	HOXB7	LSCC	QN no imputation
P28330	-1.63513448130534	19.493779092111	-17.4383111406485	6.89888425137149e-43	4.76270615805449e-42	86.5916097880673	ACADL	LSCC	QN no imputation
Q9HB63	-1.63043171147201	18.4425937595949	-29.0669783528681	4.82035281177927e-76	2.61257796041738e-74	162.927924091546	NTN4	LSCC	QN no imputation
Q86UX2	-1.62862220648574	18.186550763365	-31.5063688316955	4.29528845706265e-82	3.63248101411936e-80	176.850552261025	ITIH5	LSCC	QN no imputation
P13647	1.62759556806093	25.3457481436469	12.7272102285746	5.77998376138575e-28	2.03231687093886e-27	52.2769249854336	KRT5	LSCC	QN no imputation
P20337	1.62582608619122	16.6613977618607	12.4677119114896	6.89480679149466e-27	2.31716528347251e-26	49.8405598578363	RAB3B	LSCC	QN no imputation
P09467	-1.62465571612838	24.2659416970799	-22.5126815017001	3.22487794980163e-58	5.52112612348236e-57	121.887094976506	FBP1	LSCC	QN no imputation
O95760	-1.61492839239377	20.6323016593265	-23.9307290209893	2.84455191917477e-62	6.25673863836424e-61	131.223491068441	IL33	LSCC	QN no imputation
P45378	-1.6142714607472	18.0550039620329	-13.8119942961942	3.14194960203768e-30	1.19838746485185e-29	57.6061957976944	TNNT3	LSCC	QN no imputation
Q13421	-1.61343385085866	18.4160151422327	-17.7168672299405	9.30395539290452e-44	6.71116194149951e-43	88.5942442294978	MSLN	LSCC	QN no imputation
Q9H8L6	-1.61306267927652	20.04714427263	-34.697052418887	1.4583961224599e-89	2.38447766022194e-87	194.030340117327	MMRN2	LSCC	QN no imputation
P69905	-1.6115816313555	28.7943699410495	-20.1830466222828	2.50105528680672e-51	2.87299208004379e-50	106.022687065487	HBA1	LSCC	QN no imputation
P35749	-1.60629248897389	22.2531983856104	-20.7997640120412	3.5289442731246e-53	4.478517893836e-52	110.283522158009	MYH11	LSCC	QN no imputation
P55087	-1.6049035242747	22.5844097283101	-22.3568043503441	9.13626432782672e-58	1.51396542324291e-56	120.84566943525	AQP4	LSCC	QN no imputation
Q9Y617	1.60214797748629	21.7894640944115	17.9116649743714	2.30030741909937e-44	1.69924817630759e-43	89.9911068837638	PSAT1	LSCC	QN no imputation
P49326	-1.60213285945387	19.0808935100728	-22.3560435329443	9.18288642011133e-58	1.51912505533376e-56	120.840579105878	FMO5	LSCC	QN no imputation
Q9C0D0	-1.60068334464909	15.3167526899256	-29.3449301001151	9.51109204955659e-77	5.36228810380173e-75	164.55019950762	PHACTR1	LSCC	QN no imputation
O00425	1.59770285048964	20.8247874808054	13.0489417267986	5.55311122389988e-29	2.03724835850628e-28	54.6134653533153	IGF2BP3	LSCC	QN no imputation
P33151	-1.59588569018186	20.1669408627442	-39.801591284895	1.46759552093148e-100	7.99839558907656e-98	219.302760920306	CDH5	LSCC	QN no imputation
O00757	-1.59522054533861	22.2242147248777	-20.8903702696019	1.89386140114383e-53	2.43816015029146e-52	110.905911400505	FBP2	LSCC	QN no imputation
Q8IWU6	1.59409224725932	18.3501883256026	18.5431790246052	2.53531066957554e-46	2.08128850782729e-45	94.4976479911573	SULF1	LSCC	QN no imputation
O00159	-1.58959654836049	22.2327636687786	-45.6030113393157	8.05374755628725e-112	3.95036317635889e-108	245.143162370288	MYO1C	LSCC	QN no imputation
O95436	-1.58657880036499	20.3695415547059	-19.2966244236456	1.22830198070566e-48	1.18133749320809e-47	99.8265140980803	SLC34A2	LSCC	QN no imputation
P37840	-1.58574745430627	24.6164870274744	-22.9608389003446	1.64228477233188e-59	3.06289232254292e-58	124.864685970648	SNCA	LSCC	QN no imputation
P09038	-1.58493824906656	18.5676958466318	-24.4860976056416	1.72987765277123e-62	3.90117236176684e-61	131.769015600663	FGF2	LSCC	QN no imputation
P04259	1.58407455001149	19.3149045276051	8.18077668492803	2.54360727484889e-14	5.2676350783761e-14	21.0405211138432	KRT6B	LSCC	QN no imputation
Q9H4X1	-1.57288282234116	21.8028553291175	-33.3532861875705	1.77952061837582e-86	2.02989503096125e-84	186.932494402676	RGCC	LSCC	QN no imputation
O15247	-1.57285240894259	22.8100198750239	-35.12972463514	1.54112944545208e-90	2.8525433697896e-88	196.274515035865	CLIC2	LSCC	QN no imputation
O43790	-1.56237385308748	13.0721243289418	-1.67649798209285	0.122206165413912	0.137893085197892	-5.30791228773134	KRT86	LSCC	QN no imputation
Q96GD4	1.56084525214082	16.6331322961916	18.8253498787982	3.42260821494005e-47	3.00320094709856e-46	96.49970479587	AURKB	LSCC	QN no imputation
Q0VF96	-1.55850430591526	18.5689859418169	-37.1990686026948	4.31527914363988e-95	1.24508495291492e-92	206.73984624953	CGNL1	LSCC	QN no imputation
P01023	-1.55733435050564	23.7543734198005	-27.0039947401401	1.10289934754825e-70	4.27645952547367e-69	150.590801581375	A2M	LSCC	QN no imputation
O00592	-1.55507007106569	20.9850697798947	-22.0542858094668	6.95251291842103e-57	1.08432673656137e-55	118.816103356704	PODXL	LSCC	QN no imputation
Q8WWI1	-1.55352027962316	20.3904648382687	-34.4716612719018	4.7392462026359e-89	7.15261619197819e-87	192.853412671531	LMO7	LSCC	QN no imputation
P11388	1.55180667284705	17.8064455063984	18.3735019013635	8.48274801480914e-46	6.84340115339454e-45	93.2902414656327	TOP2A	LSCC	QN no imputation
P00167	-1.54699051868458	25.1473624132822	-23.7147690190627	1.16005810984999e-61	2.45262285724749e-60	129.817773063792	CYB5A	LSCC	QN no imputation
Q15599	-1.546608356416	22.1088178270451	-37.132336493193	6.01067051385653e-95	1.6379077150259e-92	206.40911578977	SLC9A3R2	LSCC	QN no imputation
O94788	-1.53928965508955	19.4560527730782	-27.5134325066558	4.98747248795706e-72	2.08200447263229e-70	153.686386151322	ALDH1A2	LSCC	QN no imputation
Q8TB73	-1.53706213189901	17.6791569328264	-30.1761698149784	7.83969829425169e-79	5.37814267598665e-77	169.346186050485	NDNF	LSCC	QN no imputation
P35442	1.53665019333191	20.3736627681144	14.0088600549693	4.97271676928144e-32	2.05572488439321e-31	61.616653806482	THBS2	LSCC	QN no imputation
Q96JY6	-1.53395498623978	22.3850609738992	-40.0816605729828	3.92998275100189e-101	2.40957067420804e-98	220.6168617231	PDLIM2	LSCC	QN no imputation
Q9BX66	-1.53377165939001	20.41369642366	-27.3641223196771	1.23177919550741e-71	5.05596397821241e-70	152.782462798313	SORBS1	LSCC	QN no imputation
Q96Q06	-1.53362903896675	17.7822892063916	-13.0934297033735	4.01460412042971e-29	1.47806112713493e-28	54.9370887201809	PLIN4	LSCC	QN no imputation
Q06278	-1.53340893406389	18.3194993260784	-22.4078887647675	6.4925122998828e-58	1.08688644474147e-56	121.18729398164	AOX1	LSCC	QN no imputation
Q9UGL9	1.53338899299677	14.7837681195018	2.85598563312317	0.00594958491065541	0.00741430741533658	-3.615870180012	CRCT1	LSCC	QN no imputation
P39900	1.52880632722227	19.971806235981	12.0931492260145	5.71456789104139e-26	1.85690331272329e-25	47.6969629751302	MMP12	LSCC	QN no imputation
Q96AP7	-1.52789986765088	19.2891854019532	-40.9429052778361	7.14199234325567e-103	7.01954177436947e-100	224.613496943056	ESAM	LSCC	QN no imputation
P0DMM9	-1.52552558073071	20.943511104213	-25.8425620343514	1.4479074206764e-67	4.56719350380561e-66	143.411679847261	SULT1A3	LSCC	QN no imputation
O43182	-1.52463193288464	18.9912059431204	-42.6047114205448	3.75235594569426e-106	9.20265295681516e-103	232.141180473958	ARHGAP6	LSCC	QN no imputation
Q9H9S4	-1.52089016543513	19.465898459296	-29.4065240510435	6.64634819223004e-77	3.8129050155425e-75	164.908428062584	CAB39L	LSCC	QN no imputation
P08174	-1.51926384967305	22.2665139667071	-30.6196798082294	6.2656127818868e-80	4.69203522063432e-78	171.871367353661	CD55	LSCC	QN no imputation
Q9Y2D5	-1.51893703658455	21.7192782258226	-40.4788837893815	6.13840893737725e-102	4.63213782120545e-99	222.468453256659	AKAP2	LSCC	QN no imputation
Q9BU40	-1.5183515756015	18.0940230409957	-24.8276798736928	8.8258091939271e-65	2.30269117533045e-63	136.999124772467	CHRDL1	LSCC	QN no imputation
P52943	-1.51655322254665	24.3896866679551	-30.3102799762566	3.6426909338203e-79	2.60837942049468e-77	170.11221858506	CRIP2	LSCC	QN no imputation
Q8IVN8	-1.51622173217578	20.9940623756245	-25.8859861714122	1.10365567444752e-67	3.52666520075902e-66	143.683153515698	SBSPON	LSCC	QN no imputation
P08294	-1.514414839723	24.4174965535063	-28.0645326663689	1.8154067465326e-73	8.32202812312372e-72	156.998757384846	SOD3	LSCC	QN no imputation
P15088	-1.51384560034099	20.721918390298	-15.8522955374174	6.85520188071598e-38	3.71339207343036e-37	75.0929535109116	CPA3	LSCC	QN no imputation
Q96A32	-1.51286411191886	20.2175063884829	-15.254786767583	2.48738613152809e-33	1.08934187278083e-32	64.8407129732427	MYLPF	LSCC	QN no imputation
P69892	-1.51280719590274	20.4958351745586	-9.34400830966695	3.14072290431343e-17	7.30452624260662e-17	27.7826158250722	HBG2	LSCC	QN no imputation
Q13510	-1.51026182034544	23.5909511760199	-19.8807491390941	2.05036702283682e-50	2.18869428661906e-49	103.918901252442	ASAH1	LSCC	QN no imputation
P29536	-1.50339194943787	20.5826875446507	-23.7028963129915	1.2534714075568e-61	2.64442032432952e-60	129.740322298145	LMOD1	LSCC	QN no imputation
Q5U651	-1.50332174267646	20.8336938218922	-42.3656950226551	1.09581531235372e-105	2.149989642838e-102	231.073057932079	RASIP1	LSCC	QN no imputation
Q9NRN5	-1.49983305105564	21.6553597529867	-24.4456615664367	1.02016879455693e-63	2.47719204816919e-62	134.551630852972	OLFML3	LSCC	QN no imputation
Q9NQW6	1.49897292126425	18.806345626356	22.6786075749974	1.06787226280347e-58	1.8807588686e-57	122.992396094855	ANLN	LSCC	QN no imputation
O00515	1.49407207264657	20.8382448275638	22.9163136544771	2.2051424343257e-59	4.08159382655379e-58	124.569962785294	LAD1	LSCC	QN no imputation
Q15004	1.49349495589441	18.5802643889207	17.6255465193001	8.7914128139054e-43	6.05219366346751e-42	86.3954378795143	PCLAF	LSCC	QN no imputation
Q9UQ16	-1.49325457257005	17.2622955689724	-31.9862741419244	3.0072097544856e-83	2.83660843187536e-81	179.507446139088	DNM3	LSCC	QN no imputation
Q96QR1	-1.49301025892959	20.5510122868886	-12.3495035431542	8.95797100606472e-27	2.99310952212176e-26	49.5441248170504	SCGB3A1	LSCC	QN no imputation
P12821	-1.48874656126756	19.9751302363599	-26.7319991642607	5.8372941926977e-70	2.13671104590912e-68	148.924732765201	ACE	LSCC	QN no imputation
Q9Y235	-1.48815953329138	15.2897316072592	-13.8259796875314	3.39997233381196e-26	1.10994105140417e-25	48.7667245631957	APOBEC2	LSCC	QN no imputation
Q08495	-1.48627264115729	20.6316237727506	-25.07709989483	1.80335391476714e-65	5.04014299255431e-64	138.587152684205	DMTN	LSCC	QN no imputation
Q8N130	1.48533435158974	18.0534589899206	10.6575361043396	1.87680199854747e-20	4.9320727580366e-20	35.2590099599352	SLC34A3	LSCC	QN no imputation
O00762	1.48321071274977	19.5773210404422	18.8960498025547	2.07476705918754e-47	1.83861471098733e-46	97.0001622926097	UBE2C	LSCC	QN no imputation
Q16348	-1.48174627213477	17.0867414353227	-18.0894254362747	6.44437119877641e-45	4.93130120592797e-44	91.2630903067922	SLC15A2	LSCC	QN no imputation
Q9NPY3	-1.48087759386999	20.5791328095351	-31.0820682583269	4.6085553255318e-81	3.67560388158268e-79	174.47934936561	CD93	LSCC	QN no imputation
P15502	-1.47967642630468	20.531509363976	-24.2820089209028	2.92721100709095e-63	6.90287018739476e-62	133.497519412993	ELN	LSCC	QN no imputation
P31947	1.47939261383809	25.0750407018305	16.5103385188987	5.68625505371106e-40	3.40758473285922e-39	79.8811106446321	SFN	LSCC	QN no imputation
P50225	-1.47557474634342	22.7675084013041	-24.6914681097594	2.10780969053602e-64	5.39885458594214e-63	136.128563399293	SULT1A1	LSCC	QN no imputation
P30613	-1.47274599597529	19.1833909802439	-23.8816793462198	3.91239555764953e-62	8.49128327888095e-61	130.904732114087	PKLR	LSCC	QN no imputation
O00408	-1.47155590849617	16.2419183920289	-30.7783478066429	2.55164307591784e-80	1.94043554843055e-78	172.769120610442	PDE2A	LSCC	QN no imputation
P48668	1.47094162327718	19.9934803807443	6.87402578687723	6.80219919931701e-11	1.24449037943491e-10	13.2523686759351	KRT6C	LSCC	QN no imputation
O95274	1.46878503750485	20.2537312223969	10.2688753056849	2.36769971635089e-20	6.19555460586882e-20	34.8191726298488	LYPD3	LSCC	QN no imputation
P46013	1.46803350052132	16.4376216489836	23.7743717270935	7.86582648467868e-62	1.68112762123525e-60	130.206320482729	MKI67	LSCC	QN no imputation
P02655	-1.46306397368469	24.462895801945	-18.1715431019016	3.5834173816755e-45	2.78773390279434e-44	91.8497937707191	APOC2	LSCC	QN no imputation
P13686	-1.4611296877851	22.3249669639252	-15.9869099455672	2.56766016179358e-38	1.41908429223634e-37	76.0740643756969	ACP5	LSCC	QN no imputation
P28827	-1.4592836457072	17.0033158075077	-42.1605330799103	2.75995535605832e-105	4.51252700715535e-102	230.152366732147	PTPRM	LSCC	QN no imputation
P10916	-1.45606718157806	18.9138379104659	-11.1736932336843	6.16166350280513e-22	1.72850783421557e-21	38.6518722844835	MYL2	LSCC	QN no imputation
Q9HBL0	-1.45581425460217	21.2191301304725	-40.7513587010946	1.73169433303448e-102	1.41566011725569e-99	223.730353894453	TNS1	LSCC	QN no imputation
P09668	-1.45510595395902	24.1681151249627	-21.4885204347793	3.18632937165041e-55	4.52357324687273e-54	114.990959479689	CTSH	LSCC	QN no imputation
Q9UQV4	-1.45425693292964	21.4738145228911	-22.8422686515826	3.60175973724488e-59	6.55533636778707e-58	124.079299672096	LAMP3	LSCC	QN no imputation
P04040	-1.44856438670057	24.393407488646	-28.5400290534852	1.0727509227936e-74	5.2097458181214e-73	159.826541843846	CAT	LSCC	QN no imputation
Q9NZD4	-1.44842523591876	23.4528844460867	-16.7838950085876	7.81009397578507e-41	4.86148616132307e-40	81.8649834095963	AHSP	LSCC	QN no imputation
P14222	-1.44693788191978	18.7886939143152	-19.1960714766932	2.49358279827192e-48	2.34535448236314e-47	99.1185242508274	PRF1	LSCC	QN no imputation
Q7Z304	-1.44355653604027	20.5577807145011	-21.9733775978257	1.19861023811166e-56	1.84589739966646e-55	118.271425700016	MAMDC2	LSCC	QN no imputation
P04275	-1.44120202760362	20.0515467432044	-32.6346623758197	8.6274467817778e-85	9.0037503116213e-83	183.055390859478	VWF	LSCC	QN no imputation
Q92954	-1.44039315691826	17.3969968005997	-20.0594296688225	5.90529414840617e-51	6.60557988550336e-50	105.163586324848	PRG4	LSCC	QN no imputation
P23276	-1.4390156695398	14.527120601582	-20.0413630170859	6.6962761930739e-51	7.44789903107199e-50	105.037890058847	KEL	LSCC	QN no imputation
P36575	-1.43857426112015	20.9708942000408	-30.1171216263332	1.09940176542983e-78	7.28725089112608e-77	169.008226539407	ARR3	LSCC	QN no imputation
P13224	-1.43856825280093	19.2860472351405	-17.608323659769	2.02958134344275e-43	1.44381384910612e-42	87.8145930842736	GP1BB	LSCC	QN no imputation
O43761	1.43689939192597	11.0820721589456	4.61408730511114	0.000170937304614374	0.000234432400149169	0.535827542071164	SYNGR3	LSCC	QN no imputation
O95990	-1.43666262283208	15.3659708529364	-18.7099789777218	1.98829881463707e-44	1.47766752815073e-43	90.2800342111655	FAM107A	LSCC	QN no imputation
Q9UQ03	-1.43604776579355	18.8198911067481	-31.3894317351997	8.24363714740663e-82	6.79580507697975e-80	176.199134622528	CORO2B	LSCC	QN no imputation
Q9UMS6	-1.43595169913383	20.7611879603309	-22.5516966232416	2.48609666944346e-58	4.27870321530532e-57	122.14729361091	SYNPO2	LSCC	QN no imputation
Q6UXB8	-1.43296420877119	18.0343712671462	-21.6265862926679	1.24849483302953e-55	1.80379003122528e-54	115.927935138702	PI16	LSCC	QN no imputation
Q9UIV8	1.43127184178194	20.2091189237992	9.04170990505808	9.71619761667643e-17	2.21819638397942e-16	26.5562736853925	SERPINB13	LSCC	QN no imputation
P58397	1.43016113907877	15.117177475138	16.2456082546692	3.89899804370245e-39	2.2433531266112e-38	77.9573246830197	ADAMTS12	LSCC	QN no imputation
Q7Z4I7	-1.42980891938612	22.0039205258409	-32.5325954425747	1.50419463362886e-84	1.55327887956832e-82	182.500039335351	LIMS2	LSCC	QN no imputation
Q86UQ4	-1.42841380740216	15.433088583626	-14.2262009144805	1.01170543173926e-32	4.32077940155079e-32	63.2061875053229	ABCA13	LSCC	QN no imputation
Q7Z7D3	1.42832255419899	17.3036497467588	9.3174013302808	2.05279724866391e-17	4.79474785937928e-17	28.1331411682876	VTCN1	LSCC	QN no imputation
P16109	-1.42695954005477	18.5169030283872	-27.3814304946449	1.10905916341096e-71	4.57137411473175e-70	152.887388816023	SELP	LSCC	QN no imputation
P02724	-1.42516940562555	17.7859181534422	-17.7269336170313	3.67305502938605e-43	2.58484001709305e-42	87.2630112172957	GYPA	LSCC	QN no imputation
Q9BYB0	-1.42354422716355	17.1016639455254	-39.106484228684	3.98277666613527e-99	1.86052567118033e-96	216.010106337754	SHANK3	LSCC	QN no imputation
P02656	-1.41924901240217	25.0195663438489	-17.2347444732628	2.99411756762817e-42	2.0049346988691e-41	85.124456418972	APOC3	LSCC	QN no imputation
P01833	-1.41921269822156	21.7634278659892	-19.1224919380276	4.18918430902403e-48	3.8696702515561e-47	98.5998165819188	PIGR	LSCC	QN no imputation
Q16555	-1.41442179981761	24.1678121962329	-42.8743301352198	1.12655533099199e-106	3.6838359323438e-103	233.340295212795	DPYSL2	LSCC	QN no imputation
P12107	1.41364724301412	18.7770413429504	11.9966606555712	1.14591054531912e-25	3.68207744827401e-25	47.0035316035566	COL11A1	LSCC	QN no imputation
Q07507	-1.4116688390094	25.5139186335138	-26.7375458859247	5.64174976316195e-70	2.07286760961119e-68	148.958801076349	DPT	LSCC	QN no imputation
P53985	1.41052124032494	21.1122201481513	16.3444766340673	1.8988625508112e-39	1.11410536025466e-38	78.676221867775	SLC16A1	LSCC	QN no imputation
O00469	1.41027505435803	19.7240335126389	16.2711600863984	3.23726918265307e-39	1.87914856105483e-38	78.1431652460438	PLOD2	LSCC	QN no imputation
Q02952	-1.40950245934786	20.0104203780746	-27.9620086776309	3.35297067475698e-73	1.52280751478546e-71	156.385390474786	AKAP12	LSCC	QN no imputation
O75077	1.40918924485356	12.6541795718304	7.27541008087235	2.00710327058606e-11	3.75184509993316e-11	14.7098306929987	ADAM23	LSCC	QN no imputation
Q8TC71	-1.40893224406654	18.5364224882793	-12.3592504396156	8.34753853323877e-27	2.79295201265595e-26	49.6144860939391	SPATA18	LSCC	QN no imputation
P22897	-1.40858331060652	20.0849496317895	-24.5673015891289	4.67044843510937e-64	1.162870536762e-62	135.332945586006	MRC1	LSCC	QN no imputation
P51911	-1.40638524652202	24.1377366137807	-18.7839245299351	4.59016824218277e-47	3.98844556738822e-46	96.2062501180629	CNN1	LSCC	QN no imputation
Q14123	-1.40570805280022	15.9145439864189	-29.2086426484137	2.10538623264128e-76	1.16688355605711e-74	163.755923725492	PDE1C	LSCC	QN no imputation
Q9BPY8	-1.40487101886216	24.3748356592961	-26.085176002194	3.18642264332358e-68	1.04544502110382e-66	144.925374861608	HOPX	LSCC	QN no imputation
P50895	-1.40402794315334	22.0342869654146	-26.0538904395221	3.87169250259009e-68	1.26604344834696e-66	144.730597864554	BCAM	LSCC	QN no imputation
Q99962	-1.40316588828237	19.1717687553032	-19.3867299915818	2.57472433794888e-46	2.11187673539118e-45	94.6266969868715	SH3GL2	LSCC	QN no imputation
P31350	1.4023307666496	18.7702465906085	22.6500684554301	1.29114044487869e-58	2.26180138647499e-57	122.802525570267	RRM2	LSCC	QN no imputation
P29373	1.40219756922782	22.4956772373259	12.6039684325795	1.41527492210506e-27	4.89557369035635e-27	51.3839077486941	CRABP2	LSCC	QN no imputation
P25205	1.40148637824162	20.3478878595945	23.1463458454905	4.82339068001654e-60	9.29616160529711e-59	126.0899621	MCM3	LSCC	QN no imputation
O76076	-1.40001432130711	21.8140180688866	-20.6312922906451	1.12540498880266e-52	1.39749657470305e-51	109.123787043622	CCN5	LSCC	QN no imputation
Q5GJ75	-1.39982546172157	19.8366122562449	-26.7413441652289	5.51164939239336e-70	2.03294367339588e-68	148.982128117476	TNFAIP8L3	LSCC	QN no imputation
P37173	-1.39675004289639	17.5506222832301	-39.2717782452966	1.80942824409983e-99	9.34236372348386e-97	216.79714843815	TGFBR2	LSCC	QN no imputation
Q969G5	-1.39475782677748	23.8489118123035	-32.3109355719524	5.05063301892331e-84	5.10790823872554e-82	181.289929732696	CAVIN3	LSCC	QN no imputation
P43003	1.39447415015317	17.0980482654642	14.080269518297	2.94720157961367e-32	1.23499054043388e-31	62.1388234897456	SLC1A3	LSCC	QN no imputation
Q14566	1.3937290911709	20.0119003488857	22.394097474094	7.11952315595599e-58	1.18982150187271e-56	121.095096697235	MCM6	LSCC	QN no imputation
P26012	1.39240524993098	15.7868338378161	14.4004892061728	2.82080275273419e-33	1.22987000019211e-32	64.4812884990167	ITGB8	LSCC	QN no imputation
O75636	-1.39147545871696	21.0211151608935	-25.4493010581081	1.7109321134614e-66	5.08613455547161e-65	140.942295906963	FCN3	LSCC	QN no imputation
P34947	-1.39131913234506	17.2043548953837	-35.5294617019704	1.96619209333212e-91	3.93639682358941e-89	198.330372450299	GRK5	LSCC	QN no imputation
P24530	-1.39033555563228	16.8069919069819	-14.2883238018648	1.18994773039408e-30	4.61946467557023e-30	58.6752929503062	EDNRB	LSCC	QN no imputation
Q96F85	-1.3867533721867	21.4024461886266	-35.7604854145919	6.02681878332413e-92	1.37495563405604e-89	199.510949727947	CNRIP1	LSCC	QN no imputation
Q13207	-1.38652128033178	17.9946364177076	-30.1803494379849	7.65439928731428e-79	5.28800401468684e-77	169.370092193734	TBX2	LSCC	QN no imputation
Q9H3D4	1.38498041844134	19.6056950443175	14.8887946439099	7.87830947272692e-35	3.68556108380787e-34	68.0541074493733	TP63	LSCC	QN no imputation
O95490	-1.38416650658205	16.9370902599522	-32.2336805187806	7.71347419217064e-84	7.56691818251939e-82	180.866863914939	ADGRL2	LSCC	QN no imputation
Q13201	-1.38056914695398	18.2212714840335	-24.0396995898328	1.40263157282107e-62	3.17778654258075e-61	131.930577015651	MMRN1	LSCC	QN no imputation
Q6H8Q1	-1.37934474181076	20.0828622154342	-29.6729870293428	1.41745763458707e-77	8.42742993654492e-76	166.452893913851	ABLIM2	LSCC	QN no imputation
P51888	-1.37931016989387	24.8061075685439	-18.2218964135663	2.50111177221576e-45	1.96130347605409e-44	92.2092655206517	PRELP	LSCC	QN no imputation
Q9NYZ3	1.37902756664962	14.5508078415821	14.1188475778592	2.22158999980363e-32	9.35356132964535e-32	62.4209574229699	GTSE1	LSCC	QN no imputation
P43699	-1.37670554842775	19.1655779761735	-18.7002757141687	8.30699302251444e-47	7.05554991782395e-46	95.6131943387597	NKX2-1	LSCC	QN no imputation
Q16825	-1.37607984150659	16.7029279350943	-35.5855173311885	1.47503522003015e-91	3.07874372521186e-89	198.617336105473	PTPN21	LSCC	QN no imputation
O14958	-1.3758888779728	15.9661160640771	-11.2174866807196	5.14103626993837e-17	1.1847208317617e-16	28.1666033839223	CASQ2	LSCC	QN no imputation
P12429	-1.37432369439001	24.2253865112816	-19.3675605670671	7.45813470962983e-49	7.26557115208229e-48	100.3253630481	ANXA3	LSCC	QN no imputation
Q9UBY9	-1.37104984667495	20.623785662232	-25.2286334188349	6.89820617447207e-66	2.00805348877065e-64	139.548110375757	HSPB7	LSCC	QN no imputation
P18510	1.36868579887611	21.5775325244899	11.2289580974742	2.79220005477462e-23	8.25044654739128e-23	41.5287400717542	IL1RN	LSCC	QN no imputation
P21980	-1.3678421353044	24.2569174880708	-23.4158517084494	8.1963507434587e-61	1.64429858473067e-59	127.862444932149	TGM2	LSCC	QN no imputation
Q9ULW0	1.36692724471996	17.3111521988056	20.1811809808841	2.533664166977e-51	2.90704625474203e-50	106.009733748912	TPX2	LSCC	QN no imputation
Q9UMD9	1.36567749237648	18.2455853672048	11.3307301792127	1.35370783556733e-23	4.04134932042468e-23	42.2496740516274	COL17A1	LSCC	QN no imputation
P52926	1.36512605987306	20.1317692557339	9.55612115756229	3.11787653737153e-18	7.54287764034887e-18	29.9695259118832	HMGA2	LSCC	QN no imputation
O94760	-1.36212870495273	22.8929487239567	-28.3726351458294	2.89468150053994e-74	1.37848667574256e-72	158.834222142243	DDAH1	LSCC	QN no imputation
Q14894	-1.36139380949447	20.2522666946726	-16.8184762200459	6.0786703121363e-41	3.80790266679803e-40	82.11545568944	CRYM	LSCC	QN no imputation
P27338	-1.3599473603413	21.1518597303799	-29.5289006904191	3.2653170449035e-77	1.90671191729187e-75	165.618807137718	MAOB	LSCC	QN no imputation
O43301	-1.35990955988043	20.0381406271728	-26.558953580339	1.69320073416124e-69	5.9749277705474e-68	147.859935308006	HSPA12A	LSCC	QN no imputation
O60218	1.35933330050232	22.9993798065772	5.95840541469629	1.0435088273437e-08	1.73918137890617e-08	8.31443942445955	AKR1B10	LSCC	QN no imputation
Q63ZY3	-1.35904686568261	20.9864600445241	-35.7345878577541	6.8791853523552e-92	1.50495393679352e-89	199.378882911601	KANK2	LSCC	QN no imputation
P30825	1.3564040322301	17.5213494916559	18.606062054049	1.6215835287552e-46	1.3561580918234e-45	94.9444545224043	SLC7A1	LSCC	QN no imputation
Q9HCM4	-1.35514483893542	19.2995559985405	-29.5202867289377	3.43262161147214e-77	1.99254544429241e-75	165.568863430436	EPB41L5	LSCC	QN no imputation
Q9H239	-1.35387101236749	17.0132155279221	-21.8368546188861	3.01008735689906e-56	4.53593809081102e-55	117.350565832312	MMP28	LSCC	QN no imputation
Q9BRT9	1.3538523911828	17.3203676851646	16.9466588197545	2.40233535469376e-41	1.54032090389188e-40	83.0432336347399	GINS4	LSCC	QN no imputation
Q01650	1.35375367548335	19.8167304864641	17.4618704407199	5.82219906884097e-43	4.03930501169236e-42	86.7612127050129	SLC7A5	LSCC	QN no imputation
Q01484	-1.35287187609142	16.2959342940439	-26.9880621861792	1.21567020092631e-70	4.69516719334139e-69	150.493464724093	ANK2	LSCC	QN no imputation
P07359	-1.35249222979871	16.2586817224441	-20.4282152077717	4.57380506861189e-52	5.48521121309078e-51	107.721595818126	GP1BA	LSCC	QN no imputation
P62987	1.35117752195589	24.1770722881504	21.2285120550869	1.87166331959831e-54	2.54660432250477e-53	113.22034578469	UBA52	LSCC	QN no imputation
P48681	-1.3505158745102	20.3353689034962	-31.8301732627067	7.12113647432173e-83	6.46836563084224e-81	178.646128120742	NES	LSCC	QN no imputation
Q15645	1.35034498384551	19.1681459650116	20.5790299772366	1.61374917077055e-52	1.98381946933071e-51	108.763370765368	TRIP13	LSCC	QN no imputation
P27544	1.34755493925832	10.4788636220511	3.35895909327149	0.0031492778109234	0.00400446083281381	-2.3234998208551	CERS1	LSCC	QN no imputation
P14415	-1.34725417072497	15.1175084428807	-17.6861476635975	1.30544784433373e-41	8.45309792271542e-41	83.7882699450828	ATP1B2	LSCC	QN no imputation
Q15848	-1.34590426633665	20.2130434881	-23.6380155811328	1.91448898192023e-61	3.98750252922239e-60	129.316765863232	ADIPOQ	LSCC	QN no imputation
P16284	-1.3453231068742	20.5625167448095	-27.2906804893272	1.92357509823668e-71	7.82998826294682e-70	152.336826314654	PECAM1	LSCC	QN no imputation
Q6PEY2	-1.34067959697387	20.0131049386203	-13.0676980677116	1.20496557912738e-28	4.36349661544465e-28	53.8894328814683	TUBA3E	LSCC	QN no imputation
P32926	1.33977975741899	20.3335228890261	9.15332830090589	4.63716142260513e-17	1.07112205217227e-16	27.2900369674388	DSG3	LSCC	QN no imputation
Q8WXF0	1.3381592242063	14.95108051758	9.41351994767741	1.94222774853552e-17	4.54189611755267e-17	28.2557384050795	SRSF12	LSCC	QN no imputation
Q6UX73	-1.3373689641584	16.2930878165414	-21.1145071042963	4.07814932885079e-54	5.42831002931157e-53	112.441505543615	C16orf89	LSCC	QN no imputation
Q13976	-1.33656837644847	20.0643044550707	-29.019726274965	6.35779406277361e-76	3.40236702645264e-74	162.651202681185	PRKG1	LSCC	QN no imputation
Q7Z3B1	-1.33610189629499	17.781375604986	-24.4606186644751	9.26628809223529e-64	2.26125090012011e-62	134.647803460044	NEGR1	LSCC	QN no imputation
Q96JE9	-1.33565003799499	13.9776332111888	-19.55273113851	2.03273373053174e-49	2.04524286118117e-48	101.62514191647	MAP6	LSCC	QN no imputation
Q7Z2X4	-1.33316307776723	18.3469221567689	-30.0580198773628	1.54285880133564e-78	1.01580166718809e-76	168.669544458823	PID1	LSCC	QN no imputation
Q15398	1.33257005489255	15.2364825898114	17.7645962790438	6.6045923574598e-44	4.79223750197342e-43	88.936782249201	DLGAP5	LSCC	QN no imputation
Q99674	1.33059829558222	17.4962184289077	14.7352827894138	2.42590085933358e-34	1.11206016028329e-33	66.9309911063766	CGREF1	LSCC	QN no imputation
P61601	-1.33035670728687	20.145638606756	-28.5024142527344	1.34042222731534e-74	6.47760692116426e-73	159.603859157405	NCALD	LSCC	QN no imputation
P05546	-1.32837662663926	22.0152109609621	-23.8386475161729	5.17601718826473e-62	1.11843014574619e-60	130.624832805971	SERPIND1	LSCC	QN no imputation
P15259	-1.32765107079888	18.297142052475	-13.0012604541564	7.8612199273085e-29	2.86792738887677e-28	54.2667473071359	PGAM2	LSCC	QN no imputation
Q96A58	-1.32756855790349	17.7294475830012	-24.7602664232926	2.30280848846559e-63	5.50989055410913e-62	133.780500648077	RERG	LSCC	QN no imputation
Q9NVD7	-1.32201218359125	22.8971907342413	-29.8804203144443	4.28204242518757e-78	2.65866051842342e-76	167.649302059184	PARVA	LSCC	QN no imputation
P01303	-1.32175379425894	18.0099402742444	-5.49921171388259	1.38074066719646e-06	2.09093330429103e-06	4.5315498231527	NPY	LSCC	QN no imputation
Q5S007	-1.32049140783298	18.3979249101278	-20.5871312542779	1.52603224696449e-52	1.87834082091865e-51	108.819259621471	LRRK2	LSCC	QN no imputation
O60760	-1.31941114000261	20.8974014074101	-27.7208329030808	1.42709642610071e-72	6.24991783037854e-71	154.937383129505	HPGDS	LSCC	QN no imputation
Q07075	-1.3169725838346	17.5493545676711	-15.8962313530397	4.97492209213145e-38	2.70765112945519e-37	75.4132518436348	ENPEP	LSCC	QN no imputation
P08514	-1.31679916655419	18.026764321026	-18.8124287369346	3.75067674690468e-47	3.27641486083125e-46	96.4081896332821	ITGA2B	LSCC	QN no imputation
Q14210	1.31668914134617	21.4724643445288	6.29229997511824	1.75561690964457e-09	3.03161448400163e-09	10.059543967067	LY6D	LSCC	QN no imputation
Q9UBX5	-1.31461219731425	23.5164587720558	-23.193916885464	3.52533878725214e-60	6.84823237682049e-59	126.403482660185	FBLN5	LSCC	QN no imputation
Q08174	-1.31301850550793	18.7216943436129	-23.6952092595443	1.31793954125262e-61	2.77446070808761e-60	129.690166935418	PCDH1	LSCC	QN no imputation
P14770	-1.31159988602644	17.3980268030854	-14.3149300094546	5.28052766771166e-33	2.28202539296262e-32	63.8552995585651	GP9	LSCC	QN no imputation
Q8N335	-1.31124839877225	21.7802822885198	-29.9159519896836	3.49000830768411e-78	2.19467830117828e-76	167.853719872438	GPD1L	LSCC	QN no imputation
P13929	-1.30978104409329	18.7463951652669	-14.7174208693972	2.76511281382843e-34	1.2651938761034e-33	66.8002994527507	ENO3	LSCC	QN no imputation
P33991	1.30933005680378	20.543621043021	20.7269782289821	5.82202343051073e-53	7.30358693776347e-52	109.782868940602	MCM4	LSCC	QN no imputation
Q9BQ13	-1.30887975590752	18.7284245302464	-18.631793976793	1.3507110136083e-46	1.13251923448696e-45	95.1271843417352	KCTD14	LSCC	QN no imputation
P00451	-1.30711885220644	15.9070155071986	-18.7874620470346	4.47651867180889e-47	3.89659699826488e-46	96.231316011587	F8	LSCC	QN no imputation
P49407	-1.30596394709532	21.9472440619419	-36.4275431703069	2.04431087310789e-93	5.01367241629711e-91	202.888954834492	ARRB1	LSCC	QN no imputation
Q9NP74	-1.30476521496927	19.19534884427	-28.6815155412695	4.64810608104094e-75	2.32642452321488e-73	160.662599761191	PALMD	LSCC	QN no imputation
Q9UEW3	-1.30403118547563	19.1859965845028	-18.0618861375482	7.84721900960477e-45	5.98609786035947e-44	91.0662029169536	MARCO	LSCC	QN no imputation
Q9P266	-1.30178076051894	18.3467764156203	-31.5180931938731	4.02386184933214e-82	3.4325291079955e-80	176.915777566406	JCAD	LSCC	QN no imputation
Q5T7N3	-1.30066498053219	16.340376853632	-19.199875345672	2.42762986906659e-48	2.28551334122296e-47	99.1453255022749	KANK4	LSCC	QN no imputation
O60237	-1.29915506530049	18.0919566201108	-27.6403597873792	2.31757264138526e-72	9.84215913938937e-71	154.452620632788	PPP1R12B	LSCC	QN no imputation
Q5TCQ9	-1.29889094666602	17.1722517218388	-32.9730784730459	1.37726884242079e-85	1.4847260817745e-83	184.888371055722	MAGI3	LSCC	QN no imputation
P33402	-1.29862944981285	17.944116272747	-32.0796086597639	1.79840507689127e-83	1.71284988391294e-81	180.021107956359	GUCY1A2	LSCC	QN no imputation
P04114	-1.29844357052664	19.7123866512949	-19.713636334639	6.58820248811129e-50	6.81753865067213e-49	102.751725192743	APOB	LSCC	QN no imputation
P07585	-1.29614461653235	25.5905370870157	-19.0890461529316	5.30420367795654e-48	4.85847227644759e-47	98.3638600965078	DCN	LSCC	QN no imputation
O75717	1.29608127103031	17.6999033459114	20.9333797166812	1.40989023562688e-53	1.8367892711155e-52	111.201022488458	WDHD1	LSCC	QN no imputation
P11532	-1.29525476690265	16.804885792335	-28.9855172923955	7.76999209102608e-76	4.07612954080031e-74	162.450695739372	DMD	LSCC	QN no imputation
Q8IX05	-1.29515688824594	19.0319956544514	-27.2213201798576	2.93220683424178e-71	1.16930687170373e-69	151.915337828675	CD302	LSCC	QN no imputation
O95239	1.29460522246532	16.3598467903952	21.3817413885838	6.58653779623258e-55	9.15211554972261e-54	114.264769883725	KIF4A	LSCC	QN no imputation
P20292	-1.29406127093832	24.2777774511712	-17.8725472461778	3.04471315379283e-44	2.2373510141354e-43	89.7108455226022	ALOX5AP	LSCC	QN no imputation
O15347	1.29273476652685	23.0945351078591	19.2375534118647	1.86168837546624e-48	1.76455680805061e-47	99.4107194203325	HMGB3	LSCC	QN no imputation
P18283	1.29148531388897	19.6429564015579	8.53636720624393	2.6319747019937e-15	5.66966882445282e-15	23.2861992506299	GPX2	LSCC	QN no imputation
Q9ULL8	-1.29067820926903	17.2170553637153	-33.8627718453023	1.17533675214942e-87	1.57945938884736e-85	189.646685950739	SHROOM4	LSCC	QN no imputation
P21810	-1.28950991896837	25.9853035531986	-17.3978626184157	9.23296895913155e-43	6.34281691100004e-42	86.300326282643	BGN	LSCC	QN no imputation
P35612	-1.28948022550277	19.5340210651861	-17.9954196884985	1.26261837333307e-44	9.51327668386898e-44	90.5907501634054	ADD2	LSCC	QN no imputation
Q92563	-1.28907708554608	18.3663678681806	-22.9300504535862	2.01344037081723e-59	3.74088068896155e-58	124.660916033057	SPOCK2	LSCC	QN no imputation
P08476	1.28623354932896	17.6897077360266	15.285783301531	4.30627746577573e-36	2.15423671286384e-35	70.9570777661787	INHBA	LSCC	QN no imputation
P07738	-1.28605698455051	23.2861304449735	-21.6221994396348	1.28617622703741e-55	1.85549835106427e-54	115.898198689384	BPGM	LSCC	QN no imputation
Q63HR2	-1.28512881041744	18.2324303109653	-41.6936455170956	2.28869654857171e-104	2.80651414268606e-101	228.043738593321	TNS2	LSCC	QN no imputation
P01040	1.2824618075498	24.1840998115269	11.477137266064	4.76494987411419e-24	1.44227578725888e-23	43.2895808017466	CSTA	LSCC	QN no imputation
P01009	-1.28093480246321	26.041854335144	-23.1172592474371	5.84332823033134e-60	1.11959081913184e-58	125.898126390633	SERPINA1	LSCC	QN no imputation
Q8N5P1	1.2803391864285	17.5467920190749	20.938170036074	1.36432062777185e-53	1.78453138112558e-52	111.233878363572	ZC3H8	LSCC	QN no imputation
P01008	-1.27571303637879	23.284350248506	-26.5328976769775	1.98833099183786e-69	6.99122832613957e-68	147.699280159799	SERPINC1	LSCC	QN no imputation
P12259	-1.27445921726449	17.0683129450614	-18.2780566893871	1.67522678630387e-45	1.32639021579023e-44	92.6099338927016	F5	LSCC	QN no imputation
P43308	1.27254684109874	18.4976575721578	9.66625733185964	1.97659130804187e-15	4.27854385081438e-15	24.2732970501722	SSR2	LSCC	QN no imputation
Q9ULC5	-1.27242080569568	19.2888791347802	-21.7185238203356	6.69847002870804e-56	9.80775984800386e-55	116.550611946861	ACSL5	LSCC	QN no imputation
P00740	-1.27157677286188	21.2923220521247	-22.5327703365164	2.82047381661382e-58	4.83721121345831e-57	122.021094149494	F9	LSCC	QN no imputation
P41221	1.27101663693909	18.6946173952565	12.6076188472968	1.37825085734901e-27	4.77423760967296e-27	51.4103412651329	WNT5A	LSCC	QN no imputation
Q16625	-1.27011168193087	19.7368758005085	-24.104159048549	9.23860552447804e-63	2.12748169472135e-61	132.348138036841	OCLN	LSCC	QN no imputation
Q6UXB2	-1.26738783140936	21.3070579883884	-14.1744032709592	1.47872007421603e-32	6.29065218042467e-32	62.827296123652	CXCL17	LSCC	QN no imputation
O14639	-1.26712856881652	20.3518948766283	-28.7015538929909	4.12970791809131e-75	2.07756075263978e-73	160.780810174987	ABLIM1	LSCC	QN no imputation
Q96AC1	-1.26651496662416	21.8683825615237	-33.3662702175007	1.65987431478921e-86	1.9156902385979e-84	187.002018381739	FERMT2	LSCC	QN no imputation
Q15746	-1.2643244097881	21.0560878343221	-26.7413230248152	5.51236510829057e-70	2.03294367339588e-68	148.981998289144	MYLK	LSCC	QN no imputation
Q9C0K1	-1.26239849794122	19.0420420790841	-22.1523564427916	3.59658762131259e-57	5.72768255926567e-56	119.475262035586	SLC39A8	LSCC	QN no imputation
P80297	1.26187950102003	23.1107602054473	12.1917252433966	2.8044627762096e-26	9.19204137474647e-26	48.4064500607649	MT1X	LSCC	QN no imputation
Q13835	1.25887949565245	20.8775704438285	9.7096664418409	1.10115936022363e-18	2.70939887729967e-18	31.0032009200583	PKP1	LSCC	QN no imputation
P48740	-1.25708413038616	17.4927838633043	-24.982635619499	3.28764280078572e-65	8.86037798783186e-64	137.986634383327	MASP1	LSCC	QN no imputation
O15018	-1.2565324568509	16.3169897132083	-21.1721416060044	2.75035179563316e-54	3.71127250552425e-53	112.835431829688	PDZD2	LSCC	QN no imputation
Q9UPZ6	-1.25618492198457	15.6410608846412	-21.1427932008565	3.36109942636981e-54	4.49927675186216e-53	112.634886364977	THSD7A	LSCC	QN no imputation
P60201	-1.25463153401214	14.3954495118103	-5.17375041323587	2.1538890653581e-06	3.23578127582894e-06	3.83829260470202	PLP1	LSCC	QN no imputation
Q99972	-1.25458846697442	16.3119092256805	-18.3237040710805	1.2097250176412e-45	9.64829465289448e-45	92.9353962296159	MYOC	LSCC	QN no imputation
O15296	-1.25453972811573	18.5272225763664	-21.6328894349908	1.19628239397894e-55	1.73090417181908e-54	115.970657236208	ALOX15B	LSCC	QN no imputation
Q9NZN3	-1.25446012847701	20.0374871242792	-24.5250765515132	6.12425468818412e-64	1.50952106761523e-62	135.061938364935	EHD3	LSCC	QN no imputation
P06493	1.25396614736741	19.6618078379879	19.7345583214141	5.69154046624173e-50	5.90211543063756e-49	102.898012924261	CDK1	LSCC	QN no imputation
Q92686	-1.2531515449675	20.9565677957366	-18.9775620669686	1.16572664719997e-47	1.04627432836521e-46	97.5765619412344	NRGN	LSCC	QN no imputation
P0CW19	-1.2517078907415	21.7730199077619	-31.3624947531892	9.58153383830489e-82	7.83290391281425e-80	176.048853322847	LIMS3	LSCC	QN no imputation
P48995	1.2510025245214	18.8960242545299	18.8601969842115	9.74113998159418e-46	7.83283469011794e-45	93.2434387286467	TRPC1	LSCC	QN no imputation
O75339	1.25073184599729	18.4155972894716	11.4393423262917	6.24088776204085e-24	1.8826294263721e-23	43.0208232756047	CILP	LSCC	QN no imputation
P48061	-1.2496299943733	20.9157128492598	-15.2453182134961	5.79032118358993e-36	2.87174169924253e-35	70.6613125654347	CXCL12	LSCC	QN no imputation
Q7Z5P9	1.24883808908195	12.4632345312963	6.53759458542318	6.77788297495286e-10	1.19159555527397e-09	11.1244145335851	MUC19	LSCC	QN no imputation
Q9UJC5	-1.24842979386161	20.9426885659501	-28.3140095856548	4.1014295428703e-74	1.94372095727332e-72	158.485872258494	SH3BGRL2	LSCC	QN no imputation
Q6FHJ7	1.24631554680075	20.2625962328555	11.2873558942282	1.843361187406e-23	5.48147112714544e-23	41.9422196409605	SFRP4	LSCC	QN no imputation
P24821	1.2457703409405	21.8502657388116	12.7836004465485	3.83546514098549e-28	1.35882676175759e-27	52.68592544039	TNC	LSCC	QN no imputation
P26447	-1.24497821854396	27.3905391922691	-23.5172198656017	4.21812624909783e-61	8.58502458581944e-60	128.526781646802	S100A4	LSCC	QN no imputation
O00187	-1.24483853138086	17.3409462222645	-24.5885577100495	4.07518991331605e-64	1.02770213495194e-62	135.469285752755	MASP2	LSCC	QN no imputation
Q9Y448	1.24342878055957	16.8642418836066	15.930820903153	3.86541505138034e-38	2.11487571968997e-37	75.665360207888	KNSTRN	LSCC	QN no imputation
O95347	1.24334976200279	17.7581098083971	22.7914172831323	5.04683119235533e-59	9.05108116947089e-58	123.741939081446	SMC2	LSCC	QN no imputation
Q9Y281	-1.24328414035499	22.565765460229	-28.8066433258581	2.22295508100125e-75	1.12990618365918e-73	161.399950506519	CFL2	LSCC	QN no imputation
Q9BSE2	1.23981684037203	13.918145623822	8.37907180977198	1.93760373061166e-14	4.02880300917769e-14	21.4677707847959	TMEM79	LSCC	QN no imputation
A1Z1Q3	-1.23960032952825	17.5693726278877	-18.1404456719626	4.47496990115599e-45	3.45393034857122e-44	91.6276806474156	MACROD2	LSCC	QN no imputation
P03956	1.23930053060612	23.2406235055806	10.9784822170301	1.64742252782603e-22	4.7310348354723e-22	39.7616457586142	MMP1	LSCC	QN no imputation
P46939	-1.23903846675248	19.6304276341631	-40.9424960110757	7.15549620221149e-103	7.01954177436947e-100	224.611613448169	UTRN	LSCC	QN no imputation
P23946	-1.23843881810883	21.6744287431969	-17.1208680372327	6.81480342686259e-42	4.47777773727542e-41	84.3024457438048	CMA1	LSCC	QN no imputation
Q9H3H9	-1.2377079547752	14.5875262915096	-10.0457843038506	7.60949126119161e-19	1.8874616756584e-18	31.5585608050729	TCEAL2	LSCC	QN no imputation
Q96RM1	1.2359552084172	22.9786177314453	6.43447194489794	8.0650246048177e-10	1.41256724465741e-09	10.8224727323158	SPRR2F	LSCC	QN no imputation
Q16082	-1.23585221143403	19.7405303790555	-30.4397769171114	1.74128384542631e-79	1.29409049421455e-77	170.849874955149	HSPB2	LSCC	QN no imputation
P40189	-1.23554627166022	16.744953359969	-35.0792174722787	2.00141134122184e-90	3.63589726988635e-88	196.013564433352	IL6ST	LSCC	QN no imputation
Q6P1M3	-1.23516856091934	19.5889462333717	-25.7366031877764	2.81110691635683e-67	8.67199963819512e-66	142.748260242353	LLGL2	LSCC	QN no imputation
P36959	-1.23486103072487	20.6649134919756	-23.84872691006	4.84747075205654e-62	1.04975028869039e-60	130.690414758602	GMPR	LSCC	QN no imputation
P12277	-1.234136482435	23.3894193356785	-14.8907034920622	7.76891431987954e-35	3.63611877280622e-34	68.0680715184586	CKB	LSCC	QN no imputation
P33992	1.23403487704502	20.4615187322953	21.483094227222	3.3059983068328e-55	4.68668257081355e-54	114.954088914533	MCM5	LSCC	QN no imputation
Q96HF1	1.23376245330636	20.4347711636271	12.705941746628	6.74649153098457e-28	2.36368149710567e-27	52.1227266535819	SFRP2	LSCC	QN no imputation
Q8ND71	-1.23352781788531	19.4176550495529	-27.1742085621813	3.90570903404581e-71	1.54495990419312e-69	151.628707396617	GIMAP8	LSCC	QN no imputation
Q8TF65	-1.23102794805578	18.2712383849596	-20.0058410328609	8.57461375859715e-51	9.48331014338648e-50	104.790648220089	GIPC2	LSCC	QN no imputation
Q92752	-1.23003677702195	13.181002492312	-9.02591109391169	1.82459906381173e-16	4.12331647454343e-16	26.0014304574446	TNR	LSCC	QN no imputation
Q9H4M9	-1.22922775768329	22.4886534615934	-34.2884272965562	1.24032049647944e-88	1.7893447162446e-86	191.892612212852	EHD1	LSCC	QN no imputation
O95980	-1.22879649988287	16.1947707350383	-29.9985183378037	2.17106614114717e-78	1.38299732757491e-76	168.328150427647	RECK	LSCC	QN no imputation
Q9NVI1	1.22860667308685	15.9688339431378	16.2750718703334	3.14640203417955e-39	1.82748395235651e-38	78.1716131304078	FANCI	LSCC	QN no imputation
O14896	1.22748106590311	20.1397185308805	17.5838938878351	2.41936671850911e-43	1.71240891115255e-42	87.6389923687352	IRF6	LSCC	QN no imputation
P48594	1.22660561513671	19.6500074904972	6.50380335889652	5.49710715093969e-10	9.69903258106445e-10	11.1986919654793	SERPINB4	LSCC	QN no imputation
P56470	-1.22605628066587	17.7402131264963	-12.9671839225457	1.00771451932807e-28	3.66407688458427e-28	54.0190452694044	LGALS4	LSCC	QN no imputation
Q9NQ79	-1.22590784630883	18.7116248429686	-29.8564441564101	4.9161491328024e-78	3.01421393704947e-76	167.511279057787	CRTAC1	LSCC	QN no imputation
P35580	-1.22264134228133	22.3314265312731	-24.8790540532981	6.35947184056577e-65	1.68157462954044e-63	137.32686075841	MYH10	LSCC	QN no imputation
Q96NA2	-1.22252875199501	19.0169817987859	-35.7338984620049	6.90345842565835e-92	1.50495393679352e-89	199.375366332209	RILP	LSCC	QN no imputation
O76074	-1.220274774713	18.4851421195542	-27.67703105928	1.85793184713864e-72	8.0292120794846e-71	154.673624715734	PDE5A	LSCC	QN no imputation
P51513	-1.22025471145914	15.4595047665411	-20.8021441189405	3.47167655020003e-53	4.41154753335003e-52	110.299883451988	NOVA1	LSCC	QN no imputation
O60504	-1.21965788968672	21.2946705634313	-37.7848622593084	2.39764431007353e-96	7.84029689394043e-94	209.624266798773	SORBS3	LSCC	QN no imputation
O15083	1.21954292132267	12.5717714778548	4.31351697242211	5.33750172225187e-05	7.52636077264495e-05	0.728415951623838	ERC2	LSCC	QN no imputation
P00749	1.21947783961833	18.8371104000774	17.6260645177957	1.78654407608032e-43	1.27369167051947e-42	87.9420852967837	PLAU	LSCC	QN no imputation
Q02241	1.21906695050711	16.5593028110682	19.7636526699504	4.6441668001357e-50	4.86224933930963e-49	103.101365932359	KIF23	LSCC	QN no imputation
A8K2U0	1.21807365598993	17.689478881351	6.43700885477785	7.95305779312888e-10	1.3934541337845e-09	10.8361912103914	A2ML1	LSCC	QN no imputation
O76041	-1.21793149822665	19.6648279932966	-32.2740834861302	6.18066403732108e-84	6.18697083735917e-82	181.088203961103	NEBL	LSCC	QN no imputation
Q99959	1.21772215057654	19.4384937109949	14.6038578836644	6.35500142158371e-34	2.85712942006124e-33	65.9693541721424	PKP2	LSCC	QN no imputation
P43353	-1.21702987774712	20.5514870171968	-27.6502194976898	2.18380584691915e-72	9.35508094247899e-71	154.512057857527	ALDH3B1	LSCC	QN no imputation
P52292	1.2163744457715	19.7682635938316	21.2176437832865	2.01578362286096e-54	2.738897138541e-53	113.146162764785	KPNA2	LSCC	QN no imputation
P15169	-1.21477212192881	19.7071375405298	-22.280226516982	1.5255239188291e-57	2.49423160728557e-56	120.332964547641	CPN1	LSCC	QN no imputation
P22792	-1.21238542065117	20.8387972415172	-21.4761476733393	3.46579692807841e-55	4.89905877009355e-54	114.906882681358	CPN2	LSCC	QN no imputation
P55042	-1.21221713966047	18.4387944169195	-20.6142330073106	1.26586443788499e-52	1.56992795646672e-51	109.006174916118	RRAD	LSCC	QN no imputation
Q9BRX5	1.20902775244909	17.4515807793482	16.6497011939179	2.06705089047366e-40	1.25636736279719e-39	80.8923326710951	GINS3	LSCC	QN no imputation
O14757	1.20871403610131	16.1772244951504	16.193416011368	5.70148073431681e-39	3.25751461873314e-38	77.5776275585336	CHEK1	LSCC	QN no imputation
P41222	-1.20835303501377	21.755825577961	-23.372281211199	1.09092775399919e-60	2.17963365921224e-59	127.576503276955	PTGDS	LSCC	QN no imputation
Q9Y5N6	1.20787155715277	14.462032622083	12.8340999226147	2.46124804908168e-27	8.43340669280169e-27	50.9554503514755	ORC6	LSCC	QN no imputation
Q53EZ4	1.20784233467471	17.6845821408276	20.5627365137263	1.80577135936726e-52	2.211562676079e-51	108.65094362751	CEP55	LSCC	QN no imputation
P29508	1.2069606677425	22.6948900751963	6.65520842107384	2.35905456338067e-10	4.22459387856232e-10	12.0295773959243	SERPINB3	LSCC	QN no imputation
P06276	-1.20590011604994	18.9966860370354	-20.4041808513575	5.40110066309854e-52	6.45369031729558e-51	107.555341301555	BCHE	LSCC	QN no imputation
P22352	-1.20560538675832	23.2474874821635	-21.7460718033727	5.55949339752958e-56	8.2384637809313e-55	116.736994077699	GPX3	LSCC	QN no imputation
P23467	-1.20483986800297	16.4700239328708	-27.9540637899538	3.51642739390177e-73	1.58968445779615e-71	156.337804566683	PTPRB	LSCC	QN no imputation
Q9NZR1	-1.20366375603827	20.1686054888492	-30.1890024077594	7.28462928405013e-79	5.10444380546655e-77	169.419577882192	TMOD2	LSCC	QN no imputation
Q5VVQ6	-1.20328692897468	20.4160396243297	-20.809424132415	3.30223006807152e-53	4.20167016443341e-52	110.349923612359	YOD1	LSCC	QN no imputation
Q02318	-1.20213668733843	20.2880079382251	-18.2776182685172	1.68047459747421e-45	1.32947224203403e-44	92.6068070996045	CYP27A1	LSCC	QN no imputation
P41732	-1.20115724255913	21.1732832381088	-12.621054840359	1.2501166446592e-27	4.34111302092275e-27	51.5076439282846	TSPAN7	LSCC	QN no imputation
P08185	-1.20106177325604	22.2456271014343	-25.1330842513808	1.26399626254329e-65	3.58375818946523e-64	138.94251837368	SERPINA6	LSCC	QN no imputation
P43007	1.20011107920627	19.4902839974101	15.2850990336287	4.3278928846498e-36	2.1639464423249e-35	70.9520766618876	SLC1A4	LSCC	QN no imputation
P02652	-1.19992063524332	27.151952442973	-16.0210387109681	2.00201258468358e-38	1.11084521808518e-37	76.3226854781557	APOA2	LSCC	QN no imputation
P18827	1.1987229131844	21.7411578532865	17.6001660712008	2.15219049420369e-43	1.52992672087958e-42	87.7559615859331	SDC1	LSCC	QN no imputation
Q68DL7	1.19727061604893	17.5087809829289	4.23700128157823	5.57024390217581e-05	7.84440032735353e-05	0.521663442717587	C18orf63	LSCC	QN no imputation
Q13938	-1.1965218945332	22.4643024996678	-8.642593061286	1.32486515775288e-15	2.88884801012576e-15	23.966209113362	CAPS	LSCC	QN no imputation
Q70Z35	-1.19615098998444	13.4072890242428	-20.5326458438436	2.22264309016889e-52	2.70522688766213e-51	108.443235788731	PREX2	LSCC	QN no imputation
P05155	-1.19544134764778	23.8772307517565	-25.8269586055134	1.59636826171039e-67	5.00331394484949e-66	143.314074121462	SERPING1	LSCC	QN no imputation
Q9NQ66	-1.19485143595767	18.0888927698318	-33.6334035344917	3.98053302394912e-87	5.05423036206432e-85	188.428287454673	PLCB1	LSCC	QN no imputation
Q6SJ93	1.1935149895451	15.8266326558395	13.6069541308532	9.42734293234104e-31	3.67868870987532e-30	58.6801394313568	FAM111B	LSCC	QN no imputation
P52732	1.19310362764782	18.9065974251804	19.5319504783151	2.35158223481815e-49	2.35638628432749e-48	101.4794498853	KIF11	LSCC	QN no imputation
Q13336	-1.19196963062833	16.2852611599772	-9.52874707498066	1.65770546852349e-16	3.75394520919101e-16	26.4303842919811	SLC14A1	LSCC	QN no imputation
P07476	1.19111070217944	19.5648521585254	7.75351655722922	3.6419758381406e-13	7.27949938308055e-13	18.4091446710455	IVL	LSCC	QN no imputation
P20848	-1.19098393619192	20.7325590368701	-8.95350797619725	1.7802652998302e-16	4.02776812530773e-16	25.9588702985608	SERPINA2	LSCC	QN no imputation
Q08830	-1.19086951404884	21.8747063305191	-15.391920174683	2.13885596612741e-35	1.02954744983856e-34	69.4462655594712	FGL1	LSCC	QN no imputation
O75781	-1.19045532078079	20.1561269081328	-24.723798966821	1.71395836940376e-64	4.4015527758772e-63	136.335409511215	PALM	LSCC	QN no imputation
Q14515	-1.19020310757503	19.6805644324264	-17.6738227790392	1.26750751311403e-43	9.07609394426905e-43	88.2851725059299	SPARCL1	LSCC	QN no imputation
Q14512	1.18984524727734	17.9176769109542	7.93467331637682	1.18884960296811e-13	2.4121229793417e-13	19.5155080900953	FGFBP1	LSCC	QN no imputation
Q14574	1.18944667074722	19.7972563074709	9.28641767990904	1.91028787955682e-17	4.47040174104303e-17	28.1700326023126	DSC3	LSCC	QN no imputation
Q13219	-1.18854397367834	16.7418970403445	-18.5497081378136	2.42031179123198e-46	1.99355656355883e-45	94.5440565217212	PAPPA	LSCC	QN no imputation
P55268	-1.18815690528189	20.2095582541623	-28.6607926441747	5.25302516261282e-75	2.60263519420362e-73	160.540299374079	LAMB2	LSCC	QN no imputation
O95445	-1.18771611130042	22.5308713267568	-19.3037579014055	1.16816948005659e-48	1.12571145376769e-47	99.8767022395748	APOM	LSCC	QN no imputation
P02671	-1.18735678129602	24.804031304872	-18.5504496329409	2.40758660783495e-46	1.98474156494629e-45	94.5493267769836	FGA	LSCC	QN no imputation
P0C0L4	-1.18701223150922	19.5577187999781	-16.0868631326976	1.23907015486506e-38	6.94587326812931e-38	76.8020596190003	C4A	LSCC	QN no imputation
Q8TF64	-1.18497128109876	17.2272341043208	-27.2313071152632	2.75941359566835e-71	1.10941997432404e-69	151.976063430026	GIPC3	LSCC	QN no imputation
Q9UQC9	1.18420126460673	18.2117487419748	8.91074678655644	2.30294393662507e-16	5.17924805554606e-16	25.7004679555176	CLCA2	LSCC	QN no imputation
P30047	-1.18351479306215	21.2218880109238	-22.3651096710017	8.6425025608669e-58	1.43699915461194e-56	120.901232483281	GCHFR	LSCC	QN no imputation
Q9BPX3	1.18305980254466	17.6861505718639	21.9640905945325	1.27599960656705e-56	1.95525688086272e-55	118.208854844853	NCAPG	LSCC	QN no imputation
Q99541	1.18277449082404	20.2907151774634	13.3246376375954	7.42506356813285e-30	2.78973089250798e-29	56.6207830146444	PLIN2	LSCC	QN no imputation
Q92685	1.1817995395446	17.0114093617578	12.8845502111087	3.80216589022208e-28	1.34751616268348e-27	52.734946042365	ALG3	LSCC	QN no imputation
P33993	1.18155294383995	20.4694052717613	19.4815529588027	3.34894151864484e-49	3.33534175613258e-48	101.125931365889	MCM7	LSCC	QN no imputation
Q6ZN66	1.18136243064368	20.3972572188412	9.3013945768754	1.72828692054966e-17	4.05512908170107e-17	28.2693991244316	GBP6	LSCC	QN no imputation
P40394	1.1806398459028	21.7357936534262	6.42011845675623	8.72829188953717e-10	1.52519671243961e-09	10.7449241654242	ADH7	LSCC	QN no imputation
Q12834	1.18056185067482	16.69517424649	15.5704413579624	5.37050861791137e-37	2.80985010889123e-36	73.0365046909585	CDC20	LSCC	QN no imputation
Q92817	-1.18004216104266	19.5591350760445	-20.091171644997	4.73548421488105e-51	5.34581129435939e-50	105.38434148683	EVPL	LSCC	QN no imputation
Q13884	-1.17951453598349	21.7260545941919	-34.0542265369094	4.26424343996155e-88	5.97603259228897e-86	190.659302809419	SNTB1	LSCC	QN no imputation
A6NDB9	-1.17887465625774	17.3839903791068	-14.9530378516935	4.92114615859369e-35	2.32769738745439e-34	68.5240518985705	PALM3	LSCC	QN no imputation
P08779	1.17857294655862	22.672535568837	7.25755971707956	7.26430235477202e-12	1.38052704572479e-11	15.4553743803264	KRT16	LSCC	QN no imputation
O00423	-1.17791161754877	20.4420906032882	-26.2928774731356	8.77047512834511e-69	3.00833430101628e-67	146.215349642271	EML1	LSCC	QN no imputation
Q9BYG8	1.17725081060271	16.4573938384256	6.86419119422563	1.00611740593591e-10	1.82845716047264e-10	12.9643483806387	GSDMC	LSCC	QN no imputation
Q02487	1.17649195194339	20.7160225239239	12.7598043665487	4.56026062739268e-28	1.61037281334493e-27	52.5133023942878	DSC2	LSCC	QN no imputation
Q9H0H5	1.17648957394782	18.0091403106118	18.1695521150198	3.63474682004471e-45	2.82542522223761e-44	91.8355756483083	RACGAP1	LSCC	QN no imputation
P46087	1.17630998411172	19.1177325233709	29.0145214532093	6.554758765091e-76	3.47579370192123e-74	162.620705177132	NOP2	LSCC	QN no imputation
P21291	-1.17583892358763	25.3991248865857	-21.9249983273308	1.66065243239987e-56	2.52965844127993e-55	117.945358602515	CSRP1	LSCC	QN no imputation
P10523	-1.17328576159163	20.1053542620119	-15.9687891637139	5.48852140057403e-36	2.73034457097522e-35	70.8974363073312	SAG	LSCC	QN no imputation
Q86SQ4	-1.17077656752214	15.339056671485	-22.2392891186756	2.00711172435661e-57	3.24913630626045e-56	120.058587989068	ADGRG6	LSCC	QN no imputation
A1IGU5	-1.17009232181198	18.7391229598362	-30.2975866932578	3.91641804667257e-79	2.78406239404768e-77	170.039806541446	ARHGEF37	LSCC	QN no imputation
P05543	-1.16894059208142	21.1526204695967	-24.5179474570139	6.41112018065794e-64	1.57626789404146e-62	135.01616047778	SERPINA7	LSCC	QN no imputation
Q8TEW8	-1.16879967064761	16.6412905590688	-35.530069903167	1.96006675031564e-91	3.93639682358941e-89	198.333487744976	PARD3B	LSCC	QN no imputation
Q9H6R3	-1.16843998064282	18.8518641778816	-23.2520842593932	2.40373999790005e-60	4.72558905398788e-59	126.786457425104	ACSS3	LSCC	QN no imputation
P62760	1.16798149578387	21.1389317723459	9.92976125985253	2.4512329590683e-19	6.18800703254248e-19	32.4958408624808	VSNL1	LSCC	QN no imputation
Q9NTJ3	1.1674266270395	18.5433658545113	24.1211814489582	8.27478717672972e-63	1.91001558126397e-61	132.458320031557	SMC4	LSCC	QN no imputation
Q9H2H9	1.16671800454259	17.2951301522425	16.6971406667134	1.4651001219342e-40	8.99976969077929e-40	81.2363011912598	SLC38A1	LSCC	QN no imputation
Q9NQX4	-1.16608001570639	16.8337910183021	-23.629691473945	2.02147530739291e-61	4.18368623745242e-60	129.26238605871	MYO5C	LSCC	QN no imputation
P50238	-1.16515214229798	27.0882188999749	-14.6837923822824	3.53775645558234e-34	1.61045897119549e-33	66.5542430613404	CRIP1	LSCC	QN no imputation
Q7Z5L7	-1.16511109541785	19.8859336800546	-24.9985095784972	2.97183403043478e-65	8.07581491372998e-64	138.087625449235	PODN	LSCC	QN no imputation
P15408	1.16500266662291	19.5487700278705	23.2456862736213	2.50710093568592e-60	4.91893203581577e-59	126.744353571955	FOSL2	LSCC	QN no imputation
Q6ZNL6	-1.16428510189457	17.6273494131623	-32.7680895223553	4.17872545932807e-85	4.40788137161381e-83	183.779609799932	FGD5	LSCC	QN no imputation
P32119	-1.16354559630567	26.802255902663	-19.4391093932251	4.5113839888729e-49	4.43453676661755e-48	100.828004910496	PRDX2	LSCC	QN no imputation
P13674	1.16330957820708	21.8216345158225	18.7035608238226	8.1156102393835e-47	6.8989719625955e-46	95.6364975653744	P4HA1	LSCC	QN no imputation
O14684	1.16322383850156	22.8816695394769	8.53813399690038	3.21418321534366e-15	6.90412466444521e-15	23.1214664799803	PTGES	LSCC	QN no imputation
P55290	-1.1626429051441	20.2589309934953	-18.9139186331744	1.82835084334235e-47	1.62475757079668e-46	97.1265732605775	CDH13	LSCC	QN no imputation
P05997	1.16230383956108	18.8978335793526	14.5370912775315	1.03659298618908e-33	4.61387350023359e-33	65.4808089967751	COL5A2	LSCC	QN no imputation
P55064	-1.16224055268565	17.9101083545889	-8.67640373090147	1.06397854453217e-15	2.3272306626222e-15	24.1834987531431	AQP5	LSCC	QN no imputation
Q01082	-1.16210193488816	21.7258072502809	-37.1698265479948	4.98940501081013e-95	1.39845894731564e-92	206.594974264257	SPTBN1	LSCC	QN no imputation
P06858	-1.16147146433827	18.396380122835	-22.4883368206968	3.79368336192414e-58	6.44991919938923e-57	121.724641826367	LPL	LSCC	QN no imputation
P04183	1.16096231374063	19.764571476216	18.488691377698	3.73541301219338e-46	3.03599019466587e-45	94.1102019573109	TK1	LSCC	QN no imputation
P19652	-1.16053393340075	24.8433344298363	-18.2101918315868	2.7190972103486e-45	2.12714064063156e-44	92.1257261643957	ORM2	LSCC	QN no imputation
Q68DU8	-1.16003803608525	19.1688789585893	-16.7581953580236	9.40956663381049e-41	5.83857360390139e-40	81.6787931219693	KCTD16	LSCC	QN no imputation
Q9NQ75	-1.15988851936242	18.453859385026	-34.0387382131756	4.62806481539358e-88	6.39455152662127e-86	190.577531823717	CASS4	LSCC	QN no imputation
P61764	-1.15932629252843	19.3714337893902	-32.2719276757325	6.25413036446051e-84	6.19727463387451e-82	181.076398436939	STXBP1	LSCC	QN no imputation
Q03393	1.15836587354348	18.9483575289573	15.3241188297546	3.25301806400291e-36	1.64156930081628e-35	71.2372428172663	PTS	LSCC	QN no imputation
O14777	1.15830208595203	17.2169591669938	18.3402851978554	1.0748521911221e-45	8.60057095832606e-45	93.0535729998565	NDC80	LSCC	QN no imputation
Q9HCB6	-1.15815038964796	20.8634527143101	-20.7383131120621	5.38513561231556e-53	6.78153791486722e-52	109.860874799996	SPON1	LSCC	QN no imputation
Q9P2M7	-1.15694184585383	19.1390450627769	-19.8684322274246	2.23434784577788e-50	2.37990796602399e-49	103.832976285703	CGN	LSCC	QN no imputation
P02679	-1.15694054224365	25.1633079651844	-16.2447512527059	3.9233984552214e-39	2.2560690999837e-38	77.9510910826109	FGG	LSCC	QN no imputation
P08697	-1.15590949825948	22.82522798384	-24.0662694554809	1.18078251132445e-62	2.68758153969672e-61	132.102756835654	SERPINF2	LSCC	QN no imputation
P05154	-1.15559327918071	19.2153728895118	-19.2588496816733	1.60242904805842e-48	1.52471667909341e-47	99.5606618784535	SERPINA5	LSCC	QN no imputation
Q99640	1.15531555472705	14.9600116944257	10.5705388546163	4.76771990836278e-21	1.28775694661451e-20	36.4576384987085	PKMYT1	LSCC	QN no imputation
Q9BZW7	-1.15488810502471	17.4092292874963	-10.6283830255322	1.93414448308077e-21	5.31334566760638e-21	37.3105421862861	TSGA10	LSCC	QN no imputation
P98066	1.15469517615005	17.151269150277	11.5161966773486	3.60462469299356e-24	1.09579697050718e-23	43.5675479686285	TNFAIP6	LSCC	QN no imputation
Q96QE3	1.15460876900748	16.952142198228	10.9522787541266	3.13166170808875e-22	8.909977191517e-22	39.1595435716524	ATAD5	LSCC	QN no imputation
P00742	-1.15391234893885	20.0808406762358	-18.2404451115966	2.19094305747673e-45	1.72358872444641e-44	92.3416292082497	F10	LSCC	QN no imputation
P05091	-1.15351687158467	23.3495885003197	-18.79483330175	4.24867897219922e-47	3.70155779016646e-46	96.2835429416952	ALDH2	LSCC	QN no imputation
Q9UNW9	-1.15350624469677	20.2457878214838	-30.849580894396	1.70640561236868e-80	1.30779992635443e-78	173.171199227606	NOVA2	LSCC	QN no imputation
P18065	1.15293929736763	21.3359832084804	10.5230346004654	4.04049678628713e-21	1.09464991641747e-20	36.5776548075164	IGFBP2	LSCC	QN no imputation
Q9ULJ8	-1.15286094059853	17.2179574156364	-19.0541573869997	6.78553416034074e-48	6.16352686230951e-47	98.1176066534736	PPP1R9A	LSCC	QN no imputation
Q8N3F0	-1.15250065949361	21.5096027418002	-26.4049772722916	4.38134553939956e-69	1.52414892700389e-67	146.909311593826	MTURN	LSCC	QN no imputation
Q8WWA1	1.15166802716864	18.437850352448	13.5226763415379	1.74619080421204e-30	6.73354237001575e-30	58.0650268139249	TMEM40	LSCC	QN no imputation
Q9UPW6	1.14813735982963	8.63637025279133	3.28901346289509	0.008337989457468	0.010289249656167	-2.67917205869326	SATB2	LSCC	QN no imputation
P49736	1.14804353359733	20.2952029484874	19.4464695126509	4.28414773348507e-49	4.21962743629403e-48	100.879681384285	MCM2	LSCC	QN no imputation
P52895	1.14758823851685	24.5619902803182	6.66312404097523	2.25624618608709e-10	4.0434371730936e-10	12.0733632236794	AKR1C2	LSCC	QN no imputation
Q96RD7	1.14725087946783	16.6360790194275	18.7389416941018	6.31433259284494e-47	5.40992163631518e-46	95.887411088445	PANX1	LSCC	QN no imputation
Q96HE7	1.14709881316724	21.8520599136038	17.6825990076652	1.19005410788503e-43	8.52770693816809e-43	88.3482001546658	ERO1A	LSCC	QN no imputation
Q5SRE7	-1.14583570531062	20.256703865828	-27.2441861279236	2.55157479145677e-71	1.03008019358811e-69	152.054355926265	PHYHD1	LSCC	QN no imputation
P02766	-1.14567704242677	24.4508504852145	-22.0531469387151	7.00598061752968e-57	1.09093126758676e-55	118.808441893721	TTR	LSCC	QN no imputation
Q6NXG1	1.14489288476108	19.5591088420062	20.3843511664139	6.19549668333148e-52	7.37594932809246e-51	107.418123894032	ESRP1	LSCC	QN no imputation
P00374	1.1433796821899	19.1372693509935	15.3789995142414	2.17734585603018e-36	1.10557778714576e-35	71.6382613046642	DHFR	LSCC	QN no imputation
Q9BVW5	1.14330563551233	19.7072644306314	14.8121971673087	3.93720029034903e-34	1.78897336027438e-33	66.4904605382098	TIPIN	LSCC	QN no imputation
Q15021	1.14322817673802	17.5980686757366	22.4604237089245	4.57075997797601e-58	7.71758268226241e-57	121.538287336281	NCAPD2	LSCC	QN no imputation
Q53TN4	-1.1429687894088	21.9649116569527	-29.8766568590285	4.37585504559936e-78	2.69981999983206e-76	167.627641616114	CYBRD1	LSCC	QN no imputation
P20248	1.1428933694034	17.026964732728	15.1587706214874	1.09097633531433e-35	5.33789418924366e-35	70.0286057722534	CCNA2	LSCC	QN no imputation
Q8N3V7	-1.14263008866673	20.1759341617581	-31.91993403928	4.33634800556603e-83	4.01316735232101e-81	179.141741939531	SYNPO	LSCC	QN no imputation
P01011	-1.14230751185659	24.5283890908065	-17.2625086476007	2.45044395626806e-42	1.6498871112553e-41	85.3247339039917	SERPINA3	LSCC	QN no imputation
Q9UI36	-1.14222651581006	16.1423519260157	-15.1748037989272	9.70161794813703e-36	4.76579229199921e-35	70.1458279239922	DACH1	LSCC	QN no imputation
Q9UK76	1.14173199434116	24.031220938005	23.668684907695	1.56702574922038e-61	3.2707494893302e-60	129.517047950892	JPT1	LSCC	QN no imputation
P05106	-1.14128256016177	18.9244915126517	-16.9198521526482	2.91682605166043e-41	1.85805607576551e-40	82.8492946280214	ITGB3	LSCC	QN no imputation
P02461	1.14048621590118	19.9699832526481	14.2716841867382	7.24950170772675e-33	3.11373081229419e-32	63.5389173929215	COL3A1	LSCC	QN no imputation
P12829	-1.13819759337022	18.7001519943087	-18.2638787719723	1.85354990971118e-45	1.46403579825013e-44	92.5088092670719	MYL4	LSCC	QN no imputation
P43358	1.13731781264127	20.8807014319468	5.56042237369181	8.01727320731439e-08	1.28323462495928e-07	6.32411994447685	MAGEA4	LSCC	QN no imputation
Q9BZF9	-1.13688895841711	18.9194953164008	-35.0593192074222	2.2186177639628e-90	3.95720732081365e-88	195.910684242861	UACA	LSCC	QN no imputation
Q9NZ94	1.1368151549878	10.7284200274996	2.21475397759185	0.0386489104107931	0.0454556781117229	-4.68359548234621	NLGN3	LSCC	QN no imputation
P27169	-1.13631866892976	22.1519782642569	-16.7107363807127	1.32750943992657e-40	8.1904827708677e-40	81.3348549491663	PON1	LSCC	QN no imputation
P22532	1.13519929374029	22.4843404685273	7.05875616947012	2.33662606318461e-11	4.35040836588365e-11	14.3041987673175	SPRR2D	LSCC	QN no imputation
P32322	1.13495454223952	21.1859350314785	21.7446872084154	5.61180334452249e-56	8.30343752786811e-55	116.72762844183	PYCR1	LSCC	QN no imputation
O60565	1.13486982372344	20.3276090583845	11.301444236518	1.66752188495965e-23	4.96575573256752e-23	42.0420513427768	GREM1	LSCC	QN no imputation
A5PLL7	1.13381705565583	19.375984976547	16.2097374025992	1.87267727583813e-38	1.04321204292857e-37	76.4341286429591	PEDS1	LSCC	QN no imputation
P22528	1.13362199107375	22.0363063996355	7.30480928280269	5.48804770636705e-12	1.04905978175099e-11	15.73182202996	SPRR1B	LSCC	QN no imputation
O14807	-1.1328951634361	18.431109562402	-28.4070141998816	2.3601550907311e-74	1.1294205580523e-72	159.03830391762	MRAS	LSCC	QN no imputation
P00739	-1.13255604749059	21.2315996066916	-14.5232567493883	1.14719993584718e-33	5.09001871128938e-33	65.3795790898175	HPR	LSCC	QN no imputation
Q07065	1.13126017861226	22.8155345594395	23.815998757632	5.99808454493022e-62	1.29321339309375e-60	130.477421352848	CKAP4	LSCC	QN no imputation
P04921	-1.13055500856337	21.8006404666396	-19.2617834788075	1.56966956508814e-48	1.4949959644189e-47	99.58131456215	GYPC	LSCC	QN no imputation
O75558	-1.13013293421796	19.8878847207332	-24.9504315481137	4.03559416423373e-65	1.07872421665212e-63	137.781652371196	STX11	LSCC	QN no imputation
P08183	-1.12980438108975	15.6648133615331	-14.5889512151646	7.08854643551818e-34	3.18400368738248e-33	65.8602791121243	ABCB1	LSCC	QN no imputation
O60437	-1.12912212089721	21.2267856233589	-18.7470821609216	5.96015231217799e-47	5.11988565520719e-46	95.9451249379537	PPL	LSCC	QN no imputation
Q93079	1.12841959054039	25.537121669224	9.77829426303826	6.90187312753869e-19	1.71541361492664e-18	31.4672671684356	H2BC9	LSCC	QN no imputation
Q8WVV4	1.12707852167147	19.9792756866721	11.0442777001094	1.03452337478986e-22	2.99282639536671e-22	40.2247967477342	POF1B	LSCC	QN no imputation
Q05707	-1.12699524184152	22.3602761025966	-12.9105555321276	1.52227077959573e-28	5.4821866181476e-28	53.6075819232876	COL14A1	LSCC	QN no imputation
Q96KN2	-1.12589128289386	17.9297850279292	-16.5184187475892	5.3620662983999e-40	3.21527325105764e-39	79.9397709221793	CNDP1	LSCC	QN no imputation
P11171	-1.12394332561205	20.9125242447741	-21.2425411548091	1.70079094389737e-54	2.32055064807137e-53	113.316083196066	EPB41	LSCC	QN no imputation
Q15223	1.12331884363886	19.0458263620298	16.8521449134171	4.76282915081653e-41	3.00471729707461e-40	82.3592476707016	NECTIN1	LSCC	QN no imputation
Q9NR99	1.12310495822514	19.1124460087602	14.5321767329678	1.07460697192126e-33	4.78090448732316e-33	65.4448483008509	MXRA5	LSCC	QN no imputation
Q8IYT3	-1.1216031325793	18.4499191798519	-11.4934422077478	4.24107908642789e-24	1.28529458875062e-23	43.4055885336062	CCDC170	LSCC	QN no imputation
Q13813	-1.12077043779734	21.4615614574389	-36.7211268402725	4.67671701064543e-94	1.2073314177482e-91	204.36134167998	SPTAN1	LSCC	QN no imputation
Q14624	-1.11940731060812	23.1016812775154	-21.1425599891516	3.36646112109996e-54	4.49931656648373e-53	112.633292367675	ITIH4	LSCC	QN no imputation
Q96DR7	-1.11933795932746	17.4888646661449	-17.9113039816226	2.3062653710386e-44	1.70236744092465e-43	89.9885211003547	ARHGEF26	LSCC	QN no imputation
Q92791	1.11803178119735	18.9825809066658	15.25285639462	5.47954442579088e-36	2.72726183749409e-35	70.7164130039533	P3H4	LSCC	QN no imputation
Q10589	-1.1173739803233	22.5868773532664	-16.5540092244645	4.1405605035621e-40	2.49195696564075e-39	80.1981051141702	BST2	LSCC	QN no imputation
P43652	-1.11631643392197	21.7004608175748	-19.6311654677195	1.17331389632989e-49	1.20023037778897e-48	102.174638628535	AFM	LSCC	QN no imputation
P10301	-1.11553777866754	22.2475183648338	-33.7032646024121	2.74358867184916e-87	3.54139537774214e-85	188.799996087702	RRAS	LSCC	QN no imputation
P02533	1.11549614724275	23.6163557743978	5.86657997483711	1.6845103838663e-08	2.77545295023991e-08	7.84635704421011	KRT14	LSCC	QN no imputation
Q9NTX5	-1.11324100668471	22.0114044428744	-28.1116366590525	1.37006346266912e-73	6.31001059567326e-72	157.280129260645	ECHDC1	LSCC	QN no imputation
Q9BX67	-1.11278857011503	18.5765294714037	-20.1033994636865	4.34953439050018e-51	4.92144548682893e-50	105.469352945825	JAM3	LSCC	QN no imputation
Q52LW3	-1.11271405954295	19.4105446043807	-25.3490711892185	3.22054573265536e-66	9.45914779561351e-65	140.309802998051	ARHGAP29	LSCC	QN no imputation
Q6N022	1.1124653926324	15.1346640003961	15.8117900903773	9.21327987822089e-38	4.96060788174242e-37	74.7975963647642	TENM4	LSCC	QN no imputation
Q6ISB3	1.1124284751276	17.8894566637839	18.3349095013712	1.11684170130398e-45	8.9147413261123e-45	93.0152620708566	GRHL2	LSCC	QN no imputation
Q9Y279	-1.11106816407054	19.765614482514	-18.7788583910134	4.75798085931249e-47	4.12330320051728e-46	96.1703507659282	VSIG4	LSCC	QN no imputation
P10643	-1.11101027110684	21.1390685747364	-20.4936123836839	2.91039186878615e-52	3.50748700648552e-51	108.173647607185	C7	LSCC	QN no imputation
P08729	-1.11050631228439	23.7472184641475	-11.8187116144186	4.12345534190895e-25	1.29484945275694e-24	45.7275164035981	KRT7	LSCC	QN no imputation
P02790	-1.1087714310928	24.9345505272925	-27.3491155292819	1.34916099287844e-71	5.51469555839063e-70	152.691458045333	HPX	LSCC	QN no imputation
Q14CN2	1.10682658091433	16.0361994340337	4.43562733343252	1.50416091316796e-05	2.17926725124468e-05	1.28551746888037	CLCA4	LSCC	QN no imputation
Q9H223	-1.10681510971694	22.0891122963215	-38.1899545214344	3.31263794498199e-97	1.41291209740319e-94	211.59935719064	EHD4	LSCC	QN no imputation
P01024	-1.10670050712746	23.2528108428412	-21.5325933365554	2.36207559085678e-55	3.37292016685663e-54	115.290302142572	C3	LSCC	QN no imputation
A5A3E0	-1.10512641226095	18.1544210130465	-20.2101832774002	2.07163227890808e-51	2.39372351661817e-50	106.211056417066	POTEF	LSCC	QN no imputation
O14645	-1.1043055868598	20.8839013367557	-12.7915227760794	3.62065995454431e-28	1.2859766167299e-27	52.7434054217394	DNALI1	LSCC	QN no imputation
Q14315	-1.10428114527332	18.9817474893029	-18.7968413579518	4.1886504680577e-47	3.65250320814632e-46	96.2977695635863	FLNC	LSCC	QN no imputation
Q13111	1.10410032417991	18.0350177591235	18.0283330775504	9.97625314162903e-45	7.55730064242323e-44	90.8262348952761	CHAF1A	LSCC	QN no imputation
P56199	-1.10385556114747	20.435268682215	-25.3740145848092	2.75116458714841e-66	8.1047821621399e-65	140.467325040336	ITGA1	LSCC	QN no imputation
P23471	1.10311546324677	16.2474022148875	9.00488077466271	1.23916390345971e-16	2.82111810000923e-16	26.3150393504018	PTPRZ1	LSCC	QN no imputation
Q96QZ7	-1.10251821087592	16.7271598280937	-35.3310285519318	5.45284834488002e-91	1.06984884526546e-88	197.311913147612	MAGI1	LSCC	QN no imputation
O00479	-1.10106766936855	25.0858429123234	-20.3169595092094	9.87981808589042e-52	1.16491605075222e-50	106.951462689453	HMGN4	LSCC	QN no imputation
P01019	-1.1008268392229	22.2234888429518	-21.9324221952462	1.57958127836462e-56	2.40990549622969e-55	117.995412299136	AGT	LSCC	QN no imputation
P61457	-1.10018835033309	19.5818196542399	-14.9338643435499	4.58224189829579e-34	2.0743790042585e-33	66.3799405406942	PCBD1	LSCC	QN no imputation
P04180	-1.10012472595375	20.7296335578687	-21.1677579527792	2.8339633734894e-54	3.81884350191361e-53	112.805483502685	LCAT	LSCC	QN no imputation
Q6ZTR7	-1.09961887569771	14.9094870961471	-7.87217386551198	9.86021929181466e-13	1.94078553877813e-12	17.7354376587941	CIBAR2	LSCC	QN no imputation
Q07157	-1.09945822890595	20.4406440822177	-34.2112936444884	1.86159321968097e-88	2.64669992537251e-86	191.487077201237	TJP1	LSCC	QN no imputation
P49619	-1.09880214627651	14.2386745212709	-13.5598073583144	1.29296034497006e-27	4.48671417904362e-27	51.8054460250161	DGKG	LSCC	QN no imputation
Q99685	-1.09838920321085	21.6324627462246	-24.089591802164	1.01523637130056e-62	2.33242829097389e-61	132.25381875036	MGLL	LSCC	QN no imputation
Q86YB7	-1.09698739270454	18.5635373937642	-27.0178928088192	1.01313210863511e-70	3.94397856575813e-69	150.675683188356	ECHDC2	LSCC	QN no imputation
A1L4H1	-1.09683337550091	18.3090480643727	-16.6921950950969	1.51861692809198e-40	9.32267338209158e-40	81.2004486002583	SSC5D	LSCC	QN no imputation
Q15166	-1.09677263732048	18.0824845598483	-18.784965859226	4.55641653388498e-47	3.96262820899039e-46	96.2136288196374	PON3	LSCC	QN no imputation
Q9NR30	1.09485362518953	20.5599372482536	24.8398040964187	8.16866431976644e-65	2.14263628280505e-63	137.076499982094	DDX21	LSCC	QN no imputation
Q9BYG5	-1.09473460206064	20.0954896200932	-26.3610505690326	5.74958844599328e-69	1.98603741743641e-67	146.63756865494	PARD6B	LSCC	QN no imputation
Q9Y4K0	1.09385070591519	18.2750907937297	11.1764038490582	4.05550142315117e-23	1.19365343417681e-22	41.1571032990397	LOXL2	LSCC	QN no imputation
Q13491	-1.09383734985228	15.984805196648	-12.8771957830332	9.00569347197171e-26	2.90706985719126e-25	47.57388665202	GPM6B	LSCC	QN no imputation
P02750	-1.0922925051404	22.731453554599	-15.9225934171955	4.10450940468082e-38	2.24318870528796e-37	75.6053980062146	LRG1	LSCC	QN no imputation
Q86YH2	1.09214501130842	8.5445886696513	5.40812376165723	0.000225159958031182	0.00030643995397973	0.837241085634529	ZNF280B	LSCC	QN no imputation
P24310	-1.09162818327825	18.4564079078679	-20.5979563260125	1.41623593308204e-52	1.74978268306484e-51	108.893927829771	COX7A1	LSCC	QN no imputation
H7BZ55	-1.09155768754998	16.6232582069315	-10.3444808377873	1.4012286434542e-20	3.7011451244711e-20	35.3408023258166	CROCC2	LSCC	QN no imputation
Q9BY50	1.09108421476653	22.4467142513086	10.4863603201484	5.21907192991251e-21	1.40656856133082e-20	36.3230562370077	SEC11C	LSCC	QN no imputation
Q8WWK9	1.09034191867578	17.1131379902919	18.0803737495823	6.87529538993211e-45	5.25285418810234e-44	91.1983839267806	CKAP2	LSCC	QN no imputation
P02765	-1.08924714682702	25.0018398073889	-24.7648247015856	1.31853827547208e-64	3.42192076253467e-63	136.597693683705	AHSG	LSCC	QN no imputation
P51884	-1.08879820808055	26.345547837759	-16.8910377861765	3.59353856722245e-41	2.28172254656649e-40	82.6407793173969	LUM	LSCC	QN no imputation
P22304	-1.08866394965075	19.1182238700044	-21.6988115165916	7.65451419999221e-56	1.11576202528861e-54	116.417188483481	IDS	LSCC	QN no imputation
O95832	1.08780004537593	18.1171433011647	9.36030324393279	1.19727678291404e-17	2.82882592494863e-17	28.6372826365703	CLDN1	LSCC	QN no imputation
O60248	1.08712537069263	16.1937169479006	6.54630742586046	5.64867054275864e-10	9.96465708046436e-10	11.2601126242629	SOX15	LSCC	QN no imputation
Q13790	-1.08697912869142	19.8510036204189	-16.8293582739795	5.61775925127228e-41	3.52592567210372e-40	82.1942593553886	APOF	LSCC	QN no imputation
B1AK53	1.0867059373628	16.3327167692464	11.0975342439244	7.09509129797355e-23	2.06905010800002e-22	40.600230813342	ESPN	LSCC	QN no imputation
O75496	1.08600874472012	17.3618232130524	10.3174074765694	8.58591408693966e-20	2.20318642931933e-19	33.6880842307782	GMNN	LSCC	QN no imputation
Q8TD06	-1.08548057142049	22.4787449694315	-14.416756619838	2.50379255041475e-33	1.096037702792e-32	64.6003136085075	AGR3	LSCC	QN no imputation
Q9NZU5	-1.08338302780097	22.8335459874972	-21.3444707783918	8.48928531522635e-55	1.17130645488566e-53	114.010982698813	LMCD1	LSCC	QN no imputation
Q9NRP0	1.08285435984421	20.5529071234007	14.5534452960444	9.19515378362873e-34	4.10206724044556e-33	65.6004747410327	OSTC	LSCC	QN no imputation
Q9HCY8	1.08265693084022	22.1937950832363	8.94983636161462	1.78099674795816e-16	4.02849391225952e-16	25.9553170545165	S100A14	LSCC	QN no imputation
P04070	-1.08219776909767	20.2836510992064	-21.6750457053037	8.99085854410006e-56	1.30473849582281e-54	116.256267316655	PROC	LSCC	QN no imputation
Q15003	1.08185445932475	18.4535064781002	21.3759831171129	6.84984123090621e-55	9.50451803043704e-54	114.225570645319	NCAPH	LSCC	QN no imputation
P20742	-1.07945464168754	16.9533887579577	-9.57242038124264	2.79257664124787e-18	6.76591179319377e-18	30.078944872577	PZP	LSCC	QN no imputation
Q15910	1.07899755974022	16.9144111602963	19.252651140672	1.67391390371481e-48	1.58965105473788e-47	99.5170239573007	EZH2	LSCC	QN no imputation
Q9BV36	-1.07846912573518	19.3135656440233	-19.8219656156359	3.09032344210219e-50	3.27387397052079e-49	103.508672087945	MLPH	LSCC	QN no imputation
P14635	1.07838795326205	18.0236341499318	15.9802451998222	2.69553221764535e-38	1.48557140758994e-37	76.025507258964	CCNB1	LSCC	QN no imputation
Q02153	-1.07783582296257	18.6686912669728	-30.0003157806448	2.1487657360364e-78	1.37773803075275e-76	168.338469567022	GUCY1B1	LSCC	QN no imputation
Q96T88	1.07758616447767	17.8314732470443	17.2060888136056	3.68224296071735e-42	2.45566304858172e-41	84.917691565125	UHRF1	LSCC	QN no imputation
Q9Y613	-1.07742861405514	18.9610052315923	-34.4639289453681	4.93525748401379e-89	7.33558726032958e-87	192.81294041779	FHOD1	LSCC	QN no imputation
Q9UKX2	-1.07622591220429	17.3627150176586	-7.76779983764943	1.33843803398496e-12	2.62129708792023e-12	17.3866551015224	MYH2	LSCC	QN no imputation
P02787	-1.0762047456806	25.1793483995904	-24.888874840586	5.97349824503166e-65	1.58378426442596e-63	137.389473448939	TF	LSCC	QN no imputation
Q13418	-1.0756744577114	23.4997369057421	-31.0402810209824	5.82839750540407e-81	4.61101447806564e-79	174.244688552499	ILK	LSCC	QN no imputation
P12883	-1.07557366540933	17.9091661324733	-9.82112764327553	5.15321638752675e-19	1.2863372203979e-18	31.757538186409	MYH7	LSCC	QN no imputation
Q9NQS7	1.07539295339712	15.9804540420699	16.0740038473637	1.36080454331234e-38	7.62392493997376e-38	76.7084254411365	INCENP	LSCC	QN no imputation
Q96FF7	-1.07484919219132	23.6388377081192	-24.0164524034959	1.63079008133607e-62	3.68618679675274e-61	131.77985629153	MISP3	LSCC	QN no imputation
Q9Y2Q0	-1.07458450046426	20.0782954787341	-21.5565337978288	2.0078030061252e-55	2.87540839271361e-54	115.452809462813	ATP8A1	LSCC	QN no imputation
O00468	-1.07415889062168	21.1430057332037	-25.4137159647501	2.14139487274926e-66	6.34655096727196e-65	140.717884250276	AGRN	LSCC	QN no imputation
Q9BXS6	1.07415368241879	17.5172659505134	14.9646067170504	4.52133891489358e-35	2.14065322177153e-34	68.6086737231086	NUSAP1	LSCC	QN no imputation
O95715	1.07409626378784	19.1205390165414	7.19324773917202	1.06223549926115e-11	2.00626304346398e-11	15.0808400448904	CXCL14	LSCC	QN no imputation
P50461	-1.0737173758289	18.6640494945322	-9.97564552122101	3.66768803723982e-19	9.18795190125706e-19	32.1688179263525	CSRP3	LSCC	QN no imputation
P35052	1.07233431464012	19.6036897020217	12.3271862916507	1.05287578461563e-26	3.50958594871878e-26	49.3830545459909	GPC1	LSCC	QN no imputation
P02647	-1.07211505020723	26.2596722829473	-18.7184801823696	7.30053309866532e-47	6.22767214764407e-46	95.7423167243	APOA1	LSCC	QN no imputation
Q15404	-1.06968031070135	23.6853284623285	-33.3232537214882	2.09050691155179e-86	2.35722675888771e-84	186.771612004366	RSU1	LSCC	QN no imputation
Q13112	1.06881339814123	17.1293097570821	18.3687531704183	8.77469792301588e-46	7.06730596262609e-45	93.2564128286107	CHAF1B	LSCC	QN no imputation
P07988	-1.06760250038093	23.5393136479318	-15.0007013401464	3.47104809848172e-35	1.65376308140387e-34	68.8726804760994	SFTPB	LSCC	QN no imputation
O43291	1.06586886951284	19.9281686946225	15.2159160790542	7.18051799615215e-36	3.55044765837967e-35	70.4463854793072	SPINT2	LSCC	QN no imputation
P02462	-1.06290647941377	20.0702048482763	-24.5774605991603	4.37579246920655e-64	1.09506439089072e-62	135.398114215765	COL4A1	LSCC	QN no imputation
P02795	1.06243302677454	26.8095912083997	10.4723402168577	5.7551530846613e-21	1.54806832356807e-20	36.2258010491685	MT2A	LSCC	QN no imputation
Q02388	1.06216372147905	17.2817266901453	10.8787108266596	3.33125427273885e-22	9.4696042931232e-22	39.0607965204212	COL7A1	LSCC	QN no imputation
Q5XKE5	1.0601234624028	16.7197200783205	5.4351679635152	2.02478031379957e-07	3.18318828179068e-07	5.60427262477506	KRT79	LSCC	QN no imputation
Q687X5	-1.0587935436844	18.8781445292161	-14.9269879948569	5.95567839027991e-35	2.8008247846906e-34	68.3335009328284	STEAP4	LSCC	QN no imputation
P53814	-1.05875636927593	20.5382240624161	-19.0135925400636	9.03681687382691e-48	8.14060363014159e-47	97.8311406395313	SMTN	LSCC	QN no imputation
Q14126	1.05871946071169	20.6984947457177	17.8920377744566	2.6477192767509e-44	1.95000946733681e-43	89.8505022070209	DSG2	LSCC	QN no imputation
Q9H8V3	1.0581809551279	16.6443828494065	15.0024331896288	3.42730199313108e-35	1.63371392383945e-34	68.8853472765287	ECT2	LSCC	QN no imputation
Q8IWX7	-1.05677006540226	16.181228644478	-10.0645383787151	4.5979612688543e-19	1.14949031721358e-18	32.0232727600602	UNC45B	LSCC	QN no imputation
Q9Y6E2	1.05639526738755	20.8053064659603	28.1462169346988	1.11450336460486e-73	5.15720660696869e-72	157.486517293438	BZW2	LSCC	QN no imputation
P29622	-1.05633004877258	20.7672444363153	-18.4907695877294	3.68058666893761e-46	2.99639462425543e-45	94.1249844527116	SERPINA4	LSCC	QN no imputation
Q99963	-1.05607055390979	13.634920353282	-11.8012179304604	1.55887777840801e-21	4.30171336320186e-21	38.0427414933696	SH3GL3	LSCC	QN no imputation
O95428	-1.05594124123289	19.0903676197678	-24.8754665393495	6.50662323848685e-65	1.71585951531065e-63	137.303985429948	PAPLN	LSCC	QN no imputation
P47929	1.0557670928861	23.1070625926707	6.28495278831911	1.82707662828932e-09	3.15057509641733e-09	10.0204336360406	LGALS7	LSCC	QN no imputation
P39748	1.05520353900215	21.641911171132	23.6816640474845	1.43973737623404e-61	3.01791103864444e-60	129.601771122165	FEN1	LSCC	QN no imputation
P61024	1.05402096328595	20.7896680373379	16.8859793907857	3.7276209892623e-41	2.36532741944781e-40	82.6041687814391	CKS1B	LSCC	QN no imputation
P34897	1.05401124300934	21.5708418122982	19.9650654185315	1.13906955487613e-50	1.23472622467789e-49	104.506672759338	SHMT2	LSCC	QN no imputation
P55056	-1.05367210474039	19.4755170256654	-13.1481129977606	5.36071275180437e-29	1.96813593170662e-28	54.6850269995926	APOC4	LSCC	QN no imputation
Q9Y5V3	1.05366634755075	17.6838839717221	19.230250087668	1.95995706003512e-48	1.85411559874104e-47	99.3592878619028	MAGED1	LSCC	QN no imputation
P49908	-1.05333036723211	19.5748119541409	-19.9926723282981	9.39805470616676e-51	1.03473531613351e-49	104.698956308146	SELENOP	LSCC	QN no imputation
Q8N1I0	-1.05303938951482	18.0782949720177	-30.0552038369551	1.56798864316397e-78	1.02546457262923e-76	168.653396766004	DOCK4	LSCC	QN no imputation
P25311	-1.05262412796525	23.1929826230967	-20.2213813950732	1.91674001868109e-51	2.21997869932249e-50	106.288764838308	AZGP1	LSCC	QN no imputation
Q53RD9	-1.05182158516831	18.4676600594191	-16.9388158634037	2.54266295290689e-41	1.62604456114841e-40	82.9864967309639	FBLN7	LSCC	QN no imputation
P15882	-1.05165189204082	16.2986502817604	-23.0223552668312	1.09343782356816e-59	2.0707770365258e-58	125.271474441885	CHN1	LSCC	QN no imputation
Q9NRX3	1.05131620093125	20.5706090529425	8.26724277691713	1.47148579920646e-14	3.07788394247663e-14	21.5821108135274	NDUFA4L2	LSCC	QN no imputation
Q9UIK4	-1.05099877941474	19.0556471188579	-24.2318164918089	4.04714813318845e-63	9.52098877375988e-62	133.17354647081	DAPK2	LSCC	QN no imputation
Q9BQI9	-1.05046729012652	18.1241101814233	-15.4977330769962	9.13769068760808e-37	4.73802803537181e-36	72.5055860564783	NRIP2	LSCC	QN no imputation
Q9Y282	1.05035764569084	20.6089812646879	25.3283849651899	3.67021858151309e-66	1.07477147118339e-64	140.179106119569	ERGIC3	LSCC	QN no imputation
P19883	1.0500061081652	17.6477448722989	10.4713146526914	5.79645406993403e-21	1.55832322351474e-20	36.218688504464	FST	LSCC	QN no imputation
Q2M1Z3	-1.04995428940834	18.6797468214163	-34.862577007283	6.15847235893141e-90	1.02397650578165e-87	194.891218325097	ARHGAP31	LSCC	QN no imputation
P13995	1.0497622917708	20.0309821341668	18.1324022780448	4.73973477843053e-45	3.6439497003451e-44	91.5702173102395	MTHFD2	LSCC	QN no imputation
O15460	1.04907523852783	19.9821054517001	15.4032171693765	1.82388930789753e-36	9.2995603484796e-36	71.8151975751281	P4HA2	LSCC	QN no imputation
Q9ULJ1	-1.04703231070929	19.2772308329436	-10.1415732754859	1.85557115984054e-19	4.70001370463096e-19	32.8869813962617	ODF2L	LSCC	QN no imputation
P10646	-1.04408961730782	18.9640917000413	-15.2142373902924	7.26928465960466e-36	3.59252808618245e-35	70.4341138523427	TFPI	LSCC	QN no imputation
P22223	1.04388653619661	19.063337026368	15.9149689116114	4.339275693511e-38	2.3662198195299e-37	75.5498278805792	CDH3	LSCC	QN no imputation
Q8N2S1	-1.04344070436781	18.8058273694772	-20.8955681735643	1.82748650653289e-53	2.3558006082901e-52	110.941588265717	LTBP4	LSCC	QN no imputation
Q9H201	1.04300418730366	15.6153416161345	12.5150059784697	2.69940171332464e-27	9.21724010014436e-27	50.740056408602	EPN3	LSCC	QN no imputation
Q96MX3	1.04271100967067	16.8880292496823	17.9214634793988	1.11715440139064e-43	8.0229023994452e-43	88.4577735509389	ZNF48	LSCC	QN no imputation
Q9BR39	-1.03973237584366	17.0466582126254	-15.7599653069144	1.34502519747265e-37	7.1905706742271e-37	74.4196105863057	JPH2	LSCC	QN no imputation
Q9H425	-1.03965452850905	20.979605760368	-25.86457602638	1.26169543334077e-67	3.99265554873321e-66	143.549333956423	C1orf198	LSCC	QN no imputation
P10721	-1.03951055995044	18.9342121709032	-15.7374162852661	1.58576554349449e-37	8.46835056161181e-37	74.2551177101648	KIT	LSCC	QN no imputation
Q0ZGT2	-1.03917619574974	21.5231452915223	-17.6954023813427	1.08548055150514e-43	7.8125929642446e-43	88.4401384874396	NEXN	LSCC	QN no imputation
P02675	-1.03829834771311	24.8996863677798	-16.3468220408472	1.86674040876985e-39	1.09657026407379e-38	78.6932699318474	FGB	LSCC	QN no imputation
Q8NF91	-1.03794963479455	15.8494174197497	-25.1948638849952	8.54345364747031e-66	2.46503765534364e-64	139.334210407834	SYNE1	LSCC	QN no imputation
Q5T013	-1.03691154771633	21.4033076618303	-28.213170040982	7.47596735208068e-74	3.52592498672651e-72	157.885699000299	HYI	LSCC	QN no imputation
Q6ZUT6	-1.03635980332962	17.920533745174	-17.1844007695061	4.30653044064857e-42	2.85646136732674e-41	84.7611635602061	CCDC9B	LSCC	QN no imputation
Q96Q89	1.03626586816951	13.5526170843567	16.4460259852671	9.0739866073922e-40	5.38836613913544e-39	79.4140919443192	KIF20B	LSCC	QN no imputation
Q96S86	1.03613603902991	18.087138060446	17.4143094729052	8.20111859462265e-43	5.64978745879552e-42	86.4187801441088	HAPLN3	LSCC	QN no imputation
Q9H165	1.03575969363825	15.8730613466917	12.5038454216757	2.92703806312171e-27	9.98061988155162e-27	50.6593317085411	BCL11A	LSCC	QN no imputation
P06307	-1.03564438440887	19.2446099259868	-6.00894436042614	9.02208574263386e-09	1.50803648211345e-08	8.51008199260337	CCK	LSCC	QN no imputation
O75094	-1.03509577036863	16.0842410409412	-18.5941141846229	1.76524418585154e-46	1.47253787952412e-45	94.8595885182435	SLIT3	LSCC	QN no imputation
Q8IXQ3	-1.03495660211371	18.7719550825664	-19.1695134931922	3.00690084145631e-48	2.80396361736563e-47	98.9313623567323	C9orf40	LSCC	QN no imputation
P0DJI8	-1.03406684030551	22.7913603676666	-5.88685791867066	1.51611287176066e-08	2.50641511155579e-08	7.94927492077503	SAA1	LSCC	QN no imputation
Q9NZQ9	-1.03386580177345	13.6752750438425	-6.27519997342527	1.04369010337131e-07	1.66400128621365e-07	7.12094702230631	TMOD4	LSCC	QN no imputation
P12532	1.03285552218403	21.6087437505266	11.5552244282339	2.72690846095802e-24	8.32067558382526e-24	43.8455076342931	CKMT1A	LSCC	QN no imputation
P11226	-1.03162120221652	19.0221658525855	-11.0368016370434	1.09072615693234e-22	3.15448808947707e-22	40.1721328960456	MBL2	LSCC	QN no imputation
P08243	1.03114828211582	19.9897766882615	15.6906699569647	2.23105515780324e-37	1.18562573662242e-36	73.9140500734972	ASNS	LSCC	QN no imputation
Q14192	1.03058598836912	22.0769547302616	13.2873173013487	9.75174714924669e-30	3.65411151772765e-29	56.3488194134549	FHL2	LSCC	QN no imputation
P01903	-1.02951408857333	24.1084110225065	-16.0450615701495	1.68039320487748e-38	9.38227509382361e-38	76.4976569189841	HLA-DRA	LSCC	QN no imputation
P35080	1.02878682640741	24.2582959147698	12.7637865534688	4.43007568049147e-28	1.56496371716317e-27	52.5421872878109	PFN2	LSCC	QN no imputation
P78504	1.02803628066927	16.8084911264931	11.6971341921986	9.86916990822683e-25	3.05704315755305e-24	44.857982245442	JAG1	LSCC	QN no imputation
Q9NX52	1.02781345309006	14.8541461100649	8.76404661943561	4.61267799529448e-15	9.84774126960585e-15	23.007265045667	RHBDL2	LSCC	QN no imputation
Q8WWZ3	1.02769151194691	17.2705145003763	11.0268375477261	1.17039145203405e-22	3.37791707692088e-22	40.1019576056492	EDARADD	LSCC	QN no imputation
O14917	-1.02738651019727	16.1646158827087	-18.5873743307045	1.85183945366922e-46	1.53953771529619e-45	94.8117093861073	PCDH17	LSCC	QN no imputation
Q6ICL3	-1.02647663843078	20.5740508615193	-30.9647902329308	8.91275785958918e-81	6.99473236820559e-79	173.82024463177	TANGO2	LSCC	QN no imputation
P25391	1.02626517263756	15.8816333925299	6.7125355627328	1.7071448139978e-10	3.06948141959648e-10	12.3474545416786	LAMA1	LSCC	QN no imputation
Q9NWM8	1.02618207747948	20.4528806702741	16.1428953041915	8.23745905903966e-39	4.64155504705221e-38	77.2099673148556	FKBP14	LSCC	QN no imputation
P51161	1.02617714607679	17.9433400973671	7.46423132979803	2.4218749793965e-12	4.69073910125957e-12	16.5700878157096	FABP6	LSCC	QN no imputation
P08195	1.02422949397323	21.3817926234551	16.7249660487621	1.19733623168618e-40	7.40130336032858e-40	81.4379923988579	SLC3A2	LSCC	QN no imputation
Q8TF66	1.02334366687711	18.2779982348865	10.4890365013389	5.12254533423056e-21	1.38131307665755e-20	36.3416251777407	LRRC15	LSCC	QN no imputation
P80723	1.02286702577069	23.4743347756008	15.1392291983427	1.25876012594238e-35	6.13129932248995e-35	69.8857273573646	BASP1	LSCC	QN no imputation
P19237	-1.02266121397451	17.4689820214786	-8.71898558637462	2.35925350938774e-14	4.89515163432608e-14	21.5603872198319	TNNI1	LSCC	QN no imputation
Q76M96	1.02209898428376	17.7973952173601	12.498918548879	3.03353399392282e-27	1.03401558305708e-26	50.6236989411533	CCDC80	LSCC	QN no imputation
O95865	-1.02133233953589	23.7028616842495	-25.7244015363642	3.03456893358049e-67	9.30519217849345e-66	142.671773379954	DDAH2	LSCC	QN no imputation
Q9BQL6	1.01864869816831	18.554599265554	14.9973931555051	3.55617061729327e-35	1.69185420735436e-34	68.8484841920561	FERMT1	LSCC	QN no imputation
P14923	1.01785778056105	22.1618087975732	14.3010490250306	5.84594020208956e-33	2.5197132417618e-32	63.7537456896197	JUP	LSCC	QN no imputation
P01042	-1.01603938282748	23.2727034813656	-19.6652516501195	9.24232236741037e-50	9.51387013896073e-49	102.413241302443	KNG1	LSCC	QN no imputation
P0C0L5	-1.01594471693749	22.487600325369	-17.4246749094484	7.61097586973148e-43	5.25060993544767e-42	86.4934241044918	C4B	LSCC	QN no imputation
P04278	-1.01560982233697	18.5534450825025	-14.2954009946396	6.09297547571581e-33	2.62388452224636e-32	63.7124249745264	SHBG	LSCC	QN no imputation
O76021	1.01547368931141	21.2526627075362	22.8003830410959	4.75530276412343e-59	8.55954497542217e-58	123.801443260765	RSL1D1	LSCC	QN no imputation
Q5TEA6	-1.01530118784331	19.1551451417557	-10.9756444025852	7.05388796621978e-22	1.9703485463729e-21	38.4285294291268	SEL1L2	LSCC	QN no imputation
Q56VL3	1.01527625263721	22.1506596419225	12.6121605793941	1.33353405270213e-27	4.62260390706992e-27	51.4432305573708	OCIAD2	LSCC	QN no imputation
Q99424	-1.01454570756264	19.0683138965101	-22.8413933351524	3.6227250785743e-59	6.58128389274332e-58	124.073495299516	ACOX2	LSCC	QN no imputation
P13716	-1.01304737659325	23.2244867326679	-25.4717579755187	1.48511877958159e-66	4.45535633874478e-65	141.083834483849	ALAD	LSCC	QN no imputation
Q9BQI0	-1.01294691025126	19.4435568817702	-12.7179495770579	6.18254320285934e-28	2.17074977881353e-27	52.2097801739197	AIF1L	LSCC	QN no imputation
P78539	-1.01221657796586	18.1100750875432	-15.1863875225637	8.91291749636915e-36	4.38714102555852e-35	70.2305159656008	SRPX	LSCC	QN no imputation
P27482	1.01208525173086	23.962178115936	8.82583206263864	4.01813412455474e-16	8.93627199317206e-16	25.148618140668	CALML3	LSCC	QN no imputation
P80108	-1.0120366445155	18.3544666508463	-18.4967352624892	3.52764057643753e-46	2.87904775830717e-45	94.1674166640793	GPLD1	LSCC	QN no imputation
Q96RQ9	1.01167185883384	20.7768482507917	15.3385891312289	2.92623999281957e-36	1.48123912949226e-35	71.3429860046927	IL4I1	LSCC	QN no imputation
P13805	-1.01070955536179	16.5226423796347	-4.91701714958802	4.87072166283215e-06	7.21234407734089e-06	2.96714733060884	TNNT1	LSCC	QN no imputation
O96017	1.01010556504136	18.5860616413388	21.4221652045794	5.00263624391399e-55	7.00083617015639e-54	114.539844207435	CHEK2	LSCC	QN no imputation
Q5HYK7	-1.00960285737202	19.7580099610219	-26.9637675688962	1.41030274225672e-70	5.42551760844642e-69	150.344980261476	SH3D19	LSCC	QN no imputation
Q9BX97	-1.00898281934419	20.54400353974	-17.7287514793503	8.542883217202e-44	6.17125805307449e-43	88.6795509878867	PLVAP	LSCC	QN no imputation
P37235	-1.00891923764758	22.9259934710997	-29.9129926967382	3.54994655433803e-78	2.21815131834752e-76	167.836700487703	HPCAL1	LSCC	QN no imputation
Q9HBH0	-1.00799681095753	19.4949514303761	-21.8085754723546	3.64363784363371e-56	5.44050034186403e-55	117.15954163459	RHOF	LSCC	QN no imputation
O76024	-1.0078465244312	20.3046302927759	-23.9626635332477	2.31184143015997e-62	5.14266767117218e-61	131.430861507691	WFS1	LSCC	QN no imputation
Q15758	1.00778896554548	19.98106419322	17.2828850445177	2.1153994013061e-42	1.43019077372935e-41	85.4716849026463	SLC1A5	LSCC	QN no imputation
P35542	-1.00773850017019	24.6534492382875	-14.8336909859869	1.17963097925991e-34	5.48444545333634e-34	67.6509837410613	SAA4	LSCC	QN no imputation
P05160	-1.00736211906287	19.5719771662216	-18.9561616243178	1.35613524534485e-47	1.21494856226785e-46	97.4252944287706	F13B	LSCC	QN no imputation
Q15111	-1.00580201311992	16.4040469346229	-25.9140429969937	9.26205142962505e-68	2.97904014834825e-66	143.858429152457	PLCL1	LSCC	QN no imputation
P04217	-1.00557671475172	24.2519567439507	-26.6832623614814	7.87599338283087e-70	2.85105147917236e-68	148.625222202627	A1BG	LSCC	QN no imputation
Q9NRZ9	1.00286704547979	17.063751483707	16.1867369427075	5.98565302006727e-39	3.41192656170017e-38	77.529028091103	HELLS	LSCC	QN no imputation
Q9UM22	-1.00207680323585	19.5277478861851	-15.8216721084635	8.57210692264767e-38	4.62045983028427e-37	74.86965975037	EPDR1	LSCC	QN no imputation
Q9P0B6	1.00201999933709	17.3613067391853	11.2425998122883	4.24540097272135e-22	1.19917603059016e-21	39.0283626286496	CCDC167	LSCC	QN no imputation
Q9UHQ1	1.00122770285804	16.4128370290831	18.6585287381511	1.11717327313542e-46	9.4153520699815e-46	95.3169708167846	NARF	LSCC	QN no imputation
Q9BYF1	-1.00032878755687	11.4365683817901	-3.89815242773787	0.000979817214516639	0.0012853713391827	-1.13906080570414	ACE2	LSCC	QN no imputation
Q969Z3	-1.00013852312211	20.8648259205631	-18.920591509082	1.74404486105124e-47	1.5567861771531e-46	97.1737718924513	MTARC2	LSCC	QN no imputation
P35625	-1.00009540714948	22.6747645905481	-9.54865828590207	3.27913480508063e-18	7.92322966449286e-18	29.919451428577	TIMP3	LSCC	QN no imputation
P09238	0.999789770295717	19.3634980410663	5.77726079156215	2.67110299287005e-08	4.35926141408338e-08	7.39609201288635	MMP10	LSCC	QN no imputation
P13598	-0.999776985281176	19.9602549691989	-19.9903224007274	9.55311984682036e-51	1.05062898763798e-49	104.68259212285	ICAM2	LSCC	QN no imputation
P15941	-0.999559788543309	21.5065150480325	-15.4261497121274	1.54226405178852e-36	7.89645634031596e-36	71.9827303473259	MUC1	LSCC	QN no imputation
Q12884	0.999445993377091	18.4920655994571	12.8733274261189	1.99628724129816e-28	7.16559745229965e-28	53.3371993422163	FAP	LSCC	QN no imputation
Q9NPC1	0.998535648443827	18.0189252100627	6.02548591443485	2.16169413511289e-07	3.39408122046375e-07	6.36228413234511	LTB4R2	LSCC	QN no imputation
Q4ZHG4	0.998368347489475	18.4676101251824	10.8477971404321	4.14197586267064e-22	1.17097357961957e-21	38.8440091997031	FNDC1	LSCC	QN no imputation
P00738	-0.998311391265432	25.3455229817852	-10.6937857348367	1.22290883023102e-21	3.3831741750046e-21	37.7666596707504	HP	LSCC	QN no imputation
P13646	0.998249206995464	23.511164805249	5.74841704732917	3.09672530758953e-08	5.03879171793884e-08	7.25176241099014	KRT13	LSCC	QN no imputation
Q9UGK3	0.998201584603827	18.5083153806623	14.7148163766788	2.81838888748013e-34	1.28896946322518e-33	66.7812428230414	STAP2	LSCC	QN no imputation
Q9UGM5	-0.997770670458642	19.4616092943189	-18.3447866673395	1.04091027987037e-45	8.33577946573742e-45	93.0856516185904	FETUB	LSCC	QN no imputation
Q03701	0.997755558973797	21.4598611040121	26.1447100795405	2.20023050135218e-68	7.34158544838943e-67	145.295679980375	CEBPZ	LSCC	QN no imputation
Q96GX5	0.997564711979003	15.4356807422676	15.6497438516781	3.00850091281067e-37	1.5875951562492e-36	73.6153853372988	MASTL	LSCC	QN no imputation
Q9H300	0.9969422977723	17.8021680136811	14.3127672683553	5.3648847974586e-33	2.31644013481817e-32	63.8394767378033	PARL	LSCC	QN no imputation
Q9NNX1	0.996124596636896	18.9178913917524	12.3482230139532	9.04141240566873e-27	3.01996103846136e-26	49.5348815585825	TUFT1	LSCC	QN no imputation
Q9UBH6	0.995695644527697	16.9040234764077	13.4870456249794	2.26588589748676e-30	8.69993763379458e-30	57.8050556016891	XPR1	LSCC	QN no imputation
P62857	0.995421712135833	27.0992252437085	30.3285791813753	3.28150454227917e-79	2.36702643821755e-77	170.216577378408	RPS28	LSCC	QN no imputation
Q6UXI9	-0.995359236549149	19.812928061241	-19.0856689186494	5.43215323628099e-48	4.97102828805191e-47	98.3400279606311	NPNT	LSCC	QN no imputation
Q9Y2B9	-0.995119447720811	21.1312891858582	-24.5393438661875	5.58823658941872e-64	1.38786331499234e-62	135.153533487581	PKIG	LSCC	QN no imputation
P05452	-0.995093726986891	23.3867684397902	-18.0847945127729	6.66134471459032e-45	5.09335866329938e-44	91.2299868125028	CLEC3B	LSCC	QN no imputation
Q96A26	0.994735811400179	21.7166911568016	14.5101592926112	1.26277007688121e-33	5.59520074715659e-33	65.2837427368773	FAM162A	LSCC	QN no imputation
Q8IWW8	-0.994721209812226	14.996414259579	-17.6694017078993	5.4941788579118e-43	3.81713134533391e-42	86.860482496448	ADHFE1	LSCC	QN no imputation
Q96T17	0.993791028791861	14.5933095695876	6.41938743311397	1.05779119782102e-09	1.84151404625097e-09	10.6242126631314	MAP7D2	LSCC	QN no imputation
Q4KMQ1	-0.992868271598347	18.3121606286305	-31.9354202303249	3.98104962603297e-83	3.71943779346509e-81	179.227155607111	TPRN	LSCC	QN no imputation
P51178	-0.99255250464984	19.7785620388683	-17.5232300471019	3.74321522981314e-43	2.6323255487073e-42	87.2027452424241	PLCD1	LSCC	QN no imputation
P30043	-0.991793927646388	25.9640012342427	-18.1157300609564	5.33957400643665e-45	4.09548248656322e-44	91.4510906651048	BLVRB	LSCC	QN no imputation
Q01955	-0.99121550155504	16.9517631010749	-15.9164156255142	4.29371955317815e-38	2.34268013440921e-37	75.560372231085	COL4A3	LSCC	QN no imputation
Q86YM7	-0.990704291996096	18.2856546873589	-20.994710822582	9.25946317639338e-54	1.21926622497207e-52	111.621481937864	HOMER1	LSCC	QN no imputation
Q9Y248	0.98926726035339	17.6928263384446	12.3648611300824	8.01517003160775e-27	2.68632791288254e-26	49.6549928763045	GINS2	LSCC	QN no imputation
Q9NS87	0.988250627575262	15.8115612238704	20.2445441640697	1.63219884212464e-51	1.90844703709687e-50	106.449457489565	KIF15	LSCC	QN no imputation
Q9H792	-0.987304473080062	17.2717104088854	-29.0314344134958	5.93615838781154e-76	3.19965460354018e-74	162.719794134994	PEAK1	LSCC	QN no imputation
Q8NI35	-0.987040080746269	18.816957135795	-26.5930940441396	1.37193277421701e-69	4.87632627357568e-68	148.070308960076	PATJ	LSCC	QN no imputation
P39060	-0.987023492116734	21.7004510520237	-25.5063621571957	1.19424310169658e-66	3.59371927228327e-65	141.301808528475	COL18A1	LSCC	QN no imputation
Q68D10	0.986455473777751	16.431851058929	24.7479926785811	1.46830252385031e-64	3.80054030579725e-63	136.490109538715	SPTY2D1	LSCC	QN no imputation
Q5VYY1	0.986319730051328	19.6423399822173	12.8143080831322	3.06752545348152e-28	1.09347473468945e-27	52.9087484526349	ANKRD22	LSCC	QN no imputation
P78556	0.986201906105268	18.338264805996	6.09004367790462	5.57091901816615e-09	9.39823139608081e-09	8.95771277329547	CCL20	LSCC	QN no imputation
P25713	0.985869750831203	18.3920043749549	7.4880852677629	2.10083342144018e-12	4.07860199175306e-12	16.71043894406	MT3	LSCC	QN no imputation
Q1W6H9	0.985863222862509	15.9629313411352	7.6084924321327	8.83642550965788e-13	1.74311953045936e-12	17.5337732424996	FAM110C	LSCC	QN no imputation
Q9NYL4	0.985457814971202	21.677384528743	13.6309126947732	7.91167183378617e-31	3.09958069846016e-30	58.8550527254113	FKBP11	LSCC	QN no imputation
P62851	0.985409630720127	25.646268509637	25.9390425601273	7.9234119492205e-68	2.56530268058921e-66	144.014521867874	RPS25	LSCC	QN no imputation
P02753	-0.985322062382728	24.0079454088817	-17.0885756602576	8.60624192561409e-42	5.61351285174696e-41	84.0691836439707	RBP4	LSCC	QN no imputation
Q05513	-0.984963617429738	18.4739854131292	-26.5871675239755	1.42295244781512e-69	5.03940921049324e-68	148.033800231361	PRKCZ	LSCC	QN no imputation
Q14978	0.984659121924732	20.7420753354947	26.6028311841748	1.29206203397796e-69	4.6259593260306e-68	148.13028240058	NOLC1	LSCC	QN no imputation
Q9Y3M8	-0.9846404646506	17.394729565014	-29.1090001703138	3.7692718467728e-76	2.05425315649118e-74	163.173787545799	STARD13	LSCC	QN no imputation
O95183	-0.983177701217919	20.9018182131683	-22.6925873631478	9.73072614448486e-59	1.71687812009706e-57	123.085367042456	VAMP5	LSCC	QN no imputation
Q9HAB3	0.983174267263006	17.5257690014459	11.2043184261991	1.03271953613706e-21	2.86671721830915e-21	38.18948831204	SLC52A2	LSCC	QN no imputation
P02774	-0.982754763576679	24.764800699566	-18.0553875142837	8.22061263383349e-45	6.2611964237505e-44	91.0197328208048	GC	LSCC	QN no imputation
Q92922	0.98213459499086	18.7289030945637	24.1897147699387	5.31215784085313e-63	1.23488787722202e-61	132.901551415553	SMARCC1	LSCC	QN no imputation
O60513	0.981870309150562	19.0676061602141	13.417169059581	3.77636052888339e-30	1.437009184963e-29	57.2953729474733	B4GALT4	LSCC	QN no imputation
P31323	-0.981047492966422	20.0998756184832	-21.7335944965295	6.04909888839058e-56	8.92355790903934e-55	116.652587214025	PRKAR2B	LSCC	QN no imputation
O94985	0.980215248998913	19.2204240732024	12.9479107119147	1.15963513716176e-28	4.20399877884584e-28	53.8789817769353	CLSTN1	LSCC	QN no imputation
P04155	-0.980120243264299	12.1652349309091	-1.62861486201786	0.134945473761891	0.151552959084619	-5.32303588404501	TFF1	LSCC	QN no imputation
P43251	-0.979314827717921	20.0845193060147	-28.6646422363589	5.1349642083577e-75	2.55705578091315e-73	160.563022500669	BTD	LSCC	QN no imputation
Q5C9Z4	0.978022053357645	17.1034020633763	19.0212527004228	8.5607691673101e-48	7.74019774482139e-47	97.8852484075577	NOM1	LSCC	QN no imputation
Q9UBC9	0.977984012390628	21.6607540889639	5.50531676548725	1.05518237443927e-07	1.68177726941499e-07	6.05655678826395	SPRR3	LSCC	QN no imputation
P21397	-0.977878637412417	22.3146134049473	-17.3721737087338	1.1110895040957e-42	7.60627218086452e-42	86.1152695850046	MAOA	LSCC	QN no imputation
Q4LDE5	-0.977507101702718	15.7679261210733	-18.5863116884628	1.86587571423149e-46	1.54858212830888e-45	94.8041601195758	SVEP1	LSCC	QN no imputation
P08493	-0.977168349314013	23.3287082222542	-15.5551239559294	6.0066998570224e-37	3.13601519943533e-36	72.9246698464554	MGP	LSCC	QN no imputation
Q5T3I0	0.975744434018338	17.8653825093672	20.7601658052722	4.63342324547285e-53	5.85745902552689e-52	110.011222431666	GPATCH4	LSCC	QN no imputation
Q96AM1	-0.975467232068173	20.7313101604008	-16.1816422451154	2.92670365773519e-37	1.54751837593289e-36	73.7741952034914	MRGPRF	LSCC	QN no imputation
P12004	0.974913063962578	23.4271924508545	20.0507439577673	6.27314236126844e-51	7.00905769522135e-50	105.103161066252	PCNA	LSCC	QN no imputation
P30711	-0.974217453864888	22.7107627918817	-9.01180131926985	1.18384097127595e-16	2.69641976508407e-16	26.3603360408728	GSTT1	LSCC	QN no imputation
P06727	-0.973941386173671	23.633149865045	-13.6838892973981	5.36938205142038e-31	2.1162570479885e-30	59.241888521725	APOA4	LSCC	QN no imputation
Q14392	-0.973245229029425	16.2724207667533	-15.3071486995367	3.6830608425067e-36	1.85096449103436e-35	71.113225415124	LRRC32	LSCC	QN no imputation
Q8NDD1	0.9724914874934	16.8784527560685	20.0722566869171	4.44258269342514e-50	4.66114825909098e-49	103.193545262488	C1orf131	LSCC	QN no imputation
Q8TAM6	-0.972005040546831	11.4453334514423	-4.22560112489667	0.000421453235519212	0.000564507951999382	-0.356981142674359	ERMN	LSCC	QN no imputation
P17540	-0.97195831746988	16.6586650003214	-12.8209073418074	1.28788510040567e-27	4.47068394726809e-27	51.5607983554859	CKMT2	LSCC	QN no imputation
Q99489	-0.97163242330776	17.5249176507238	-18.1375154771197	4.56966276524351e-45	3.52424463262884e-44	91.6067474901385	DDO	LSCC	QN no imputation
O75970	-0.971612408556265	16.7616506122224	-32.4585586923926	2.25289842013765e-84	2.30218057307816e-82	182.096467146949	MPDZ	LSCC	QN no imputation
P67809	0.971593209769146	24.0633230531709	28.547467691451	1.02654053111584e-74	5.01013065186389e-73	159.870558624781	YBX1	LSCC	QN no imputation
Q96LZ7	-0.971355603002173	18.4721325046056	-20.1890185677112	2.39947524796033e-51	2.75953718434828e-50	106.064148271898	RMDN2	LSCC	QN no imputation
P35237	-0.970167542847356	22.7091031183269	-26.7637353887159	4.80360163287209e-70	1.79860045872043e-68	149.119606477059	SERPINB6	LSCC	QN no imputation
Q9NYQ8	0.969186811641823	15.1175586917344	9.72148191400413	1.01614894297513e-18	2.50588766480292e-18	31.0830087397356	FAT2	LSCC	QN no imputation
O00501	-0.967837828229928	17.2168308341829	-9.3957801031695	1.66727096619696e-17	3.91383780291749e-17	28.3764572221906	CLDN5	LSCC	QN no imputation
Q9BUT1	-0.967825164665584	22.5390028384133	-22.2692181275543	1.64229584606679e-57	2.66737123342967e-56	120.25920250346	BDH2	LSCC	QN no imputation
Q8N4Y2	-0.967597835573414	17.283079468962	-14.6515025913979	4.48215099383082e-34	2.03000467449125e-33	66.3179774831628	CRACR2B	LSCC	QN no imputation
O43236	-0.966772667081052	20.9026075575598	-27.7030935498025	1.58797386816358e-72	6.89293081711715e-71	154.830592053768	SEPTIN4	LSCC	QN no imputation
Q9H3S4	-0.966600644640298	19.9034650714217	-25.9024204644124	9.95949504226987e-68	3.19289694002181e-66	143.785833319689	TPK1	LSCC	QN no imputation
Q9UHR4	0.965808133207972	19.5806335229624	17.3480017498829	1.32259857489077e-42	9.02901323568435e-42	85.9410968710226	BAIAP2L1	LSCC	QN no imputation
Q9GZL7	0.965701101683621	19.6554057228234	25.0592950919639	2.01929789126997e-65	5.6117032049174e-64	138.474052104575	WDR12	LSCC	QN no imputation
Q04756	-0.965110566047901	18.3537712748712	-19.9842880316586	9.96316007868261e-51	1.09205140080309e-49	104.640567887344	HGFAC	LSCC	QN no imputation
A2RUS2	-0.964947775007733	18.907779534565	-24.9957262274961	3.02492081777761e-65	8.19736829348021e-64	138.069919907255	DENND3	LSCC	QN no imputation
P38571	-0.964778335562894	21.504911569581	-12.2152124335328	2.36664119977208e-26	7.78824225755253e-26	48.575647247397	LIPA	LSCC	QN no imputation
Q8TED9	-0.96465697235811	16.9301707359731	-19.7649439890106	4.60244535243538e-50	4.82371676361016e-49	103.110389458992	AFAP1L1	LSCC	QN no imputation
P31151	0.96403815635097	22.6407481791303	4.03258285661807	7.74508601451593e-05	0.000108140184745803	-0.293171009227538	S100A7	LSCC	QN no imputation
Q8NHV1	-0.962250697926088	20.0972704894488	-18.9160195850728	1.80137580418446e-47	1.60358408702809e-46	97.1414341890968	GIMAP7	LSCC	QN no imputation
P17096	0.961309694868905	25.8739346160364	16.4471714784127	8.99874709198103e-40	5.34692362037152e-39	79.422412134025	HMGA1	LSCC	QN no imputation
Q15035	0.960690972649218	17.6491847331977	14.1825739819024	9.66361182232327e-32	3.94015095498717e-31	61.0403235654994	TRAM2	LSCC	QN no imputation
Q9NVP2	0.959372752656051	17.7440176299561	11.4216972555161	7.07827734084796e-24	2.12869100900424e-23	42.895422246316	ASF1B	LSCC	QN no imputation
P04181	0.959101886960319	20.6037211073637	16.6624953945492	1.88378022636735e-40	1.14924651869799e-39	80.9851123246121	OAT	LSCC	QN no imputation
P16144	0.959026542654573	19.1691313589207	13.806880560494	2.18254908086458e-31	8.77132588417925e-31	60.1403232569653	ITGB4	LSCC	QN no imputation
O95049	-0.957827211939673	18.7887207120206	-18.5047319293381	3.33256389014308e-46	2.72210256139081e-45	94.2242897101259	TJP3	LSCC	QN no imputation
O43866	-0.957795787868175	21.8514408991151	-13.2885700438116	9.66293590833887e-30	3.62221632635859e-29	56.3579473685477	CD5L	LSCC	QN no imputation
Q8IWA5	-0.957390341565414	21.2513674950019	-19.1890722895495	2.61966452168818e-48	2.45922573758479e-47	99.0692057144638	SLC44A2	LSCC	QN no imputation
P08247	-0.957325555421011	16.0419895888261	-15.0441242689549	2.52556412217317e-35	1.21093763629124e-34	69.1902636691082	SYP	LSCC	QN no imputation
Q9NZB8	-0.957299241335384	16.0731446947134	-20.2462518211049	1.10649696404182e-50	1.20207477488929e-49	104.578553983343	MOCS1	LSCC	QN no imputation
Q86XZ4	0.956775419053727	18.2017279979965	24.5711493812726	4.55657370619627e-64	1.13740427627953e-62	135.357630166657	SPATS2	LSCC	QN no imputation
P00751	-0.956122163016559	23.7234666465291	-16.6694093898356	1.79160622528771e-40	1.09437466189741e-39	81.0352465411977	CFB	LSCC	QN no imputation
Q9ULE3	-0.955617153205102	14.8536405304324	-22.4469469997211	5.00121663068689e-58	8.42988576409594e-57	121.44827963221	DENND2A	LSCC	QN no imputation
O15392	0.955377131038494	16.2461348643241	13.4273076981505	7.26269697240164e-30	2.73081860096819e-29	56.67960044237	BIRC5	LSCC	QN no imputation
P98196	-0.955336349454456	18.9341681488519	-22.6983329254525	9.3660163384635e-59	1.65849495090843e-57	123.123570277428	ATP11A	LSCC	QN no imputation
Q9BY67	-0.953858787720268	20.3459559274187	-19.3137379144224	1.08895905864624e-48	1.05231053784724e-47	99.9469088214669	CADM1	LSCC	QN no imputation
P52701	0.953032618861791	18.7063314741785	17.1345429631391	6.17361583835082e-42	4.06464237410883e-41	84.4012044842025	MSH6	LSCC	QN no imputation
Q9Y6I8	-0.951342253874142	18.9508599517916	-15.6347123807565	3.35772274390543e-37	1.76902578505436e-36	73.5056765982359	PXMP4	LSCC	QN no imputation
O43294	-0.950138710043401	22.1867010809178	-19.4658104663788	3.74019268943891e-49	3.71369334852184e-48	101.015450695889	TGFB1I1	LSCC	QN no imputation
P05413	-0.949988335141246	23.1473997449187	-12.5754386957454	1.74101072179244e-27	6.0096112529148e-27	51.1773553560613	FABP3	LSCC	QN no imputation
Q8N3R9	-0.949973092846747	18.8757137775096	-27.8386367363543	7.02770628636237e-73	3.13371812132795e-71	155.645572389158	PALS1	LSCC	QN no imputation
Q13683	-0.948436839201449	16.4612823223801	-14.9031533519289	7.09175286470203e-35	3.32235413575582e-34	68.1591467726045	ITGA7	LSCC	QN no imputation
P15923	0.948163156414797	17.2726496450858	18.3217642441404	1.22657295933436e-45	9.7747203339318e-45	92.9215691383411	TCF3	LSCC	QN no imputation
Q9Y4J8	-0.947135750774397	20.377650733606	-27.7078404391129	1.54322107903008e-72	6.72844390457115e-71	154.859172202305	DTNA	LSCC	QN no imputation
Q16654	-0.946152506531956	14.0668720326343	-11.0746674492559	2.49091139809517e-21	6.81803594177277e-21	37.3176431417125	PDK4	LSCC	QN no imputation
P35321	0.945426114881606	23.1477707873005	5.95353557523553	1.07048352788456e-08	1.78201992339174e-08	8.28948459723246	SPRR1A	LSCC	QN no imputation
O60240	-0.945422774176672	15.1368109223349	-5.42740190102711	2.327837459379e-07	3.64677187424274e-07	5.51370483025782	PLIN1	LSCC	QN no imputation
Q8TC26	-0.945253014461521	17.9641003754268	-15.2120409746801	7.38708802893725e-36	3.64890904148411e-35	70.4180574257545	TMEM163	LSCC	QN no imputation
Q9UKD2	0.945231038511132	22.6196796921317	27.4567399655528	7.0279367418159e-72	2.92135845072941e-70	153.343496839559	MRTO4	LSCC	QN no imputation
Q96RQ1	0.944198434358526	19.5666987220934	22.3667774196812	8.54662616912323e-58	1.42347033478946e-56	120.912388801253	ERGIC2	LSCC	QN no imputation
Q8NBI5	-0.94345028263357	19.1611523947267	-15.1451089892358	1.20572728912113e-35	5.87881943652003e-35	69.9287186007118	SLC43A3	LSCC	QN no imputation
P35556	0.943334546194906	14.8191141393734	5.78085749921828	2.77387769335166e-08	4.52398007843389e-08	7.38807027316914	FBN2	LSCC	QN no imputation
P35326	0.943329581790533	20.2605297409909	6.08054348985043	5.47708369673872e-09	9.24151893102973e-09	8.94505185349744	SPRR2A	LSCC	QN no imputation
Q9Y6M1	0.943289158651098	20.7387775775578	9.71230747071129	1.08156389120057e-18	2.66251989276729e-18	31.0210365548431	IGF2BP2	LSCC	QN no imputation
O15455	-0.942655639229308	17.2751490757707	-15.1745976261241	9.71627049711753e-36	4.77060128011626e-35	70.1443205804493	TLR3	LSCC	QN no imputation
Q96QD8	0.942180097765647	17.9950680131303	14.5261063234404	1.12349157542548e-33	4.99228886696063e-33	65.4004299517381	SLC38A2	LSCC	QN no imputation
O94819	-0.942066622616835	18.3691612873609	-28.8741583047892	1.4942578795926e-75	7.63472385354344e-74	161.797006952241	KBTBD11	LSCC	QN no imputation
P42677	0.941779256462411	26.3160075458313	24.5999361908725	3.78845624025837e-64	9.57854528786975e-63	135.542245729209	RPS27	LSCC	QN no imputation
Q9H5K3	0.941310877042458	18.1186639617427	17.2790995757824	2.17397077803527e-42	1.46877777772218e-41	85.4443869898819	POMK	LSCC	QN no imputation
O15226	0.939112754085986	18.5699318840317	23.1314866675961	5.31992356648162e-60	1.02330294484676e-58	125.991974024656	NKRF	LSCC	QN no imputation
P04908	-0.938940997198699	17.4305664938482	-6.97483318004322	1.00958662112425e-10	1.83442206949971e-10	13.1157028193762	H2AC4	LSCC	QN no imputation
P43490	0.93847733560553	23.3738087386982	11.5181753794886	3.55400390016853e-24	1.08107839567917e-23	43.5816352801549	NAMPT	LSCC	QN no imputation
O15394	-0.938282011425249	16.0132610460579	-15.2070934465454	7.65948966079817e-36	3.77965762436771e-35	70.381889210413	NCAM2	LSCC	QN no imputation
O75145	0.938196188110329	15.9241603972041	12.7178547603979	6.18680645695695e-28	2.17146945770117e-27	52.2090927351578	PPFIA3	LSCC	QN no imputation
Q9BYX7	-0.938144384538553	20.7426024830937	-17.2890494725864	2.02338175690356e-42	1.36986715218936e-41	85.5161358788052	POTEKP	LSCC	QN no imputation
Q17RC7	-0.937842652953254	14.537809357331	-12.0128309369495	3.29297629264938e-25	1.03738270490977e-24	46.0274685075694	EXOC3L4	LSCC	QN no imputation
P04637	0.937649023902384	17.6362308687447	7.2845207119429	6.19102217504214e-12	1.18021623663357e-11	15.6129857026366	TP53	LSCC	QN no imputation
O15315	0.937468125508836	20.1393622119304	7.38024659087961	3.50002642365865e-12	6.75093574834671e-12	16.1754096380631	RAD51B	LSCC	QN no imputation
P78563	-0.937429536754095	19.6270283628659	-29.0098454175957	6.73692973186602e-76	3.5531871327745e-74	162.593303268697	ADARB1	LSCC	QN no imputation
Q9Y221	0.937011328790156	20.8629913019055	23.1237793399952	5.59734301026938e-60	1.07455841351747e-58	125.941137672065	NIP7	LSCC	QN no imputation
P26639	0.937001841222749	21.8105574736869	23.9395194269764	2.68670045125758e-62	5.93615572676505e-61	131.280585351424	TARS1	LSCC	QN no imputation
P20908	0.936397788960271	18.9130949997831	12.7811991508747	3.90305325719192e-28	1.38127534101922e-27	52.6685038995959	COL5A1	LSCC	QN no imputation
Q16873	-0.935528830956812	17.554874154263	-16.477763079013	2.80754407935841e-39	1.63842994756133e-38	78.3304808878737	LTC4S	LSCC	QN no imputation
P22891	-0.935196337134037	17.9851931346827	-11.1812821362183	3.91747106394502e-23	1.15337308335236e-22	41.191581118154	PROZ	LSCC	QN no imputation
Q02790	0.934735940931191	22.7262560036926	20.048246565474	6.38309921898513e-51	7.1238001522462e-50	105.085785557035	FKBP4	LSCC	QN no imputation
Q13214	-0.931931599532668	16.7010523535182	-20.4418110652894	4.16337002648127e-52	4.99910158626454e-51	107.815615021164	SEMA3B	LSCC	QN no imputation
Q9NRL2	0.931750000456862	17.1422936327711	23.6001195249616	2.45241922410825e-61	5.06489107126356e-60	129.069128110619	BAZ1A	LSCC	QN no imputation
O75093	0.931736504326338	11.8175381490249	9.06060396094489	1.57108346207711e-14	3.28271113162437e-14	22.1216845279184	SLIT1	LSCC	QN no imputation
Q5UIP0	0.931244558283687	16.7246892066734	20.8983688170057	1.79269548174044e-53	2.31704119576729e-52	110.960809768939	RIF1	LSCC	QN no imputation
Q13103	-0.930352282303264	18.219062706595	-14.2747775693714	1.83863995805874e-32	7.77794652374139e-32	62.6521490935679	SPP2	LSCC	QN no imputation
P56159	-0.930326145024207	18.4321576692803	-10.1544510332756	2.70665207767047e-19	6.82051294167668e-19	32.5551259174948	GFRA1	LSCC	QN no imputation
P05156	-0.930179882992011	21.3365283176784	-18.589775293025	1.82051383060072e-46	1.51590999032567e-45	94.8287660192773	CFI	LSCC	QN no imputation
P11137	-0.930177857874842	17.9953750904841	-10.5889989176367	2.54805607573448e-21	6.966675056565e-21	37.0362903467221	MAP2	LSCC	QN no imputation
Q96QB1	-0.930009011160166	14.0728940629967	-26.8159721311564	3.48629271998042e-70	1.32048384490378e-68	149.440086730315	DLC1	LSCC	QN no imputation
Q8NBT2	0.929937596264935	17.2043176172586	14.1130430185265	2.31810505173948e-32	9.75573168492675e-32	62.3785051932009	SPC24	LSCC	QN no imputation
Q06033	-0.929561348102862	20.3488661737828	-14.6479606733145	4.6000062563797e-34	2.08050075496011e-33	66.2920609327423	ITIH3	LSCC	QN no imputation
Q92496	-0.929523514712479	17.3344623233316	-10.4122055680201	8.74972682163202e-21	2.3318342874276e-20	35.8091303003255	CFHR4	LSCC	QN no imputation
P09936	0.929428229145593	23.6620429683889	8.0789386332434	4.82849937772621e-14	9.90953533378539e-14	20.406466862113	UCHL1	LSCC	QN no imputation
Q9H7P6	-0.9293663685655	18.9289242149906	-27.7844614057642	9.73190361504764e-73	4.28116477415324e-71	155.320105942014	MVB12B	LSCC	QN no imputation
P43362	0.929343827134982	19.323967618072	5.56729823581169	8.13708200570415e-08	1.30198620903536e-07	6.33820172444474	MAGEA9	LSCC	QN no imputation
Q9NUU6	-0.928625325958262	19.559862790193	-20.9306967793692	1.43607602172992e-53	1.86842251633561e-52	111.18261959202	OTULINL	LSCC	QN no imputation
O75446	0.928247439549551	19.6259852196081	18.5711992845083	2.07742548397547e-46	1.7212452700844e-45	94.6967867516071	SAP30	LSCC	QN no imputation
Q969T4	0.927589056177196	14.5180467088058	9.14738749596798	1.23241209896761e-15	2.69024536957549e-15	24.421509173817	UBE2E3	LSCC	QN no imputation
Q9UPN3	-0.927435212551757	18.4320156356107	-29.1379618241647	3.18192204389406e-76	1.74383548886038e-74	163.343113006882	MACF1	LSCC	QN no imputation
Q92833	0.927283391938385	12.6214847151385	16.2648739718068	3.38882435256241e-39	1.95900806709707e-38	78.097448799799	JARID2	LSCC	QN no imputation
Q8TED1	0.926888655540047	19.6317773643021	13.5880244171104	1.08274730589873e-30	4.21330863580586e-30	58.5419548802117	GPX8	LSCC	QN no imputation
Q9H501	0.926854858612973	17.8331180714805	22.5748650534229	2.13037500668267e-58	3.69239908402067e-57	122.301719814894	ESF1	LSCC	QN no imputation
Q9H479	-0.926472950466849	21.2345140164701	-18.8897628189896	2.16916230586906e-47	1.92053088633353e-46	96.9556784831766	FN3K	LSCC	QN no imputation
Q5XPI4	-0.926407793929766	19.4363536615811	-26.5990392859555	1.32259567869586e-69	4.71805949382052e-68	148.106928583314	RNF123	LSCC	QN no imputation
P29475	-0.926311423180337	17.179869920395	-11.3416186631379	1.25269656103234e-23	3.74549017486353e-23	42.3269017999367	NOS1	LSCC	QN no imputation
P48728	-0.925860753214724	18.6708438527535	-15.048887703759	2.43898826172468e-35	1.17057117649311e-34	69.2251003424315	AMT	LSCC	QN no imputation
P13497	0.924581805990424	16.9930130521885	11.8189884803127	4.11526003060382e-25	1.29268975024731e-24	45.7294987263941	BMP1	LSCC	QN no imputation
P50454	0.924398717032126	24.4303741214834	16.1745005025863	6.54356180628045e-39	3.71483456710713e-38	77.4399855725255	SERPINH1	LSCC	QN no imputation
Q9C075	0.924177109166116	17.6765795185461	5.42207782007481	1.59209017782857e-07	2.51504100555527e-07	5.65619548318792	KRT23	LSCC	QN no imputation
Q6ZXV5	0.923566722166051	19.0179528726341	19.1888142465244	2.62443301240062e-48	2.46134683094169e-47	99.0673873669393	TMTC3	LSCC	QN no imputation
P10451	0.92348396848157	19.9548843452372	8.47993375279528	3.78407276950618e-15	8.10164859643291e-15	22.9266103644833	SPP1	LSCC	QN no imputation
Q96SB4	0.923389752745294	18.6778801481854	25.0598458562849	2.01224426168966e-65	5.60798755885669e-64	138.477551298257	SRPK1	LSCC	QN no imputation
Q8NBQ5	-0.923195748111805	22.4790948795674	-19.3415828122507	8.95269217003911e-49	8.69563467208749e-48	100.142736833674	HSD17B11	LSCC	QN no imputation
Q9NRQ2	-0.922519729127806	20.9345352840937	-16.851258836411	4.79350044036274e-41	3.02018235837884e-40	82.3528325700614	PLSCR4	LSCC	QN no imputation
Q92529	-0.921570265107531	12.9970316799588	-8.00704491828887	1.54104285310663e-12	3.01088038019837e-12	17.4745655241016	SHC3	LSCC	QN no imputation
Q16890	0.921367236911845	21.3599627690108	12.4465335924953	4.43523444192618e-27	1.50240503713038e-26	50.2449671375154	TPD52L1	LSCC	QN no imputation
Q99689	-0.921057706561932	18.9860562329369	-14.223350956983	1.03305527235281e-32	4.41004013132335e-32	63.1853396309544	FEZ1	LSCC	QN no imputation
O43491	-0.920462800354006	21.8303320311431	-26.6422205780967	1.01381501666713e-69	3.64304956538629e-68	148.372769789208	EPB41L2	LSCC	QN no imputation
Q9NP99	-0.920288755626991	18.7930209005958	-14.6884496859034	3.41906120502965e-34	1.5571490446305e-33	66.5883204024859	TREM1	LSCC	QN no imputation
P08519	-0.919196158638364	18.7697597443914	-8.91264473675388	2.27440942840905e-16	5.12212040695427e-16	25.7128301430299	LPA	LSCC	QN no imputation
P35241	-0.918430624856409	22.4063178758556	-27.2665218327599	2.22766335816873e-71	9.03032129902281e-70	152.190087256543	RDX	LSCC	QN no imputation
P01031	-0.918362797859061	20.3065221440091	-15.1160554416601	1.49150098963826e-35	7.22906359108268e-35	69.7162816609935	C5	LSCC	QN no imputation
Q9BXN1	-0.918091406262192	22.8314788523435	-9.87660529550033	3.52727569280172e-19	8.84071909718572e-19	32.134202673735	ASPN	LSCC	QN no imputation
Q9Y3T9	0.917505458738049	20.1849249699441	28.4433396870513	1.90251818378693e-74	9.1488742073283e-73	159.253782267885	NOC2L	LSCC	QN no imputation
P60033	-0.916467252082597	23.6526852830621	-23.5704530028671	2.97739879021521e-61	6.13619372521245e-60	128.875142301113	CD81	LSCC	QN no imputation
O76027	-0.915849404818246	17.3741519264884	-13.1540898479415	2.57903729639007e-29	9.54730410474967e-29	55.3785428052828	ANXA9	LSCC	QN no imputation
P50748	0.915563048088897	15.6333730047526	18.4450948248445	5.09436016171422e-46	4.13363715354975e-45	93.8000058818956	KNTC1	LSCC	QN no imputation
P23470	-0.915159164474009	16.6615860512434	-21.5745779680841	1.77643453966205e-55	2.55151139591284e-54	115.575248155153	PTPRG	LSCC	QN no imputation
P09210	-0.914893018234185	17.5560578088131	-5.4517865791064	1.59006076760372e-07	2.51223967308625e-07	5.74415169157194	GSTA2	LSCC	QN no imputation
P08727	0.91479962966487	25.6248682417315	10.0759694211581	8.97723364590361e-20	2.29939065447296e-19	33.4941699335636	KRT19	LSCC	QN no imputation
Q9NRD8	0.914627910166143	11.1871427747067	4.38476843429204	3.17794753828934e-05	4.53134670793872e-05	1.05442474455354	DUOX2	LSCC	QN no imputation
Q16627	-0.914490728501772	20.7982698335697	-14.4155020783886	2.52691820465705e-33	1.10517465838991e-32	64.5911343516249	CCL14	LSCC	QN no imputation
Q8IXS6	-0.914394962083808	19.6731377855787	-19.2977904131009	1.21826519026367e-48	1.17283429994961e-47	99.8347178576149	PALM2	LSCC	QN no imputation
Q96DC8	-0.914163337898898	20.4405441857135	-11.2382377737667	2.61399799943398e-23	7.73087741165128e-23	41.5944075631482	ECHDC3	LSCC	QN no imputation
P49643	0.913830191057784	17.0511669390802	19.1361261270822	3.80507242877864e-48	3.52148684210551e-47	98.6959727768361	PRIM2	LSCC	QN no imputation
P02760	-0.91355795541077	24.1256748036967	-22.0874953724293	5.56099347022989e-57	8.71459200366697e-56	119.039443520536	AMBP	LSCC	QN no imputation
Q9UGP4	-0.912840849875153	20.6363294042404	-34.4913278503181	4.27519619187713e-89	6.55307416286166e-87	192.95632190436	LIMD1	LSCC	QN no imputation
O43663	0.912127267230709	17.6437911569093	12.3986213805487	6.27640378501781e-27	2.11368078033041e-26	49.8987902684409	PRC1	LSCC	QN no imputation
Q9H0T7	-0.911329139181856	19.4438994271309	-14.7086691970271	2.94823897886632e-34	1.34647227107442e-33	66.7362648210542	RAB17	LSCC	QN no imputation
Q9UPY6	-0.9113017246368	17.6794494165221	-19.0068133601492	9.48019484783764e-48	8.5243548540135e-47	97.783250946897	WASF3	LSCC	QN no imputation
Q6WCQ1	-0.911198288996449	20.1591685681015	-26.7121477536632	6.59455718468536e-70	2.39602244376902e-68	148.802772513507	MPRIP	LSCC	QN no imputation
P09493	-0.911073079530865	25.0698004286582	-15.4683612695994	1.13266637026251e-36	5.84198585293124e-36	72.2910674948143	TPM1	LSCC	QN no imputation
Q9H7C4	-0.909760810504032	18.5396498962497	-19.1505355513533	3.43740175915919e-48	3.19326811149164e-47	98.7975764571237	SYNC	LSCC	QN no imputation
O95470	0.909746858834978	19.8039876621938	22.8446439880352	3.5454773607137e-59	6.46489459267684e-58	124.095050457685	SGPL1	LSCC	QN no imputation
O43739	-0.909198491731711	17.7781811921319	-21.41541407203	5.23773715523537e-55	7.30899025502972e-54	114.493917712258	CYTH3	LSCC	QN no imputation
Q14691	0.908733888614634	17.5541424118704	13.9093375352725	1.0307576509982e-31	4.19399940119962e-31	60.88908884171	GINS1	LSCC	QN no imputation
P0DJI9	-0.908448237445736	20.4176665020797	-8.882915418637	2.76456506429491e-16	6.19469695768229e-16	25.5193281686566	SAA2	LSCC	QN no imputation
Q9H5Q4	0.907689659286298	17.3516247553436	16.6804075264399	1.65419755318853e-40	1.01233175276229e-39	81.1149895914567	TFB2M	LSCC	QN no imputation
Q4V9L6	-0.907669028880612	21.1475846579372	-16.2509620749084	3.74996627378454e-39	2.16267896212971e-38	77.9962661101703	TMEM119	LSCC	QN no imputation
P19224	0.90720968291928	20.2029413262474	7.5156238223965	1.55136314648911e-12	3.02923416939852e-12	16.9781814501393	UGT1A6	LSCC	QN no imputation
O15013	-0.906413934646228	17.2679545925667	-23.0275825836137	1.05631234270851e-59	2.00433734660938e-58	125.306019480996	ARHGEF10	LSCC	QN no imputation
P54886	0.905501074609198	20.3713399682615	27.1260305283629	5.23778254208603e-71	2.06356010995438e-69	151.335301904317	ALDH18A1	LSCC	QN no imputation
P13611	0.905344631360379	20.3060848701302	10.8227356284996	4.94134572100516e-22	1.39294831962818e-21	38.6683912332494	VCAN	LSCC	QN no imputation
Q9Y3I1	-0.904686398658015	19.8424410059913	-20.7431950962916	5.20723878131066e-53	6.56593990291228e-52	109.89446778876	FBXO7	LSCC	QN no imputation
Q9NSY0	-0.904271121862109	18.0752116710402	-24.8610456830288	7.13341136789521e-65	1.8761063141837e-63	137.212016265036	NRBP2	LSCC	QN no imputation
O00519	-0.904121041641201	16.7502606388666	-17.8019908890306	5.05014340411406e-44	3.67249123753587e-43	89.2050264967528	FAAH	LSCC	QN no imputation
P26006	-0.903876395483952	20.7487238329208	-16.04098451158	1.73108337000592e-38	9.65430804989092e-38	76.4679632785019	ITGA3	LSCC	QN no imputation
P20851	-0.903653837838664	20.9263487276939	-13.8235471954722	1.93184360611783e-31	7.77333296801308e-31	60.2621055003894	C4BPB	LSCC	QN no imputation
Q99715	0.903648091677738	19.1622223670699	9.45427324426909	6.19689369123381e-18	1.48163604950045e-17	29.2875055552759	COL12A1	LSCC	QN no imputation
Q9Y5M8	0.903166243836417	21.4100995814474	27.121079058194	5.39824914432805e-71	2.11827296423433e-69	151.305130874304	SRPRB	LSCC	QN no imputation
Q04828	0.902564967835868	23.7347887435992	5.27913533549226	3.19357531568158e-07	4.97364245861824e-07	4.9794986605001	AKR1C1	LSCC	QN no imputation
Q9Y3S1	0.902388951927088	15.1037738365159	10.3833405714685	1.0695752927428e-20	2.84427585302437e-20	35.6094017681026	WNK2	LSCC	QN no imputation
Q9ULE6	-0.902083796443037	18.0551143251905	-23.9046372077281	3.37003467345467e-62	7.36303789456353e-61	131.053965866504	PALD1	LSCC	QN no imputation
Q96A29	0.902079904775659	14.320286665687	7.46051834796977	7.31423631370054e-12	1.38974739952358e-11	15.7071001533585	SLC35C1	LSCC	QN no imputation
Q9Y4D2	-0.902059294065207	18.9839550077908	-11.6524475124448	2.72579160959866e-21	7.44225318401415e-21	37.4683690567369	DAGLA	LSCC	QN no imputation
Q30154	-0.901968995966655	20.4712286397874	-5.67136589382488	4.58523163024904e-08	7.40551898135382e-08	6.86880812942534	HLA-DRB5	LSCC	QN no imputation
Q13433	0.900651926732728	17.0634133207748	17.6942953854632	1.09414653169224e-43	7.86342672227168e-43	88.432189889404	SLC39A6	LSCC	QN no imputation
Q6PL18	0.900513211266226	18.1403302124923	16.971263985302	2.01046364784713e-41	1.2949867620079e-40	83.2212046606348	ATAD2	LSCC	QN no imputation
Q02985	-0.900055254286112	20.0442133813292	-11.8605263810773	3.05299523891244e-25	9.62709202627162e-25	46.0270124808786	CFHR3	LSCC	QN no imputation
Q6UXH1	0.899850786904089	22.2034592648526	14.9547908448898	4.85836497235507e-35	2.29911048619408e-34	68.5368744851181	CRELD2	LSCC	QN no imputation
P35249	0.899825107931676	21.7117454543073	20.5053712939294	2.68332051010879e-52	3.24579213368276e-51	108.254879486862	RFC4	LSCC	QN no imputation
Q9Y6D0	0.899697583927075	20.4334226289665	16.1566751425691	7.45074776396356e-39	4.21278591149755e-38	77.3102608087804	SELENOK	LSCC	QN no imputation
Q6ZVX7	0.898337237530683	20.1392809916884	8.08279514536023	4.7130562268336e-14	9.67666002202545e-14	20.4304015828873	NCCRP1	LSCC	QN no imputation
P00750	-0.89820699452806	18.6055171606901	-10.7790915598869	6.71725509430074e-22	1.87899265683177e-21	38.3628376866531	PLAT	LSCC	QN no imputation
Q7Z406	-0.897765339656893	20.8709482725136	-17.5173006583997	3.90640890759896e-43	2.74511972661503e-42	87.160090757257	MYH14	LSCC	QN no imputation
P33527	0.896980312315907	19.1130526575702	10.6114137706501	2.17815126759734e-21	5.97028888939087e-21	37.1923381570077	ABCC1	LSCC	QN no imputation
Q8TF72	-0.896690027012967	15.4759956921775	-23.5575251101815	3.24013054993682e-61	6.64234777128314e-60	128.790573975106	SHROOM3	LSCC	QN no imputation
Q9UIU6	0.896125792381335	16.2741959583595	12.5368662754201	2.30348250582909e-27	7.90663519320623e-27	50.8982041375221	SIX4	LSCC	QN no imputation
O75976	0.895960155496237	18.5673845930759	17.8381168497138	3.89728626913364e-44	2.85103492171521e-43	89.4640639387084	CPD	LSCC	QN no imputation
Q9C002	0.895550584751497	21.4009325992875	9.75932639014524	7.85404115004611e-19	1.94713529648603e-18	31.3388802739121	NMES1	LSCC	QN no imputation
O00541	0.895155496809704	20.3915074838859	26.780298164983	4.33923956977287e-70	1.63722846844123e-68	149.221258662576	PES1	LSCC	QN no imputation
P50281	0.895060260469485	19.5225122073087	16.7467267832452	1.02254715679662e-40	6.33682097800054e-40	81.5956920340199	MMP14	LSCC	QN no imputation
P27105	-0.894935405521665	23.2929771349809	-20.2392811317539	1.69288905182931e-51	1.97705257124352e-50	106.41295014035	STOM	LSCC	QN no imputation
Q01523	-0.894688667200935	18.7252869962273	-7.30587894258341	3.92469800104382e-11	7.24798331894575e-11	14.2136054740505	DEFA5	LSCC	QN no imputation
Q9H6I2	-0.894478563160899	13.0209510862402	-9.28248658144438	1.09193452402766e-14	2.29376395732576e-14	22.5589457346858	SOX17	LSCC	QN no imputation
Q32P28	0.894410166984898	20.5920324979063	15.5090345149107	8.41305485945367e-37	4.37140191584961e-36	72.5881200208993	P3H1	LSCC	QN no imputation
P34913	-0.894209036625046	19.6553286043205	-15.4080367753879	1.76071710683502e-36	8.98212939056241e-36	71.8504081850715	EPHX2	LSCC	QN no imputation
Q8TDL5	-0.893313970521252	20.4594458092685	-4.96793663472066	1.3881770561375e-06	2.10122155851086e-06	3.55484208982842	BPIFB1	LSCC	QN no imputation
Q9H4B7	-0.893133533860112	24.8220805105879	-17.2149498788423	3.45404323542006e-42	2.30504517955584e-41	84.9816346795337	TUBB1	LSCC	QN no imputation
P31949	0.892627202243805	27.9590792119418	14.0365431729161	4.05999821893648e-32	1.68693699821122e-31	61.8190703668715	S100A11	LSCC	QN no imputation
P55822	-0.892554891108986	17.0817582067874	-8.66586152266287	1.76350036426749e-15	3.82488140027948e-15	23.7478829496216	SH3BGR	LSCC	QN no imputation
Q9ULK5	0.89211938138504	16.6116682728625	12.2762161864669	1.52250227920588e-26	5.04586059426001e-26	49.0153702487716	VANGL2	LSCC	QN no imputation
P19957	0.892085990861876	20.0264897833014	5.02608335365816	1.06004088879032e-06	1.6142504065559e-06	3.81588300658075	PI3	LSCC	QN no imputation
O15440	0.892055202910012	17.6963376466996	8.91219396476969	2.28115456553435e-16	5.13495325559705e-16	25.70989395741	ABCC5	LSCC	QN no imputation
Q96PM9	0.89113518966791	17.5492983724375	14.2122172195936	1.1208678057912e-32	4.78074485861376e-32	63.1038956054323	ZNF385A	LSCC	QN no imputation
P05362	-0.890703009349995	22.6315224319342	-17.2521280396337	2.64106409437508e-42	1.77579429512129e-41	85.2498595049056	ICAM1	LSCC	QN no imputation
P07305	-0.890477546036031	24.0382877114305	-11.4347968789533	6.44665309911577e-24	1.94350543645746e-23	42.9885150143167	H1-0	LSCC	QN no imputation
O14521	0.890150400255337	17.4239289510511	6.17014833665133	6.38834418868285e-09	1.07366209509986e-08	9.03069109514246	SDHD	LSCC	QN no imputation
Q9UKX5	0.890043250474582	15.5345020858194	11.0119902907284	1.29998172803833e-22	3.74312320283418e-22	39.9974230506316	ITGA11	LSCC	QN no imputation
Q8NF37	-0.889967265143937	21.8613279548674	-14.8384730146168	1.13902008510442e-34	5.30317372324365e-34	67.6859689530509	LPCAT1	LSCC	QN no imputation
O95858	-0.889518297484454	19.377172293563	-17.2911344430225	1.99317494077151e-42	1.35128169792457e-41	85.5311697479191	TSPAN15	LSCC	QN no imputation
Q5TBA9	-0.888659659126482	14.6633460652773	-24.3578189641762	1.79560365798197e-63	4.33863839527171e-62	133.98624285686	FRY	LSCC	QN no imputation
P00450	-0.888323247907518	23.5262251636813	-17.4778810914312	5.18820735559627e-43	3.61222953572743e-42	86.8764495472101	CP	LSCC	QN no imputation
Q9NPD8	0.888260475590386	18.7824505310147	13.5228706020949	1.74371202657747e-30	6.72662799084741e-30	58.0664443322148	UBE2T	LSCC	QN no imputation
Q8WWP7	-0.888144244065735	21.3704034141207	-19.1011695221651	4.86927122016075e-48	4.48100850560759e-47	98.4494018838638	GIMAP1	LSCC	QN no imputation
Q13449	-0.88671740255219	18.856872920602	-17.4932552356193	4.64457650533293e-43	3.24063268259716e-42	86.9870871468327	LSAMP	LSCC	QN no imputation
P43121	-0.886560538045543	20.4062369256285	-15.6458059423699	3.09631220627367e-37	1.63305498621208e-36	73.5866448290193	MCAM	LSCC	QN no imputation
Q9H987	-0.886341950164052	15.4364775598078	-4.69491594004065	1.36921734580357e-05	1.98757356648906e-05	2.05700250214147	SYNPO2L	LSCC	QN no imputation
Q96EH3	0.886004678972451	17.933785049304	19.09947212921	4.92794472663922e-48	4.53075330537308e-47	98.4374260464272	MALSU1	LSCC	QN no imputation
P40123	-0.884956527454143	19.4116032306871	-18.6861645668833	9.18185973661062e-47	7.77841485458983e-46	95.5130841785338	CAP2	LSCC	QN no imputation
Q53EP0	0.884748277625132	18.6619488005543	20.2261932092026	1.85380033628158e-51	2.1496195388797e-50	106.322151821245	FNDC3B	LSCC	QN no imputation
Q96SI9	0.884638223118202	18.7327242825761	16.3238129749402	2.2068845150151e-39	1.29328178568089e-38	78.5260117411702	STRBP	LSCC	QN no imputation
P49247	-0.884385886173277	22.4199242719381	-12.5670107804977	1.85085026525906e-27	6.37529533082562e-27	51.1163511665849	RPIA	LSCC	QN no imputation
P29762	0.884099526318817	19.1969680466605	5.37873333135777	1.96895715986765e-07	3.09840708025371e-07	5.44954598062225	CRABP1	LSCC	QN no imputation
P51589	0.883058919152743	14.1447124470424	6.44942399823369	1.20806255291976e-09	2.09939657115019e-09	10.5908094752372	CYP2J2	LSCC	QN no imputation
Q6P597	0.882993508368017	17.8780192130821	12.2480148544005	1.86697995161091e-26	6.1666913553209e-26	48.8120445038145	KLC3	LSCC	QN no imputation
P09917	-0.881570354209149	21.0322602298675	-20.0678172147051	5.57060287029614e-51	6.24544161801201e-50	105.221929566611	ALOX5	LSCC	QN no imputation
O00204	-0.881504936179994	19.1223214466794	-12.769682062702	4.24412484921563e-28	1.49981501335754e-27	52.5849526907865	SULT2B1	LSCC	QN no imputation
Q9GZR2	0.881003196553717	18.388811072588	18.7256086674438	6.94056635853306e-47	5.93091951020987e-46	95.7928698830649	REXO4	LSCC	QN no imputation
O75718	0.880677704593481	20.3458226255147	15.4994112021423	9.02626735530289e-37	4.68754276101225e-36	72.5178415769938	CRTAP	LSCC	QN no imputation
Q9UBH0	0.880401079795497	16.8574104081937	7.02895656091112	9.6163338324771e-11	1.74988378587647e-10	13.2187095690833	IL36RN	LSCC	QN no imputation
P08572	-0.880368234376022	19.1382572405091	-20.9112557984599	1.64096893069726e-53	2.12935254102383e-52	111.049244733095	COL4A2	LSCC	QN no imputation
Q14002	0.880354480387235	15.3111185980691	4.56553965724607	1.36154504657462e-05	1.97731412389296e-05	1.77014950358262	CEACAM7	LSCC	QN no imputation
Q9HBI1	-0.880230981657505	19.4897402535455	-22.8549525429003	3.31126305879414e-59	6.06035272514375e-58	124.163398123668	PARVB	LSCC	QN no imputation
P01906	-0.880022272280243	17.1588314517448	-5.93320647092837	1.35450131373764e-08	2.24453680536592e-08	8.11923877683835	HLA-DQA2	LSCC	QN no imputation
Q6ZMG9	0.879798141571158	18.7773527060529	14.9430626256815	1.54546345802208e-34	7.14467319660536e-34	67.4244429877192	CERS6	LSCC	QN no imputation
P13667	0.878291240886043	23.4864163479813	23.2635133298933	2.22961917218497e-60	4.39208114038847e-59	126.861657172384	PDIA4	LSCC	QN no imputation
P54132	0.877039424464414	14.0289879853128	13.8418605480107	1.68943273561028e-31	6.81189278106735e-31	60.3959290935142	BLM	LSCC	QN no imputation
Q9ULI3	-0.876762676524589	18.0407143824384	-23.1719056444133	4.07552345240733e-60	7.87025296616454e-59	126.258450801456	HEG1	LSCC	QN no imputation
O75888	-0.87644676348885	20.5081544736791	-16.8519266218495	4.77036695837671e-41	3.00753855152156e-40	82.3576672681698	TNFSF13	LSCC	QN no imputation
P00746	-0.876161797198272	21.9149035209574	-19.5878287984185	1.58945437240407e-49	1.60747911270969e-48	101.871108470332	CFD	LSCC	QN no imputation
Q99523	-0.875949403096218	19.3260719326682	-17.4502636010877	6.32980211551115e-43	4.38217069535388e-42	86.6776604402403	SORT1	LSCC	QN no imputation
P49642	0.875751801053422	17.2686574567212	16.6584236478815	1.94026871411609e-40	1.18223826617881e-39	80.9555862903235	PRIM1	LSCC	QN no imputation
Q5KU26	-0.875628070273162	18.1027431891128	-14.2494913808573	8.52973095100177e-33	3.65719670582724e-32	63.3765644533235	COLEC12	LSCC	QN no imputation
P07204	-0.874987053355611	20.8663776155014	-13.5826624553461	1.12605761468187e-30	4.37663438986891e-30	58.5028156499023	THBD	LSCC	QN no imputation
Q5K4L6	-0.874161458177621	20.1082035960571	-20.7287778976928	5.75035608011658e-53	7.23217860845432e-52	109.795255103365	SLC27A3	LSCC	QN no imputation
Q7L266	-0.873687628122862	21.121327052113	-16.4190562932848	1.1039390816351e-39	6.53963912490359e-39	79.2181797073783	ASRGL1	LSCC	QN no imputation
P04196	-0.87346639919512	23.9517693066484	-15.4595168293722	1.20833806904204e-36	6.22573343345717e-36	72.2264668140802	HRG	LSCC	QN no imputation
Q96CX2	-0.872471648720815	23.3544415523496	-26.1792688976159	1.77498191403784e-68	6.02511161823917e-67	145.510432695877	KCTD12	LSCC	QN no imputation
P50148	-0.872114220852307	21.0637250551255	-30.3557452452452	2.81048539972801e-79	2.04228605713569e-77	170.371429849724	GNAQ	LSCC	QN no imputation
P05121	0.872052036463032	18.6203683646302	7.29730999616341	5.73819919882754e-12	1.09644982743471e-11	15.6878733444859	SERPINE1	LSCC	QN no imputation
P14543	-0.871915322353978	21.9565930637868	-21.8114364368604	3.57388648923362e-56	5.34448574075942e-55	117.178871645656	NID1	LSCC	QN no imputation
Q99983	0.87187758031774	18.9968520043177	7.32848342315145	4.76688562663152e-12	9.14056841228601e-12	15.8707386385531	OMD	LSCC	QN no imputation
Q96AG4	0.871791592710277	23.0982079562533	26.7135765475844	6.53690459878909e-70	2.38390461390784e-68	148.81155218516	LRRC59	LSCC	QN no imputation
Q68CQ4	0.871001085801876	17.3722746615228	21.5382091289544	2.27371842617621e-55	3.25148363859893e-54	115.328428090347	UTP25	LSCC	QN no imputation
P06454	0.870184586960875	27.9499419979987	13.9754874792836	6.34971530771071e-32	2.61505907508993e-31	61.3726572906472	PTMA	LSCC	QN no imputation
Q8ND82	0.869482511674772	16.5770769255336	14.7397935014097	2.34703390405767e-34	1.07691312435948e-33	66.9639946893081	ZNF280C	LSCC	QN no imputation
Q96CX6	-0.868605024817166	15.293252501699	-9.94460821580401	6.44856039117053e-19	1.60477872748308e-18	31.6438480423612	LRRC58	LSCC	QN no imputation
Q8N339	-0.868600286964369	17.2644720993339	-6.21148452543292	3.44818361875988e-09	5.86250975737164e-09	9.49188560090099	MT1M	LSCC	QN no imputation
Q09666	-0.868121917308926	21.1135048805781	-22.6365101546923	1.41306074325464e-58	2.4709671820549e-57	122.71228730892	AHNAK	LSCC	QN no imputation
Q1ED39	0.868085521375455	17.7496506588013	17.9418962809204	1.85235318735882e-44	1.377678905837e-43	90.2076151581168	KNOP1	LSCC	QN no imputation
P79483	-0.86764226052804	22.7245984949442	-10.9950089515495	1.46581481026097e-22	4.2119634706093e-22	39.8779103469134	HLA-DRB3	LSCC	QN no imputation
Q9UNL2	0.867613264211165	23.9674548049785	15.3302241159136	3.1109127037364e-36	1.57228509137837e-35	71.2818584361471	SSR3	LSCC	QN no imputation
Q86VY4	0.867321199449577	20.1144168767508	7.67304800183293	5.96219539339252e-13	1.18327203741009e-12	17.9222783386547	TSPYL5	LSCC	QN no imputation
Q8IWS0	0.866506567716016	21.1107149618567	23.6351998464728	1.950027411137e-61	4.0529171405199e-60	129.298372175377	PHF6	LSCC	QN no imputation
Q8TF68	0.866386307938932	18.990089655372	20.2374576961533	1.71443922300993e-51	1.9974642253833e-50	106.400301059651	ZNF384	LSCC	QN no imputation
O75712	0.866199343123817	16.449437376452	3.87866875602949	0.000205225336478471	0.000280008421537386	-0.711709088339036	GJB3	LSCC	QN no imputation
Q2NKX8	0.866072558388719	15.3445602326319	15.515295604858	8.03665209214839e-37	4.18468986326835e-36	72.6338428940513	ERCC6L	LSCC	QN no imputation
P61916	-0.865404996666797	25.320155439914	-14.3731776063335	3.44585471709713e-33	1.49972647625212e-32	64.2814590396638	NPC2	LSCC	QN no imputation
P54868	-0.865249680577243	14.5518031721802	-6.2556903672066	2.7068989247351e-09	4.63028394972124e-09	9.72557374983288	HMGCS2	LSCC	QN no imputation
Q9UDY2	-0.864384031404999	20.2370360029266	-21.4789123055914	3.40129191619469e-55	4.81481582941846e-54	114.925670788903	TJP2	LSCC	QN no imputation
O95965	0.863970306510392	18.2035627686673	9.43995392807255	6.82365202631307e-18	1.62910748060675e-17	29.1918546322427	ITGBL1	LSCC	QN no imputation
P18858	0.863962735271205	19.8931556134015	19.6517816529849	1.01561234107571e-49	1.04326251999505e-48	102.318966011194	LIG1	LSCC	QN no imputation
Q14118	-0.863795745939107	19.8897083845799	-28.9298718214294	1.07709679592834e-75	5.5321044858937e-74	162.124240003425	DAG1	LSCC	QN no imputation
Q9H7S9	0.863304007511093	16.7146576167903	10.2552790156208	2.60159156763043e-20	6.79308311909889e-20	34.7255030158068	ZNF703	LSCC	QN no imputation
Q9NZU0	-0.86320680080139	17.2288639577137	-13.2941051556319	9.28010678617245e-30	3.48137084406699e-29	56.3982792296635	FLRT3	LSCC	QN no imputation
O95670	-0.86299125769203	17.1205925085533	-12.025332524737	1.69679953534081e-25	5.41849070367623e-25	46.6513275257842	ATP6V1G2	LSCC	QN no imputation
O60281	0.862025009215134	13.1379159378168	16.2684893601558	3.30081208881278e-39	1.91376871106698e-38	78.1237423398791	ZNF292	LSCC	QN no imputation
Q96C36	0.861672795887365	20.9982020756032	16.8447253836399	5.02584335166209e-41	3.16250951121264e-40	82.3055295745356	PYCR2	LSCC	QN no imputation
Q9H4G4	-0.861563151958119	22.601033102085	-26.3168057499366	7.56183107740165e-69	2.60286185506351e-67	146.363612201421	GLIPR2	LSCC	QN no imputation
Q9Y446	0.861560767402633	20.7838847515275	14.4355493025171	2.18165763822136e-33	9.57586641205885e-33	64.7378172774643	PKP3	LSCC	QN no imputation
Q9BQ75	0.859151591977387	20.0608310890744	14.659519178069	4.22643619335556e-34	1.91684415426806e-33	66.3766354697872	CMSS1	LSCC	QN no imputation
Q9UK55	-0.858455510943219	17.749220105291	-14.5755930306887	7.81755490896826e-34	3.50503718724765e-33	65.7625344654325	SERPINA10	LSCC	QN no imputation
Q8NE62	-0.858440451474728	18.5991270301093	-18.1669978298901	3.70167862958376e-45	2.87517556264582e-44	91.8173343774258	CHDH	LSCC	QN no imputation
O95229	0.858019030793503	19.0472654514453	11.1087675899059	1.00475412725309e-22	2.90842076965263e-22	40.2873627062942	ZWINT	LSCC	QN no imputation
P31415	-0.857720346574308	17.1588147865636	-8.92695137947839	7.53290485868902e-11	1.376379151867e-10	14.5322240269539	CASQ1	LSCC	QN no imputation
Q8N2U0	-0.857649587985955	15.0450027806991	-6.17459617897117	0.000112323251606579	0.000155436746827556	1.6204502680301	TMEM256	LSCC	QN no imputation
P05090	-0.856927931564361	23.9182420132444	-13.9965188197804	5.44318387744142e-32	2.24737516151937e-31	61.52642075525	APOD	LSCC	QN no imputation
P41235	0.856700079569656	11.0662588184313	1.4783549086239	0.170592154760494	0.18967573820701	-5.52472929870237	HNF4A	LSCC	QN no imputation
P51659	-0.85609966688007	22.4027535636784	-18.8203491044344	3.54602228479081e-47	3.10593559051767e-46	96.4642882338657	HSD17B4	LSCC	QN no imputation
P16949	0.856039386871036	25.4141874404176	13.0678830438289	4.8367638513184e-29	1.77710312290013e-28	54.7512375080441	STMN1	LSCC	QN no imputation
P04003	-0.855857173940286	23.0831471427006	-13.4896170993692	2.22368320431328e-30	8.5445876358454e-30	57.8238160168173	C4BPA	LSCC	QN no imputation
O43570	0.855356360879124	19.1090538364171	7.3939690598956	3.22415460451224e-12	6.22617257288682e-12	16.2563913838594	CA12	LSCC	QN no imputation
Q9P0L2	0.854654461814935	16.653945481401	12.6904190197888	7.55230078230608e-28	2.63846405535693e-27	52.0102076935549	MARK1	LSCC	QN no imputation
Q8WV24	0.85331389373496	18.75278826288	8.4831597830275	3.70645710046813e-15	7.9424080724317e-15	22.947134659383	PHLDA1	LSCC	QN no imputation
P14384	-0.852914475394719	19.7786065148951	-16.6732881405283	1.74188802422141e-40	1.06466800732785e-39	81.0633706070024	CPM	LSCC	QN no imputation
Q9H967	0.852727220174307	15.0481220930159	10.3439022748049	1.40687124891239e-20	3.71504897761253e-20	35.3368057884467	WDR76	LSCC	QN no imputation
P62701	0.852388477262323	24.7102807682115	33.8400005536929	1.32631712770557e-87	1.75826635443131e-85	189.525982007129	RPS4X	LSCC	QN no imputation
Q70EK8	-0.852385185593999	16.0392684299223	-19.7493969340149	5.13073089203578e-50	5.35429372262067e-49	103.001737527243	USP53	LSCC	QN no imputation
Q9UJY1	-0.852063402293343	21.5425325382833	-16.2485225629265	3.81715324666708e-39	2.19755125292278e-38	77.9785223042551	HSPB8	LSCC	QN no imputation
P02763	-0.852047646946481	26.3173025383074	-11.9668283391098	1.4206507445602e-25	4.54997838855226e-25	46.7893509906214	ORM1	LSCC	QN no imputation
P62273	0.851984527088447	25.4944434225709	21.778653834293	4.46020386671659e-56	6.62948483825602e-55	116.957318573701	RPS29	LSCC	QN no imputation
Q15043	0.851934737126296	19.0273022020803	14.934566643027	5.63407943074032e-35	2.65339986632561e-34	68.3889385242529	SLC39A14	LSCC	QN no imputation
Q8WXE0	-0.851562351036904	18.7696939359642	-31.4482287144696	5.93847814696707e-82	4.93698903574127e-80	176.526870770829	CASKIN2	LSCC	QN no imputation
Q14997	0.851287687790467	16.7279036890431	23.7648769669436	8.36779688555638e-62	1.78452364015887e-60	130.144454349996	PSME4	LSCC	QN no imputation
Q99536	-0.851050043491377	23.5316586683258	-30.2079911898567	6.53478862105136e-79	4.61196232895783e-77	169.528142087873	VAT1	LSCC	QN no imputation
Q96SL4	0.850787248901565	20.6352186460813	13.437909645503	3.24516900290309e-30	1.2367951794281e-29	57.4466335665932	GPX7	LSCC	QN no imputation
P07225	-0.850687374579724	20.8731477275771	-13.4261952253129	3.53527256128106e-30	1.34631303673009e-29	57.3611982285031	PROS1	LSCC	QN no imputation
Q02809	0.84987973681903	20.7156100209477	15.290399083324	4.16326380695995e-36	2.08481970118821e-35	70.9908128167581	PLOD1	LSCC	QN no imputation
Q96DH6	0.849494689009404	21.7105098121986	21.2164667432885	2.03204491141011e-54	2.75717297108343e-53	113.13812787748	MSI2	LSCC	QN no imputation
Q71DI3	0.849308915794165	22.6859939119524	8.49454011278708	3.44504963211201e-15	7.39032077214493e-15	23.0195681236949	H3C15	LSCC	QN no imputation
Q02108	-0.848414043527729	19.179178145237	-20.8977370771351	1.80048482993085e-53	2.32404686600284e-52	110.956474061451	GUCY1A1	LSCC	QN no imputation
Q9P121	-0.84838585673452	19.7906675689524	-9.40617107886768	8.56321138424644e-18	2.03451449938139e-17	28.966425736276	NTM	LSCC	QN no imputation
Q5HYW2	-0.848313382231691	17.2468357140195	-21.7268081688849	6.33330993670196e-56	9.32879436622316e-55	116.606671080538	NHSL2	LSCC	QN no imputation
Q6KB66	0.848245970805589	20.3554926977028	8.57348941519726	2.07155142341051e-15	4.47915350752856e-15	23.5233749609214	KRT80	LSCC	QN no imputation
O75362	0.848031350776356	17.1446805525283	19.890650492745	1.91353527940603e-50	2.04708626946272e-49	103.987963167489	ZNF217	LSCC	QN no imputation
Q96GQ7	0.846634823027468	19.3000946293053	23.9556399645002	2.4196907020603e-62	5.37039949936912e-61	131.385264134644	DDX27	LSCC	QN no imputation
Q9UL42	-0.846625749276207	13.9606666818398	-7.9890694255566	2.23043411150646e-13	4.48555937553881e-13	19.0679091867238	PNMA2	LSCC	QN no imputation
Q8IZW8	0.846562251060849	18.5135200320817	9.9450805649294	2.2068816857857e-19	5.57689575928843e-19	32.6001955155388	TNS4	LSCC	QN no imputation
P19823	-0.846384764314429	22.6724193950402	-15.0617659620969	2.21950020710964e-35	1.06784193387668e-34	69.3192817579351	ITIH2	LSCC	QN no imputation
Q9BUP0	-0.846322819954743	19.1407277808375	-11.2959984806872	1.73341572592938e-23	5.15922581048762e-23	42.0034583726447	EFHD1	LSCC	QN no imputation
Q8IXL7	-0.846142413225284	20.8896249857238	-18.4688633854335	4.30145021939371e-46	3.49314790167652e-45	93.9691440343224	MSRB3	LSCC	QN no imputation
Q6DKI1	0.844945247531886	19.3247597360904	20.1102405568134	4.14752799558726e-51	4.69829672479342e-50	105.516907214688	RPL7L1	LSCC	QN no imputation
P0CG13	0.84396270028202	15.9908349105333	9.707117455344	1.02147825010188e-17	2.42221455970496e-17	29.0242424838084	CHTF8	LSCC	QN no imputation
P60903	-0.843116090505898	26.9478816353737	-17.0569480915377	1.0817263593248e-41	7.0229884745045e-41	83.8406557949574	S100A10	LSCC	QN no imputation
P17655	-0.842153947860488	22.8556157564309	-26.1726720961087	1.84924166990135e-68	6.25553820059733e-67	145.469450990897	CAPN2	LSCC	QN no imputation
P55001	0.841766681031253	22.900504739654	12.3653301331536	7.98799279069087e-27	2.67813428833484e-26	49.6583790132658	MFAP2	LSCC	QN no imputation
Q96SQ9	0.841250288691352	20.163146915382	8.49196710152975	3.50250469959683e-15	7.51193071776232e-15	23.0031872425251	CYP2S1	LSCC	QN no imputation
Q6NUQ4	0.84064654567355	18.9594326594788	22.9753935114634	1.49153747193945e-59	2.79770221792085e-58	124.960973299304	TMEM214	LSCC	QN no imputation
P49321	0.840544399168611	21.5651545829646	18.636789566032	1.30363300686741e-46	1.09398116316247e-45	95.1626523815029	NASP	LSCC	QN no imputation
Q9BY49	-0.840155161706146	20.8216091236916	-19.7606524450859	4.74257081395414e-50	4.95998077664073e-49	103.080400174045	PECR	LSCC	QN no imputation
Q13509	0.840020287518495	21.59536267108	12.3318557239313	1.01788245045372e-26	3.39755931913949e-26	49.4167512552015	TUBB3	LSCC	QN no imputation
Q13127	0.839748358754711	14.5357286030097	19.4887475487345	3.18405561639224e-49	3.17757737505675e-48	101.176414488716	REST	LSCC	QN no imputation
Q15485	-0.838649478394291	20.1987196945173	-11.2074504958533	3.25317011336104e-23	9.59518905955257e-23	41.3765951369388	FCN2	LSCC	QN no imputation
Q8NAB2	-0.838509343194767	10.6749672175158	-2.57185390828843	0.0153417660337164	0.0186150556327468	-4.1061714564615	KBTBD3	LSCC	QN no imputation
Q9Y3D7	0.838454271406235	21.1239895533569	18.7823507371312	4.64165420353121e-47	4.02605019775784e-46	96.1950982665675	PAM16	LSCC	QN no imputation
P10636	-0.838167473459464	16.487386337104	-10.8405668297302	4.35835588616377e-22	1.23037327318753e-21	38.7933309603597	MAPT	LSCC	QN no imputation
Q9BX40	0.837971142491533	20.4560996478705	19.0969043014492	5.01805569464327e-48	4.60496972539294e-47	98.4193083794036	LSM14B	LSCC	QN no imputation
P49006	0.837941945910188	23.3930984199556	13.2616539057994	1.17617620449702e-29	4.39219206932462e-29	56.161843739676	MARCKSL1	LSCC	QN no imputation
Q00013	-0.837278391315905	20.8177997386276	-20.5469858173525	2.01314611073917e-52	2.45633872467055e-51	108.542233413452	MPP1	LSCC	QN no imputation
Q7L804	-0.837246243547821	17.6634006275205	-22.1475246815881	3.71519744825812e-57	5.90698330103925e-56	119.442813677409	RAB11FIP2	LSCC	QN no imputation
Q13424	-0.837193616734794	17.1085904937632	-19.4640367718798	3.78705196899998e-49	3.75262422382726e-48	101.003001335386	SNTA1	LSCC	QN no imputation
P26992	-0.836676594642633	14.8133361387124	-9.2912351050006	2.11750666498655e-16	4.77644064923385e-16	26.0678105358798	CNTFR	LSCC	QN no imputation
Q9UBS4	0.836319761753224	23.1348732641611	26.4521164224229	3.27388450037448e-69	1.14702881959549e-67	147.200657503843	DNAJB11	LSCC	QN no imputation
Q71RC2	0.83617192281821	18.9589360103473	27.5225889148555	4.71889442748258e-72	1.97830574075231e-70	153.741728638301	LARP4	LSCC	QN no imputation
Q13309	0.834740421762366	15.7421582524232	11.5150127753097	3.63525543336691e-24	1.10476628876485e-23	43.5591194805473	SKP2	LSCC	QN no imputation
Q9BQS8	-0.834429096518232	19.3593215596529	-29.6618122619059	1.51209480175236e-77	8.93593373806666e-76	166.38829480888	FYCO1	LSCC	QN no imputation
Q9NVP1	0.833891414847521	20.5813148704417	25.0335942338226	2.37757285110493e-65	6.55168249138746e-64	138.310723156858	DDX18	LSCC	QN no imputation
P13671	-0.833738661301677	21.2371950175736	-13.8804975875869	1.27313927036021e-31	5.15455891136348e-31	60.6782960485954	C6	LSCC	QN no imputation
Q9HBW9	-0.833608412118492	15.778609247886	-13.5557159241691	3.15296005841278e-30	1.20211963361948e-29	57.5167124273377	ADGRL4	LSCC	QN no imputation
P35858	-0.833579453887282	20.0401988267738	-14.5008550440471	1.35187621111508e-33	5.97921804825922e-33	65.2156621415815	IGFALS	LSCC	QN no imputation
Q6XE24	-0.833576549743004	18.7171049346681	-23.5573753091621	3.24330742349095e-61	6.64234777128314e-60	128.789593923418	RBMS3	LSCC	QN no imputation
P16150	-0.832346695826743	20.2366697974725	-14.8785388588589	8.49299001859082e-35	3.96366470420437e-34	67.9790811744293	SPN	LSCC	QN no imputation
Q96PD5	-0.832295078651526	21.6203347775079	-19.0442071610236	7.27946638419983e-48	6.59995981783737e-47	98.0473537201264	PGLYRP2	LSCC	QN no imputation
Q15306	0.832193264550273	19.1928100970797	9.62444598677468	1.96360898078738e-18	4.78227509968328e-18	30.428693859657	IRF4	LSCC	QN no imputation
Q96A59	0.832058627515359	17.3709925209051	6.61432520366759	3.65630293111908e-10	6.48848258941356e-10	11.6681112304928	MARVELD3	LSCC	QN no imputation
P00734	-0.831540928941113	23.4153475653429	-15.6005003155154	4.31134159640095e-37	2.26535945691984e-36	73.2559485721434	F2	LSCC	QN no imputation
Q99676	0.831493949497307	16.8474847688013	13.9403785707157	8.21162540106554e-32	3.36070276113696e-31	61.1159920640718	ZNF184	LSCC	QN no imputation
P01911	-0.831412667560123	23.0673598796091	-15.0826015769428	1.90545308915816e-35	9.19453753302584e-35	69.4716512448254	HLA-DRB1	LSCC	QN no imputation
Q6IA17	-0.831224968180038	17.298833795132	-17.2327962498267	3.03652086842003e-42	2.030556899741e-41	85.1104008340498	SIGIRR	LSCC	QN no imputation
Q9Y6X5	-0.830901561054993	20.5290765283549	-19.5866280229903	1.60288416806457e-49	1.61939172901271e-48	101.862695465502	ENPP4	LSCC	QN no imputation
Q9HAW7	0.830811319393895	17.6988989779845	4.62468960547864	6.50793714378184e-06	9.59321763794138e-06	2.0635968228027	UGT1A7	LSCC	QN no imputation
Q16798	-0.830307721752913	18.9669443836209	-19.2372259261173	1.86598718877538e-48	1.76692416234425e-47	99.4084133101242	ME3	LSCC	QN no imputation
Q04637	0.830181138155357	21.6850984373635	29.8022203146124	6.72001801699667e-78	4.06934424362576e-76	167.198875885723	EIF4G1	LSCC	QN no imputation
P49454	0.829676334192072	15.9902835088397	13.8839728703707	1.24114895602781e-31	5.03126911513754e-31	60.7036959827228	CENPF	LSCC	QN no imputation
P10809	0.829573773420638	23.9023343919194	17.2345231932818	2.99890374608358e-42	2.00676983281582e-41	85.122859993512	HSPD1	LSCC	QN no imputation
Q6P0N0	0.829433555515106	14.2111372852004	11.7287875591681	1.37419238266681e-24	4.23259883012916e-24	44.566707126155	MIS18BP1	LSCC	QN no imputation
Q02083	-0.829335637357897	19.7951048710257	-14.228754287397	9.92952349512686e-33	4.24253595327502e-32	63.2248659021943	NAAA	LSCC	QN no imputation
P18206	-0.82900127271337	23.4013385809367	-23.7263214486891	1.07586982155935e-61	2.27954275367111e-60	129.89311759243	VCL	LSCC	QN no imputation
P23945	0.82845403721902	12.3598261195955	1.68876367745512	0.0997130246336201	0.113439031851538	-5.87647426268044	FSHR	LSCC	QN no imputation
Q99470	0.827069663555264	22.9395453384707	17.3793105473489	1.05537842460574e-42	7.2299318054346e-42	86.1666864661701	SDF2	LSCC	QN no imputation
P21589	-0.826701855322028	20.2385287676824	-12.3301208189122	1.0307464031216e-26	3.43932728388535e-26	49.4042311589224	NT5E	LSCC	QN no imputation
P00352	-0.825903128203024	24.5947543159036	-12.5336292021804	2.35822971810907e-27	8.0888928442832e-27	50.8747830087134	ALDH1A1	LSCC	QN no imputation
Q96IU4	-0.825719518643435	23.7541967641147	-24.3457040333699	1.94136548178445e-63	4.67931090326916e-62	133.908190315587	ABHD14B	LSCC	QN no imputation
P09960	-0.825525871092079	23.5116163585344	-19.7936033510036	3.7672712785497e-50	3.9653359702331e-49	103.310611214042	LTA4H	LSCC	QN no imputation
O75954	-0.825176624072075	19.6717452768631	-18.2323388247525	2.32145044023862e-45	1.82333297187677e-44	92.2837863406111	TSPAN9	LSCC	QN no imputation
P63267	-0.825080944669676	25.9800665670289	-19.6385807953385	1.11394744126378e-49	1.14307786598302e-48	102.22655607777	ACTG2	LSCC	QN no imputation
Q13753	0.824852775209433	19.7604153769706	7.59457720416705	9.61626370460621e-13	1.89314764082253e-12	17.4502748250267	LAMC2	LSCC	QN no imputation
Q8TCG1	0.82481457326946	17.6460024673067	16.7473682594304	1.01780197345354e-40	6.31140161793883e-40	81.600340368383	CIP2A	LSCC	QN no imputation
P07996	0.824630761540902	21.4543307207943	8.06963256520874	5.11872966639559e-14	1.04963917281231e-13	20.3487354421906	THBS1	LSCC	QN no imputation
Q9BXR6	-0.824262700756961	19.1416112763048	-13.5876280746438	1.08589091181635e-30	4.22386591788991e-30	58.5390617717853	CFHR5	LSCC	QN no imputation
Q9GZT3	0.82398716455501	22.6382841952694	18.1028412773423	5.85493532617663e-45	4.48725902732756e-44	91.3589812743324	SLIRP	LSCC	QN no imputation
P00338	0.823088089696228	25.614557954042	19.9717796126081	1.08701663050532e-50	1.18353309048359e-49	104.553444982079	LDHA	LSCC	QN no imputation
Q9BVC3	0.822548650247121	16.6812522686974	13.2503312399175	1.27754841283325e-29	4.76349294180699e-29	56.0793609935476	DSCC1	LSCC	QN no imputation
Q96PE2	-0.822249253193913	18.6029760061013	-29.0190885114276	6.38160583962574e-76	3.40236702645264e-74	162.647465901238	ARHGEF17	LSCC	QN no imputation
P32856	-0.82201387363968	17.7751982269492	-24.002318471433	1.78734234790732e-62	4.02152028279147e-61	131.688187223782	STX2	LSCC	QN no imputation
Q9HAV4	0.822005966974245	18.8332768983236	15.2772805132223	4.58271545265904e-36	2.28669575740515e-35	70.894932728042	XPO5	LSCC	QN no imputation
Q5VST9	-0.821713211970724	13.3181505406139	-10.2248705400754	4.48320678521561e-20	1.15981694522587e-19	34.2165975225685	OBSCN	LSCC	QN no imputation
Q8N4H5	0.82154051756919	22.9478898051489	18.2920834200379	1.51572012918026e-45	1.20301087922802e-44	92.7099628700509	TOMM5	LSCC	QN no imputation
Q8N126	-0.821275704860462	15.4003281638057	-6.96645668534909	8.74839730198534e-11	1.59520032588246e-10	13.2115574177892	CADM3	LSCC	QN no imputation
Q99661	0.821103530545159	17.0798262479533	14.5678860887926	8.27178423331855e-34	3.70023726989763e-33	65.7061411178535	KIF2C	LSCC	QN no imputation
Q15063	0.82051233968896	23.8568429863255	9.32943080501032	1.43265611353562e-17	3.37196652442044e-17	28.4555908473761	POSTN	LSCC	QN no imputation
P11387	0.820441831940641	21.2465381853186	28.5963269757927	7.68855056702924e-75	3.77123405312784e-73	160.159505830837	TOP1	LSCC	QN no imputation
P45877	0.820440587961329	22.3064898173045	15.0486121389484	2.44391477523213e-35	1.17236205110157e-34	69.2230850498913	PPIC	LSCC	QN no imputation
Q9BZ29	-0.819978434304108	17.8973331029739	-24.2893636137845	2.79157651650984e-63	6.63083913485752e-62	133.544964501632	DOCK9	LSCC	QN no imputation
Q9H583	0.819832227501344	17.7344212533566	25.0030419178997	2.88738126767405e-65	7.86811395441178e-64	138.116454617922	HEATR1	LSCC	QN no imputation
P22732	0.819791362689116	18.4671576235844	9.52414084573359	5.21829194967152e-18	1.25131860245118e-17	29.4930110946745	SLC2A5	LSCC	QN no imputation
P59666	0.819549407760679	28.6289284905941	9.05612905220222	8.83263091021094e-17	2.02165443838473e-16	26.6508397636924	DEFA3	LSCC	QN no imputation
O75923	-0.819449451307651	18.350587045146	-15.4133168169492	1.69401993773622e-36	8.65087745403034e-36	71.8889818881504	DYSF	LSCC	QN no imputation
P00748	-0.819381997428568	21.7818037871512	-14.6001176879941	6.53159198880323e-34	2.93517716033714e-33	65.9419864388166	F12	LSCC	QN no imputation
Q9H773	0.819343013256379	21.7415877800868	15.1562690429128	1.1111388715466e-35	5.43383466095323e-35	70.0103157205111	DCTPP1	LSCC	QN no imputation
O14929	0.819276299718691	20.3839408762647	17.510938538271	4.08944579575002e-43	2.86553308973627e-42	87.1143203730093	HAT1	LSCC	QN no imputation
P51608	-0.818713754262546	20.6967161105469	-22.126298315016	4.28450430838929e-57	6.75739345101269e-56	119.300231680699	MECP2	LSCC	QN no imputation
P12882	-0.81855306619541	17.3833513560658	-5.19467943405237	2.09804957379206e-06	3.15237652303571e-06	3.88623885086485	MYH1	LSCC	QN no imputation
Q08357	0.818403016694919	19.1890906032667	11.7092641412588	9.04691602390022e-25	2.80588827677715e-24	44.9446508822846	SLC20A2	LSCC	QN no imputation
Q96L46	0.818374611360898	18.6301438362483	6.94137238196403	4.6164984044479e-11	8.50795591727106e-11	13.63379808946	CAPNS2	LSCC	QN no imputation
P17010	0.818366283676724	16.7780678963418	12.4725670436562	3.67236564805381e-27	1.24829892610561e-26	50.4331526287709	ZFX	LSCC	QN no imputation
P21757	-0.817711752566655	20.0886999614325	-15.2238303211571	6.77641301874249e-36	3.35570982906935e-35	70.504239731451	MSR1	LSCC	QN no imputation
P20823	0.816233188294461	10.186430306745	2.42091816109268	0.0363740354301033	0.0429036055752451	-4.11650341993079	HNF1A	LSCC	QN no imputation
P80294	0.815867297771607	20.052247680865	8.47055501060093	4.93761977139718e-15	1.05208622844062e-14	22.6962011349232	MT1H	LSCC	QN no imputation
Q92598	0.814841916004106	21.4684165772008	17.5785875586545	2.51348488299954e-43	1.77646157797014e-42	87.6008445437574	HSPH1	LSCC	QN no imputation
Q99795	-0.814485706264197	15.9794976207069	-10.6514959192095	2.50601471393631e-21	6.85746285738221e-21	37.0895971360333	GPA33	LSCC	QN no imputation
Q9Y5S1	-0.814097932263017	18.4786796518148	-18.6646584339289	1.06960276389782e-46	9.02995104461071e-46	95.3604753716223	TRPV2	LSCC	QN no imputation
Q9NTW7	0.813357453005777	16.1948431549078	16.3026540113947	2.57419112338931e-39	1.50314374526483e-38	78.3721786682394	ZFP64	LSCC	QN no imputation
Q8IWV2	0.813088286980641	18.8446769868393	5.46662003840958	1.69405572665708e-07	2.67224419979192e-07	5.75621773040747	CNTN4	LSCC	QN no imputation
P04406	0.812730572705256	26.9920568175724	23.6729905169762	1.52359561944615e-61	3.18688124238096e-60	129.545155760529	GAPDH	LSCC	QN no imputation
P25398	0.812673480891686	26.055800019935	33.611616506472	4.47087116861273e-87	5.48240577051135e-85	188.312256301634	RPS12	LSCC	QN no imputation
Q9UBX1	-0.812052454896758	18.0034117402745	-15.0827884892859	1.9028471321455e-35	9.18648147950165e-35	69.4730180896797	CTSF	LSCC	QN no imputation
Q9UHF7	0.811955550619439	15.5003840339839	15.5942405119891	4.51314266565742e-37	2.37012470824943e-36	73.2102515677793	TRPS1	LSCC	QN no imputation
P41217	-0.811472030532283	18.7478577261251	-14.6066291984044	6.22724277609216e-34	2.80225924924147e-33	65.9896324051217	CD200	LSCC	QN no imputation
Q9Y6R1	-0.811137521438511	13.9775351887782	-9.85639389642985	1.66909738201911e-18	4.0781681986569e-18	30.7365009323705	SLC4A4	LSCC	QN no imputation
P48723	0.810279629166669	19.5170885295224	14.7340306482819	2.44826003127096e-34	1.12126194709468e-33	66.9218295287929	HSPA13	LSCC	QN no imputation
P52799	-0.810260632136647	18.6390374172891	-13.0716553294926	4.70552578345568e-29	1.73018020748502e-28	54.7786783179234	EFNB2	LSCC	QN no imputation
P61925	-0.809582713310807	19.906520103595	-10.6551622347002	1.60328872631534e-21	4.41929261173181e-21	37.4971974265796	PKIA	LSCC	QN no imputation
P48509	-0.809131397293271	23.5224419247861	-16.3176041947459	2.30886186516668e-39	1.35142809649673e-38	78.4808740788687	CD151	LSCC	QN no imputation
P13640	0.808833136441393	18.9314696485027	5.56380871092637	7.99603697060373e-08	1.28004443018314e-07	6.33573726872311	MT1G	LSCC	QN no imputation
Q8TE73	-0.806519492358717	16.3936682352112	-8.61497885830909	1.58427429925682e-15	3.43995813982059e-15	23.7890442599245	DNAH5	LSCC	QN no imputation
O60890	-0.806376235171069	19.29385883667	-26.4451622919206	3.41762164923309e-69	1.19312698857568e-67	147.157694728743	OPHN1	LSCC	QN no imputation
Q15061	0.806107496053396	19.5495152363843	25.1508364463454	1.12938791775805e-65	3.21138999223377e-64	139.055119306001	WDR43	LSCC	QN no imputation
Q9NRX1	0.8060330093289	20.5586784394169	24.0841128413064	1.05190401631059e-62	2.41102299065582e-61	132.218336942339	PNO1	LSCC	QN no imputation
O14795	-0.805818968569369	19.4396117455177	-24.1682195038489	6.10402091378627e-63	1.41561336085682e-61	132.762596839287	UNC13B	LSCC	QN no imputation
Q9BVJ6	0.805747760498992	18.2588587814624	23.4579572178317	6.21896023567481e-61	1.26049586594979e-59	128.138547494411	UTP14A	LSCC	QN no imputation
Q8IX03	-0.805310587639617	17.1137916362342	-15.4316478108053	1.48148194142815e-36	7.59714471793526e-36	72.022894371736	WWC1	LSCC	QN no imputation
Q9H0S4	0.804744849177609	19.4232963382708	22.1986050755403	2.63678121599263e-57	4.24046290637503e-56	119.785708304684	DDX47	LSCC	QN no imputation
Q9Y2R4	0.804227070338726	18.5098682146467	18.6126791447438	1.54712214792165e-46	1.29609464313505e-45	94.9914502252387	DDX52	LSCC	QN no imputation
P20132	0.804077118352797	17.5653664102126	11.3194288631648	1.4671447534498e-23	4.37600791466784e-23	42.1695375968132	SDS	LSCC	QN no imputation
Q9Y3B9	0.803637902625571	19.8801430719001	23.9980248224974	1.83782183117107e-62	4.12563665075244e-61	131.660334746475	RRP15	LSCC	QN no imputation
Q16799	-0.803342196661454	19.3812204477176	-18.0600073486215	7.95338848999944e-45	6.06237304482475e-44	91.0527685133718	RTN1	LSCC	QN no imputation
P51114	0.803168426159449	21.490275255414	20.0863721324626	4.8961909271383e-51	5.52087735577319e-50	105.350969417655	FXR1	LSCC	QN no imputation
Q08J23	0.803016390088498	20.6250771949452	22.1356184675886	4.02448379856517e-57	6.36777194579424e-56	119.362843819009	NSUN2	LSCC	QN no imputation
Q9H4H8	0.802811438855212	17.6260326827933	10.1205910934594	6.60048875775887e-20	1.69994210327158e-19	33.7998856558661	FAM83D	LSCC	QN no imputation
Q86X52	0.802697836693628	15.3561932324098	14.0979368678311	2.58939129526262e-32	1.08741132733418e-31	62.2680274488645	CHSY1	LSCC	QN no imputation
P24347	0.802525260443801	16.9489788502343	8.54866454414327	2.43140775040027e-15	5.24683458676345e-15	23.3647119526746	MMP11	LSCC	QN no imputation
P03952	-0.802432561753964	22.0271690560177	-16.0258509234415	1.93299401329614e-38	1.07437230993967e-37	76.3577374304795	KLKB1	LSCC	QN no imputation
Q14690	0.80223875030644	18.769721212264	25.6456325384284	4.97445587976971e-67	1.51550969504785e-65	142.177552185165	PDCD11	LSCC	QN no imputation
Q13797	-0.802133516784513	15.9265187005682	-19.151501021851	3.41407934515946e-48	3.17460837687339e-47	98.8043834465546	ITGA9	LSCC	QN no imputation
P12109	-0.801247102791894	22.2130817168357	-14.6936708966772	3.29072333077488e-34	1.49939599976319e-33	66.6265237261841	COL6A1	LSCC	QN no imputation
P55145	0.80060101314648	23.9772167781981	13.8852769835292	1.229352899395e-31	4.9875731774462e-31	60.713227484105	MANF	LSCC	QN no imputation
Q02156	-0.800449744351379	17.2906176280724	-22.9713345135851	1.53212507456102e-59	2.86397572066488e-58	124.934123268532	PRKCE	LSCC	QN no imputation
Q9Y3Q3	0.800267844832618	21.2030689713338	17.1948730241344	3.99285971425807e-42	2.6555900879235e-41	84.8367484940787	TMED3	LSCC	QN no imputation
O00566	0.800213375154133	18.6747939608533	21.7893024476932	4.15045667538616e-56	6.17844916320762e-55	117.029298637103	MPHOSPH10	LSCC	QN no imputation
Q5VWJ9	-0.799741330661355	18.8209949731994	-28.1740241796223	9.44124694170585e-74	4.41041107133973e-72	157.652374266806	SNX30	LSCC	QN no imputation
O43688	0.798698472712811	16.5657809261417	6.89730937891643	7.39138038565383e-11	1.3510236926265e-10	13.2334919193279	PLPP2	LSCC	QN no imputation
Q9NRD9	-0.798072203532083	16.0656332545172	-16.2575945867236	3.57322297599111e-39	2.06317347819145e-38	78.044506252579	DUOX1	LSCC	QN no imputation
Q68DA7	-0.798022710764865	14.949869014081	-20.0282378786671	7.33673943709951e-51	8.13258913875098e-50	104.946551645096	FMN1	LSCC	QN no imputation
P02741	-0.797705942705925	21.647169623931	-5.19732123767525	4.91464429172079e-07	7.59374082560733e-07	4.58901500719971	CRP	LSCC	QN no imputation
Q96DR8	0.796925153737103	15.5959301538859	1.45567940706197	0.155922209818789	0.173956527888781	-6.12222571711998	MUCL1	LSCC	QN no imputation
Q7Z7L8	-0.796710865353237	20.4324584386042	-14.9352081849977	5.60766664193038e-35	2.64222909497296e-34	68.3936313529802	C11orf96	LSCC	QN no imputation
Q9BZM5	0.796178938272703	16.7645360261154	9.03517654212583	1.30690381895408e-16	2.97188837828917e-16	26.2962900905134	ULBP2	LSCC	QN no imputation
Q14767	-0.796107487092545	21.6588288087437	-14.0542606853972	3.56581449653755e-32	1.4860085051416e-31	61.9486271130522	LTBP2	LSCC	QN no imputation
O15068	-0.795877534266605	17.7933414225072	-23.0904102703819	6.97589078661176e-60	1.33139082911793e-58	125.720955461316	MCF2L	LSCC	QN no imputation
P62633	0.795747625853252	24.6051657527658	20.0301339509281	7.24055504989667e-51	8.0350503438333e-50	104.959747641071	CNBP	LSCC	QN no imputation
O60245	0.795450014590186	15.7974658686382	9.55850236222721	3.06810151710009e-18	7.42429104162601e-18	29.9855066375109	PCDH7	LSCC	QN no imputation
Q96KB5	0.795206321480492	18.468266638113	11.8779619644152	2.69321245713304e-25	8.50625054876854e-25	46.1519575500743	PBK	LSCC	QN no imputation
P40261	0.794950952567945	23.9870544992008	11.019245418153	1.23496245939858e-22	3.56008866491333e-22	40.0484991721563	NNMT	LSCC	QN no imputation
Q96AY3	0.793844073607875	20.7936638517327	12.8454799199441	2.44491431481924e-28	8.75031354555883e-28	53.1350096099975	FKBP10	LSCC	QN no imputation
Q9NXC2	-0.79379415422342	17.7134189724791	-20.2485191250929	1.58781156306713e-51	1.85876270091749e-50	106.477028043279	GFOD1	LSCC	QN no imputation
O15427	0.793088586057209	20.9355061964242	15.569468389639	5.4088347293106e-37	2.82688698425876e-36	73.0294011084785	SLC16A3	LSCC	QN no imputation
P22234	0.792588561662601	22.6912848510268	15.9907710065168	2.49637666598922e-38	1.38046533784409e-37	76.1021939171693	PAICS	LSCC	QN no imputation
O15020	0.792329792730666	18.0083261338239	14.1373227843821	1.9403386713598e-32	8.18719020780649e-32	62.5560813050343	SPTBN2	LSCC	QN no imputation
Q76FK4	0.79156343325544	16.9954397390726	25.4685025530181	1.51590012041743e-66	4.53383542112651e-65	141.063320574052	NOL8	LSCC	QN no imputation
Q16619	-0.791476580185719	18.3847532703601	-16.1078824626824	1.06310638018247e-38	5.97312347628296e-38	76.9550946786094	CTF1	LSCC	QN no imputation
Q5T2W1	0.791216877181316	10.9602225614949	2.84824319729067	0.00998821693533483	0.0122695226816472	-3.42836414065932	PDZK1	LSCC	QN no imputation
Q8IWA0	0.791034882145759	18.3438550091905	26.0422611714307	4.16255994394549e-68	1.35663498505333e-66	144.658165141983	WDR75	LSCC	QN no imputation
O15015	0.790878094291227	12.0198165868478	12.2428434892282	1.4786627653638e-25	4.7326857188316e-25	46.8747631334834	ZNF646	LSCC	QN no imputation
P09237	0.790850193883301	18.9495167142155	6.65704838551142	2.33475354530308e-10	4.18183901395348e-10	12.0397522523988	MMP7	LSCC	QN no imputation
O60911	0.790297950605027	16.6985233260335	8.41302847216789	5.81110569092495e-15	1.23578900559232e-14	22.5018275103822	CTSV	LSCC	QN no imputation
P98164	-0.790004458077545	13.4981367456998	-11.143112498299	5.1360810910082e-23	1.5058265242914e-22	40.9219176997125	LRP2	LSCC	QN no imputation
O95707	0.789689157033816	18.7712400804031	18.5543901964569	2.34107664499352e-46	1.93316177503252e-45	94.5773339078449	POP4	LSCC	QN no imputation
Q96CM8	-0.789582482701409	20.1812597920594	-16.6919447848434	1.52137701908572e-40	9.3337764585559e-40	81.1986339543872	ACSF2	LSCC	QN no imputation
O60575	-0.789250469552989	13.4626462790765	-8.12699122143235	6.17134683563553e-06	9.10526582306882e-06	4.38377555123318	SPINK4	LSCC	QN no imputation
Q13257	0.788794768687449	19.9535890575949	19.0138877411657	9.01798912610511e-48	8.13110968079882e-47	97.833225906862	MAD2L1	LSCC	QN no imputation
P22392	0.78845853038635	25.872248965349	25.1976103929977	8.39606345344427e-66	2.42965730024449e-64	139.351612477649	NME2	LSCC	QN no imputation
Q9UN36	-0.788388755139543	21.5448430473942	-14.9420372637036	5.33407013338512e-35	2.51815341715631e-34	68.4435852077704	NDRG2	LSCC	QN no imputation
Q96K49	0.788052725960739	18.2828920948285	18.0380260452475	9.30778727018234e-45	7.07276476533608e-44	90.8955677059967	TMEM87B	LSCC	QN no imputation
P21741	0.788037849025276	20.8298005944963	9.2649629521367	2.2046519972033e-17	5.14453760527221e-17	28.0278059628497	MDK	LSCC	QN no imputation
O43795	-0.78763969555775	21.2339439491023	-20.838115308752	2.71134921853512e-53	3.46332497836321e-52	110.547077625829	MYO1B	LSCC	QN no imputation
P08138	0.787380429723544	17.7494454166452	6.13674404745533	4.05958984345451e-09	6.88530020129473e-09	9.23824858482109	NGFR	LSCC	QN no imputation
Q8IZR5	-0.786701042144365	20.2034321921201	-15.3077787056338	3.66612268808983e-36	1.84434172154673e-35	71.1178296113501	CMTM4	LSCC	QN no imputation
O00400	0.785595834307369	18.7839039695271	19.1669755675894	3.06118395012406e-48	2.84916646591243e-47	98.9134731932347	SLC33A1	LSCC	QN no imputation
P05976	-0.78482135794588	24.2466555999187	-15.1432454419754	1.22228903312944e-35	5.95660974416283e-35	69.9150929800591	MYL1	LSCC	QN no imputation
P35611	-0.784579093768393	21.807229234351	-33.6292260208564	4.07017531705485e-87	5.05423036206432e-85	188.406043302997	ADD1	LSCC	QN no imputation
P49915	0.784346107247526	21.4020463302614	16.8637002298139	4.38037985663628e-41	2.77056907760167e-40	82.4429024047932	GMPS	LSCC	QN no imputation
P27144	0.784328794843724	21.2318760455251	13.1159028588975	3.40763018057612e-29	1.25672376208465e-28	55.1006122269709	AK4	LSCC	QN no imputation
P30990	0.784087555261276	19.8489580933	4.18557530251014	4.3113293351806e-05	6.10745715207534e-05	0.302652934129304	NTS	LSCC	QN no imputation
P07339	-0.784055616507601	25.521505939403	-8.70497933247244	8.8370877928501e-16	1.93898079283962e-15	24.3674596812891	CTSD	LSCC	QN no imputation
O95294	0.783459299452705	15.6126451869406	10.3626227776319	1.23527835562533e-20	3.27692825004989e-20	35.4661586957237	RASAL1	LSCC	QN no imputation
P46952	-0.783311588239741	20.4135603026526	-20.1938991340753	2.31953707011925e-51	2.67073458425702e-50	106.09802951483	HAAO	LSCC	QN no imputation
Q9P2E5	0.783187538612687	16.4594436710508	14.2381325011564	9.27008359218574e-33	3.96596249626437e-32	63.2934699478824	CHPF2	LSCC	QN no imputation
Q15058	0.783109048750068	13.9780535440492	13.6293908569664	8.00025209589329e-31	3.1330328567151e-30	58.8439416935815	KIF14	LSCC	QN no imputation
O14613	-0.782772913646401	19.4778598661078	-26.7445032752245	5.40573787385017e-70	2.01636078108252e-68	149.001528336217	CDC42EP2	LSCC	QN no imputation
O14791	-0.782595665086124	22.1360397526703	-12.7241770810411	5.90886521837431e-28	2.07540163953641e-27	52.2549322738166	APOL1	LSCC	QN no imputation
P36980	-0.782378333509911	20.4175527101066	-8.71667584295833	8.18981295422686e-16	1.79856872802699e-15	24.4428410147419	CFHR2	LSCC	QN no imputation
Q9H5V8	0.781704571752389	18.996321418734	14.8664756628725	9.27767325180161e-35	4.32575924905769e-34	67.8908313641756	CDCP1	LSCC	QN no imputation
O00291	-0.78110540892029	19.8417806175565	-29.923577118302	3.34020513263601e-78	2.1140266033006e-76	167.897568424307	HIP1	LSCC	QN no imputation
Q96HN2	-0.781082970088043	19.4110405552497	-17.0489921899704	1.14578189636169e-41	7.42902868691883e-41	83.7831591999474	AHCYL2	LSCC	QN no imputation
Q15388	0.780985814751727	22.2025904115144	11.2279772782288	2.81172893816315e-23	8.30564916693181e-23	41.5218001266533	TOMM20	LSCC	QN no imputation
Q9GZP8	-0.780829492412185	24.067236512228	-8.51632389868465	2.99460490632439e-15	6.445167646126e-15	23.1583508431717	IMUP	LSCC	QN no imputation
Q6YN16	-0.780610828656425	21.3832127405362	-19.5682167921637	1.82363298217542e-49	1.8367391740391e-48	101.733682009852	HSDL2	LSCC	QN no imputation
Q86V85	0.780208916142939	18.4036441351682	15.6534646084393	2.92782273774867e-37	1.54751837593289e-36	73.6425404978719	GPR180	LSCC	QN no imputation
P09417	-0.780001977048098	22.221105194527	-28.0315263881757	2.21153940140393e-73	1.00907914082663e-71	156.801433683043	QDPR	LSCC	QN no imputation
Q8NEJ9	0.779887622533636	18.8222756957608	19.6229293373176	1.24297577657141e-49	1.26884415901827e-48	102.116967739617	NGDN	LSCC	QN no imputation
Q9Y4B5	0.779746903971175	15.3480769801782	13.0168688158634	7.01587449749716e-29	2.56429690091085e-28	54.3802290776785	MTCL1	LSCC	QN no imputation
P48059	-0.779685011709859	23.4299863039334	-22.8460177587387	3.51332998432505e-59	6.41820617248208e-58	124.104159573192	LIMS1	LSCC	QN no imputation
O15211	-0.779505909675152	18.4324107423643	-31.4546263337226	5.73042011082131e-82	4.80473686215018e-80	176.562507157513	RGL2	LSCC	QN no imputation
P17677	0.779503972369266	15.6114178430003	6.71777020969805	1.65732350358677e-10	2.98154109117664e-10	12.3765689714042	GAP43	LSCC	QN no imputation
P55327	0.778816044647261	23.0986533552238	16.9630370312231	2.13379512378529e-41	1.3722770603067e-40	83.1617028348073	TPD52	LSCC	QN no imputation
P16989	0.778627305897633	21.7315245521505	20.5323813735014	2.22670541277721e-52	2.70681289954701e-51	108.441409772114	YBX3	LSCC	QN no imputation
P19338	0.778585264352504	24.0359722380112	20.9290784326778	1.45210644441169e-53	1.88677671783824e-52	111.171518573974	NCL	LSCC	QN no imputation
P08319	-0.777587260586291	15.2537040054092	-7.1394966836126	1.1863505253357e-10	2.14804330999321e-10	13.1725056202631	ADH4	LSCC	QN no imputation
Q8NBS9	0.77709875454136	23.9506322465338	11.1312560890788	5.586619899533e-23	1.63693970174489e-22	40.8382028545646	TXNDC5	LSCC	QN no imputation
P29084	0.776257855688058	18.9809393456469	24.5341742221007	5.77679421384405e-64	1.43106947570228e-62	135.120347714387	GTF2E2	LSCC	QN no imputation
P25815	0.776256340853017	24.3489164277991	5.41220174201172	1.67123197832569e-07	2.63793816691472e-07	5.60899958006052	S100P	LSCC	QN no imputation
Q99574	0.776131912023001	17.362797176573	7.39547138526648	3.19528853355816e-12	6.17164412565575e-12	16.2652626038454	SERPINI1	LSCC	QN no imputation
P10909	-0.775948534379804	24.6892376807799	-11.7768801349864	5.56876768677132e-25	1.7420156571182e-24	45.428119478305	CLU	LSCC	QN no imputation
Q99442	0.775930427034979	21.6252178128363	18.3454188890735	1.03622998931735e-45	8.3050785908523e-45	93.0901568483107	SEC62	LSCC	QN no imputation
Q9BRX8	0.775675068039888	21.610335594911	11.0862516135017	7.68550895306117e-23	2.23657202104806e-22	40.5206531069795	PRXL2A	LSCC	QN no imputation
Q8WU39	0.774692391516371	25.0542304939331	8.86717171044831	3.06522345146299e-16	6.84919675485291e-16	25.4169756539773	MZB1	LSCC	QN no imputation
O95757	0.774135915359526	19.4972780299196	10.0924956443465	8.01119705420051e-20	2.05840343377965e-19	33.6073403899619	HSPA4L	LSCC	QN no imputation
P48431	0.773643614997102	20.9952422141723	7.26995466424141	6.7498148474596e-12	1.28524230694058e-11	15.5277903498312	SOX2	LSCC	QN no imputation
O75144	-0.77332508739933	12.9058063555416	-10.047338285035	2.00607487502691e-17	4.68785005336208e-17	28.6034731505636	ICOSLG	LSCC	QN no imputation
Q8N8J7	-0.773205084526218	18.4811042492119	-13.2822860167183	1.01167236281113e-29	3.7879793431974e-29	56.3121603692842	FAM241A	LSCC	QN no imputation
P06241	-0.772981327245173	17.3873303568032	-19.1090386206867	4.6062743376027e-48	4.24695030562805e-47	98.5049180618705	FYN	LSCC	QN no imputation
Q6ZRV2	0.77291349769893	19.4296548664038	11.5124296284226	3.70299253511836e-24	1.12500330658133e-23	43.5407301222166	FAM83H	LSCC	QN no imputation
P17342	-0.772179653985454	17.1300832732932	-9.14171010786963	5.00917779829695e-17	1.1554205079072e-16	27.2134768984935	NPR3	LSCC	QN no imputation
Q9UBP9	-0.772176819861254	20.0652502538869	-16.9685595963308	2.05019718116479e-41	1.31971353984426e-40	83.2016455262827	GULP1	LSCC	QN no imputation
Q93062	-0.771885679025971	20.959931282595	-22.8101289054701	4.45752781070772e-59	8.03829923217697e-58	123.866113647999	RBPMS	LSCC	QN no imputation
Q16880	0.771483851842028	17.2649280498233	7.60902142902228	1.19111224974069e-12	2.33649493500423e-12	17.3042163380816	UGT8	LSCC	QN no imputation
Q9P1F3	0.771053446583981	23.2590523358242	13.6556426934855	6.60219227523083e-31	2.59381282418961e-30	59.0356194218128	ABRACL	LSCC	QN no imputation
P53350	0.77076700651201	16.3574878050697	12.5993602946697	1.46343402603311e-27	5.05859330351826e-27	51.3505407070682	PLK1	LSCC	QN no imputation
Q9Y4D7	-0.770499245076433	16.8595964877741	-22.9536937904235	1.72178921817129e-59	3.20507632452758e-58	124.817407280897	PLXND1	LSCC	QN no imputation
P49918	-0.770468103872524	18.3773789865931	-15.0200477203265	3.01251738929406e-35	1.43809224277249e-34	69.0141780084982	CDKN1C	LSCC	QN no imputation
Q5VWC8	-0.769869162080603	15.8424501554127	-9.48840321518718	1.87818435796862e-17	4.39947195598666e-17	28.3397256151255	HACD4	LSCC	QN no imputation
P09874	0.76894356653731	21.9643549705677	21.2356241321394	1.78299059782167e-54	2.42932468953202e-53	113.268882897534	PARP1	LSCC	QN no imputation
O60879	-0.768343715592412	19.3744609681189	-25.0035218797604	2.87858013382369e-65	7.86598081136781e-64	138.119507392972	DIAPH2	LSCC	QN no imputation
Q6ZRY4	-0.768154106077585	15.546268966922	-12.3399863289163	8.50586503493467e-25	2.64058658204776e-24	45.2724999194299	RBPMS2	LSCC	QN no imputation
P12035	0.768064408136389	16.8821838004828	7.37473423895405	3.61729388914122e-12	6.97164107121323e-12	16.1429041283807	KRT3	LSCC	QN no imputation
Q6ZVM7	-0.76795573984608	20.1899553716949	-25.6410468456615	5.11979084820806e-67	1.55495814925452e-65	142.148755982485	TOM1L2	LSCC	QN no imputation
P60468	0.767846304756169	23.9939245350008	20.5706471491609	1.70983927291237e-52	2.09846420851447e-51	108.705531812212	SEC61B	LSCC	QN no imputation
O00534	-0.766936882296172	20.2346553251758	-19.5746251759343	1.74353846324112e-49	1.75787382573437e-48	101.778591604436	VWA5A	LSCC	QN no imputation
Q96EU6	0.766557427545369	17.8847298120951	18.6884416678437	9.03467806369375e-47	7.66034501338251e-46	95.5292401047785	RRP36	LSCC	QN no imputation
Q969S3	0.766541276927793	19.5468900808805	22.4438007886652	5.10742718051141e-58	8.5941441922499e-57	121.427263655063	ZNF622	LSCC	QN no imputation
Q8IVF2	0.766393064912968	17.6103205047363	7.34353992676221	4.3577760681651e-12	8.3741005345151e-12	15.9592276400208	AHNAK2	LSCC	QN no imputation
P12110	-0.766152398242063	21.6109338530554	-14.2438775450667	8.88793287720424e-33	3.80578880512325e-32	63.3354969333327	COL6A2	LSCC	QN no imputation
Q6PJF5	0.765894090430844	17.4295444648403	17.9248486539997	2.09296480946268e-44	1.55427591073648e-43	90.0855339854101	RHBDF2	LSCC	QN no imputation
P06681	-0.765730608943187	20.7698035277415	-16.2890418544336	2.84223435207894e-39	1.65571965521938e-38	78.2732016251861	C2	LSCC	QN no imputation
P29992	-0.765658853348057	19.8862321311221	-24.6748687673065	2.34409274549313e-64	5.98842443575197e-63	136.022312991383	GNA11	LSCC	QN no imputation
Q9NY12	0.764523299174492	21.7262369596858	18.5377765707448	2.63459323392125e-46	2.15917791351441e-45	94.4592447459092	GAR1	LSCC	QN no imputation
Q53HL2	0.764396120779722	15.9177556411242	11.0336743518844	4.78502660439989e-22	1.34965816530083e-21	38.8150263319776	CDCA8	LSCC	QN no imputation
Q5TF21	-0.763640772995252	17.8405486123766	-12.1023791612469	1.89311217420491e-25	6.02968520420459e-25	46.5837994290355	SOGA3	LSCC	QN no imputation
Q9H900	0.76251463233767	18.4390812428813	16.1496388684352	7.84258190623893e-39	4.42668173188745e-38	77.2590499535112	ZWILCH	LSCC	QN no imputation
P36639	0.762468089562869	20.6834649716052	18.9095255921743	1.88607011024063e-47	1.67442061370684e-46	97.0954980398649	NUDT1	LSCC	QN no imputation
O60678	0.762165306590276	18.6520851350452	18.0073102896211	1.15959933226184e-44	8.7639980350452e-44	90.6758340250833	PRMT3	LSCC	QN no imputation
Q96PZ0	0.762132683022287	18.7325219121299	16.4082821683767	1.19389291223862e-39	7.05972843222476e-39	79.1399039208745	PUS7	LSCC	QN no imputation
Q9C0H2	0.761871505097595	18.1912513669137	14.0710535834646	7.89966450378747e-32	3.24114214898181e-31	61.1966959648498	TTYH3	LSCC	QN no imputation
P15880	0.76054841013034	24.1358750224791	33.7080394404034	2.67473583812528e-87	3.49855447626787e-85	188.825382003592	RPS2	LSCC	QN no imputation
Q9Y4C1	0.76023178936174	18.4017081471074	16.1472927713588	7.97776352084335e-39	4.49780805399272e-38	77.241974262478	KDM3A	LSCC	QN no imputation
Q86VW0	-0.760195238743226	18.0507687	-22.2826048783786	1.50140988136289e-57	2.45890332824206e-56	120.348898898246	SESTD1	LSCC	QN no imputation
Q6NUP7	0.75988062670994	17.9701124125212	4.93859766794194	1.71923672037913e-06	2.59153537598636e-06	3.41478370903882	PPP4R4	LSCC	QN no imputation
Q96NY8	0.759772717144457	18.7621591731227	10.6560088911688	1.59380350579079e-21	4.39561776547867e-21	37.5031010826419	NECTIN4	LSCC	QN no imputation
Q9NQZ2	0.759738718055203	19.2255179274988	22.7169506332274	8.2757675156399e-59	1.46808823378711e-57	123.247334780496	UTP3	LSCC	QN no imputation
P05062	-0.759472025533675	18.0520729315984	-7.38720524674315	2.42341587845711e-11	4.50686441093161e-11	14.6770047532006	ALDOB	LSCC	QN no imputation
O00194	-0.75937340238827	20.0524633325196	-11.3752913671497	9.85475690584778e-24	2.95371723942459e-23	42.5658440018262	RAB27B	LSCC	QN no imputation
Q13242	0.759058438432145	22.6484543264805	20.2930313784707	1.16617207888527e-51	1.37336711811099e-50	106.785649286005	SRSF9	LSCC	QN no imputation
P26358	0.759047269839705	17.9029056765438	19.2963979112188	1.23026138126079e-48	1.18206309012423e-47	99.824920368449	DNMT1	LSCC	QN no imputation
Q96C01	0.759001393598886	22.4455150702633	18.1954760969131	3.02037083410733e-45	2.35906352568415e-44	92.0206784383079	FAM136A	LSCC	QN no imputation
O14965	0.75875251340846	16.1882241038694	12.6428450648304	2.12582039246297e-27	7.30704206379177e-27	51.0181928294463	AURKA	LSCC	QN no imputation
O95678	0.758632362980194	18.2581393017646	4.63641093494506	6.18178696786324e-06	9.11929776762983e-06	2.1130940628847	KRT75	LSCC	QN no imputation
Q5VWQ8	-0.758513747202581	18.2629191882609	-21.080890694722	5.13243023718859e-54	6.80393792254325e-53	112.211563189173	DAB2IP	LSCC	QN no imputation
O14773	-0.758492079099472	24.3791791787932	-13.7592728610683	3.09255904668675e-31	1.23375373111009e-30	59.7925003107308	TPP1	LSCC	QN no imputation
Q9BZL4	-0.758260409310992	19.5428700223558	-29.7367286058871	9.80679154163044e-78	5.90212423456408e-76	166.821084319972	PPP1R12C	LSCC	QN no imputation
O76070	-0.758207074180795	22.402569764722	-7.9825133811818	8.82592517310456e-14	1.79817914741757e-13	19.8100041141432	SNCG	LSCC	QN no imputation
P26641	0.757367324492552	23.9537314217237	35.2778858560447	7.17073137398186e-91	1.37931127017181e-88	197.038460357616	EEF1G	LSCC	QN no imputation
Q9UHE8	0.756826171415661	16.5930948080806	8.54966836678166	4.70415041683319e-15	1.00342934527362e-14	22.8129234581733	STEAP1	LSCC	QN no imputation
P02786	0.756819565808616	21.1865327764963	9.0640426999153	8.38210931517692e-17	1.91988074671692e-16	26.7027687619758	TFRC	LSCC	QN no imputation
C9J069	-0.756780430269711	19.6100870712872	-5.40536140824491	5.48943985674071e-07	8.45922164540156e-07	5.00566463619627	AJM1	LSCC	QN no imputation
P14625	0.75633782932762	24.3967021160887	19.850468568407	2.53274660359715e-50	2.69482041011801e-49	103.707629735697	HSP90B1	LSCC	QN no imputation
Q9NPR2	0.755727528566897	19.1771583766858	10.8545623022328	3.94922198255915e-22	1.11776883003189e-21	38.8914359285863	SEMA4B	LSCC	QN no imputation
Q5SRH9	-0.754763905574155	17.0802356820459	-13.4805817126143	2.37553932753088e-30	9.11025832802107e-30	57.7578987850552	TTC39A	LSCC	QN no imputation
P28067	-0.754214940251916	21.136938833281	-10.809158904177	5.43678770608509e-22	1.52865828021481e-21	38.5733016778743	HLA-DMA	LSCC	QN no imputation
Q16775	-0.754068857874703	22.6597160826918	-30.1233622271144	1.06078444447133e-78	7.07911251718623e-77	169.043963947292	HAGH	LSCC	QN no imputation
Q69YL0	0.75375674731718	18.4538618086925	9.43618554876879	6.99881398052614e-18	1.66970732366151e-17	29.166692266585	NCBP2AS2	LSCC	QN no imputation
Q9P287	0.753679648764113	20.1636826778925	19.0385392619667	7.5767653601084e-48	6.8631641904583e-47	98.0073315642533	BCCIP	LSCC	QN no imputation
P01033	0.753186233102344	22.7671638751367	9.3145961412677	1.58220955851996e-17	3.71950054375289e-17	28.3570428590713	TIMP1	LSCC	QN no imputation
P62888	0.75302845910057	25.2167557299941	37.968121875632	9.77372934355406e-97	3.68770326385636e-94	210.519744033122	RPL30	LSCC	QN no imputation
Q8N5X7	-0.753023073687572	19.8415242349444	-23.9528102934421	2.46455442411024e-62	5.45762503397776e-61	131.366892013191	EIF4E3	LSCC	QN no imputation
P27487	-0.75284764052601	18.5094873400695	-15.1324057306314	1.32323674512182e-35	6.44216003456329e-35	69.8358354263004	DPP4	LSCC	QN no imputation
Q9NZP8	-0.752756318320177	20.6946995810217	-16.1778969200126	6.38368349069673e-39	3.62616879234134e-38	77.4647014407791	C1RL	LSCC	QN no imputation
Q86V81	0.752752142046148	23.8325859629647	19.8963307374912	1.83920785434551e-50	1.97187202744585e-49	104.027578152654	ALYREF	LSCC	QN no imputation
Q9UMX3	-0.752622853139989	18.2649651357279	-18.8530838569753	2.81226295891016e-47	2.47428696205459e-46	96.6960797002451	BOK	LSCC	QN no imputation
Q99708	0.752602147102969	17.2227783812829	15.1310080507278	1.33684605532439e-35	6.50518839421241e-35	69.8256157434171	RBBP8	LSCC	QN no imputation
P23921	0.752593944711087	19.6005284535413	14.5260874876576	1.12364666852692e-33	4.99228886696063e-33	65.4002921267835	RRM1	LSCC	QN no imputation
P07237	0.752493525816487	24.5745711160884	19.6581721761323	9.71182092091808e-50	9.98668377717048e-49	102.363695060727	P4HB	LSCC	QN no imputation
Q6UXY8	-0.75216068265442	18.0871180559653	-9.72445147944301	9.95830387801976e-19	2.45825266842913e-18	31.1030725912271	TMC5	LSCC	QN no imputation
Q06203	0.752156685643506	20.1056339204496	17.4449019165477	6.57902509176275e-43	4.54829007400934e-42	86.6390607861356	PPAT	LSCC	QN no imputation
P62249	0.752116849084484	25.3541422029448	31.7385488637827	1.1826541937116e-82	1.05471251275552e-80	178.139271630039	RPS16	LSCC	QN no imputation
P23297	-0.75164271961464	19.8455386171375	-4.40161852882137	1.69960601738547e-05	2.45626620956858e-05	1.14130011789161	S100A1	LSCC	QN no imputation
Q96FZ2	0.751332254471802	19.4047664573616	16.0685638701868	1.4158406981669e-38	7.92321577240004e-38	76.6688123217814	HMCES	LSCC	QN no imputation
Q9Y2X9	0.751268587088948	17.1501308286962	20.5010011911977	2.76555873365625e-52	3.3370395051867e-51	108.224692123124	ZNF281	LSCC	QN no imputation
Q14643	-0.750429027146943	17.2274015797767	-18.5921398362511	1.79018226106295e-46	1.49207204596666e-45	94.8455634108991	ITPR1	LSCC	QN no imputation
P05141	0.750392041662678	23.9917518259163	14.2410820385837	9.07187650521646e-33	3.8828581377039e-32	63.3150467875232	SLC25A5	LSCC	QN no imputation
Q99543	0.750324178205481	20.150727591667	24.0702612583939	1.15063978218707e-62	2.62506424726863e-61	132.128617118587	DNAJC2	LSCC	QN no imputation
Q9NW13	0.750148729073501	17.9469683213136	19.1791181374729	2.81005792509336e-48	2.62455817018906e-47	98.9990571698774	RBM28	LSCC	QN no imputation
Q15390	0.75007147060219	17.4172889611548	14.570652141082	8.10580022628729e-34	3.62764143338861e-33	65.7263809172384	MTFR1	LSCC	QN no imputation
Q92765	-0.750041009770982	18.9243201336803	-10.2044001259956	3.69984504419653e-20	9.61215039289405e-20	34.3753540922982	FRZB	LSCC	QN no imputation
P45880	0.749761720324969	23.9893256241331	13.4596930715118	2.76747136775077e-30	1.05802393287744e-29	57.6055198653683	VDAC2	LSCC	QN no imputation
Q9UJA5	0.749496261697853	19.6237149397748	20.5705245959446	1.7112857969537e-52	2.09846420851447e-51	108.704686174083	TRMT6	LSCC	QN no imputation
O15197	0.749115188178196	9.42118557231485	4.18752886992305	0.000117379511504329	0.00016231928500951	0.189362729273417	EPHB6	LSCC	QN no imputation
O14960	-0.748888123033232	20.8877110254557	-6.53256750245492	4.68533487839095e-10	8.28463142700346e-10	11.3555685606888	LECT2	LSCC	QN no imputation
Q15772	-0.748699491140984	12.348184947543	-6.40705074713468	1.71692296492951e-09	2.96636391087681e-09	10.2864296465539	SPEG	LSCC	QN no imputation
Q96QH2	-0.748592170261396	18.7606234841958	-13.7182798318729	4.17467324292804e-31	1.6526854121519e-30	59.4930591770055	PRAM1	LSCC	QN no imputation
P18077	0.74852801899095	25.3043521151528	19.2960515327937	1.23326371717048e-48	1.18378836256775e-47	99.8224832579398	RPL35A	LSCC	QN no imputation
Q96C90	0.748188365308341	21.0390926950086	18.5489430990525	2.43351164841475e-46	2.00274742205946e-45	94.5386188749809	PPP1R14B	LSCC	QN no imputation
P43246	0.748016253297866	19.6219225343386	15.4464963440603	1.32904078800149e-36	6.82969624426119e-36	72.1313598730966	MSH2	LSCC	QN no imputation
Q13425	-0.747952315502875	21.166383977527	-26.8707501720336	2.49199675037772e-70	9.54940942234586e-69	149.775790573034	SNTB2	LSCC	QN no imputation
P61604	0.747803430428867	25.9921160160567	15.5689782991742	5.4282433673895e-37	2.83552009766193e-36	73.0258229766157	HSPE1	LSCC	QN no imputation
Q53FZ2	-0.747085455642107	17.6620622315765	-9.46376665802766	5.81325751658751e-18	1.39160703361941e-17	29.3509527558163	ACSM3	LSCC	QN no imputation
Q9H2D6	-0.746401708538507	19.0147793211465	-27.8474455779839	6.66560490034345e-73	2.99952220515455e-71	155.698458430313	TRIOBP	LSCC	QN no imputation
Q2KJY2	0.746268709247914	13.4907287191731	10.6302933460708	4.5516082616267e-21	1.22972396162374e-20	36.534827699226	KIF26B	LSCC	QN no imputation
Q6VAB6	0.74623952827471	17.9211689007091	8.23706053276755	1.78182762607133e-14	3.7135604443934e-14	21.3927268114761	KSR2	LSCC	QN no imputation
P46782	0.745468715824746	25.5755170323279	36.9341919709739	1.61198485186655e-94	4.2739382153543e-92	205.424486722643	RPS5	LSCC	QN no imputation
P42704	0.744966908503084	20.0147286338052	15.9823675924885	2.65413433244847e-38	1.46522553749688e-37	76.0409705088768	LRPPRC	LSCC	QN no imputation
Q93052	-0.743696053258667	23.0468135143032	-19.7519620069273	5.03955979906675e-50	5.26497141947229e-49	103.019665509976	LPP	LSCC	QN no imputation
Q6IQ23	-0.743626486813643	17.4280891931928	-16.77263764561	8.4741661916019e-41	5.26816035105289e-40	81.7834303645897	PLEKHA7	LSCC	QN no imputation
P02748	-0.743612068520548	22.8758958071934	-11.643602858229	1.44848532335414e-24	4.45582973411858e-24	44.4757338938004	C9	LSCC	QN no imputation
Q9NUW8	0.743482500398905	17.2003760075071	20.9564367054254	1.20369452635367e-53	1.57864215287828e-52	111.359141796379	TDP1	LSCC	QN no imputation
O60701	0.743271197277661	22.2224583898211	11.0571677138831	9.44316135736689e-23	2.73589524263937e-22	40.3156208835544	UGDH	LSCC	QN no imputation
Q9H116	0.743199942997485	17.0221936377223	15.7732149642457	1.22100235877092e-37	6.54179854699219e-37	74.5162568818073	GZF1	LSCC	QN no imputation
O60841	0.743046691603009	20.781044276583	33.3675963668611	1.64811790556508e-86	1.9156902385979e-84	187.009118303208	EIF5B	LSCC	QN no imputation
O95399	0.742872300462913	23.5673944197258	10.7866604436603	3.13156941791541e-18	7.57226916188075e-18	30.6167773046567	UTS2	LSCC	QN no imputation
O95864	0.742406051382137	17.8940582168271	8.33903110314234	9.32155191178167e-15	1.9619056909371e-14	22.0339826248478	FADS2	LSCC	QN no imputation
O15355	0.742191313649606	22.1797298105882	24.9618379661037	3.75292452056882e-65	1.00590681821804e-63	137.854270303947	PPM1G	LSCC	QN no imputation
Q86UY5	0.742116798475424	15.3576294767662	5.09257362743755	9.6722293994983e-07	1.47542482365228e-06	4.06199017746977	FAM83A	LSCC	QN no imputation
Q9Y289	0.741723437356221	17.10685901312	9.75511790021717	8.08240877157658e-19	2.00172759528317e-18	31.3104073414729	SLC5A6	LSCC	QN no imputation
P42765	-0.741713197283421	22.8481685687134	-19.540208885717	2.21926911219523e-49	2.23063831871262e-48	101.537354437013	ACAA2	LSCC	QN no imputation
Q9GZZ1	0.741314974179641	21.7471496732574	24.5843705660356	4.18609947982883e-64	1.0529650230031e-62	135.442433248068	NAA50	LSCC	QN no imputation
Q14592	0.740835886295024	18.1347266677077	15.4962681783821	9.23608080909365e-37	4.78131676713503e-36	72.4948876838447	ZNF460	LSCC	QN no imputation
A6ND36	0.74035615577348	16.1512140742026	10.5062517998918	4.542734077069e-21	1.22766449851369e-20	36.461111104439	FAM83G	LSCC	QN no imputation
O76062	-0.740059997782577	18.3579565011973	-9.93891785618748	3.23838030715447e-19	8.12909693274958e-19	32.2546740730338	TM7SF2	LSCC	QN no imputation
Q9BQP7	0.73983436449868	18.4059137255484	13.9108079857075	1.01971760068599e-31	4.15080068992927e-31	60.899836995817	MGME1	LSCC	QN no imputation
Q9BSC4	0.739406199908316	19.6989902706529	20.2653874254578	1.412516679049e-51	1.65553030125098e-50	106.594008274372	NOL10	LSCC	QN no imputation
P62913	0.738610996827987	26.1172903593777	30.3617611739275	2.71571810217154e-79	1.98814884942558e-77	170.405710116099	RPL11	LSCC	QN no imputation
P08473	-0.738393712181544	20.3162204615051	-7.13637165646201	1.48410169182304e-11	2.78428716710346e-11	14.7513025963856	MME	LSCC	QN no imputation
Q99784	-0.73837763040706	15.9733383774913	-11.6748259268537	1.89779052701198e-24	5.81246489852874e-24	44.2409179640799	OLFM1	LSCC	QN no imputation
O00478	-0.738364777788142	19.0385585950142	-15.2459135935589	5.76514675197739e-36	2.86070256129986e-35	70.6656645496408	BTN3A3	LSCC	QN no imputation
P42696	0.738061214660831	18.1379002180327	20.0331253786617	7.09136843156031e-51	7.87840592453077e-50	104.980566139069	RBM34	LSCC	QN no imputation
Q9UBT7	-0.737750559350793	16.9523923094159	-15.019547313598	3.02357723254167e-35	1.44266987603277e-34	69.0105181523258	CTNNAL1	LSCC	QN no imputation
Q86X27	0.737449796633435	16.8992381302743	15.6108392559223	3.99761743452112e-37	2.10276820550414e-36	73.3314207983022	RALGPS2	LSCC	QN no imputation
Q9Y2S2	-0.737338046042726	21.3052837775679	-21.4197285330615	5.08624505691952e-55	7.10770142569522e-54	114.523268674915	CRYL1	LSCC	QN no imputation
Q2UY09	-0.736999405037352	16.6037417079116	-4.44533970281083	2.17023236723845e-05	3.12032530010394e-05	1.31410505031847	COL28A1	LSCC	QN no imputation
P63165	0.736727285864852	24.6691790405532	22.2296306786723	2.14139264503506e-57	3.46080096339273e-56	119.993824175407	SUMO1	LSCC	QN no imputation
P52434	0.736682195424795	21.7854169487755	19.4587575645286	3.9300339126555e-49	3.8903766582392e-48	100.965945275554	POLR2H	LSCC	QN no imputation
P40199	-0.736594065075856	17.4007496238919	-8.73513275489363	7.2628064348193e-16	1.59964371633537e-15	24.561888940985	CEACAM6	LSCC	QN no imputation
Q9Y3E5	0.736529714053614	21.5045534305872	21.4308106415462	4.71694958531471e-55	6.61992495449747e-54	114.598649432232	PTRH2	LSCC	QN no imputation
Q15084	0.736434852027454	24.5425577090202	22.105034385476	4.94256681667188e-57	7.78275770008847e-56	119.157342824714	PDIA6	LSCC	QN no imputation
Q6UX71	-0.736336307252024	20.9185873366401	-16.4008080189409	1.26057097087316e-39	7.44055428656181e-39	79.0855994036129	PLXDC2	LSCC	QN no imputation
Q9P275	0.736288738975411	16.4047411513662	19.5988646750066	1.47118707519544e-49	1.49557981426604e-48	101.948422254397	USP36	LSCC	QN no imputation
P14210	-0.736140119942196	16.6573622042024	-12.2070162503025	2.51107524451779e-26	8.24971471825839e-26	48.5165970340491	HGF	LSCC	QN no imputation
Q7L0Y3	0.736010442542817	19.7605013452636	17.96420464245	1.57882719858471e-44	1.18321579970328e-43	90.3673332480175	TRMT10C	LSCC	QN no imputation
P23141	-0.735733894044561	23.5558484105518	-5.57894933408159	7.30688723114982e-08	1.17220872833327e-07	6.41452375341754	CES1	LSCC	QN no imputation
P55196	-0.735299769345463	19.1151758859753	-23.8147059878336	6.04877523216082e-62	1.30128256639249e-60	130.469005306321	AFDN	LSCC	QN no imputation
P63173	0.735077651058543	25.6976843561692	24.5781692763022	4.35594744948495e-64	1.09288604806771e-62	135.402659794812	RPL38	LSCC	QN no imputation
P20718	-0.734503748985016	18.3839562745629	-9.09216707711344	6.95795412948297e-17	1.59816272559653e-16	26.8874817015036	GZMH	LSCC	QN no imputation
P07357	-0.734420046362892	21.932719544175	-13.6375663089991	7.53575999603002e-31	2.95466848765206e-30	58.9036321399141	C8A	LSCC	QN no imputation
P00747	-0.733775908040094	22.8539765586119	-12.6938076977515	7.36856177268191e-28	2.57702641675613e-27	52.0347694598195	PLG	LSCC	QN no imputation
Q969X6	0.73365672660481	18.6323266960017	22.309300505684	1.25559573222394e-57	2.07015027447342e-56	120.527704969621	UTP4	LSCC	QN no imputation
O76003	0.73350174802675	22.3387655007053	19.9712038186103	1.09138553379791e-50	1.18697251513941e-49	104.549434091982	GLRX3	LSCC	QN no imputation
Q9Y653	0.733242544218342	17.3557582812541	11.6478968175698	1.40460298265966e-24	4.3249074889803e-24	44.5063813569016	ADGRG1	LSCC	QN no imputation
Q14520	-0.733213816129755	20.4319126873814	-15.1188124082858	1.46169766614611e-35	7.09161924079787e-35	69.7364410178252	HABP2	LSCC	QN no imputation
P30405	0.732921408879555	22.6847625912252	14.4758405438125	1.62386854954575e-33	7.16928464043378e-33	65.0326283102828	PPIF	LSCC	QN no imputation
P82921	0.732818553351063	19.288593438423	15.8531383708607	6.81316570532577e-38	3.69266052868761e-37	75.0990986010738	MRPS21	LSCC	QN no imputation
Q00577	-0.732689784950942	23.4731461472037	-27.0604859607648	7.81154583426436e-71	3.05303843163878e-69	150.935667663253	PURA	LSCC	QN no imputation
P26927	-0.732467953508969	19.1124686457575	-13.7378145091961	3.61851226157472e-31	1.43948115515199e-30	59.6357472962104	MST1	LSCC	QN no imputation
Q92547	0.732046358868416	15.4434662633487	16.398730281464	1.27976030145088e-39	7.54927754493876e-39	79.0705027790157	TOPBP1	LSCC	QN no imputation
P41219	-0.731997382405723	16.4149445900478	-6.37746318267168	1.10317493846274e-09	1.91984143095963e-09	10.5151591189721	PRPH	LSCC	QN no imputation
P14555	-0.73186242451326	22.0913091944023	-6.04485875510263	6.61802036937578e-09	1.11169143533521e-08	8.75987113227505	PLA2G2A	LSCC	QN no imputation
O14556	0.731807415605299	17.926427703958	7.68631986710945	1.18657610500913e-11	2.23465378962173e-11	15.5188783344509	GAPDHS	LSCC	QN no imputation
P55899	-0.731730398849606	20.155371479716	-18.8171659177268	3.62689254411665e-47	3.17110658269022e-46	96.4417429844306	FCGRT	LSCC	QN no imputation
Q9H8H0	0.731688179321637	19.358840226363	25.1522141328346	1.1195634001665e-65	3.20201660514093e-64	139.063856209901	NOL11	LSCC	QN no imputation
A0A087WSZ0	-0.731377121370411	19.1238408530445	-15.2267025254598	6.63545264281243e-36	3.2875651730298e-35	70.5252356308621	IGKV1D-8	LSCC	QN no imputation
P61619	0.730866939306317	23.0702777421058	20.3894535158856	5.98053862628657e-52	7.12868577446795e-51	107.453435276442	SEC61A1	LSCC	QN no imputation
Q12931	0.730535119041559	20.3397296902971	16.1793848302232	6.31488094284596e-39	3.5933284251345e-38	77.4755288526323	TRAP1	LSCC	QN no imputation
Q8IYW5	0.729930101987847	17.7987021432074	11.0352561553475	1.10271885841473e-22	3.18729287007911e-22	40.1612472190095	RNF168	LSCC	QN no imputation
Q9UG22	-0.729913534557308	18.4991044938546	-13.204178055377	1.78939051726055e-29	6.64669480284969e-29	55.7432164676013	GIMAP2	LSCC	QN no imputation
P09884	0.72910461149166	15.7590754703844	16.9449755662193	2.43178384424724e-41	1.55615130541849e-40	83.0310571065833	POLA1	LSCC	QN no imputation
P03973	-0.728161524215338	23.0886514420841	-6.33085599143041	1.42327854715711e-09	2.46772049268492e-09	10.2652970849667	SLPI	LSCC	QN no imputation
Q16666	0.728107001525135	22.0084158058221	22.5017625138443	3.46857616733402e-58	5.92800212570501e-57	121.814241031929	IFI16	LSCC	QN no imputation
O94953	0.727735897898874	17.2197020510756	15.1276489248268	1.37012954289121e-35	6.66054054299443e-35	69.8010540343479	KDM4B	LSCC	QN no imputation
Q9ULC6	0.727730800805555	14.0784021545471	4.7240632893416	5.1474337289141e-06	7.61633859436612e-06	2.47300870535602	PADI1	LSCC	QN no imputation
P62854	0.727587402275972	25.4276494625981	20.7262076640054	5.85298238093962e-53	7.33304689106229e-52	109.777565439614	RPS26	LSCC	QN no imputation
Q9UEY8	-0.727512598426596	21.4279129255642	-28.2069842781376	7.75673601706165e-74	3.64084116398923e-72	157.848841994184	ADD3	LSCC	QN no imputation
P13762	-0.726320357707547	20.0984268211103	-5.58228742063384	7.18559234971418e-08	1.15312712171922e-07	6.43083603313349	HLA-DRB4	LSCC	QN no imputation
P12236	0.726289811230373	22.4323778942817	12.9202463552756	1.4185323033662e-28	5.11986824724886e-28	53.6779805286684	SLC25A6	LSCC	QN no imputation
P08582	0.725937957983991	17.8750319385915	8.56678387482888	2.16318959177305e-15	4.67626485132076e-15	23.4804958081031	MELTF	LSCC	QN no imputation
Q9NYP7	0.725656524506931	18.4918994057712	15.2035558708771	7.86040235127294e-36	3.87685002845589e-35	70.3560279444102	ELOVL5	LSCC	QN no imputation
P06744	0.725512756453153	24.2515922465256	16.1892974764011	5.87507247815232e-39	3.35279005297698e-38	77.5476597676089	GPI	LSCC	QN no imputation
Q9Y4L1	0.724330754986763	21.7895417788335	19.7153335115463	6.51046644748312e-50	6.74421075499571e-49	102.763593660289	HYOU1	LSCC	QN no imputation
Q10471	0.724212300870011	20.0226999154867	13.7120312238044	4.37001783271212e-31	1.72792724461531e-30	59.4474197186358	GALNT2	LSCC	QN no imputation
Q9BY44	0.724200085770843	20.6273939774691	23.4194426103264	8.00554823788228e-61	1.60931205355789e-59	127.886000522455	EIF2A	LSCC	QN no imputation
Q15054	0.72385917091373	18.1216161595351	17.0977897653893	8.05172350924997e-42	5.25881542115461e-41	84.1357483705562	POLD3	LSCC	QN no imputation
P19827	-0.723837297359626	23.1945488972399	-13.4787578995801	2.40742666821674e-30	9.22893927909581e-30	57.7445936586603	ITIH1	LSCC	QN no imputation
Q8N608	0.723606633694391	9.64920338708161	1.57879807370254	0.143096260533893	0.160284804274662	-5.44461997189919	DPP10	LSCC	QN no imputation
Q9UKQ2	0.723305290394606	14.7158244233895	9.36268730018502	1.14649328859947e-17	2.71145109960483e-17	28.6767548825122	ADAM28	LSCC	QN no imputation
Q92870	-0.723288732137803	18.053954435339	-17.2649807684514	2.40711770597845e-42	1.62294327805145e-41	85.3425639707355	APBB2	LSCC	QN no imputation
O60861	-0.722994740794135	19.9154058400052	-19.1158447088513	4.39031103954588e-48	4.05164170253482e-47	98.5529298356778	GAS7	LSCC	QN no imputation
A0A075B6S9	-0.722841387276322	19.5288718040485	-14.1376815291006	1.93524534042698e-32	8.17251691329687e-32	62.5587051436655	IGKV1-37	LSCC	QN no imputation
Q9BW19	0.72278334739045	18.0532663663843	13.447775656185	3.01937757970327e-30	1.15253284268051e-29	57.5185927908615	KIFC1	LSCC	QN no imputation
Q9C004	-0.72250731723687	16.1020900259248	-14.2912872597835	6.27944834089153e-33	2.70181527298885e-32	63.6823292837245	SPRY4	LSCC	QN no imputation
Q16790	0.722422794142197	19.368493642726	5.26112209630888	3.62636342857479e-07	5.63513784798332e-07	4.88418030082533	CA9	LSCC	QN no imputation
Q6V0I7	-0.722412530967887	15.5751752922114	-16.713656069457	1.2996923367259e-40	8.02895580811149e-40	81.3560180039297	FAT4	LSCC	QN no imputation
Q16763	0.72238477694302	18.7029019362061	14.828699960848	1.22356218179062e-34	5.67793046516839e-34	67.6144692957711	UBE2S	LSCC	QN no imputation
Q9HD33	0.722338060122247	19.7663067925373	18.7835324325039	4.60294177563272e-47	3.99600520521743e-46	96.2034717485611	MRPL47	LSCC	QN no imputation
O14495	-0.722139150661018	18.9942112854224	-13.3308538883525	7.09543918021499e-30	2.66997538772187e-29	56.6660892073371	PLPP3	LSCC	QN no imputation
P02511	-0.721627639390771	24.1901418305566	-8.75037699283456	6.57625303777814e-16	1.45103558930732e-15	24.6603045023297	CRYAB	LSCC	QN no imputation
P39019	0.721131738048356	24.9645010050691	40.1001741433764	3.6030746302909e-101	2.35641080821025e-98	220.703476759154	RPS19	LSCC	QN no imputation
O15123	-0.721121343066269	17.0942624099533	-8.99724253727551	1.30320770922862e-16	2.96417056052232e-16	26.2650632710012	ANGPT2	LSCC	QN no imputation
P39059	-0.721023390665273	20.2113005991347	-11.4235447003574	6.98559373258285e-24	2.10275159609198e-23	42.908549612228	COL15A1	LSCC	QN no imputation
P11940	0.720468299172946	23.1485480649889	38.1087294096285	4.92026466059793e-97	2.0111581800194e-94	211.204602204892	PABPC1	LSCC	QN no imputation
Q8N3Y7	-0.720227137666544	18.7659741892471	-8.15411406378399	3.00951614459251e-14	6.21806094744157e-14	20.8741142101525	SDR16C5	LSCC	QN no imputation
Q8NAX2	0.72002305338145	16.9899176556043	10.330664046494	1.54234554701972e-20	4.06185498423179e-20	35.2453803180807	KDF1	LSCC	QN no imputation
Q9NQ38	0.719672093331511	14.6238223707637	5.81617923488668	3.37355138428378e-08	5.4810432394541e-08	7.36682637616579	SPINK5	LSCC	QN no imputation
P49753	-0.719657415254648	14.3694900207091	-8.70572021792121	3.1451300404719e-15	6.76171941639915e-15	23.2906473620602	ACOT2	LSCC	QN no imputation
Q9NUV7	-0.719313008034028	19.0903897856418	-10.9651957625347	2.73064300528293e-22	7.78031016027464e-22	39.2919571605278	SPTLC3	LSCC	QN no imputation
P50479	0.719242220615651	21.1263562908937	12.1204806755783	4.69153214932906e-26	1.52751179505204e-25	47.8935727372317	PDLIM4	LSCC	QN no imputation
P24593	0.719084362859029	21.2747422931369	8.66847418160071	1.12017063964794e-15	2.44850133131602e-15	24.1325018403611	IGFBP5	LSCC	QN no imputation
P80365	-0.718911838352932	15.6975114967822	-10.9887283000864	3.7963995619657e-22	1.07575620170085e-21	39.0033458833691	HSD11B2	LSCC	QN no imputation
P05387	0.718857721282316	26.3613482345034	26.8444631890425	2.9275329476499e-70	1.1174746387722e-68	149.614739381006	RPLP2	LSCC	QN no imputation
O60235	0.718816617706846	16.5286076923341	4.78260479776515	3.55039053493894e-06	5.28838918125585e-06	2.7348358032853	TMPRSS11D	LSCC	QN no imputation
P62081	0.718813620355064	25.2817208792158	34.3976045291956	6.98863908686446e-89	1.02326193197224e-86	192.46552457715	RPS7	LSCC	QN no imputation
Q9P258	0.718797145652957	22.3391181822174	17.1074853978969	7.5068081632379e-42	4.92257941720346e-41	84.2057855778835	RCC2	LSCC	QN no imputation
Q9Y2H5	-0.718491243614267	16.1667307581381	-10.1232212836979	6.48182044080174e-20	1.6702563310813e-19	33.8179206113265	PLEKHA6	LSCC	QN no imputation
Q6IN84	0.718424619391989	17.9289866186788	11.4461239654648	5.94600642631632e-24	1.7947791705281e-23	43.0690316732565	MRM1	LSCC	QN no imputation
Q8TDN6	0.718376485654158	20.2205736166978	19.828038225503	2.96203712176209e-50	3.14476019096169e-49	103.551067612422	BRIX1	LSCC	QN no imputation
Q8N2H3	-0.718228656627058	15.5762826753657	-8.77308973598626	7.14141691946656e-16	1.57361410556979e-15	24.6121874117534	PYROXD2	LSCC	QN no imputation
O43903	-0.717987701879849	15.719431728542	-4.95515619697479	3.06867074034457e-06	4.58268533456847e-06	3.26313674866249	GAS2	LSCC	QN no imputation
Q9P0M2	-0.717837045049095	17.2988430290167	-15.4977288888901	9.13797048208305e-37	4.73802803537181e-36	72.505555470206	AKAP7	LSCC	QN no imputation
O75882	-0.717671021498976	19.2321994330621	-18.7657431949084	5.22152697095343e-47	4.50115813576917e-46	96.0774034586571	ATRN	LSCC	QN no imputation
O00213	-0.717533526041302	16.3224218232877	-19.6363553811971	1.13144063675159e-49	1.15981532356667e-48	102.210975731093	APBB1	LSCC	QN no imputation
O15327	-0.717462413468805	18.3555055156999	-10.4575537433029	6.38003406191522e-21	1.71005831003793e-20	36.1232746831318	INPP4B	LSCC	QN no imputation
P04424	-0.717084440175839	21.193087634968	-19.5799045423459	1.68020989151996e-49	1.69576739051552e-48	101.815585920907	ASL	LSCC	QN no imputation
Q702N8	0.716269600561592	13.9013108666311	7.5691865602832	1.12184248319273e-12	2.20385175813517e-12	17.2981441326817	XIRP1	LSCC	QN no imputation
Q9HBM1	0.715928983272484	18.1971144709705	12.2518881526872	1.81541269886626e-26	5.99838281437455e-26	48.8399654364955	SPC25	LSCC	QN no imputation
Q9NV06	0.7158940762749	19.1832417977524	21.6789508389781	8.75620839136369e-56	1.27445703737801e-54	116.282714051627	DCAF13	LSCC	QN no imputation
Q9Y5J1	0.715834902597589	20.0323095791291	23.5534337542381	3.32802899275659e-61	6.80165925394628e-60	128.763805858549	UTP18	LSCC	QN no imputation
P30531	-0.715790087131069	16.9016533498233	-3.18549641075313	0.00181901456351909	0.00234611265686593	-2.99352812241602	SLC6A1	LSCC	QN no imputation
Q9NYH9	0.715537094970113	17.9753816262879	23.1817660239676	3.8191425806794e-60	7.40430607044761e-59	126.323428183124	UTP6	LSCC	QN no imputation
Q96M96	-0.715431054249336	18.0292896300756	-24.6637287087395	2.51739135230457e-64	6.39782620883622e-63	135.950987306094	FGD4	LSCC	QN no imputation
Q9BYT3	-0.715133509471238	16.2955334017543	-8.28965329816066	1.27629461361503e-14	2.67759840880312e-14	21.722959690707	STK33	LSCC	QN no imputation
P78316	0.714796386940446	19.0283810152919	25.0790311236214	1.78137021308517e-65	4.99292622581871e-64	138.599417926448	NOP14	LSCC	QN no imputation
Q9BZE4	0.714451574150971	19.5131409893044	22.2228509557956	2.24099743447558e-57	3.615819873718e-56	119.948356593766	GTPBP4	LSCC	QN no imputation
Q00872	-0.71427572684502	15.6673556012444	-4.72834833881978	5.28686594089046e-06	7.81910973618806e-06	2.48248087235772	MYBPC1	LSCC	QN no imputation
Q9NQG1	0.713725920598488	21.0156392383772	14.6769163046339	3.72057431016016e-34	1.69289582479922e-33	66.5039308632703	MANBAL	LSCC	QN no imputation
P08708	0.713712649703133	25.1465597340331	33.1699231683437	4.76477925181378e-86	5.25196454610036e-84	185.948674367968	RPS17	LSCC	QN no imputation
P05549	0.71343367006536	17.9795060166202	9.78684240379368	6.51118542457617e-19	1.61954181072749e-18	31.5251574654848	TFAP2A	LSCC	QN no imputation
Q9BV57	0.712959874028492	21.9831805453775	17.1596085296657	5.15104461723891e-42	3.40510429212357e-41	84.5821920092153	ADI1	LSCC	QN no imputation
Q9NRH2	-0.712784077513	17.0969573671384	-22.389385384265	7.34739006046352e-58	1.22581456620999e-56	121.063590211964	SNRK	LSCC	QN no imputation
Q9BZ95	0.712458828307259	17.6141198989198	10.3971524736531	9.71599794861048e-21	2.58513533701841e-20	35.7049493608899	NSD3	LSCC	QN no imputation
Q9Y295	0.712169053148621	21.1710054700531	27.8420025747336	6.88707456975514e-73	3.08503203330127e-71	155.665781160965	DRG1	LSCC	QN no imputation
Q9H3G5	-0.712110922602871	21.9027063732225	-9.73676969856662	9.15771976942999e-19	2.26233268542201e-18	31.1863256703058	CPVL	LSCC	QN no imputation
Q9HAR2	-0.711505076812742	13.2891444915797	-7.51777292109561	3.38564107894387e-12	6.53416072878996e-12	16.3782022350006	ADGRL3	LSCC	QN no imputation
Q9BTC8	0.710910686039888	17.4794768668823	17.4949368249243	4.58868955638575e-43	3.20391776143375e-42	86.9991873670528	MTA3	LSCC	QN no imputation
P50135	-0.710404272520506	23.1364005402298	-15.9715834280033	2.87129164739482e-38	1.58066055336382e-37	75.9623976705611	HNMT	LSCC	QN no imputation
P10412	-0.710184009901681	25.7341823281724	-11.1436173726695	5.11772170322001e-23	1.50089237394883e-22	40.9254829980499	H1-4	LSCC	QN no imputation
Q9BSL1	-0.710115175020491	20.3555882479985	-16.5705492872494	3.67191862909983e-40	2.21262418620819e-39	80.3181374125622	UBAC1	LSCC	QN no imputation
P52815	0.709912844072377	22.4557612307054	16.774151529553	8.3816732658115e-41	5.21396415584089e-40	81.7943980217411	MRPL12	LSCC	QN no imputation
P54922	-0.709769775056941	20.3218053523018	-19.9834267505893	1.00231060420215e-50	1.09739587357401e-49	104.63456948062	ADPRH	LSCC	QN no imputation
P47972	0.709631758877673	12.5018965005647	1.94532874855648	0.0660440459346766	0.0762944053955697	-5.16143941972332	NPTX2	LSCC	QN no imputation
P62906	0.709601907577344	25.1128229793992	31.3360181946132	1.11088760656956e-81	9.00645241359289e-80	175.901058751674	RPL10A	LSCC	QN no imputation
Q8NCL4	0.709385037254023	16.3829371777243	8.3566084353728	8.33329172835809e-15	1.75767774360767e-14	22.1449256786637	GALNT6	LSCC	QN no imputation
P22735	0.709308678542257	16.6351173644492	5.05759529444792	9.47652587267516e-07	1.44602144674045e-06	3.95226408332782	TGM1	LSCC	QN no imputation
Q14938	-0.709263705166226	19.7431715849728	-19.3640849298812	7.64260470437912e-49	7.4305205302239e-48	100.300932923142	NFIX	LSCC	QN no imputation
O43374	-0.709180731871914	17.2253340344695	-11.3108599076049	1.55943058270547e-23	4.64702734396738e-23	42.10878921791	RASA4	LSCC	QN no imputation
Q8NDY3	-0.708447271433624	14.7506485686657	-3.96349721280462	0.000467038689688397	0.000623268881219314	-0.731650230087173	ADPRHL1	LSCC	QN no imputation
P34096	-0.708353287418351	22.7122746925729	-8.98016448750211	1.45853415501004e-16	3.30978951206303e-16	26.1533924727975	RNASE4	LSCC	QN no imputation
Q8WWN8	-0.708329072763753	16.4893997210337	-21.8372684998813	3.00168627490844e-56	4.5302372856695e-55	117.35336086823	ARAP3	LSCC	QN no imputation
Q9ULP9	-0.708302090540073	20.2254684331609	-21.9680593325398	1.24233288404954e-56	1.90724344170985e-55	118.235595343471	TBC1D24	LSCC	QN no imputation
O94885	-0.708130086984081	17.5490758805965	-29.372203647586	8.11495250583292e-77	4.62835372571052e-75	164.708878223961	SASH1	LSCC	QN no imputation
Q9UKU0	-0.708056696478568	11.5404677740105	-1.61416516170555	0.123115088644153	0.138822875815993	-5.6593652150021	ACSL6	LSCC	QN no imputation
Q9Y2P4	-0.707961155071864	12.3521353907578	-4.39519839169253	2.88611037316488e-05	4.12241449632316e-05	1.10808846668399	SLC27A6	LSCC	QN no imputation
Q8TCZ2	-0.707393542755511	19.7129247232311	-20.7282350468845	5.77188012661658e-53	7.2499544228052e-52	109.791518988496	CD99L2	LSCC	QN no imputation
P30039	-0.707259717426442	19.0916974874557	-16.7123838376765	1.31174095379516e-40	8.09828744916961e-40	81.3467964288792	PBLD	LSCC	QN no imputation
Q8N5J2	-0.707248286643289	19.5411618891178	-23.632901551944	1.97952492529668e-61	4.10552632498107e-60	129.283357912243	MINDY1	LSCC	QN no imputation
Q8N9N7	-0.706319494464044	20.7115018849628	-24.5264573312171	6.07020039583291e-64	1.49996639504083e-62	135.070803992286	LRRC57	LSCC	QN no imputation
Q8N6L1	0.706120113947108	17.2189263447715	7.78384063202712	3.24967744026773e-12	6.27299010016262e-12	16.6728696257872	KRTCAP2	LSCC	QN no imputation
Q9H5H4	0.705893245754709	17.1360768490033	13.7654134900394	2.95663114760202e-31	1.18048642889605e-30	59.8373601208536	ZNF768	LSCC	QN no imputation
Q02817	0.704827418891213	9.16934688108018	2.03062584302246	0.0509913566429811	0.0593809601932151	-5.20526599370424	MUC2	LSCC	QN no imputation
P32969	0.704019108095768	24.5988381554536	20.8680639970078	2.20726476770977e-53	2.83049246682782e-52	110.752772764091	RPL9	LSCC	QN no imputation
Q14432	-0.703763099768356	17.3295968959657	-13.3816570305559	4.89531640973841e-30	1.85488814134931e-29	57.0364293719602	PDE3A	LSCC	QN no imputation
Q14684	0.70351101711131	18.5472110956193	22.8922715684995	2.58577053887399e-59	4.76812198991613e-58	124.410720763787	RRP1B	LSCC	QN no imputation
P02654	-0.703426738568297	27.2401930157164	-9.52355594310896	3.8848676775955e-18	9.36555409972292e-18	29.7511342869314	APOC1	LSCC	QN no imputation
P61289	0.703214538530521	21.5126336400729	20.3800833619109	6.38123267850286e-52	7.58786576680158e-51	107.388585863058	PSME3	LSCC	QN no imputation
P05386	0.702704425269534	25.0149445113194	29.2771214466763	1.41192376147423e-76	7.91484120003556e-75	164.155295636184	RPLP1	LSCC	QN no imputation
Q13751	0.70227161926114	19.6039916095781	7.65919405712774	6.48845391287838e-13	1.28589359364317e-12	17.8387460107926	LAMB3	LSCC	QN no imputation
Q9HBI6	0.702265695606258	18.876203493757	4.60809317078987	6.9982290881512e-06	1.03051076785895e-05	1.99368802169652	CYP4F11	LSCC	QN no imputation
Q96K58	0.702114107592557	15.8480806408752	16.3842425449916	1.42194443020016e-39	8.37794285901718e-39	78.9652301076129	ZNF668	LSCC	QN no imputation
Q15942	-0.702003508563401	24.1646518687626	-21.8226631793061	3.31286782279067e-56	4.96171501398115e-55	117.254715315843	ZYX	LSCC	QN no imputation
P41250	0.70190503573804	21.815666141593	25.7834904353208	2.09555967180958e-67	6.52617154934983e-66	143.042001139385	GARS1	LSCC	QN no imputation
Q09019	-0.701772526918031	15.5478069124683	-12.6634874275023	1.83545406638658e-27	6.32670568912593e-27	51.1646682623609	DMWD	LSCC	QN no imputation
Q96A19	-0.701708065005686	18.3152494030718	-19.9946471206643	9.26969601204067e-51	1.02174963907999e-49	104.712707707124	CCDC102A	LSCC	QN no imputation
P78381	0.701433485852405	16.9750734816952	7.94015767808581	2.40405029062742e-13	4.82778574228353e-13	18.9566937348886	SLC35A2	LSCC	QN no imputation
Q8IVT2	-0.701380389694936	18.8078720144266	-11.7459467677461	6.95345147175733e-25	2.16550345834728e-24	45.206865960695	MISP	LSCC	QN no imputation
O60832	0.701258782658716	21.7126450241156	28.9399448651897	1.01523734861901e-75	5.26956528568916e-74	162.183363576985	DKC1	LSCC	QN no imputation
Q9H190	0.701211130321603	18.272475470775	6.42988569806057	8.27138193254819e-10	1.44741806561359e-09	10.7976816053956	SDCBP2	LSCC	QN no imputation
Q14257	0.701080730705645	22.9470396258117	15.7136546155885	1.8862636464682e-37	1.00457363582264e-36	74.0817589349402	RCN2	LSCC	QN no imputation
P21854	0.700702224330623	17.94662006042	6.64848260716678	4.78880441714128e-10	8.46453537516323e-10	11.5373260608348	CD72	LSCC	QN no imputation
Q9BSE5	0.700602767009574	14.8603732916204	6.72324560542729	4.50595976385599e-10	7.97033272330099e-10	11.6850427292624	AGMAT	LSCC	QN no imputation
Q92539	-0.700438545097029	17.8809273968048	-19.7354995786473	5.65420870627224e-50	5.86960713317785e-49	102.904593170092	LPIN2	LSCC	QN no imputation
O75264	0.700178856327982	11.9441492227116	1.43811760964726	0.178636669310268	0.198148544316342	-5.63232878407435	SMIM24	LSCC	QN no imputation
Q8NFJ9	-0.699920615332591	17.402245068622	-20.8511650842252	2.47887755907941e-53	3.1705070214562e-52	110.636719337631	BBS1	LSCC	QN no imputation
Q7L0J3	0.699282144139305	13.8034090227924	5.32054263152702	6.89400635972254e-07	1.05721748302139e-06	4.73263753380367	SV2A	LSCC	QN no imputation
O00142	-0.69922261650883	18.9801603134961	-21.8496466655758	2.76100776022167e-56	4.17341850967252e-55	117.436944078119	TK2	LSCC	QN no imputation
P11908	0.698899746392954	21.867164564745	17.3023741865062	1.8379453832468e-42	1.24776776537378e-41	85.6122096121154	PRPS2	LSCC	QN no imputation
Q13823	0.698653488975481	18.0085602333057	23.2199834532518	2.96926008048322e-60	5.79094262217503e-59	126.575157248378	GNL2	LSCC	QN no imputation
Q9BT25	0.698648050178701	16.9772277964805	16.3948900150776	1.31600083649363e-39	7.75839435456884e-39	79.0425992065381	HAUS8	LSCC	QN no imputation
P0CG30	-0.698424494137239	20.2131251998027	-5.68924976276924	4.18732766871558e-08	6.77849578054453e-08	6.95735485674681	GSTT2B	LSCC	QN no imputation
O94808	0.698104416983178	17.3256839270414	9.57964867763644	2.65933640266055e-18	6.44946603463535e-18	30.1274931613949	GFPT2	LSCC	QN no imputation
Q8WU90	0.697988271462954	22.9398976324153	25.0533333702912	2.09725534299302e-65	5.81188556914166e-64	138.436172799377	ZC3H15	LSCC	QN no imputation
Q9BY11	0.697955882818984	15.9835132114741	8.77640139443874	6.99071821363264e-16	1.54075366604665e-15	24.6333304797706	PACSIN1	LSCC	QN no imputation
Q9Y3C1	0.697811134961601	20.5516038341866	22.1714665267519	3.16351854233119e-57	5.05441643326857e-56	119.603570790216	NOP16	LSCC	QN no imputation
Q9BQE4	0.697151113005134	20.5010907637902	18.8222201412558	3.49933340083762e-47	3.06778022003727e-46	96.4775395976243	SELENOS	LSCC	QN no imputation
P56182	0.697100255088625	19.1783250547056	19.968444884142	1.11256469828029e-50	1.20732961174001e-49	104.530215297342	RRP1	LSCC	QN no imputation
Q9BQ24	-0.696861094314691	19.3644331219176	-21.1115378285184	4.16180069431452e-54	5.53214970341808e-53	112.421200415085	ZFYVE21	LSCC	QN no imputation
Q9C0K0	0.696792202373835	18.2164308262755	11.9248709796605	1.92170969164073e-25	6.11283141212567e-25	46.4882948927726	BCL11B	LSCC	QN no imputation
O43148	0.696424838446855	20.1101597489969	20.204454668036	2.1556594698491e-51	2.48788463520231e-50	106.171297908117	RNMT	LSCC	QN no imputation
Q15072	0.696341043433446	18.0099433717711	15.2538061184952	5.44159279411876e-36	2.70974747768046e-35	70.723354934709	ZNF146	LSCC	QN no imputation
Q2M2I5	0.696286804648965	16.3230741550476	2.70279038185797	0.00778150891425502	0.00962023975410734	-4.3383873007162	KRT24	LSCC	QN no imputation
Q14CN4	-0.696140758545656	19.9921134945561	-13.9261369777306	9.11435979176051e-32	3.72239257107288e-31	61.0118862832753	KRT72	LSCC	QN no imputation
O00712	-0.695591020685164	19.5984132591317	-13.9190608158194	9.59913493767327e-32	3.91711787598065e-31	60.9601614464612	NFIB	LSCC	QN no imputation
Q13480	-0.695353075591214	18.4422669453267	-19.9635928590172	1.15081579078285e-50	1.2447081485755e-49	104.496414012919	GAB1	LSCC	QN no imputation
P57081	0.695272824568075	19.3602598711353	17.4184371892801	7.96081125600492e-43	5.48809265083684e-42	86.4485057519344	WDR4	LSCC	QN no imputation
Q9BQG0	0.694965853461394	19.7932091053697	19.612660192508	1.33566767710562e-49	1.36063342807955e-48	102.045051449562	MYBBP1A	LSCC	QN no imputation
P55199	0.694438238220474	17.3603844087943	22.9934832915728	1.32336436584984e-59	2.49657777480518e-58	125.080611365518	ELL	LSCC	QN no imputation
Q5W0U4	-0.694261362285541	18.991320206022	-12.9608707421827	1.05515096366487e-28	3.83371516798236e-28	53.9731630491365	BSPRY	LSCC	QN no imputation
P58340	-0.69393201467383	19.3754101738044	-7.50286636298886	1.67557478298351e-12	3.267220954297e-12	16.9021675278483	MLF1	LSCC	QN no imputation
O75192	-0.693858192631982	16.5495107144264	-6.22257348962781	5.58307748136671e-09	9.4171234683988e-09	9.20445861337225	PEX11A	LSCC	QN no imputation
O60662	-0.693229140018978	14.9820748768004	-5.87604260450116	1.46455717122976e-07	2.31955212298416e-07	6.49948904489968	KLHL41	LSCC	QN no imputation
O14957	0.693195179476543	18.4919081678179	9.09032593179961	7.04334545894521e-17	1.61701893171665e-16	26.8753818670438	UQCR11	LSCC	QN no imputation
Q9H0A0	0.693039106236792	19.5054432929669	20.3599987765915	7.3331059873063e-52	8.69864204782041e-51	107.249550811513	NAT10	LSCC	QN no imputation
O43278	0.692788163457255	20.2381162356661	12.62137668194	1.24719787287258e-27	4.33251102439093e-27	51.5099748676821	SPINT1	LSCC	QN no imputation
O95793	0.692207940310698	24.1098806443546	21.6780648034492	8.80890381593702e-56	1.28022735458285e-54	116.276713712414	STAU1	LSCC	QN no imputation
O14910	-0.69215830731191	18.7936419665677	-13.8024517688746	2.25447286044602e-31	9.04608669675641e-31	60.1079636228717	LIN7A	LSCC	QN no imputation
Q9H7B2	0.692106143190468	19.1475470048362	16.0542139969916	1.57194583576842e-38	8.7817703011892e-38	76.5643123316111	RPF2	LSCC	QN no imputation
Q8NEP3	-0.692089524202729	15.2232368657298	-3.31949340308613	0.00143559211770289	0.00186408453668634	-2.43052471345675	DNAAF1	LSCC	QN no imputation
O14745	0.691794356196155	22.3632627096172	11.8525338640043	3.23357982591219e-25	1.01899833254734e-24	45.9697497835142	SLC9A3R1	LSCC	QN no imputation
Q5BJF6	-0.691119915337804	17.5398530739301	-16.1781341250627	6.37266481334469e-39	3.62200705787436e-38	77.4664275712783	ODF2	LSCC	QN no imputation
Q9Y490	-0.690670986822244	22.372624465621	-24.9909023634453	3.11918922944306e-65	8.42954444651142e-64	138.039231869826	TLN1	LSCC	QN no imputation
Q9Y5Y6	0.690565388883709	19.4371295202455	12.5056024854106	2.8899684993113e-27	9.85764637630177e-27	50.6720398885179	ST14	LSCC	QN no imputation
Q9NRW4	-0.690552987235506	18.8627558055575	-21.3185835557337	1.01266216262476e-54	1.39525503024563e-53	113.834612901904	DUSP22	LSCC	QN no imputation
Q8WVB6	0.690438509022353	16.3076288137349	14.9372984121235	5.52246650528693e-35	2.60333476294401e-34	68.408921163785	CHTF18	LSCC	QN no imputation
Q9C005	0.690378789395073	23.5693730469635	19.7492508157157	5.13597389702961e-50	5.35429372262067e-49	103.000716246442	DPY30	LSCC	QN no imputation
Q16647	-0.690096176680022	20.5509426617281	-10.8112392070496	5.35777999002589e-22	1.50730776318193e-21	38.5878695950847	PTGIS	LSCC	QN no imputation
P53999	0.689968742961003	24.6087645011013	18.2340797563349	2.29278095790911e-45	1.80225810874105e-44	92.2962093374583	SUB1	LSCC	QN no imputation
Q3SY69	0.689931104575795	18.8956443030793	10.666135365388	1.4845962466769e-21	4.10019402587287e-21	37.5737230539667	ALDH1L2	LSCC	QN no imputation
Q15118	0.689456441310192	19.5526692153806	12.9070561137904	1.56156536946425e-28	5.61133929466824e-28	53.5821620967242	PDK1	LSCC	QN no imputation
Q9NZH8	0.688988079518303	18.5856713448233	3.88902993270809	0.000136377524246182	0.000187902178771776	-0.818364550723405	IL36G	LSCC	QN no imputation
P06703	-0.688923729689538	28.7853587124714	-10.2137131858097	3.46901683998939e-20	9.01962767036732e-20	34.4394022976137	S100A6	LSCC	QN no imputation
Q9H3R0	0.688701696454501	14.2724513413812	11.2444695636853	6.97098814824613e-23	2.03467401768207e-22	40.6955374409542	KDM4C	LSCC	QN no imputation
Q14194	-0.688542209490322	20.0138870384047	-9.37485256301629	1.05666850500431e-17	2.50384493577108e-17	28.7577387720802	CRMP1	LSCC	QN no imputation
Q9GZT4	-0.687590962809018	18.3689910237586	-10.0775922030397	8.87745540113274e-20	2.27561634400607e-19	33.5052797362919	SRR	LSCC	QN no imputation
P49585	0.687444077088731	22.4106989177589	14.0593521190309	3.4352655975721e-32	1.43343068958666e-31	61.9858585775231	PCYT1A	LSCC	QN no imputation
O75023	-0.6873419681698	19.1089955313249	-11.6848359716797	1.0778954964892e-24	3.33359231417371e-24	44.7701311594829	LILRB5	LSCC	QN no imputation
Q14781	0.68720405708725	15.820355328224	6.28560517843449	1.82061763113378e-09	3.1399892688858e-09	10.0239051512044	CBX2	LSCC	QN no imputation
Q96ER3	0.686950845115295	18.071857672343	16.2170671298916	4.7994794895167e-39	2.74856356054634e-38	77.7497050585783	SAAL1	LSCC	QN no imputation
Q6IQ20	-0.686897513460902	14.929819552862	-6.08720822053172	1.87045430146227e-08	3.07253126211401e-08	8.19098656873878	NAPEPLD	LSCC	QN no imputation
Q5VUJ6	-0.686800108291141	16.7722869585141	-13.6733988413458	1.35898186912545e-30	5.26941191151012e-30	58.3566821488934	LRCH2	LSCC	QN no imputation
Q08257	-0.686483355572751	23.1120095467138	-16.3765624667476	1.50362396568745e-39	8.85387221092072e-39	78.9094196845277	CRYZ	LSCC	QN no imputation
P13051	0.686328796901918	19.0738916429415	10.6409050791546	1.77172887534195e-21	4.87809718414385e-21	37.3978050324058	UNG	LSCC	QN no imputation
Q15147	-0.685563715110987	18.296526375547	-10.2017124057907	3.76926009876089e-20	9.78730586787832e-20	34.3568736948313	PLCB4	LSCC	QN no imputation
Q86TV6	-0.685291511622609	17.5590361985369	-23.9072127194824	3.31410049395646e-62	7.25699237627519e-61	131.070703426557	TTC7B	LSCC	QN no imputation
P23396	0.684680617631173	24.53494116335	37.9022844177654	1.34868545050758e-96	4.72521581052833e-94	210.198411813602	RPS3	LSCC	QN no imputation
Q969L2	-0.684599875215582	21.5352365326371	-10.0538888071342	2.095062290104e-19	5.29705182111346e-19	32.7214628062422	MAL2	LSCC	QN no imputation
Q9NR97	-0.684582612008064	15.1774548862258	-12.9180764708543	1.44112923904027e-28	5.19951373114565e-28	53.6622169377788	TLR8	LSCC	QN no imputation
Q12857	-0.684565002438568	20.3254682474365	-20.6328828360901	1.11313337007268e-52	1.38400993161127e-51	109.134751103208	NFIA	LSCC	QN no imputation
Q32P41	0.684499000155114	17.9309856138736	18.4905376141069	3.68666629648849e-46	2.99885542027795e-45	94.123334422784	TRMT5	LSCC	QN no imputation
Q9BXW9	0.684498984232819	16.1267034167128	12.7293318613099	5.69150581042508e-28	2.00264246772848e-27	52.2923089149722	FANCD2	LSCC	QN no imputation
Q9ULW3	0.684323842034459	19.7513519479391	18.917130042448	1.78727960909392e-47	1.59248074161775e-46	97.149288756403	ABT1	LSCC	QN no imputation
P35250	0.683844700503862	20.8221348239444	17.6943078975063	1.09404819657881e-43	7.86342672227168e-43	88.4322797305647	RFC2	LSCC	QN no imputation
Q96SL8	0.683596537088498	16.7346621536818	12.5465715775031	2.1468308061175e-27	7.37409321008849e-27	50.9684301121577	FIZ1	LSCC	QN no imputation
Q86T65	-0.683328129808892	13.9375283678121	-11.9846210608314	1.24975289994094e-25	4.00525186162058e-25	46.9170811350114	DAAM2	LSCC	QN no imputation
Q8TED0	0.682961957430408	19.0864172290867	22.7242323940178	7.8848224990977e-59	1.40381322533845e-57	123.295729990703	UTP15	LSCC	QN no imputation
Q9UGL1	0.682875630533635	15.7252620679306	16.0977411343398	1.14464154024144e-38	6.42387500558838e-38	76.8812613856446	KDM5B	LSCC	QN no imputation
Q9P2E9	0.682712641586598	21.8934963775738	14.2301434202477	9.82896344473013e-33	4.20140006068857e-32	63.2350276999824	RRBP1	LSCC	QN no imputation
Q9Y6P5	-0.682498166737343	17.2236482882047	-17.9479233079073	1.77408816761466e-44	1.32047078333079e-43	90.2507700775097	SESN1	LSCC	QN no imputation
P11021	0.681735994287202	24.3741365595689	22.0096889108029	9.38596797155649e-57	1.45460261928861e-55	118.51597243356	HSPA5	LSCC	QN no imputation
Q14642	-0.681527410104042	18.2975649740159	-20.1120026737503	4.09703625144872e-51	4.64646539037132e-50	105.52915534011	INPP5A	LSCC	QN no imputation
Q9ULE0	-0.681468004862417	17.4454875122125	-24.7343532298099	1.60209282219681e-64	4.12507364455399e-63	136.402904926325	WWC3	LSCC	QN no imputation
Q9GZY4	0.681053558658576	16.1438090166098	10.0814153512717	2.63492660822296e-19	6.64318427824909e-19	32.5338248353827	COA1	LSCC	QN no imputation
Q14692	0.680784192376812	17.934032376749	25.0361481599993	2.33928680885337e-65	6.46433904080327e-64	138.326957091882	BMS1	LSCC	QN no imputation
Q9NRR4	0.680532630235566	15.7352152371571	18.7727467505341	4.96862650508471e-47	4.29825626233518e-46	96.1270396267025	DROSHA	LSCC	QN no imputation
O94826	0.680379477421798	21.3667467703338	18.9256283521865	1.68299797179488e-47	1.50366212234133e-46	97.2093956935786	TOMM70	LSCC	QN no imputation
Q03167	-0.680235731245618	15.9953442924255	-14.5058376297435	1.30340335885035e-33	5.76742758246367e-33	65.25212045277	TGFBR3	LSCC	QN no imputation
Q86UY6	0.680160537847311	18.2742139457631	14.7795893655404	1.75342596924197e-34	8.10226507690235e-34	67.2551640362899	NAA40	LSCC	QN no imputation
Q96KR6	0.680064614734775	19.9613170804384	9.1982924276761	3.43860402109823e-17	7.98218302105387e-17	27.5867325841923	FAM210B	LSCC	QN no imputation
Q4VC31	0.679625687472225	22.3334257210996	19.2744002386467	1.4362654184892e-48	1.37193415339621e-47	99.6701213688877	MIX23	LSCC	QN no imputation
Q9UHG3	-0.679492042129088	22.065679566212	-26.2337461463102	1.26558710268725e-68	4.31090606852846e-67	145.848655320516	PCYOX1	LSCC	QN no imputation
Q08945	0.679467156123085	21.0268937618713	17.5420504487641	3.26909495563431e-43	2.30552275447682e-42	87.3381167697915	SSRP1	LSCC	QN no imputation
P27361	-0.679338977512899	21.8350479937755	-30.1390451718862	9.69639042305457e-79	6.5601096586321e-77	169.13375337704	MAPK3	LSCC	QN no imputation
Q13641	0.679211979197859	19.0581903236834	12.8402363371774	2.54003046512709e-28	9.08079404624517e-28	53.0969441442643	TPBG	LSCC	QN no imputation
Q14444	0.678660304127096	22.8735333202743	24.2858259625599	2.85601216050875e-63	6.76750707598811e-62	133.52214398062	CAPRIN1	LSCC	QN no imputation
Q08722	-0.678634327415388	23.0813337968162	-13.3041081482187	8.62629339251988e-30	3.23857398318485e-29	56.471170407865	CD47	LSCC	QN no imputation
O95302	0.678293571588341	21.5173000707539	12.4061587211226	5.94284299205463e-27	2.003412018971e-26	49.953235258889	FKBP9	LSCC	QN no imputation
Q8N264	-0.677677657352159	17.9484141254828	-16.0038887726255	2.26866417147053e-38	1.25666829599807e-37	76.1977579145558	ARHGAP24	LSCC	QN no imputation
Q9BVP2	0.677207499002737	21.0088784450164	19.1363818773747	3.79821502451509e-48	3.51845981024486e-47	98.6977763009298	GNL3	LSCC	QN no imputation
O60315	-0.676748361397266	17.2234458336244	-16.5197609183947	5.31003784548102e-40	3.18602270728861e-39	79.9495143709555	ZEB2	LSCC	QN no imputation
Q9NPP4	-0.676453258308474	18.0923871110166	-11.9138219735779	2.08076867912302e-25	6.60807405056551e-25	46.4090497900238	NLRC4	LSCC	QN no imputation
O43896	-0.676452441786772	18.8920349529626	-30.1819946740453	7.58267095107168e-79	5.275602980852e-77	169.379501861935	KIF1C	LSCC	QN no imputation
P04440	-0.676303445279853	22.1526873264334	-13.2627764457732	1.16657480844775e-29	4.35799652356148e-29	56.1700215193551	HLA-DPB1	LSCC	QN no imputation
Q8TBF2	-0.67582519144915	21.0544975309431	-22.7522065486759	6.54757098138389e-59	1.16997579831286e-57	123.481588041381	PRXL2B	LSCC	QN no imputation
P62910	0.675443149331663	25.5660133427837	18.5702538186185	2.09143241832994e-46	1.73138835644023e-45	94.6900685372664	RPL32	LSCC	QN no imputation
Q8TBZ6	0.675339669525972	17.7340829609588	15.8588696141057	6.53408152048826e-38	3.54727945301549e-37	75.1408843026714	TRMT10A	LSCC	QN no imputation
P55060	0.674649918742922	21.2053591620531	20.6807239295951	8.00539613361445e-53	9.99146769348063e-52	109.464399616767	CSE1L	LSCC	QN no imputation
P08603	-0.6745664697116	22.8995756618374	-13.2415878696368	1.36176269517819e-29	5.06786496194918e-29	56.0156723221006	CFH	LSCC	QN no imputation
P13639	0.674287683609816	23.7696839893881	34.9498881744867	3.91278484837242e-90	6.8543606004524e-88	195.344146142506	EEF2	LSCC	QN no imputation
Q96N03	0.674142539908823	15.0393599229713	2.96680151476784	0.00387581432652604	0.00489403250652857	-3.48784344403618	VSTM2L	LSCC	QN no imputation
Q03591	-0.674088010908019	22.5744209873325	-10.6445543215205	1.72700644044426e-21	4.75763358066785e-21	37.4232415215525	CFHR1	LSCC	QN no imputation
Q9UHN6	-0.674029632688779	17.4617545646553	-14.3801540565211	3.27410940843926e-33	1.42561088756277e-32	64.3325028410783	CEMIP2	LSCC	QN no imputation
Q96J01	0.674024803500114	20.679925876873	20.1234277134854	3.78427943584942e-51	4.30171277702003e-50	105.608560363062	THOC3	LSCC	QN no imputation
P07358	-0.673947107919577	21.8029293558142	-13.5107517355933	1.90528883315565e-30	7.33839161886804e-30	57.9780159382599	C8B	LSCC	QN no imputation
Q9GZS1	0.673923977898866	19.0935260814181	19.8825595190417	2.02463578005872e-50	2.16358137280785e-49	103.931529426329	POLR1E	LSCC	QN no imputation
Q9BXS9	0.673402408132308	16.4814652122347	11.9919374517584	1.185580479138e-25	3.80705220960516e-25	46.9696145839772	SLC26A6	LSCC	QN no imputation
Q9BZK7	0.673240804793373	22.1169910095509	15.3341166087679	3.02357142722154e-36	1.52971818984236e-35	71.310303143392	TBL1XR1	LSCC	QN no imputation
A1A4S6	-0.673153826407891	18.2466294575275	-20.3278343096923	9.16282564405671e-52	1.08297975383369e-50	107.026800359652	ARHGAP10	LSCC	QN no imputation
Q9NUQ6	0.672844658591536	20.2054787340543	14.8881553666576	7.91528949128118e-35	3.70109580121394e-34	68.0494308445224	SPATS2L	LSCC	QN no imputation
Q9Y6K1	0.672502215242972	17.8490799828878	14.1692372504096	1.53576520373111e-32	6.51637398295941e-32	62.7895095090512	DNMT3A	LSCC	QN no imputation
Q8NCD3	0.672301722216615	14.8466791045129	7.18339144796811	1.88213526385965e-11	3.52294351048716e-11	14.6450330058057	HJURP	LSCC	QN no imputation
Q15032	0.671502701406791	17.537111928394	21.7263345195982	6.35363906488909e-56	9.34470753021919e-55	116.603466176037	R3HDM1	LSCC	QN no imputation
Q96A73	-0.671426424683666	19.4472474603784	-24.4558265992214	9.55621347369944e-64	2.32621474384594e-62	134.616994042093	KIAA1191	LSCC	QN no imputation
Q96F15	-0.67110157041887	21.7126431934759	-12.3441367635067	9.31290291773313e-27	3.10958398988979e-26	49.5053867829491	GIMAP5	LSCC	QN no imputation
O75467	0.670737433470714	13.1811143946489	10.609883738817	1.43345438277491e-20	3.78320890369164e-20	35.4792888759989	ZNF324	LSCC	QN no imputation
Q99102	0.670647666184077	16.4753671642483	5.5725090734187	7.54657356625231e-08	1.20967135106103e-07	6.38307256651083	MUC4	LSCC	QN no imputation
P48378	-0.67019445133058	18.2372215155787	-10.5748843973957	4.0691179415102e-21	1.10209958603576e-20	36.6033375862934	RFX2	LSCC	QN no imputation
Q8NBI6	0.670088808307469	17.6697382883216	10.2630418472111	2.46537031479929e-20	6.44597089237235e-20	34.7789787619634	XXYLT1	LSCC	QN no imputation
Q01459	-0.669573672817563	22.1315256007292	-13.7176355730093	4.19440379035733e-31	1.65982659069808e-30	59.4883534910202	CTBS	LSCC	QN no imputation
Q9UNS1	0.66956345624892	17.4147272428353	10.0085432999192	1.42755430923087e-19	3.63370725831728e-19	33.0331234815366	TIMELESS	LSCC	QN no imputation
Q8NFZ4	0.66933294615872	10.8795834098684	3.03499676815092	0.0127926697474526	0.0156070252732881	-3.10186668753173	NLGN2	LSCC	QN no imputation
Q16658	0.668941594916031	24.4334425257463	11.2673054406567	2.12594793383531e-23	6.30839359677083e-23	41.8001934785735	FSCN1	LSCC	QN no imputation
Q99986	0.668871936048774	20.3108591822508	14.1702250188759	1.52469031900933e-32	6.47778779968883e-32	62.7967344657444	VRK1	LSCC	QN no imputation
P48552	0.668828123625927	13.1035982592079	9.94705879492966	9.76439354287697e-19	2.41099171043602e-18	31.274228079005	NRIP1	LSCC	QN no imputation
P08670	-0.668747419565964	26.5110887850848	-16.5876319936805	3.24356658040124e-40	1.95691194057418e-39	80.4420915223453	VIM	LSCC	QN no imputation
P30050	0.668572341090549	25.1876078157866	29.6558004026049	1.56560561737499e-77	9.19676114158604e-76	166.353535235466	RPL12	LSCC	QN no imputation
Q16363	-0.668389626939785	20.129517763655	-14.9076827574078	6.86032104912456e-35	3.21854373466819e-34	68.1922805915895	LAMA4	LSCC	QN no imputation
Q96BS2	-0.667977396598179	17.8060222388751	-14.5594868315153	8.79692610099933e-34	3.93156469479742e-33	65.6446819463625	TESC	LSCC	QN no imputation
Q96FL9	0.667347705812375	13.7680952896813	5.61842436406662	8.04258637724019e-08	1.28707622121903e-07	6.47471937472744	GALNT14	LSCC	QN no imputation
P00533	0.667280331778738	19.463162007328	6.86834556360535	7.0275274969373e-11	1.28499617418369e-10	13.2203056986428	EGFR	LSCC	QN no imputation
P30291	0.666153643399161	15.6644477964793	12.8020932382682	3.35264748265036e-28	1.19251166804931e-27	52.8201059453846	WEE1	LSCC	QN no imputation
Q8NFH8	-0.665666419964385	17.1662407553657	-19.9847941380493	9.92810234823517e-51	1.0894259959305e-49	104.644092636851	REPS2	LSCC	QN no imputation
Q5TZA2	-0.665401317720161	19.6412825357762	-12.966758813221	1.0108407496753e-28	3.67408216165789e-28	54.0159556262533	CROCC	LSCC	QN no imputation
Q93033	-0.665206334088378	17.3239100241668	-10.2051346135714	3.68109800982078e-20	9.56597919903096e-20	34.3804046185256	CD101	LSCC	QN no imputation
P04792	0.665118368467667	26.6901943439153	8.71502319637968	8.27833250674125e-16	1.8176016537854e-15	24.4321871773224	HSPB1	LSCC	QN no imputation
Q92520	0.665061633256343	21.3717404833516	14.085404056182	2.83839922306652e-32	1.19096220608565e-31	62.1763725712148	FAM3C	LSCC	QN no imputation
Q9NPA3	-0.664677057441985	20.2068807000601	-15.9817772775688	2.6655842952593e-38	1.47071889406601e-37	76.0366696334217	MID1IP1	LSCC	QN no imputation
Q13153	0.664268149719337	20.4232653587712	16.4474476380413	8.9807017050869e-40	5.33943537738803e-39	79.424417984921	PAK1	LSCC	QN no imputation
Q15397	0.664103770888204	19.2437077257087	16.8379398873924	5.27909395106933e-41	3.31761125304229e-40	82.256398939323	PUM3	LSCC	QN no imputation
Q9H4A6	0.664077013725468	21.9266862641012	20.7606430006042	4.61823897713238e-53	5.84579669234434e-52	110.014504956084	GOLPH3	LSCC	QN no imputation
P13928	0.663962303574731	21.9525043873355	6.23994660070146	2.33137086316549e-09	3.99768365104938e-09	9.78154435584063	ANXA8	LSCC	QN no imputation
Q9H9Y6	0.663726193225937	17.856170679929	20.2874723057653	1.21198448625726e-51	1.42560765110117e-50	106.747117890577	POLR1B	LSCC	QN no imputation
Q9Y3A2	0.663420421890439	18.3056350576736	13.7462940158427	3.40075952470195e-31	1.354504707159e-30	59.6976883016074	UTP11	LSCC	QN no imputation
P22087	0.662956739831817	22.8295827656932	24.9486006953289	4.0829144593408e-65	1.08840735994927e-63	137.769994880988	FBL	LSCC	QN no imputation
Q8IY81	0.662893876022157	18.990539541249	21.7658805665826	4.86248391549085e-56	7.2164852058949e-55	116.870958926426	FTSJ3	LSCC	QN no imputation
Q15005	0.662640280384302	23.5440629727249	12.2640074734917	1.66306824531548e-26	5.50057298939478e-26	48.9273381575995	SPCS2	LSCC	QN no imputation
Q9H3R2	0.661961884197208	14.3915049054365	2.73150186481371	0.00750570444938789	0.00928160351046201	-4.1410091234893	MUC13	LSCC	QN no imputation
P14207	-0.661951154335615	21.081136929937	-10.9388817654215	2.1790653357681e-22	6.22862206989659e-22	39.4832560330318	FOLR2	LSCC	QN no imputation
Q7LDG7	-0.661630273751747	18.1995663695801	-13.8420081646949	1.68760776185431e-31	6.80733229596661e-31	60.3970078296054	RASGRP2	LSCC	QN no imputation
Q5T7M9	0.66139570347192	15.9570274246445	9.66476589222618	1.49384600938505e-18	3.65725713802528e-18	30.7002616934048	DIPK1A	LSCC	QN no imputation
P98088	-0.661175637209421	16.5350624707647	-3.77975656121111	0.000206379916031762	0.000281544566301152	-1.21061516729942	MUC5AC	LSCC	QN no imputation
Q92777	-0.660797641083667	11.1706069596424	-3.78334542924963	0.000304576474629807	0.000411839450877796	-1.02056208270163	SYN2	LSCC	QN no imputation
O43704	-0.660727440797974	17.8738707994632	-10.5799792816606	2.71399250946491e-21	7.41210092367783e-21	36.9735261646755	SULT1B1	LSCC	QN no imputation
Q96FL8	-0.660681568503833	9.94424414724009	-3.85546378696706	0.00107975447716307	0.00141213057205303	-1.23438791316084	SLC47A1	LSCC	QN no imputation
Q9H8H3	-0.660673895689257	22.5216461237223	-12.6432440682569	1.06402468920912e-27	3.70144758905726e-27	51.6683693093038	METTL7A	LSCC	QN no imputation
Q12983	0.66066685383495	17.4437524207661	7.80458550580758	2.65990816094509e-13	5.3306841795447e-13	18.7196045430931	BNIP3	LSCC	QN no imputation
P52789	0.660625158825106	20.244389177797	11.6064267241639	1.89035525553391e-24	5.79150064234468e-24	44.2104998622001	HK2	LSCC	QN no imputation
Q0VDF9	0.660455266822328	20.3195409824972	20.4217994949608	4.78133490041533e-52	5.72709345214584e-51	107.677222227566	HSPA14	LSCC	QN no imputation
Q8IVL6	0.660090807614779	18.9205762458746	11.3586398516121	1.10964183160171e-23	3.32181457675093e-23	42.4476628803734	P3H3	LSCC	QN no imputation
Q8TCT9	0.659734606747001	21.4899587286196	14.1283530981178	2.07213694449699e-32	8.73556657735948e-32	62.4904781786857	HM13	LSCC	QN no imputation
P02749	-0.659671483437691	24.5321354672667	-10.1354439865177	5.95762685068578e-20	1.53639115155698e-19	33.9017519325453	APOH	LSCC	QN no imputation
Q9NQY0	-0.659510902743669	19.7138633808862	-21.9211089803004	1.70477761768694e-56	2.59284781852851e-55	117.919132950533	BIN3	LSCC	QN no imputation
P10275	-0.659507687381952	11.2205220805049	-3.20198516095159	0.00272266339875174	0.0034750621834185	-2.66416756133095	AR	LSCC	QN no imputation
Q9BU76	0.658940588960444	19.3824979656152	16.3156214336496	2.34241162622226e-39	1.36943135001432e-38	78.4664590490115	MMTAG2	LSCC	QN no imputation
Q9P0V9	-0.65893378290653	21.3994046413396	-17.9128158670279	2.28141540889667e-44	1.68656255925217e-43	89.9993506322374	SEPTIN10	LSCC	QN no imputation
Q9NY93	0.658785242020496	18.7401396904161	20.4882175522201	3.02091993958598e-52	3.63622387820104e-51	108.136374346883	DDX56	LSCC	QN no imputation
Q9NVS2	0.658414366266193	20.3158123185088	19.3839614266127	6.64607708562176e-49	6.4873647970099e-48	100.440627584235	MRPS18A	LSCC	QN no imputation
P49593	-0.658284809458141	21.7535568324739	-24.913337417728	5.11114753582427e-65	1.35881727171913e-63	137.545382293302	PPM1F	LSCC	QN no imputation
P47736	-0.658198834183573	17.2412687094125	-12.1785779072323	3.08392581813424e-26	1.00945319572562e-25	48.3117642544923	RAP1GAP	LSCC	QN no imputation
Q8WUY3	-0.658188531120478	14.081877777995	-12.359722316037	8.31906316705782e-27	2.78437426369284e-26	49.6178927241479	PRUNE2	LSCC	QN no imputation
Q9NVI7	0.658047383846885	20.1851552525558	18.8524562388572	2.82478847927581e-47	2.48308019549245e-46	96.6916365578851	ATAD3A	LSCC	QN no imputation
P08238	0.657944854883773	24.4218050720415	19.0344208227007	7.80039452107533e-48	7.05921312285508e-47	97.9782484860921	HSP90AB1	LSCC	QN no imputation
Q9ULA0	-0.65791744613578	22.4929242124194	-24.3332961718669	2.10296493506566e-63	5.05639363063581e-62	133.828231352571	DNPEP	LSCC	QN no imputation
P62277	0.657787442818229	25.4511668054983	22.6928465343957	9.7139721512616e-59	1.71687812009706e-57	123.087090404075	RPS13	LSCC	QN no imputation
Q14699	-0.657551003266537	20.3674926935625	-15.1690172807379	1.01213822220367e-35	4.96453797990901e-35	70.1035219731539	RFTN1	LSCC	QN no imputation
Q8TF21	-0.657476803701289	12.7057821333855	-3.37325697893516	0.00146151445128409	0.00189724186411233	-2.2254312004279	ANKRD24	LSCC	QN no imputation
Q86TX2	-0.657407400098784	21.1064178517207	-13.1391750109195	2.87553686864488e-29	1.06328747385625e-28	55.2699804808774	ACOT1	LSCC	QN no imputation
Q9UBV7	0.657297022148821	16.9219695184884	12.2800168430579	1.48121273913385e-26	4.91233839449057e-26	49.0427782850955	B4GALT7	LSCC	QN no imputation
Q8N9T8	0.656841609241905	19.5077249573577	15.7177509719809	1.83066788857344e-37	9.75494404503282e-37	74.1116462842529	KRI1	LSCC	QN no imputation
P40937	0.65663173536046	19.7908550288109	18.2192100203561	2.54954194840255e-45	1.99768422634417e-44	92.1900929192495	RFC5	LSCC	QN no imputation
Q70UQ0	0.656565410907191	20.2523830625721	11.1069133161049	6.6388597821054e-23	1.93946439733335e-22	40.6663988891134	IKBIP	LSCC	QN no imputation
Q9H1E1	0.656557138776844	16.3653543069521	4.31531797466925	3.35363174410846e-05	4.77768332990183e-05	0.835058499668108	RNASE7	LSCC	QN no imputation
Q86TH1	-0.656250801824456	17.3796704161634	-13.345520049192	6.37453327402064e-30	2.40331173782254e-29	56.7729886780555	ADAMTSL2	LSCC	QN no imputation
Q8IY26	0.656116575844052	16.209494278849	9.40454625620974	2.20618272461566e-17	5.14688526242084e-17	28.1376351206121	PLPP6	LSCC	QN no imputation
Q9P2P5	-0.65567453798136	14.9428536578495	-15.1836777225513	9.09147044765626e-36	4.4727846084006e-35	70.2107049894747	HECW2	LSCC	QN no imputation
P10645	-0.655595692988786	12.3609984746172	-4.01686541124147	0.000100787418070392	0.000139828110772245	-0.261733420076649	CHGA	LSCC	QN no imputation
P83110	0.655101826806817	19.8695127619531	8.71753932671623	8.14393692644534e-16	1.78889434053804e-15	24.4484078698507	HTRA3	LSCC	QN no imputation
Q6Y2X3	0.65507510830834	15.7654479292878	14.8564334763825	2.8700104950778e-34	1.3119665869857e-33	66.8062149519989	DNAJC14	LSCC	QN no imputation
Q01105	0.654778974836908	25.1668457873613	18.6733294745949	1.00575471877672e-46	8.50556361310312e-46	95.4220107671793	SET	LSCC	QN no imputation
Q9UBP0	0.654734811505524	18.7602518642164	16.4021429728554	1.24839400949759e-39	7.37311573339638e-39	79.0952989204364	SPAST	LSCC	QN no imputation
Q969X0	-0.654729662684392	20.3752215377196	-11.6087223808915	1.85953976064623e-24	5.69887068164307e-24	44.2268728061684	RILPL2	LSCC	QN no imputation
P30086	-0.654552030946093	25.8441752652834	-19.6092591966499	1.36786838392419e-49	1.39199054422161e-48	102.021231377747	PEBP1	LSCC	QN no imputation
P56747	0.653702479885562	13.3920673275535	1.68746012938937	0.102689133134361	0.116675978231189	-5.73766369533328	CLDN6	LSCC	QN no imputation
P10600	0.652954523158321	16.7994920794623	9.20765017576585	4.22775762345702e-17	9.77475896443868e-17	27.4160673404798	TGFB3	LSCC	QN no imputation
Q96SZ6	0.652572941359047	15.7022569246283	11.0818584939232	7.92842770268258e-23	2.30521267822514e-22	40.4896737650309	CDK5RAP1	LSCC	QN no imputation
O43167	0.652502604280723	14.7451502150479	12.1768145756753	2.3120821146906e-25	7.32844121005325e-25	46.4289805440027	ZBTB24	LSCC	QN no imputation
Q8TDX7	-0.652401373552078	21.227209492451	-27.5766744700145	3.40353331924777e-72	1.43916645956123e-70	154.068415696239	NEK7	LSCC	QN no imputation
Q9HAV7	0.652149974393918	21.4195522579531	16.2342101235983	4.23632608675806e-39	2.43173545413087e-38	77.874414832917	GRPEL1	LSCC	QN no imputation
Q13535	0.652065986947271	14.3402169024699	18.2529589614643	2.00375629016223e-45	1.57886339007963e-44	92.4309112738664	ATR	LSCC	QN no imputation
P38432	0.651986728802132	18.6220940119268	16.7932038514129	7.3004990140045e-41	4.55584575873945e-40	81.9324147219888	COIL	LSCC	QN no imputation
Q8NC54	0.651829148885781	17.6459289436931	10.1695763127582	1.00738287945933e-19	2.57488953816988e-19	33.4536873718069	KCT2	LSCC	QN no imputation
Q8IW45	-0.651750509330604	20.8453072070922	-26.2648782424508	1.04331315610394e-68	3.56616796563752e-67	146.041771389113	NAXD	LSCC	QN no imputation
Q9ULI0	0.651616469899906	15.24715200888	16.9303860375961	2.70265628705405e-41	1.72723506032575e-40	82.9255099373918	ATAD2B	LSCC	QN no imputation
P28907	0.651521893606276	20.8051002023682	8.06111569987769	5.39944983803839e-14	1.10697184767307e-13	20.2959309144208	CD38	LSCC	QN no imputation
P35219	-0.651513510484104	18.0686516195941	-7.63064244431548	8.93558988834314e-13	1.76161850491652e-12	17.554451194376	CA8	LSCC	QN no imputation
Q9NRG1	0.650965067131452	20.2705809958101	11.9274604450442	1.88622282154284e-25	6.01164583474181e-25	46.506869025556	PRTFDC1	LSCC	QN no imputation
P61247	0.650830539597216	24.8180806827684	30.1250293495528	1.05070056716901e-78	7.05984422186845e-77	169.053510100888	RPS3A	LSCC	QN no imputation
P46783	0.650596097955393	25.5813063400971	28.979410830159	8.05336384837948e-76	4.2023137953512e-74	162.41488933271	RPS10	LSCC	QN no imputation
P52823	0.650500631270763	17.2168908172777	6.43262854097634	8.14735325518835e-10	1.4267321569689e-09	10.812506711892	STC1	LSCC	QN no imputation
O95319	-0.650392647035197	21.6206805178549	-16.9288562184794	2.73275402371244e-41	1.74533313623822e-40	82.9144417515226	CELF2	LSCC	QN no imputation
P28068	-0.650271154786573	21.0398071799645	-10.0696519513229	9.3764125159645e-20	2.40038117906085e-19	33.4509256328576	HLA-DMB	LSCC	QN no imputation
P10768	-0.65011039396542	24.4662545879293	-23.7640944833764	8.41057128826857e-62	1.78975497479207e-60	130.139355325558	ESD	LSCC	QN no imputation
P08709	-0.65009676935367	16.5582551785934	-12.8432953770879	2.48410077361775e-28	8.88731896031733e-28	53.1191508187095	F7	LSCC	QN no imputation
O75607	0.650032514157356	21.0963542283503	10.9693391050116	1.75735544978124e-22	5.03788923505375e-22	39.697345245286	NPM3	LSCC	QN no imputation
Q8WUJ3	0.649640203187337	14.9156872323491	8.75827787833689	6.24616849810533e-16	1.38006560735165e-15	24.7113437346203	CEMIP	LSCC	QN no imputation
Q92859	-0.649457214111465	17.276602332602	-13.6257507585792	8.21616974192228e-31	3.21502294249133e-30	58.8173654456534	NEO1	LSCC	QN no imputation
O00154	0.649371325604022	21.6634948920881	14.1245801040906	2.13021646224647e-32	8.97272625798872e-32	62.4628833670228	ACOT7	LSCC	QN no imputation
P51532	0.648985793449487	18.2618785549728	18.3669577841464	8.88768137550567e-46	7.15243267380727e-45	93.2436224751323	SMARCA4	LSCC	QN no imputation
Q8NEZ3	-0.648978865498551	16.0525430468065	-15.1508867452325	1.1557926593174e-35	5.64095820293716e-35	69.9709631603583	WDR19	LSCC	QN no imputation
Q10472	0.648941743768418	18.3644780193383	12.8567704613679	2.25201315397459e-28	8.06580833898894e-28	53.2169792035158	GALNT1	LSCC	QN no imputation
Q01543	-0.648937911337278	18.8007307647574	-16.0928674874109	1.18602318955549e-38	6.65230845599736e-38	76.8457774539001	FLI1	LSCC	QN no imputation
P16591	-0.648898983054263	17.8522073219582	-22.1548425041098	3.5370469287594e-57	5.64202119855768e-56	119.491956423813	FER	LSCC	QN no imputation
Q9UPX8	-0.648832340218997	16.0624559034508	-13.614619729478	8.91322872239285e-31	3.48222914244022e-30	58.7361010918594	SHANK2	LSCC	QN no imputation
Q9NZI8	0.648703630999663	18.0631026995976	2.64665915341844	0.0087425383021914	0.0107730562422431	-4.70167173757011	IGF2BP1	LSCC	QN no imputation
Q8N392	-0.6486606855545	20.3623497373178	-17.4950536480829	4.58483209777923e-43	3.20350447857651e-42	87.0000279841547	ARHGAP18	LSCC	QN no imputation
Q86XI2	0.648489700334855	16.1613505712907	13.6584336442228	6.46873500450474e-31	2.54239945489549e-30	59.0559989565784	NCAPG2	LSCC	QN no imputation
P05120	0.648439556736928	19.1721852157511	5.2737987477832	3.27682433170974e-07	5.10086428024001e-07	4.95450297541664	SERPINB2	LSCC	QN no imputation
P01591	-0.648167909945371	25.2466386291914	-7.88459780308002	1.62221933468361e-13	3.27582784546032e-13	19.2082822112932	JCHAIN	LSCC	QN no imputation
O75936	0.64798905204252	15.2397247274514	3.01255171222354	0.00318191228046374	0.00404438448708853	-3.46032193981702	BBOX1	LSCC	QN no imputation
Q9H3M7	-0.647787666298015	19.5116934285965	-11.5339994190322	3.17387443799289e-24	9.66947460767398e-24	43.6943141406349	TXNIP	LSCC	QN no imputation
Q7RTV0	0.647554833997404	23.6621359370914	24.3037567026774	2.54410603940649e-63	6.07242828383884e-62	133.637794541647	PHF5A	LSCC	QN no imputation
Q8NC51	0.647311489429228	23.2654464914049	31.6382163993721	2.06339082343219e-82	1.82359134935764e-80	177.583136509323	SERBP1	LSCC	QN no imputation
P53355	-0.647191289642887	19.1557422915791	-20.0842207230972	4.96999207155521e-51	5.58483645154142e-50	105.336009385436	DAPK1	LSCC	QN no imputation
Q96DX5	-0.64702563951176	18.1606147247269	-12.5221320637816	2.56339067241555e-27	8.76808315773938e-27	50.7916053250624	ASB9	LSCC	QN no imputation
Q8IWZ6	-0.646464309353782	16.1925972939762	-16.9459125524734	2.41534696789818e-41	1.54765210679824e-40	83.0378352164433	BBS7	LSCC	QN no imputation
O43175	0.646387041190625	22.2811851908273	10.1159413666954	6.8155880824813e-20	1.75441928861563e-19	33.7680069452386	PHGDH	LSCC	QN no imputation
Q9UM00	0.645967664669456	21.8213018617286	13.4659428702086	2.64387505484982e-30	1.01195529801314e-29	57.651109092722	TMCO1	LSCC	QN no imputation
Q14527	0.645862570089143	18.8852456630247	12.4751680473168	3.60375178319033e-27	1.22540051969141e-26	50.4519575984101	HLTF	LSCC	QN no imputation
P0CG39	-0.645388415928167	20.6127108967908	-22.4278021413541	5.68354245164331e-58	9.53086349583262e-57	121.320377643805	POTEJ	LSCC	QN no imputation
Q99575	0.645319168172627	17.768348702986	27.6745387301697	1.88604602592822e-72	8.11496119050697e-71	154.658609670266	POP1	LSCC	QN no imputation
Q53GA4	0.645311720020956	16.4251454857592	6.65115852263543	3.22374817638508e-10	5.74164299388846e-10	11.8150218038479	PHLDA2	LSCC	QN no imputation
Q6IBW4	0.64510090014787	17.1282662375412	12.2858572882593	1.41993148850911e-26	4.71547999399943e-26	49.0848988443563	NCAPH2	LSCC	QN no imputation
O15273	-0.644755658458575	14.9389851146232	-3.66478129283267	0.00103079939819754	0.00135080711946538	-1.49927555413621	TCAP	LSCC	QN no imputation
Q9BYD6	0.644722746658616	19.6086404951641	17.7410183919999	7.8226354766628e-44	5.6634726218496e-43	88.7675928710035	MRPL1	LSCC	QN no imputation
P62280	0.644495379478137	25.054072620786	22.4757100654157	4.12728249266391e-58	7.00495523408875e-57	121.640354420604	RPS11	LSCC	QN no imputation
Q8WWM9	-0.644380020181185	22.2636995776354	-13.4130185072362	3.89266939832484e-30	1.47897315250064e-29	57.2651053596428	CYGB	LSCC	QN no imputation
Q96G21	0.644115996340222	19.4901393447723	22.724706092669	7.86004163874773e-59	1.40194560865664e-57	123.298878007134	IMP4	LSCC	QN no imputation
Q9H0R4	-0.644092090762754	22.0140916654577	-21.2592891015491	1.5171537628662e-54	2.07577104793828e-53	113.430344570531	HDHD2	LSCC	QN no imputation
O60496	-0.643727310802831	19.9592656378633	-13.7715534712589	2.82668840692286e-31	1.13044489490066e-30	59.8822163321494	DOK2	LSCC	QN no imputation
P21333	-0.643715141969896	23.1079304931513	-16.2806019261153	3.02228263161224e-39	1.75747436965715e-38	78.2118283693241	FLNA	LSCC	QN no imputation
P61009	0.643429257970716	23.6677419228859	10.4965790317015	4.85995689903943e-21	1.31230875803955e-20	36.3939678442574	SPCS3	LSCC	QN no imputation
P17813	-0.643333619242004	20.3008616000361	-17.3886465954681	9.86700986298046e-43	6.76417657273503e-42	86.2339418118019	ENG	LSCC	QN no imputation
Q8TC05	-0.643314515831261	17.1715308109884	-10.8061284286345	5.55396377570252e-22	1.56070995816791e-21	38.5520813608933	MDM1	LSCC	QN no imputation
Q92820	0.643267238524817	22.1803295923787	12.9565409923198	1.08896726967142e-28	3.95511622194619e-28	53.9416972862701	GGH	LSCC	QN no imputation
Q8IXM3	0.642849485994461	20.3101787816043	16.2374890378787	4.13639935065535e-39	2.37576566919959e-38	77.8982662588486	MRPL41	LSCC	QN no imputation
P07360	-0.642472442910538	22.3562072434734	-13.1484374623066	2.68762811851523e-29	9.94179179586515e-29	55.3373986575398	C8G	LSCC	QN no imputation
P78317	0.642335733571642	17.485393697751	9.53305448483493	5.58153961111654e-18	1.33776944991579e-17	29.4407424979124	RNF4	LSCC	QN no imputation
Q13501	0.642106048661383	22.2146359379249	11.7135468919825	8.77323098033774e-25	2.72272685596689e-24	44.97525581472	SQSTM1	LSCC	QN no imputation
P43487	0.641813233767902	24.5588168826836	13.9759648173385	6.32755407525592e-32	2.60702668955315e-31	61.3761470797413	RANBP1	LSCC	QN no imputation
P23588	0.641285977738338	22.5247774507695	25.7243613913021	3.03533282071142e-67	9.30519217849345e-66	142.671521696934	EIF4B	LSCC	QN no imputation
Q9BRP1	0.641115456695694	18.6614608819412	14.6196477946497	5.66061564664005e-34	2.55195953554866e-33	66.0848917751625	PDCD2L	LSCC	QN no imputation
P78330	0.64072943210612	20.53883901745	9.65576256624917	1.58795495150893e-18	3.88184352711255e-18	30.6395828699968	PSPH	LSCC	QN no imputation
Q9H089	0.640540115966498	19.1341783205427	15.5526011916248	6.11848676341745e-37	3.192678465379e-36	72.9062500357675	LSG1	LSCC	QN no imputation
Q53HC0	-0.64001053960645	16.4848077905833	-19.7010199358571	7.19599492420428e-50	7.43864174988872e-49	102.663488452035	CCDC92	LSCC	QN no imputation
Q969T3	-0.639799298512642	17.9445826780236	-17.7801685028782	5.90620266049871e-44	4.2918405999624e-43	89.048500656866	SNX21	LSCC	QN no imputation
Q9H7C9	-0.639551610873383	21.9935700460582	-12.954892337934	1.10212634268359e-28	3.99846872105254e-28	53.9297162777145	AAMDC	LSCC	QN no imputation
Q9UJS0	0.639257390231325	19.0647801248796	13.1792933359411	2.14576924686815e-29	7.95841070388527e-29	55.5620227315031	SLC25A13	LSCC	QN no imputation
Q12988	-0.638760536463481	12.9651080481107	-4.38293183556475	8.62909648730052e-05	0.000120192299503646	0.654142404058674	HSPB3	LSCC	QN no imputation
Q6ZMZ3	-0.638427290553455	16.7082270612777	-16.5372033766771	4.67811158418243e-40	2.8137507443795e-39	80.0761283071288	SYNE3	LSCC	QN no imputation
P18428	-0.638010981099942	22.1799407769119	-8.09186962509483	4.45208462301962e-14	9.15041905548344e-14	20.4867445041069	LBP	LSCC	QN no imputation
Q2KHR3	0.63778168134751	16.2877524980933	15.7632355757556	1.31328898694824e-37	7.02473552996852e-37	74.4434653387474	QSER1	LSCC	QN no imputation
P62308	0.637502395749209	26.6425899011543	18.547461936053	2.45927273354303e-46	2.02225192925877e-45	94.5280910982023	SNRPG	LSCC	QN no imputation
Q96PP8	0.637285111848705	19.8288138475482	7.24998425676933	7.59759868005485e-12	1.44191222772950e-11	15.4111523543767	GBP5	LSCC	QN no imputation
Q01546	0.63711087925765	14.4167884153271	3.82293972990306	0.000195270650071392	0.000266946080992246	-0.971163145166229	KRT76	LSCC	QN no imputation
Q8N3E9	-0.637028880225001	16.2007077517883	-16.7614551643227	9.18978554350858e-41	5.70942344406708e-40	81.7024121703307	PLCD3	LSCC	QN no imputation
Q5JTH9	0.636919783017483	18.9762433606513	19.8316480397261	2.88832183983278e-50	3.06981985360342e-49	103.576267443242	RRP12	LSCC	QN no imputation
Q96RP9	0.636741741508025	19.8198691948234	14.104735051729	2.4635844602779e-32	1.03590928226859e-31	62.317745004859	GFM1	LSCC	QN no imputation
Q6NXT6	-0.636735248024451	17.6537793343135	-15.7482824565918	1.46480080201447e-37	7.82663173625379e-37	74.3343876504784	TAPT1	LSCC	QN no imputation
P20036	-0.636269701963212	23.2078392670363	-8.91833498879879	2.19094647092208e-16	4.93869137861801e-16	25.7499004568661	HLA-DPA1	LSCC	QN no imputation
Q96D15	0.636230366843733	22.5892062677543	9.86878718576073	3.72100947476214e-19	9.31439217846813e-19	32.0810739335863	RCN3	LSCC	QN no imputation
O43818	0.636030233715847	19.2512961680466	20.1243286923239	3.76065805437462e-51	4.27982082522216e-50	105.614821642691	RRP9	LSCC	QN no imputation
O43852	0.635957419901867	24.2641065940924	15.8261816059949	8.29454818946949e-38	4.47577105273354e-37	74.9025434625563	CALU	LSCC	QN no imputation
Q9Y3A4	0.635796569468216	19.4106064201275	18.7211805580989	7.16202252613138e-47	6.11483385390329e-46	95.7614675689334	RRP7A	LSCC	QN no imputation
Q96EL3	0.635567473921824	21.2432599947317	17.27081137917	2.30794459931406e-42	1.55821999444397e-41	85.3846152932953	MRPL53	LSCC	QN no imputation
P61956	0.635368369286439	25.901891918005	15.5903167424697	4.64442724015282e-37	2.43776518062596e-36	73.1816071357574	SUMO2	LSCC	QN no imputation
A0A0B4J2D9	-0.635013908816052	21.4912198621042	-8.15023787805038	3.08394257437422e-14	6.36915297991813e-14	20.8499457891868	IGKV1D-13	LSCC	QN no imputation
Q13247	0.634925563908691	22.6821431158125	18.5330603499733	2.72444395773019e-46	2.22909051087015e-45	94.4257174018827	SRSF6	LSCC	QN no imputation
Q96RY7	-0.634815767567581	16.9961096308352	-16.3159290093619	2.33717542011984e-39	1.36718490586617e-38	78.4686951927896	IFT140	LSCC	QN no imputation
Q8NHH9	0.634631365779452	19.8634451574479	16.2305057171711	4.35213005779486e-39	2.4967482963139e-38	77.8474676705716	ATL2	LSCC	QN no imputation
P24592	-0.634375511188416	19.6155121413423	-10.7375059167452	8.99725595585055e-22	2.4982474080638e-21	38.0720320822297	IGFBP6	LSCC	QN no imputation
Q9UFN0	-0.634155068355906	18.5834832029546	-15.821133505538	8.60587321535981e-38	4.63611291832398e-37	74.8657321514287	NIPSNAP3A	LSCC	QN no imputation
Q8WVF1	-0.633941482289746	17.7517099522439	-14.103332590548	2.48902798419712e-32	1.04615957690547e-31	62.3074882397592	OSCP1	LSCC	QN no imputation
O00499	-0.633852324000198	20.8045326049806	-15.1542484187255	1.12769679906608e-35	5.50657321992944e-35	69.9955420328167	BIN1	LSCC	QN no imputation
Q9BUV8	0.633814683864021	21.2495926285658	15.4818572230893	1.02623363972501e-36	5.29860631879069e-36	72.3896390016085	RAB5IF	LSCC	QN no imputation
Q9Y4G6	-0.633736743148908	18.6735574992398	-13.1331613378773	3.00450774538501e-29	1.10972217553565e-28	55.2262116556774	TLN2	LSCC	QN no imputation
Q9NSI2	0.633713439240925	18.375782683679	13.6902905403757	5.12366388706989e-31	2.02347595540079e-30	59.2886369442286	FAM207A	LSCC	QN no imputation
Q9BXY0	0.633458778533637	18.5852526406178	15.8961893342856	4.97644748869288e-38	2.70765112945519e-37	75.4129455575926	MAK16	LSCC	QN no imputation
Q15172	-0.633395310284033	20.7205918686454	-19.1673134496869	3.05390078769277e-48	2.84508705861976e-47	98.9158548711803	PPP2R5A	LSCC	QN no imputation
A6NI28	-0.633290019845505	15.957861473153	-15.6773916487604	2.45829140927987e-37	1.30355885000192e-36	73.8171557848041	ARHGAP42	LSCC	QN no imputation
Q8NDA2	-0.633289349235307	14.1526488146199	-8.99013829195496	2.29531346221759e-16	5.1656400698221e-16	25.7737318529142	HMCN2	LSCC	QN no imputation
A8MVW0	0.633160181621083	16.6140836455482	5.43497881723972	3.07812624046949e-07	4.79993934493812e-07	5.3873433036583	FAM171A2	LSCC	QN no imputation
Q92979	0.633149150720186	20.1322278148847	19.0638122863864	6.33838046976374e-48	5.77876509371582e-47	98.185765210857	EMG1	LSCC	QN no imputation
Q86YB8	0.632898603917148	16.8782137948526	10.1560765027285	5.16675206471518e-20	1.33489169752057e-19	34.0433430804183	ERO1B	LSCC	QN no imputation
P60002	0.632799681431703	21.946490341818	8.82216024609443	4.11580436180068e-16	9.15141450345981e-16	25.1248104943877	ELOF1	LSCC	QN no imputation
Q9Y2G3	0.632416995463796	17.4284577548073	11.8736977943184	2.77709056736285e-25	8.76834839582542e-25	46.1213966673116	ATP11B	LSCC	QN no imputation
Q9HA72	-0.632238325787597	16.2496630887373	-12.8210657915096	2.92032720339628e-28	1.042139318491e-27	52.9577934426125	CALHM2	LSCC	QN no imputation
Q9NUD5	0.631727819064235	18.0262079785776	10.969496419952	1.75540350434289e-22	5.03376450675351e-22	39.6984514644902	ZCCHC3	LSCC	QN no imputation
Q8IZ40	0.631616433135124	15.7092862451886	5.32549353158929	3.79277358920484e-07	5.88720077691448e-07	5.04728208278422	RCOR2	LSCC	QN no imputation
P16219	-0.631560056211242	20.3710594513918	-15.2820294888111	4.4262006009273e-36	2.2108466341699e-35	70.9296421670375	ACADS	LSCC	QN no imputation
P62841	0.631474667877225	23.9714148268246	20.8245655647988	2.97588607312638e-53	3.79135615290517e-52	110.453981004783	RPS15	LSCC	QN no imputation
Q9NX18	0.631426028471882	17.7983378829184	7.96433240260399	9.88487598115784e-14	2.00933761655944e-13	19.6979720853784	SDHAF2	LSCC	QN no imputation
Q86UL8	-0.631361954282626	13.3609815979815	-10.6841046615013	4.92592631776972e-21	1.32975611385033e-20	36.493435932155	MAGI2	LSCC	QN no imputation
Q6NW34	0.631310787667722	17.3774879338678	19.9982070008237	9.04273089843127e-51	9.97853657070988e-50	104.737495753464	NEPRO	LSCC	QN no imputation
Q9NZC4	0.631207882677483	17.289868181218	7.21447159030951	1.05766807022168e-11	1.99802113785378e-11	15.1161100265908	EHF	LSCC	QN no imputation
Q9NYT0	0.630692601457188	19.2247753619483	8.93934250626552	2.43764850262645e-16	5.47591752021192e-16	25.6779788678633	PLEK2	LSCC	QN no imputation
Q96P48	-0.630602450797301	19.4536551819208	-25.6999131975716	3.53828131046826e-67	1.08132522291881e-65	142.518209867319	ARAP1	LSCC	QN no imputation
P08069	0.630569025140595	17.0174896440843	10.6992107432194	1.17723708257344e-21	3.26050134953287e-21	37.804531498909	IGF1R	LSCC	QN no imputation
Q01581	0.630388777593478	21.0626048085569	8.38095497112472	7.13378414177755e-15	1.51149940455373e-14	22.2987888051012	HMGCS1	LSCC	QN no imputation
Q9NZM5	0.63035590716051	17.7669755963163	12.5511939748592	4.07928212604953e-27	1.38517679669595e-26	50.368193541465	NOP53	LSCC	QN no imputation
P78527	0.630221443434912	19.9017233221322	22.9897924349862	1.35605820584347e-59	2.55334568125229e-58	125.056204903561	PRKDC	LSCC	QN no imputation
Q99615	0.63000593508578	20.6455029889382	22.5918999717296	1.90180507759792e-58	3.30207217897975e-57	122.415221976572	DNAJC7	LSCC	QN no imputation
Q8N5I9	0.629769560011141	18.7244088651035	15.3217175146635	3.31067403539124e-36	1.66980525898139e-35	71.2196944713144	NOPCHAP1	LSCC	QN no imputation
Q9Y3E1	-0.629426592984849	22.7479631794588	-15.0902379731744	1.80183738008148e-35	8.7116928036468e-35	69.5274938831537	HDGFL3	LSCC	QN no imputation
Q53QV2	-0.629365868800573	20.8672266958958	-18.6520169205015	1.17003358688492e-46	9.8355008460506e-46	95.2707503952244	LBH	LSCC	QN no imputation
P82980	-0.629070570760849	19.6343529512269	-6.7356272091397	1.49789496606064e-10	2.7016638383995e-10	12.4759981537862	RBP5	LSCC	QN no imputation
Q9Y2R9	0.628698936571777	20.1208863112961	15.3152141721415	3.47200635692165e-36	1.74758247108268e-35	71.1721686036886	MRPS7	LSCC	QN no imputation
Q9UBC5	-0.628603119064796	8.31281772352949	-3.99713812206838	0.00215725820955614	0.00277107542696684	-1.42728383584249	MYO1A	LSCC	QN no imputation
P13284	-0.628412243624371	26.7584832703105	-9.61382540946532	2.11010316741587e-18	5.13522998569827e-18	30.357234870604	IFI30	LSCC	QN no imputation
P68431	0.628387818745804	17.2748048494724	4.37582668673141	2.08768307823739e-05	3.00383851532837e-05	1.06144606482654	H3C1	LSCC	QN no imputation
P17936	0.628354110055501	20.697432911266	7.63005797939315	7.74964524892541e-13	1.53150725003945e-12	17.6633500112714	IGFBP3	LSCC	QN no imputation
Q6ZU65	0.628246986601718	15.6980588407465	16.5878413793384	3.23863918884187e-40	1.95514156569469e-39	80.443610746591	UBN2	LSCC	QN no imputation
Q9H1K0	-0.627333879948527	19.5058172397385	-26.1577114375608	2.02941037273344e-68	6.81798484812159e-67	145.376489670918	RBSN	LSCC	QN no imputation
Q7Z6E9	0.627268775052428	17.6853266340111	26.0141147682988	4.96058674512225e-68	1.61136940296852e-66	144.482785086079	RBBP6	LSCC	QN no imputation
Q96MI6	-0.626878557926947	17.5621394837297	-14.0795638057621	2.96247823165845e-32	1.23984263876149e-31	62.1336626219598	PPM1M	LSCC	QN no imputation
Q8N884	0.626572321724204	17.4936540088078	9.22179983939688	2.94023457007313e-17	6.84473211495429e-17	27.7420954160188	CGAS	LSCC	QN no imputation
P07902	-0.626023425585522	20.5185344163303	-19.9363465436759	1.39143880003734e-50	1.49835506348697e-49	104.306557741712	GALT	LSCC	QN no imputation
Q9UNN8	-0.625714009051215	21.0710726041548	-12.7265637470312	5.80721589202548e-28	2.04116044072984e-27	52.2722374252615	PROCR	LSCC	QN no imputation
Q14117	-0.625388371691269	13.2390052657199	-4.93495351866726	2.93504481788647e-06	4.38647008888883e-06	3.23710277471758	DPYS	LSCC	QN no imputation
Q5EG05	-0.625267365238134	20.4430792329999	-14.4522691047265	1.93006597402049e-33	8.49055928481658e-33	64.8601553096164	CARD16	LSCC	QN no imputation
Q14137	0.624867378029656	20.1404767023969	20.128927835805	3.64236296888861e-51	4.15000937570235e-50	105.646781647031	BOP1	LSCC	QN no imputation
P62829	0.624822889077517	24.8594208300503	20.7797309475317	4.05006879448728e-53	5.13322672789667e-52	110.145785681691	RPL23	LSCC	QN no imputation
Q9HCE1	0.624537126441663	18.427741456931	18.398990672476	7.07413137085061e-46	5.71641093476479e-45	93.4717821012208	MOV10	LSCC	QN no imputation
[truncated: 8,138 more rows]
