# Supplementary material for: Enabling cross-indication protein expression analysis using a curated pan-cancer dataset and a tailored workflow
Source: Sci Rep. 2026 Mar 23;16:14623. doi: 10.1038/s41598-026-44872-z (PMC13153371; doi:10.1038/s41598-026-44872-z)
Supplement: Supplementary file 8 — Supplementary Material 8 [file 41598_2026_44872_MOESM8_ESM.csv]

Protein	logFC	AveExpr	t	P.Value	adj.P.Val	B	Gene	indication	normalized
Q9BXJ5	-2.88913140647775	16.3766772983514	-23.9584548170043	2.56769434247481e-62	5.78415945548158e-61	131.331036985864	C1QTNF2	LSCC	QN
Q9ULC0	-2.87667499397238	18.2052315826118	-24.7426357733844	1.64981002567574e-64	4.31034129646262e-63	136.378474187677	EMCN	LSCC	QN
Q9NZA1	-2.64200577780939	21.5373904412116	-37.4243758706451	1.65145414387874e-95	5.07296686560569e-93	207.698319382087	CLIC5	LSCC	QN
P00325	-2.58612996273804	25.7811680152209	-34.9931310800722	3.60280522408666e-90	6.64029755573935e-88	195.427602805621	ADH1B	LSCC	QN
Q8WWA0	-2.57318285201389	19.9493255376762	-22.7847488328964	5.6616117224845e-59	1.01041827519059e-57	123.632445708729	ITLN1	LSCC	QN
Q13642	-2.55692908955505	24.1106502585998	-36.3327821354483	3.82740990270244e-93	8.81783049629422e-91	202.26333283567	FHL1	LSCC	QN
O95810	-2.52366163588783	23.9845970253593	-38.6724214655251	3.76237547573578e-98	1.7336000089788e-95	213.768972498984	CAVIN2	LSCC	QN
P51674	-2.51272000981402	16.8906532975253	-29.9848389891947	2.6303306712068e-78	1.72023625896925e-76	168.139515876589	GPM6A	LSCC	QN
P22748	-2.47214729945952	21.5616232981216	-27.1956139270385	3.77742106321269e-71	1.53166869271148e-69	151.666248111264	CA4	LSCC	QN
Q8IZC4	-2.46116717326719	16.0124403508945	-32.2993363124834	6.1086555425466e-84	6.19234412347949e-82	181.102140236209	RTKN2	LSCC	QN
Q9BXM0	-2.45284866714643	18.2044642147057	-25.4882441638451	1.45990235142972e-66	4.44415319412706e-65	141.105654467868	PRX	LSCC	QN
P29034	2.44154586005735	26.0818319757812	13.211772188523	1.72725884522805e-29	6.4800973035073e-29	55.7857126205553	S100A2	LSCC	QN
P56856	-2.41313358389152	21.5152778541163	-29.8738377471339	4.97782119841652e-78	3.17359581687725e-76	167.50201372117	CLDN18	LSCC	QN
Q8TE67	2.36026455017942	12.0878240866477	5.63514526108214	5.51466177823437e-08	8.95629442588167e-08	6.69656734917893	EPS8L3	LSCC	QN
Q9NY47	-2.32805481005428	17.5562062498441	-33.6071725613802	5.23494384419045e-87	6.63332821856982e-85	188.156334025275	CACNA2D2	LSCC	QN
Q15109	-2.32051745411423	24.6063098076896	-31.9222115697432	4.8499057023202e-83	4.55217538003887e-81	179.032295671533	AGER	LSCC	QN
P21695	-2.30805708902115	20.5400142437617	-25.9137931432667	1.01427971444959e-67	3.3060300531754e-66	143.772160848148	GPD1	LSCC	QN
Q9NZN4	-2.30775072856627	23.7313765210262	-45.832579716062	3.71948249823947e-112	3.77043940846535e-108	245.907425551684	EHD2	LSCC	QN
A6NMZ7	-2.30546634013578	18.6179083845246	-30.6089147058896	7.48621286989748e-80	5.70584510241735e-78	171.696406263049	COL6A6	LSCC	QN
Q9NP98	-2.30331352143573	17.0546468316721	-30.3624571432358	3.03614503843146e-79	2.19838587532712e-77	170.297252528749	MYOZ1	LSCC	QN
Q5TD97	-2.29672996977311	18.8432645907011	-30.219926264619	6.84527007189193e-79	4.78555191163921e-77	169.484813781113	FHL5	LSCC	QN
Q03135	-2.27236213122651	25.1831930358811	-36.3079585914749	4.33796458271958e-93	9.55955369022356e-91	202.138345874606	CAV1	LSCC	QN
P20142	-2.26349569868301	18.7774289783238	-19.7204840760997	6.62123186600684e-50	6.90529088741886e-49	102.752912535715	PGC	LSCC	QN
P20774	-2.26336901818453	24.9056694346352	-25.6915352502251	4.07207810118956e-67	1.27797695702039e-65	142.382337646002	OGN	LSCC	QN
P06732	-2.25644443432285	19.8250962323651	-14.9191376836459	6.48501267122586e-35	3.05903087241585e-34	68.2554914751535	CKM	LSCC	QN
Q8IVI9	-2.24377820592269	19.0967936942722	-39.7985441797858	1.76062607752498e-100	1.04985097340416e-97	219.119808634251	NOSTRIN	LSCC	QN
P28906	-2.24286821270086	21.9642772367272	-37.5098984358918	1.08323443099957e-95	3.43148357095082e-93	208.119134616074	CD34	LSCC	QN
Q6NZI2	-2.22950301208891	25.1419943714769	-41.7446316379149	2.16791546245647e-104	3.13945129184588e-101	228.09531594111	CAVIN1	LSCC	QN
Q6UWY5	-2.21672667237681	21.7557315987431	-31.3808601842052	9.76379569880713e-82	8.31727705872336e-80	176.032629785832	OLFML1	LSCC	QN
P17661	-2.19921551276412	23.2360987712309	-27.7709470900601	1.16694561740023e-72	5.18830163315181e-71	155.142539979672	DES	LSCC	QN
O94911	-2.18787404076736	16.747474923513	-35.8647500612357	4.09990314116371e-92	8.65848294624511e-90	199.896206893295	ABCA8	LSCC	QN
P63316	-2.18500490500715	17.5871589389024	-23.3735468474058	1.16519796087362e-60	2.33431061845373e-59	127.515942329682	TNNC1	LSCC	QN
P00480	-2.17743511060397	15.634270662844	-23.2614736471259	2.43210355533091e-60	4.7872298525028e-59	126.780061835079	OTC	LSCC	QN
O95171	-2.16696757290775	19.8063782686297	-29.1235841875838	3.85678543787147e-76	2.11330994506503e-74	163.154319083851	SCEL	LSCC	QN
P11217	-2.15026654091184	16.9088906977319	-31.542448587991	3.9709785277004e-82	3.50033124654774e-80	176.931536963557	PYGM	LSCC	QN
P20929	-2.13298653351195	15.9334568951426	-21.9264544283011	1.75598223067931e-56	2.70934427281525e-55	117.895218409883	NEB	LSCC	QN
P02042	-2.12660151352179	26.0738724054069	-21.3603719101454	8.10790720589954e-55	1.13836364745434e-53	114.062768014734	HBD	LSCC	QN
P61952	-2.12546578386551	21.5902274676644	-30.6657763503642	5.4251535764526e-80	4.1980749469084e-78	172.018195140346	GNG11	LSCC	QN
Q15847	-2.12076075167624	26.131742553559	-26.720356272239	6.88864117378407e-70	2.63510021051506e-68	148.763455312557	ADIRF	LSCC	QN
Q9NV29	-2.11853227675172	20.2208656909229	-22.5006861649486	3.74318683086598e-58	6.32411415074807e-57	121.743578816367	TMEM100	LSCC	QN
P04054	-2.11773910590188	15.6104772223271	-22.6487603953819	1.3967032775966e-58	2.43271153350459e-57	122.729429327495	PLA2G1B	LSCC	QN
Q96HD9	-2.08676484329143	12.7859066350057	-5.70947108596415	3.78316862414094e-08	6.19347227760283e-08	7.0641225234665	ACY3	LSCC	QN
P50120	-2.08526138472011	17.7698880086156	-19.0664567970976	6.53492161495014e-48	5.94654402250894e-47	98.161556258882	RBP2	LSCC	QN
P11686	-2.07419549998846	22.7649424340748	-27.3492078956263	1.48694746865004e-71	6.1523210162063e-70	152.598332814935	SFTPC	LSCC	QN
P16671	-2.07088325184619	20.8504590102883	-26.7481588832013	5.80806657556422e-70	2.23016556350358e-68	148.934048584536	CD36	LSCC	QN
P02585	-2.06996688407517	17.6037958822849	-14.8722179747082	9.14284172587142e-35	4.29476304796843e-34	67.9124831435952	TNNC2	LSCC	QN
Q8NFJ5	-2.06713902199868	23.370059013593	-28.8888835922249	1.52494666416132e-75	8.13599175505437e-74	161.780244663884	GPRC5A	LSCC	QN
Q9UGT4	-2.06610359639218	21.5474010108139	-37.7010241252865	4.23199867157405e-96	1.38386356560471e-93	209.056982363902	SUSD2	LSCC	QN
P45381	-2.06373984176845	18.7348910007401	-36.6949974258267	6.20080638292133e-94	1.61173267445317e-91	204.080002020541	ASPA	LSCC	QN
P46439	-2.06367299467985	17.7177183314605	-23.296611791988	1.93068275565407e-60	3.82252560430963e-59	127.010949554634	GSTM5	LSCC	QN
P02549	-2.05441349197618	19.6234388367266	-23.6972775857793	1.40307476225849e-61	3.03261596268962e-60	129.632784006525	SPTA1	LSCC	QN
Q15124	-2.05342619408003	20.867088041647	-33.4014738280864	1.56993558396472e-86	1.87228670760593e-84	187.059419386971	PGM5	LSCC	QN
Q9BW30	-2.04890759057034	23.9009112792663	-21.3310586043444	9.89791613593728e-55	1.38393346027581e-53	113.863282741811	TPPP3	LSCC	QN
P07451	-2.039131618821	22.6664332266501	-26.0906388960025	3.37106148873162e-68	1.12780364063606e-66	144.873558825495	CA3	LSCC	QN
Q9UPQ0	-2.02167450417717	20.183953127381	-38.8144062029379	1.90067667882168e-98	9.1748378539121e-96	214.450154418071	LIMCH1	LSCC	QN
Q08AI8	-2.02031578529384	17.8230653986707	-33.2916025231625	2.82794183385065e-86	3.15020289777407e-84	186.471609173125	MAB21L4	LSCC	QN
Q92959	-2.00931779390767	19.5084610707158	-23.3740081034108	1.16167815558603e-60	2.33186761647041e-59	127.518967737998	SLCO2A1	LSCC	QN
Q9Y5Y7	-2.00501362315411	19.4229381895555	-32.7370445799461	5.62743823166576e-85	6.00477277414693e-83	183.48430409646	LYVE1	LSCC	QN
P57087	-2.00280709088976	17.1088088368607	-33.0657340589224	9.52145511943593e-86	1.03783860801852e-83	185.259023579078	JAM2	LSCC	QN
Q6NY19	-2.00047274809334	19.6246371517483	-39.3370657110484	1.56413863536897e-99	8.34509123512381e-97	216.941333225919	KANK3	LSCC	QN
P02144	-1.99286320195017	21.4231965473133	-13.6403692550205	7.54623006029692e-31	2.98230542382962e-30	58.909436624214	MB	LSCC	QN
Q8IVN3	-1.98495829166209	21.4146485559932	-23.1150213926565	6.37703602599178e-60	1.21283328696958e-58	125.816092978153	MUSTN1	LSCC	QN
O94929	-1.9695731510571	17.264642545555	-36.5116185108034	1.55568329301949e-93	3.84633208325332e-91	203.161931502502	ABLIM3	LSCC	QN
P02776	-1.96866364785309	23.6928498633335	-18.5861582965395	1.95689853656765e-46	1.6340263974618e-45	94.7629592134938	PF4	LSCC	QN
P18577	-1.96662959499641	18.4932931503913	-16.6576041247196	2.02385120038969e-40	1.2464021639338e-39	80.9202024061301	RHCE	LSCC	QN
O96009	-1.96650368190913	24.6780215653799	-25.0686099056063	2.07056442372846e-65	5.84660489229398e-64	138.453803275451	NAPSA	LSCC	QN
Q8IWL2	-1.96584635239435	25.2856279869993	-25.958679687905	7.66605802956454e-68	2.51491360018433e-66	144.052088561016	SFTPA1	LSCC	QN
O00168	-1.96195535650126	17.8223469450718	-23.7603692135943	9.30201470219358e-62	2.03659876967897e-60	130.043808018609	FXYD1	LSCC	QN
P69891	-1.95746838117516	23.9408317358567	-14.0340215621336	4.23449085808927e-32	1.77302907180714e-31	61.7842077080076	HBG1	LSCC	QN
P00918	-1.95738578873957	24.7332793408233	-26.0945864278792	3.28933077807383e-68	1.10410417540843e-66	144.898099102032	CA2	LSCC	QN
Q15493	-1.95720860348601	19.5716572249158	-33.9876666281877	6.94834840325483e-88	9.64868599504031e-86	190.173171623981	RGN	LSCC	QN
Q5T0W9	1.95056839311226	17.0519411206165	17.8981516081582	2.64498119049286e-44	1.96138802692217e-43	89.8580844560186	FAM83B	LSCC	QN
P15090	-1.9465655203413	24.5383114164816	-19.1228442205402	4.3909411023564e-48	4.04277656263277e-47	98.5590980778373	FABP4	LSCC	QN
Q13228	-1.93764512137471	23.0059337580648	-34.7929267529469	1.01852082892008e-89	1.78012855909704e-87	194.389955558085	SELENBP1	LSCC	QN
O75128	-1.93444369817458	17.5593816630718	-32.2422003498457	8.35255526300189e-84	8.22037404864565e-82	180.789589564338	COBL	LSCC	QN
P33764	-1.93169660727317	20.4050612977517	-21.4304422661126	5.03494387535709e-55	7.14835098942504e-54	114.539208292584	S100A3	LSCC	QN
O14558	-1.93120702199568	24.6943301606605	-34.7061950036247	1.59977983502037e-89	2.70282803126691e-87	193.939111947407	HSPB6	LSCC	QN
P28289	-1.928619481019	21.2435881434906	-35.3088759434373	7.05562850628938e-91	1.40240992486775e-88	197.055510135535	TMOD1	LSCC	QN
P48788	-1.92844609865967	17.8364629257161	-15.595515677801	4.61155916133666e-37	2.4256042840757e-36	73.1956307988173	TNNI2	LSCC	QN
P22105	-1.92513343317149	19.4196136176193	-32.3784719408356	3.96294600303422e-84	4.09922281966917e-82	181.53442486074	TNXB	LSCC	QN
P13584	-1.92074669496617	18.7698876788923	-25.8066962029523	1.9801543529077e-67	6.33212134871463e-66	143.103240799241	CYP4B1	LSCC	QN
Q8IZF2	-1.91444390298789	16.7918284387379	-34.1854480192972	2.44722164562133e-88	3.64815967965639e-86	191.215317075855	ADGRF5	LSCC	QN
P15328	-1.91228103479777	20.8762433546111	-29.6539808760741	1.76856909255934e-77	1.06301919983541e-75	166.234974846098	FOLR1	LSCC	QN
Q96FF9	1.91004762840111	15.8668176430749	19.3893515937079	6.73396954222701e-49	6.53227265545983e-48	100.43374831464	CDCA5	LSCC	QN
P02730	-1.90609836111454	22.4512462913616	-22.8426455728055	3.85724266018188e-59	7.01990464026279e-58	124.01621225345	SLC4A1	LSCC	QN
P09105	-1.9001772210533	19.9538046002425	-23.3924165870177	1.02957604810426e-60	2.07904629474758e-59	127.639688548679	HBQ1	LSCC	QN
O95050	-1.89392339606635	19.5068119801606	-9.92016702184308	2.64074230473897e-19	6.68895670743102e-19	32.4293793055831	INMT	LSCC	QN
Q12988	-1.88190697360958	13.3904621690605	-6.78175366558178	1.15552052086259e-10	2.1116840670604e-10	12.7388654206023	HSPB3	LSCC	QN
P11684	-1.87195272861582	24.4123523274607	-13.5401512567847	1.57005928958181e-30	6.11671445752912e-30	58.1783262517262	SCGB1A1	LSCC	QN
P27544	-1.86766265957321	12.4151551020944	-4.40961597999048	1.64401565463813e-05	2.39135983513656e-05	1.18096378026406	CERS1	LSCC	QN
Q63HM9	-1.8676073702834	16.6342728233393	-26.1556495130718	2.25078102136657e-68	7.6564319508701e-67	145.277454390085	PLCXD3	LSCC	QN
Q99758	-1.85953933460844	19.1689937214088	-24.6333128728238	3.31911283859561e-64	8.47502439416719e-63	135.679459856647	ABCA3	LSCC	QN
P00915	-1.85894014114649	26.1679181345548	-22.4556373520574	5.05504875712481e-58	8.48394524022752e-57	121.443120219018	CA1	LSCC	QN
Q86UX2	-1.85684874351777	17.8081418428146	-31.3289023487302	1.30475692720966e-81	1.09308437777887e-79	175.74294920216	ITIH5	LSCC	QN
O75112	-1.85221979565598	19.431700787996	-30.0740457187	1.5770111644379e-78	1.06574414492713e-76	168.650781025978	LDB3	LSCC	QN
P55083	-1.85213874399695	24.1409322733804	-22.1299086393885	4.47085889214396e-57	7.13718056530131e-56	119.263283523667	MFAP4	LSCC	QN
Q96MM6	-1.84877161069903	19.5333986583652	-40.1001965017392	4.26705194785396e-101	2.88367370635971e-98	220.533248066262	HSPA12B	LSCC	QN
P35609	-1.84821303473717	18.7493963544491	-32.1144919515021	1.68305020263738e-83	1.60953584001275e-81	180.089646860846	ACTN2	LSCC	QN
P16452	-1.84516896482437	20.7526152148113	-23.2873606062469	2.05165289135624e-60	4.04622672367281e-59	126.950176230136	EPB42	LSCC	QN
Q9HB63	-1.83697923550641	18.0947161842469	-28.9131903142882	1.32217534994824e-75	7.12919761831134e-74	161.922861771424	NTN4	LSCC	QN
P00568	-1.83252373851501	24.569125350998	-37.9529253524371	1.23285075870302e-96	4.46336005034733e-94	210.287616845542	AK1	LSCC	QN
P36952	1.82237216543641	22.2077295222726	15.1841943217058	9.32275027958229e-36	4.60549315712113e-35	70.1926030845725	SERPINB5	LSCC	QN
Q13421	-1.8175759363807	18.0615814417966	-18.043315670057	9.36121266100144e-45	7.09227300034167e-44	90.8963673738099	MSLN	LSCC	QN
P11277	-1.81650117789107	20.8745929727893	-23.63881255773	2.05441191058629e-61	4.39358091510828e-60	129.251456169885	SPTB	LSCC	QN
P08590	-1.81051396559248	19.1209176604156	-17.5276334012677	3.77745044466113e-43	2.66286614447357e-42	87.2002597426967	MYL3	LSCC	QN
P45378	-1.79906503451912	17.6248754816181	-16.0335138952623	1.8894100477131e-38	1.05934456049047e-37	76.3873856175316	TNNT3	LSCC	QN
P02100	-1.79732687069933	20.1578741112561	-15.6331146806278	3.50437209254431e-37	1.85988585874983e-36	73.4698955823693	HBE1	LSCC	QN
Q8IWU6	1.79565967945619	17.9881490389325	19.008350413951	9.84759711473197e-48	8.84190362728414e-47	97.7515696763277	SULF1	LSCC	QN
Q9UN81	1.79470941805725	20.180401848755	18.594769264151	1.84084077645476e-46	1.54092509916779e-45	94.8240814983615	L1RE1	LSCC	QN
P16157	-1.78633479898482	20.2997207017818	-23.7197852468587	1.21164549771266e-61	2.64707982980889e-60	129.77947220936	ANK1	LSCC	QN
O95833	-1.78582789487449	22.1184155871748	-30.399472597069	2.45923621173735e-79	1.83303510870452e-77	170.507849828351	CLIC3	LSCC	QN
P02775	-1.78474675014293	23.2157441024202	-20.1794963486215	2.70978256322953e-51	3.08988367193e-50	105.948623144667	PPBP	LSCC	QN
Q8NFX7	-1.78181333356776	20.3065685858612	-21.6915801484721	8.57207731970582e-56	1.26117776182667e-54	116.309706639933	STXBP6	LSCC	QN
Q9BW04	-1.77888473776528	20.7179080917251	-34.3741644009225	9.07674425597485e-89	1.43767119566902e-86	192.205764609208	SARG	LSCC	QN
P19075	-1.77680327516438	20.1840163689393	-15.9859802046413	2.67138077076956e-38	1.48301132931495e-37	76.0413694909382	TSPAN8	LSCC	QN
Q8TB73	-1.77595140954251	17.2371184819985	-30.831734399705	2.12412094057434e-80	1.68220421676579e-78	172.955202461821	NDNF	LSCC	QN
P11388	1.77332551504929	17.3752898838489	18.5248301455382	3.02525060081561e-46	2.50138379612299e-45	94.3274436716852	TOP2A	LSCC	QN
P15428	-1.76417745844512	20.4063059832108	-20.4159582973905	5.26975985181928e-52	6.29205602095313e-51	107.585995292041	HPGD	LSCC	QN
P09038	-1.76330650748054	18.2259492754159	-25.3119140067243	4.43732848552568e-66	1.30380286544272e-64	139.99405869791	FGF2	LSCC	QN
P68871	-1.76127836851473	28.1029493494139	-21.4556791677775	4.24163062785407e-55	6.04745565042991e-54	114.710664237981	HBB	LSCC	QN
Q86T13	-1.75918577908379	19.3457503868825	-31.4704267429835	5.92769444829464e-82	5.13581526686861e-80	176.531256383427	CLEC14A	LSCC	QN
P20337	1.75850879254319	16.1368410072208	13.3382834596853	6.86060779505961e-30	2.6115651978415e-29	56.7068947370256	RAB3B	LSCC	QN
Q6B0K9	-1.75641406194007	19.2117625184492	-17.613729517257	2.03442926334558e-43	1.45028195798412e-42	87.8188077798512	HBM	LSCC	QN
P02538	1.75623767594094	24.9056066069194	12.5022454466162	3.01275914574892e-27	1.03386389507301e-26	50.6378675679832	KRT6A	LSCC	QN
O15061	-1.74950546834495	19.8261112093653	-33.3330359959845	2.26473982879337e-86	2.60882586869072e-84	186.693434155899	SYNM	LSCC	QN
O94875	-1.74868821782512	20.2096439665654	-29.2491905146212	1.85308822606543e-76	1.03783178716161e-74	163.886942041125	SORBS2	LSCC	QN
P49326	-1.74753673121399	18.7996940424856	-22.176594928049	3.26861107330588e-57	5.25101591919203e-56	119.576506892168	FMO5	LSCC	QN
Q96Q06	-1.74679055121535	17.3505967327861	-13.6060432776981	9.69903647649974e-31	3.80786726422455e-30	58.6589802376353	PLIN4	LSCC	QN
P28330	-1.74521002693707	19.2433119064754	-17.2989664382367	1.95973361665349e-42	1.32881736936565e-41	85.5547364879574	ACADL	LSCC	QN
Q0VF96	-1.74504822445074	18.2383309432635	-36.812734141431	3.44140880411027e-94	9.42853001277454e-92	204.667659279397	CGNL1	LSCC	QN
Q06278	-1.73776050374571	17.9564451682383	-22.5910577009316	2.05024290514422e-58	3.51663491191997e-57	122.345574874766	AOX1	LSCC	QN
Q9BU40	-1.73578335069304	17.7062105927903	-24.8782571681726	6.94582132296403e-65	1.85777812007616e-63	137.243544607757	CHRDL1	LSCC	QN
Q96CG8	1.73196911507883	20.8768693933671	20.0449330235967	6.89947497226047e-51	7.66045758968285e-50	105.014115959727	CTHRC1	LSCC	QN
Q02094	-1.7298886151768	14.7940892899895	-15.8326301118777	8.17098880767091e-38	4.446017903562e-37	74.9244312174372	RHAG	LSCC	QN
Q7Z7G0	-1.72530387949791	19.5641239074904	-25.3702756158465	3.0699923278122e-66	9.23457336113717e-65	140.36240880054	ABI3BP	LSCC	QN
P35247	-1.72436579849729	20.4289979184841	-24.0014632163201	1.94288817600001e-62	4.39621817859645e-61	131.609869855626	SFTPD	LSCC	QN
Q9UQ16	-1.72114772636026	16.762985440219	-32.2927073394706	6.33434435855954e-84	6.35754938244733e-82	181.065896761986	DNM3	LSCC	QN
P51636	-1.713215256432	22.1052345217994	-25.5413005449846	1.04565033759805e-66	3.212047718858e-65	141.43935603828	CAV2	LSCC	QN
Q96GD4	1.70811587043481	16.078129573206	19.0264462430702	8.66668441421596e-48	7.8162081767711e-47	97.879285409813	AURKB	LSCC	QN
Q9H9H5	-1.70329489317386	12.4416836438813	-4.84762629955142	2.40971952439067e-06	3.64369433453881e-06	3.0294198565235	MAP6D1	LSCC	QN
Q16853	-1.69975516944672	22.4976378694934	-38.1470237259623	4.78615707156091e-97	1.86604900901588e-94	211.231671237908	AOC3	LSCC	QN
P15924	1.69897052409005	20.1108065066142	18.8606962858767	2.79589295784965e-47	2.44327300980361e-46	96.7082807914164	DSP	LSCC	QN
O94811	-1.6961144560921	21.09765091735	-24.1021888861182	1.01213002275329e-62	2.34245708690641e-61	132.261986885638	TPPP	LSCC	QN
Q5JTB6	-1.69348625250985	21.8933432374219	-24.0246444410648	1.67193712236569e-62	3.80863519312831e-61	131.760062442609	PLAC9	LSCC	QN
P20231	-1.69319537201431	25.6850682952673	-22.8229390730741	4.39525929076725e-59	7.94202200187302e-58	123.885634754139	TPSB2	LSCC	QN
P02008	-1.6924832694238	21.7527306085891	-20.1841614000361	2.62348582389955e-51	2.99485087802587e-50	105.980985423418	HBZ	LSCC	QN
P29972	-1.68961320662071	21.1285562247457	-24.4072842402692	1.41504925382494e-63	3.43166370479029e-62	134.229442760385	AQP1	LSCC	QN
P02743	-1.68639616346925	24.3788247455548	-22.8898149220918	2.82245207479238e-59	5.20203576039461e-58	124.328567250732	APCS	LSCC	QN
Q96A00	-1.68620440465782	21.2262890845921	-26.3965638938696	5.06087363701645e-69	1.81279420701186e-67	146.769554849378	PPP1R14A	LSCC	QN
P04259	1.68204172741208	19.0322917431446	8.10756670720569	4.05252154571731e-14	8.43713512198323e-14	20.5874056139515	KRT6B	LSCC	QN
Q9H8L6	-1.68099149976096	19.8386972432978	-34.2712080830836	1.55855608547768e-88	2.39380046037686e-86	191.66588980919	MMRN2	LSCC	QN
Q14134	1.67510332946556	20.975356905829	16.2667331791295	3.45970395593839e-39	2.01673484769106e-38	78.0835917033426	TRIM29	LSCC	QN
Q8N130	1.67453346290721	17.6448738011658	14.3488263291899	4.22340860156274e-33	1.83824358068019e-32	64.0854197934967	SLC34A3	LSCC	QN
Q16348	-1.67277894190547	16.5772134523724	-18.695254310519	9.0238435467507e-47	7.66119782524387e-46	95.536836665237	SLC15A2	LSCC	QN
P28827	-1.6695117504216	16.4684699422536	-43.1417171333451	4.13351526535845e-107	1.39671480816462e-103	234.336133141418	PTPRM	LSCC	QN
Q04695	1.66663621377416	24.7908819056094	10.944243654941	2.12294041209415e-22	6.08432201226983e-22	39.5166903972044	KRT17	LSCC	QN
O95760	-1.66561645427011	20.4455611670862	-23.5712764165851	3.19315216144951e-61	6.6602846626777e-60	128.810431446583	IL33	LSCC	QN
O43182	-1.66487097448484	18.7083254387511	-41.4175416426666	9.61874976428151e-104	1.21881582950652e-100	226.610131220797	ARHGAP6	LSCC	QN
P69905	-1.6633199743823	28.755997073227	-20.3386484271961	8.99496498466588e-52	1.05902392624341e-50	107.051343217824	HBA1	LSCC	QN
P09467	-1.65846092216301	24.159601078699	-22.595222132076	1.9941989416577e-58	3.43212133643194e-57	122.37329149753	FBP1	LSCC	QN
P33151	-1.65692717832241	19.964843628718	-39.3750479222107	1.30581155710962e-99	7.35389541912236e-97	217.121376566362	CDH5	LSCC	QN
Q9NQW6	1.65550563472226	18.5020363947266	22.9097996161443	2.47280688472856e-59	4.56590954289497e-58	124.460822927378	ANLN	LSCC	QN
Q92954	-1.65333333470564	16.9149889702357	-20.1885038413102	2.54563392539637e-51	2.90925491564183e-50	106.011107566232	PRG4	LSCC	QN
O95436	-1.64991970036273	20.1708269275911	-19.0902542617966	5.52516817487689e-48	5.0549304863472e-47	98.3293709108018	SLC34A2	LSCC	QN
Q15004	1.64922868638634	18.2484128778712	18.3218836009445	1.28205058524033e-45	1.02170965271865e-44	92.8838138004571	PCLAF	LSCC	QN
P13647	1.64645755491187	25.2558493018347	12.7216367438488	6.1290399270484e-28	2.16783244035205e-27	52.2257417249525	KRT5	LSCC	QN
P43005	-1.64404138927035	15.2153701100419	-19.1125665425368	4.72087067167829e-48	4.33473423902199e-47	98.486661839076	SLC1A1	LSCC	QN
Q6UXB8	-1.64133734940223	17.6378431624931	-21.8847866476631	2.32522856819073e-56	3.52856916104034e-55	117.614422482038	PI16	LSCC	QN
O94788	-1.64026590197747	19.2117346941044	-27.2784172152496	2.28430332124686e-71	9.33708982559655e-70	152.169105598205	ALDH1A2	LSCC	QN
P35749	-1.63844692561282	22.107144851986	-20.799828477304	3.74203078604696e-53	4.81994486380661e-52	110.23084143709	MYH11	LSCC	QN
Q96AP7	-1.63802941491796	19.0348482311267	-40.7255844044057	2.318685316226e-102	2.3504513050583e-99	223.437392606308	ESAM	LSCC	QN
Q9BYB0	-1.63761799318036	16.5774899525746	-39.3143048600001	1.74293372312439e-99	8.83405957565596e-97	216.833378040004	SHANK3	LSCC	QN
O00425	1.63710757880513	20.6420706090508	12.9863187711101	8.93528028212765e-29	3.26638789109008e-28	54.1462687697326	IGF2BP3	LSCC	QN
P55087	-1.63667025121749	22.4444405703591	-22.4092762368515	6.8884672521399e-58	1.14660743078723e-56	121.133650474219	AQP4	LSCC	QN
P02724	-1.63412810161203	17.3557161393206	-18.6810746321731	9.97834291512893e-47	8.44327730639916e-46	95.436314957424	GYPA	LSCC	QN
Q9Y617	1.63314666447479	21.6336715810211	17.8555444328502	3.58895565832844e-44	2.64206561426837e-43	89.5530079396715	PSAT1	LSCC	QN
O00757	-1.627760458302	22.0772331615136	-20.8570312382528	2.52671629656866e-53	3.2753610100149e-52	110.623540818022	FBP2	LSCC	QN
O00159	-1.62100452192874	22.0872240531383	-45.6084902193268	9.58065945483837e-112	4.85595724468483e-108	244.965474694053	MYO1C	LSCC	QN
P37173	-1.62071096114247	17.089802193348	-39.9571142928824	8.34933003019842e-101	5.28982240725759e-98	219.863847523552	TGFBR2	LSCC	QN
Q9H9S4	-1.62054451833055	19.2225252422047	-28.8927487705787	1.49073003257132e-75	7.99551869850556e-74	161.80292800382	CAB39L	LSCC	QN
P37840	-1.61754562726782	24.5158164645399	-22.9743423897158	1.61376133312375e-59	3.01265168211334e-58	124.887620363666	SNCA	LSCC	QN
Q7Z7D3	1.60745469571247	16.7939623724559	9.99206425675742	1.61300124557759e-19	4.10932234893692e-19	32.919273968769	VTCN1	LSCC	QN
Q8WWI1	-1.60525950047655	20.1977576531453	-34.2682525830675	1.58295914764384e-88	2.39499356412919e-86	191.650375153056	LMO7	LSCC	QN
Q9H4X1	-1.60372755356806	21.6477870486191	-33.3123785096914	2.52985871139705e-86	2.84946419527021e-84	186.582862562896	RGCC	LSCC	QN
O15247	-1.60371120111265	22.6734802994985	-35.0801038859335	2.29689722860788e-90	4.31178651970335e-88	195.877059509759	CLIC2	LSCC	QN
P34947	-1.60342905253096	16.6953689055262	-36.5663169827105	1.18198909601113e-93	2.99545586656622e-91	203.436129130918	GRK5	LSCC	QN
P16109	-1.60334080494332	18.1821885312995	-27.1216246345785	5.92513423582831e-71	2.38345578367427e-69	151.216192534324	SELP	LSCC	QN
P39900	1.60162760157859	19.751549755483	12.1202632321449	4.77381269440498e-26	1.56003027992209e-25	47.8835990209087	MMP12	LSCC	QN
P46013	1.60022138422885	15.8521141349985	23.1675011975933	4.5130634767354e-60	8.69751415659064e-59	126.161828375774	MKI67	LSCC	QN
P14222	-1.59744074129598	18.4812151579428	-19.3064226217762	1.2059179110319e-48	1.15473204641753e-47	99.8511776266535	PRF1	LSCC	QN
Q13207	-1.59666663870869	17.5965013651931	-30.4605252068773	1.73779262061649e-79	1.31462714889473e-77	170.854850715736	TBX2	LSCC	QN
O00592	-1.59311204441704	20.8099243912301	-22.0319891293486	8.6310997211028e-57	1.3543878927681e-55	118.605476063715	PODXL	LSCC	QN
P01023	-1.58965116588674	23.6380571353959	-26.8799593919274	2.59009480973518e-70	1.01373710757859e-68	149.741440016157	A2M	LSCC	QN
P35442	1.58910015310451	20.1776704522949	14.1130197848612	2.37471926027829e-32	1.00302204756004e-31	62.3615505256847	THBS2	LSCC	QN
P30613	-1.58906343777722	18.9171812606587	-23.7854220401176	7.90233719117869e-62	1.74143461102127e-60	130.206881757759	PKLR	LSCC	QN
Q9UQ03	-1.58656849639945	18.5197527931309	-30.7433424770797	3.49868024852164e-80	2.74931175808247e-78	172.456540190346	CORO2B	LSCC	QN
Q9BX66	-1.58453547919871	20.2214850496246	-27.3210128475114	1.76411629116274e-71	7.24001896498653e-70	152.427451880202	SORBS1	LSCC	QN
Q96A32	-1.58312849122536	20.0061779504983	-19.6853826504631	8.46222292077737e-50	8.75321977019593e-49	102.507610188036	MYLPF	LSCC	QN
Q8TC71	-1.58054721684248	18.1920949291829	-12.6330668068939	1.16620654222628e-27	4.08353565407522e-27	51.5842320983057	SPATA18	LSCC	QN
Q15599	-1.57724097588589	21.9606941323518	-37.0801471216514	9.08146594574011e-95	2.70761236152846e-92	205.997246725554	SLC9A3R2	LSCC	QN
O00762	1.57636878883528	19.3389341973273	18.8428987082146	3.17108700110873e-47	2.75452518682426e-46	96.582386005614	UBE2C	LSCC	QN
Q13201	-1.57571911173076	17.8517244613814	-24.1022256294649	1.01188951689279e-62	2.34245708690641e-61	132.262224536307	MMRN1	LSCC	QN
P69892	-1.57512375074033	20.2778420400844	-10.7607392273486	7.72815124279447e-22	2.16051486895222e-21	38.230810403094	HBG2	LSCC	QN
O95490	-1.57490253086435	16.3944178451765	-32.9389797825137	1.88645985122376e-85	2.03436633104844e-83	184.576056495253	ADGRL2	LSCC	QN
P24530	-1.57299336749046	16.2576815760651	-19.1771687406661	2.99448658790018e-48	2.79512988412008e-47	98.9417995695607	EDNRB	LSCC	QN
P00167	-1.57072964572785	25.054710262404	-23.6184339481685	2.3466865714609e-61	4.9456053586069e-60	129.118439783555	CYB5A	LSCC	QN
O95741	1.5696607868691	12.3949338296529	3.33004390936202	0.0010236215207084	0.00133889694908659	-2.73225704589052	CPNE6	LSCC	QN
Q9ULW0	1.56799257524138	16.8160700124976	20.1716943572409	2.86051367910385e-51	3.25809293989615e-50	105.894494062267	TPX2	LSCC	QN
P43308	1.56660398505234	18.0535554011383	19.7569549330481	5.13211399915954e-50	5.38811546054624e-49	103.007648084824	SSR2	LSCC	QN
P10916	-1.56613707462983	18.5840994756106	-14.1216224194799	2.22975211897926e-32	9.42970264083972e-32	62.4244275630907	MYL2	LSCC	QN
O00408	-1.56595454368698	15.6475844097588	-31.7802519979815	1.06230394832642e-82	9.61479921802222e-81	178.248947252737	PDE2A	LSCC	QN
Q96JY6	-1.56447648959898	22.2420828090737	-40.2156710103407	2.48562367507734e-101	1.79976908530421e-98	221.072133319827	PDLIM2	LSCC	QN
P0DMM9	-1.56338669917478	20.7678020579192	-25.7292944405826	3.21418483018633e-67	1.01186930508071e-65	142.618893277131	SULT1A3	LSCC	QN
P43003	1.56008135315093	16.5835992779325	14.2245057384601	1.04971167882557e-32	4.50123827760355e-32	63.1764898122789	SLC1A3	LSCC	QN
P15088	-1.55760418189268	20.5383033569486	-15.8397467148231	7.75768730070235e-38	4.22793957888278e-37	74.9762864679435	CPA3	LSCC	QN
P30825	1.55502644601119	17.0573613315887	18.794829278213	4.45635666973315e-47	3.84133397628273e-46	96.2422065257346	SLC7A1	LSCC	QN
P12821	-1.55404198732292	19.764122104979	-26.6754494416985	9.0763622622451e-70	3.43310015867084e-68	148.487707771071	ACE	LSCC	QN
Q8IVN8	-1.55280793571016	20.8200971337439	-25.8991677466154	1.11121420059986e-67	3.61037767675668e-66	143.680896993725	SBSPON	LSCC	QN
P31350	1.55168357382827	18.4649468450619	22.8448642528267	3.8009641718476e-59	6.92992334712574e-58	124.030910480965	RRM2	LSCC	QN
P52943	-1.55014756741668	24.2860375218455	-30.3709867693057	2.89218751701216e-79	2.14000765401111e-77	170.345795739102	CRIP2	LSCC	QN
P13224	-1.54939665321884	19.025858374034	-17.5366828903529	3.53947017591523e-43	2.50206479590325e-42	87.2653013534636	GP1BB	LSCC	QN
P08174	-1.54928125535271	22.1210059254533	-30.6762648983804	5.11250315789887e-80	3.98657265474007e-78	172.077509864945	CD55	LSCC	QN
P29536	-1.54851128373778	20.3962513895776	-23.5913405782905	2.80086357789455e-61	5.86618886138782e-60	128.941514033344	LMOD1	LSCC	QN
Q9Y2D5	-1.54809102117509	21.5621680759102	-40.270113789615	1.92736735881616e-101	1.5029017627938e-98	221.325783257947	AKAP2	LSCC	QN
P08294	-1.5478145452763	24.3138866512002	-28.0954861655792	1.67120347252337e-73	7.87953004696252e-72	157.085341112071	SOD3	LSCC	QN
Q96QR1	-1.54570902268738	20.3585589441597	-12.3456823008715	9.36399385239989e-27	3.15044160908655e-26	49.5072653283955	SCGB3A1	LSCC	QN
Q16825	-1.54383164884497	16.1337798489084	-36.3899199311508	2.86969128651356e-93	6.76513036543906e-91	202.550785026258	PTPN21	LSCC	QN
P12107	1.54351340147764	18.4634934240881	12.198984988788	2.70434849817324e-26	8.93836997912688e-26	48.4500319310477	COL11A1	LSCC	QN
Q9BRT9	1.54342202308235	16.8314496354833	16.99534851006	1.75431534574472e-41	1.13850798078196e-40	83.3641189377386	GINS4	LSCC	QN
Q7Z3B1	-1.54330626204217	17.3541564609926	-24.9413502295966	4.6481542151952e-65	1.27003609917611e-63	137.645196204063	NEGR1	LSCC	QN
Q9H239	-1.54197517785759	16.4820665300519	-21.8075750414324	3.91447181434234e-56	5.83544129146887e-55	117.093550050206	MMP28	LSCC	QN
Q5U651	-1.54104877921979	20.6564400573043	-41.9775937013674	7.54389030542051e-105	1.27454026710079e-101	229.147469862001	RASIP1	LSCC	QN
Q13510	-1.54068961727708	23.4712042422588	-19.8373892138027	2.92750472192974e-50	3.11723900905481e-49	103.568956526287	ASAH1	LSCC	QN
Q3SY84	-1.53967366471547	10.6629796770468	-4.31624284489302	2.43239804852176e-05	3.50933129478025e-05	0.80563793989629	KRT71	LSCC	QN
Q96A58	-1.53843528439728	17.2932582333698	-26.3386454054252	7.24017668114963e-69	2.54839135475048e-67	146.411504783875	RERG	LSCC	QN
P28332	-1.53142680267893	14.1663896110237	-28.7020104873869	4.57818727040366e-75	2.40461576995243e-73	160.681378032346	ADH6	LSCC	QN
O00515	1.53100075988885	20.6598558497195	23.093936099364	7.32802116840629e-60	1.38589833179356e-58	125.67708751421	LAD1	LSCC	QN
Q9NRN5	-1.5293311474056	21.4967656466052	-24.3646734177139	1.86124829659213e-63	4.48158526901531e-62	133.955364429216	OLFML3	LSCC	QN
Q08495	-1.5287965433853	20.4473772494738	-24.9217091376533	5.2669831620628e-65	1.42262763172737e-63	137.520214560469	DMTN	LSCC	QN
P48668	1.52801201190242	19.7638571146831	6.77220886395039	1.2199946008277e-10	2.22709981426084e-10	12.6854749697412	KRT6C	LSCC	QN
P01303	-1.52720687533209	17.4577457539296	-19.7603840479286	5.01067752817041e-50	5.26900810197754e-49	103.031592000668	NPY	LSCC	QN
P15502	-1.52606509513091	20.3435121262276	-24.1407454239656	7.88810632151954e-63	1.85526064457642e-61	132.51127162285	ELN	LSCC	QN
Q9NPY3	-1.5236427028595	20.3939929714699	-30.9806073315191	9.18450618512411e-81	7.4101954108707e-79	173.792997099474	CD93	LSCC	QN
O95274	1.52169624450296	20.0446854238785	10.1670784117757	4.83400391087543e-20	1.25453911020339e-19	34.1170454697705	LYPD3	LSCC	QN
Q9UMD9	1.52101335315961	17.8708943969594	11.5591118842417	2.6889966116334e-24	8.29025506451575e-24	43.8668621122432	COL17A1	LSCC	QN
Q99674	1.52089364333733	17.0293541344915	14.8186564774702	1.35326853221581e-34	6.27829890666896e-34	67.5208914941657	CGREF1	LSCC	QN
Q07075	-1.51453574335738	17.0852745380746	-16.0817819854867	1.32935045787661e-38	7.51988035239688e-38	76.7386462240676	ENPEP	LSCC	QN
Q7Z2X4	-1.51307519197659	17.9946857107823	-30.0262231088158	2.07438504944121e-78	1.38342376619642e-76	168.376816277405	PID1	LSCC	QN
O43761	-1.51263447453786	14.8552682798789	-2.5633205017931	0.0110581734790755	0.0134909982618111	-4.90989830121586	SYNGR3	LSCC	QN
P08514	-1.50903472126297	17.6303006347329	-19.0962185822716	5.29760771155959e-48	4.85111557110023e-47	98.3714213168694	ITGA2B	LSCC	QN
P50225	-1.50557142362319	22.6305984837137	-24.743679639088	1.63884653932612e-64	4.29276159409533e-63	136.385141427751	SULT1A1	LSCC	QN
P31947	1.50226295297235	24.9810783130932	16.5700223197167	3.82026362502628e-40	2.31753515062187e-39	80.2853377827877	SFN	LSCC	QN
P04275	-1.50151190395157	19.8452383361199	-32.2541441095184	7.82353432539072e-84	7.77521249573389e-82	180.854956075439	VWF	LSCC	QN
P33402	-1.4995090728373	17.5400638562755	-32.4542712174179	2.6199905793988e-84	2.73802520653254e-82	181.947820456639	GUCY1A2	LSCC	QN
Q5S007	-1.49932182343514	18.0505574740191	-20.471816298775	3.58257374968793e-52	4.32855185942628e-51	107.971880290195	LRRK2	LSCC	QN
P43699	-1.49857819450239	18.8961706400222	-18.5743982473306	2.12733305353625e-46	1.77196180474092e-45	94.6794731379032	NKX2-1	LSCC	QN
Q5TCQ9	-1.49739573897025	16.6575387995905	-33.571176599964	6.34211822910601e-87	7.93704351709229e-85	187.964716227637	MAGI3	LSCC	QN
P14770	-1.49671002012225	16.9219073998958	-14.6455909899716	4.80566159102869e-34	2.17574772435274e-33	66.2554509409862	GP9	LSCC	QN
O75717	1.49514314119103	17.2583805087605	21.0648219788119	6.08692586616601e-54	8.17260496759269e-53	112.046883064615	WDHD1	LSCC	QN
P02655	-1.49275056930083	24.3595513814438	-18.1800851075189	3.52406235467382e-45	2.72906188612136e-44	91.8729867810139	APOC2	LSCC	QN
P15259	-1.49274081327491	17.9292650688073	-13.2130297490677	1.71148460770893e-29	6.42329487906161e-29	55.7948653973777	PGAM2	LSCC	QN
O60237	-1.4916653978535	17.7079286802354	-28.1280601851913	1.37602246139665e-73	6.54870408036518e-72	157.279620868657	PPP1R12B	LSCC	QN
Q99962	-1.49147872597194	18.8918067706602	-21.650799945346	1.12961417961911e-55	1.64998543786727e-54	116.033751268312	SH3GL2	LSCC	QN
Q9ULL8	-1.48975372491469	16.7081674282968	-34.8207523182014	8.8131741371581e-90	1.56735344260301e-87	194.534427593005	SHROOM4	LSCC	QN
P13686	-1.48964300431706	22.1799535837741	-15.9595135772553	3.23968494506356e-38	1.7965364490213e-37	75.8486666885847	ACP5	LSCC	QN
P28360	1.48899551538772	13.6509590497856	2.98110492973084	0.00320689029803359	0.00405707977938862	-3.78801134787129	MSX1	LSCC	QN
Q7Z304	-1.48860422419249	20.3705278774226	-21.8605470922134	2.7380860584446e-56	4.11199679621524e-55	117.450978314781	MAMDC2	LSCC	QN
P09668	-1.48624476346269	24.0604237938823	-21.542483288122	2.3532358887008e-55	3.39811284953846e-54	115.299826456752	CTSH	LSCC	QN
Q9HBL0	-1.48611433443431	21.051172295353	-40.7019374806954	2.5869945942575e-102	2.38403310927166e-99	223.328219614254	TNS1	LSCC	QN
Q9UQV4	-1.48390788184848	21.3106700321778	-22.710121154498	9.29029615719537e-59	1.63499534974808e-57	123.137170104237	LAMP3	LSCC	QN
O00469	1.4834349014485	19.498051823061	16.5040862597606	6.16517949854782e-40	3.72445915237063e-39	79.8070919891585	PLOD2	LSCC	QN
P04040	-1.48136407976053	24.2898326121589	-28.6066072713841	8.03800634559252e-75	4.1572076696567e-73	160.118733725377	CAT	LSCC	QN
Q9C0D0	-1.4811623691058	14.7508104668579	-28.4144156269645	2.50651363536202e-74	1.25165166116575e-72	158.981887577086	PHACTR1	LSCC	QN
Q9UIV8	1.47946022104365	19.9984458837806	9.00380909895475	1.25601711373554e-16	2.87864469408483e-16	26.3092419998135	SERPINB13	LSCC	QN
Q9NZD4	-1.47790135786337	23.3303835267568	-16.7375428995462	1.13375322843549e-40	7.04650918249572e-40	81.4992726130401	AHSP	LSCC	QN
Q9P266	-1.47679147952659	17.9955779108752	-32.0098136138193	2.99295212693693e-83	2.83547249633268e-81	179.514543032723	JCAD	LSCC	QN
Q8N5P1	1.47634365453003	17.084399742807	20.9751208223974	1.1245683361382e-53	1.49603008181535e-52	111.433048635632	ZC3H8	LSCC	QN
Q9UMS6	-1.47441719373024	20.5811864943392	-22.5038590735942	3.6648418319373e-58	6.21245846995793e-57	121.764731576492	SYNPO2	LSCC	QN
P36575	-1.47299643484087	20.7970006677116	-29.9580217748728	3.06817844294129e-78	1.98102706217171e-76	167.985634249012	ARR3	LSCC	QN
P08476	1.47276005786787	17.2422103641769	15.6096970031461	4.15788074537943e-37	2.19408834544046e-36	73.2990814901891	INHBA	LSCC	QN
Q02952	-1.4706973864456	19.802094465048	-27.7546126263136	1.28730148015048e-72	5.69841707610718e-71	155.044411391367	AKAP12	LSCC	QN
Q5GJ75	-1.46977765698999	19.6186942804876	-26.2614682075652	1.16753654587019e-68	4.06711957576843e-67	145.933741636648	TNFAIP8L3	LSCC	QN
Q63HR2	-1.46928215041239	17.8676152368954	-42.3869705257928	1.19345310844295e-105	2.41960683205725e-102	230.985143888312	TNS2	LSCC	QN
P22897	-1.46728139556857	19.879552490792	-24.4913559154967	8.24535360050751e-64	2.0435977860231e-62	134.769531360044	MRC1	LSCC	QN
P11532	-1.46601396528986	16.2445448579746	-29.511403364262	4.03659713950315e-77	2.36525926029731e-75	165.410193173464	DMD	LSCC	QN
Q92563	-1.46157779474425	18.0163747465401	-22.915472160039	2.38172220466704e-59	4.41380584802739e-58	124.498353980658	SPOCK2	LSCC	QN
Q9H3D4	1.46096663218701	19.369628158821	14.8483682027957	1.08870769198891e-34	5.08113714258358e-34	67.7381193342076	TP63	LSCC	QN
Q9BQ13	-1.46055882556636	18.4167136207667	-18.5968469515483	1.8138864085651e-46	1.51961706806813e-45	94.8388282966016	KCTD14	LSCC	QN
Q15645	1.45887278446423	18.9031347017906	20.6671113152465	9.3202861866652e-53	1.16930372616615e-51	109.318301697696	TRIP13	LSCC	QN
Q08174	-1.45841250999003	18.4126182297831	-23.4857473947775	5.58642629438396e-61	1.14172587391472e-59	128.251091702871	PCDH1	LSCC	QN
Q16878	1.45829314508468	12.9137666931274	4.422524823815	1.55657785582996e-05	2.26710197191786e-05	1.23337938121006	CDO1	LSCC	QN
Q7Z4I7	-1.45770749404118	21.8533241857768	-32.4958646671501	2.08834045751204e-84	2.20515700185412e-82	182.174388043293	LIMS2	LSCC	QN
P48740	-1.45754222825762	17.0221902954679	-24.935079183272	4.83737000625898e-65	1.31818332670557e-63	137.605297116566	MASP1	LSCC	QN
P12259	-1.45358144393677	16.5418811754292	-18.3062447017545	1.43317590277179e-45	1.13945914716844e-44	92.7724164312423	F5	LSCC	QN
Q9HCM4	-1.4534378362389	19.0477533064963	-29.1986796735334	2.48776045223007e-76	1.38562789583826e-74	163.592557934644	EPB41L5	LSCC	QN
Q14566	1.45294305665938	19.8030401090276	22.3995230802827	7.35208854973937e-58	1.21777976517497e-56	121.068512835193	MCM6	LSCC	QN
P25205	1.44854278193257	20.1537915142223	23.165742054782	4.56564393389336e-60	8.76551752990095e-59	126.150244730044	MCM3	LSCC	QN
P01833	-1.44734651387554	21.6069487176608	-19.083410231388	5.79838707842712e-48	5.30011269738645e-47	98.2811139576393	PIGR	LSCC	QN
Q16555	-1.44674654334211	24.0606970077197	-43.0483824876614	6.24919875476837e-107	1.58370319442717e-103	233.924311671947	DPYSL2	LSCC	QN
Q01484	-1.44647801257658	15.700456670826	-27.8058130146044	9.46466898562584e-73	4.24528095164996e-71	155.351884783593	ANK2	LSCC	QN
P02656	-1.44362119540303	24.9254653662678	-17.2110438283942	3.69455706912697e-42	2.46069152495007e-41	84.9210249209079	APOC3	LSCC	QN
P07359	-1.44357925114639	15.6632986155626	-20.3249601217927	9.88880541374939e-52	1.16290975033849e-50	106.956610158994	GP1BA	LSCC	QN
P53985	1.44258541351818	20.9406138563051	16.365103261881	1.69206875075779e-39	1.00131353919625e-38	78.7982469548276	SLC16A1	LSCC	QN
P13929	-1.44062402414843	18.4360456509256	-15.0401701879751	2.67416378119839e-35	1.28656849786465e-34	69.1401733353162	ENO3	LSCC	QN
O00187	-1.4391529570568	16.8496407208934	-24.6221214304657	3.56563886015691e-64	9.08162842347001e-63	135.607816269943	MASP2	LSCC	QN
Q9BPY8	-1.4368960284471	24.2711759600597	-26.2486301368232	1.26421858306784e-68	4.38883006046531e-67	145.854195162872	HOPX	LSCC	QN
O95347	1.43599740824205	17.3258467282351	22.8008493788547	5.08832244150449e-59	9.12926098929753e-58	123.739209064097	SMC2	LSCC	QN
P51911	-1.43599689933566	24.0294443609325	-18.8035196066087	4.19042036470915e-47	3.61517372230269e-46	96.3037227914983	CNN1	LSCC	QN
Q6H8Q1	-1.43531783525925	19.8785928059752	-29.4536394666632	5.64307556840873e-77	3.25021914982723e-75	165.07534360045	ABLIM2	LSCC	QN
A1Z1Q3	-1.43373358652864	17.1125751576028	-18.3608611268915	9.71250511138474e-46	7.81394161223072e-45	93.1613603473795	MACROD2	LSCC	QN
P50895	-1.43209602073214	21.884137327094	-26.0795939438441	3.6107279632486e-68	1.20401149221879e-66	144.804886195816	BCAM	LSCC	QN
Q14123	-1.43072227946045	15.3099808094299	-27.8310257177994	8.1354303249524e-73	3.66528254240189e-71	155.503175003453	PDE1C	LSCC	QN
P29373	1.42901517582984	22.3540741780637	12.5948695492587	1.53881412780716e-27	5.35310872120151e-27	51.3077642122503	CRABP2	LSCC	QN
Q07507	-1.42763688013474	25.4278595884425	-26.5734657387803	1.69955705279305e-69	6.24217747976927e-68	147.860542493897	DPT	LSCC	QN
O76076	-1.42749629695947	21.6590591894076	-20.5499775598281	2.08898626397659e-52	2.5667943949007e-51	108.511259882705	CCN5	LSCC	QN
Q13888	-1.42635701212248	11.769478890158	-3.1074792192277	0.00214465475130703	0.00274985646521621	-3.41794617089936	GTF2H2	LSCC	QN
O75636	-1.42375618000415	20.8483482772444	-25.2530633248665	6.43628421295584e-66	1.86947315377459e-64	139.622185891273	FCN3	LSCC	QN
Q969G5	-1.42369112278473	23.7351410717833	-32.2994739439628	6.10405630319653e-84	6.19234412347949e-82	181.10289267452	CAVIN3	LSCC	QN
Q6UX73	-1.42187430999473	15.7016864187914	-21.4611614559544	4.0865949949996e-55	5.83462161469168e-54	114.747900224348	C16orf89	LSCC	QN
Q01650	1.41993696378407	19.597132627575	17.5685821937347	2.81411857742803e-43	1.99627151990119e-42	87.494522405023	SLC7A5	LSCC	QN
O43301	-1.4172992067097	19.8316436284437	-26.3493285990585	6.77717567662123e-69	2.39373623114667e-67	146.47757967612	HSPA12A	LSCC	QN
Q14894	-1.41596701921953	20.0519526219595	-16.7598684530216	9.64416995137996e-41	6.01618158751622e-40	81.6609288613145	CRYM	LSCC	QN
P52926	1.41541977670001	19.9197700201068	9.52287951183242	3.93276275781643e-18	9.52374965981491e-18	29.7465350067727	HMGA2	LSCC	QN
Q96F85	-1.4138371300401	21.2383101855807	-35.4994371336405	2.65060888376025e-91	5.37384445093553e-89	198.032951717952	CNRIP1	LSCC	QN
Q502W6	1.41318067681421	10.5992647115417	9.69701498348754	1.20983996579815e-18	2.98688449422696e-18	30.917262344444	VWA3B	LSCC	QN
Q9UEW3	-1.41290680456446	18.9208702155306	-18.1161621298011	5.56235868543979e-45	4.27163863593205e-44	91.4167350739013	MARCO	LSCC	QN
Q8IX05	-1.41219165798308	18.7572494342116	-26.8220010000586	3.69338535669854e-70	1.42900180766615e-68	149.38666344232	CD302	LSCC	QN
O14994	1.41013979769526	11.2124732022074	3.54295124579815	0.00048633418140956	0.000648850960377561	-2.03647230396626	SYN3	LSCC	QN
Q9UBY9	-1.40993038133901	20.4404299212687	-25.2006903050605	8.96459068805052e-66	2.56706372329853e-64	139.290876801005	HSPB7	LSCC	QN
O15296	-1.40988445355265	18.1968030750602	-21.7938738273856	4.2938424662092e-56	6.38221130204731e-55	117.001046703846	ALOX15B	LSCC	QN
Q9NP74	-1.40863252236883	18.9354309515137	-28.2769215771639	5.67054133698039e-74	2.77692161995025e-72	158.165801967259	PALMD	LSCC	QN
P56470	-1.40758663560721	17.3039150107228	-13.1099947691158	3.62838893820393e-29	1.34926554169381e-28	55.0452440745509	LGALS4	LSCC	QN
P51888	-1.40706275337523	24.7090856681611	-18.2812996631299	1.71202923607884e-45	1.35267656789799e-44	92.594685994319	PRELP	LSCC	QN
Q8TF65	-1.40684016292685	17.9103693524684	-20.0705679694357	5.77334647463238e-51	6.46678599042524e-50	105.192295223852	GIPC2	LSCC	QN
P12429	-1.40464757175351	24.1187891744775	-19.3629692574293	8.1047615337744e-49	7.80969274409421e-48	100.248489554329	ANXA3	LSCC	QN
O75712	1.39920713129997	15.6975919202734	12.7390429291376	5.40079920449041e-28	1.91359320293322e-27	52.3518858755267	GJB3	LSCC	QN
O95239	1.3989550084138	15.7631615109826	21.0148753866181	8.5661813305707e-54	1.14558549007909e-52	111.705207591621	KIF4A	LSCC	QN
P21980	-1.39867426972569	24.1513852986834	-23.497627407788	5.16855897046104e-61	1.06060085594258e-59	128.328838823621	TGM2	LSCC	QN
Q15848	-1.3966020438168	20.0142131465458	-23.699160390506	1.38596002950158e-61	3.0084532803121e-60	129.645057158765	ADIPOQ	LSCC	QN
P48681	-1.39649212506613	20.1422584947312	-31.588761141117	3.07010579749602e-82	2.75412942205461e-80	177.188615036895	NES	LSCC	QN
P26012	1.39631589508426	15.2050113503162	14.3677356649544	3.67721014155454e-33	1.60464396060863e-32	64.2236809943381	ITGB8	LSCC	QN
Q9Y448	1.39574731399196	16.3187535274142	16.0223292631616	2.04980896664725e-38	1.14484371872745e-37	76.3059771749321	KNSTRN	LSCC	QN
P18510	1.39458157663459	21.4170621071953	11.2080129612224	3.28134013956015e-23	9.7089740206425e-23	41.3754497543298	IL1RN	LSCC	QN
P41221	1.39435457061653	18.3760271723875	12.6815200136525	8.20288150243973e-28	2.88523975677417e-27	51.9351009473903	WNT5A	LSCC	QN
Q53EZ4	1.39427873257733	17.2427218281772	20.4942250134118	3.0690422590813e-52	3.72139729429512e-51	108.126589312335	CEP55	LSCC	QN
P40189	-1.39235242436341	16.1760715458737	-36.3145073342088	4.19698130780732e-93	9.45439989272062e-91	202.171324979904	IL6ST	LSCC	QN
Q13976	-1.39179236568194	19.8594673708455	-28.791289654117	2.70623824068177e-75	1.4362898976854e-73	161.206896894967	PRKG1	LSCC	QN
Q63ZY3	-1.39047203758124	20.8136992659435	-35.7111675629161	8.9706921208097e-92	1.85583481691118e-89	199.114550075761	KANK2	LSCC	QN
P27338	-1.3897788325817	20.9824184568881	-29.4605818050778	5.42025537563807e-77	3.15776601970363e-75	165.115608690381	MAOB	LSCC	QN
O94760	-1.38950664426888	22.7579975322592	-28.2278470982797	7.593040835255e-74	3.6828064567933e-72	157.873960450752	DDAH1	LSCC	QN
O75339	1.38908341301271	18.0609280257	11.6835041913682	1.10384400596759e-24	3.43452016221407e-24	44.7538289293111	CILP	LSCC	QN
Q9BRX5	1.38818434869662	16.9768649133532	16.7241360005425	1.24943492203135e-40	7.74649651659437e-40	81.402180662681	GINS3	LSCC	QN
Q5T7N3	-1.38739978219181	15.7524137521903	-19.5244482495534	2.61034586121152e-49	2.6163998853505e-48	101.381295468476	KANK4	LSCC	QN
P16284	-1.38541209353963	20.3772921580152	-27.1823446549489	4.09482357529344e-71	1.6537540471215e-69	151.585585300395	PECAM1	LSCC	QN
O60218	1.38356113689801	22.8648741670296	5.94253458292644	1.13575485373426e-08	1.90583462213279e-08	8.23935264065384	AKR1B10	LSCC	QN
P61601	-1.38248562045842	19.9443672879179	-28.348704714661	3.7016282550138e-74	1.83041003029633e-72	158.592155586071	NCALD	LSCC	QN
P32926	1.38169911197093	20.1279246623508	9.00726304167109	1.22772399533079e-16	2.81634716919398e-16	26.3318376727604	DSG3	LSCC	QN
P62987	1.38123176808411	24.0696845487578	21.2760714812403	1.43937948296279e-54	1.99876572860188e-53	113.488808910263	UBA52	LSCC	QN
Q9C0K1	-1.37847340492645	18.7671878665429	-21.8723464608825	2.52866219295106e-56	3.8258281567082e-55	117.53054870816	SLC39A8	LSCC	QN
O76074	-1.37612945214947	18.1520890797328	-27.6510957089765	2.39977870513983e-72	1.03078630228824e-70	154.421767814734	PDE5A	LSCC	QN
Q9NQ66	-1.37543824127354	17.706285245282	-33.9528461183996	8.35333963156999e-88	1.129037384603e-85	189.989257763491	PLCB1	LSCC	QN
P55042	-1.37259196190317	18.0998856911508	-20.6047937459386	1.43160149491888e-52	1.78063120907886e-51	108.889130734962	RRAD	LSCC	QN
P35612	-1.37240134248908	19.2961505997067	-17.7944070303837	5.56253202852468e-44	4.05664655921976e-43	89.1149939463269	ADD2	LSCC	QN
Q9ULC5	-1.37030375904881	19.0349524705222	-21.5416295308962	2.3669013066919e-55	3.41298414593682e-54	115.294036111984	ACSL5	LSCC	QN
P04114	-1.36899469417858	19.4876225928888	-19.56627665148	1.9473039546668e-49	1.96611754865113e-48	101.67429367721	APOB	LSCC	QN
Q8TF64	-1.36832674967043	16.7191674357893	-27.7854542086087	1.06955213223537e-72	4.77623346452419e-71	155.229663112859	GIPC3	LSCC	QN
Q9BPX3	1.36766766681757	17.2445237314416	21.9114090620674	1.94330812453856e-56	2.97123898317457e-55	117.793852865902	NCAPG	LSCC	QN
Q6PEY2	-1.3636700297271	19.7853565422118	-13.0003214735861	8.06887333721619e-29	2.95819779455192e-28	54.2480042169151	TUBA3E	LSCC	QN
Q9NQ79	-1.36207199194536	18.405460054723	-29.6086552125763	2.29848403808839e-77	1.36255746749135e-75	165.973040503426	CRTAC1	LSCC	QN
Q7L4P6	1.35935632453041	11.9712773001301	4.38176914038545	1.84896984097991e-05	2.6810194933505e-05	1.06832792593023	BEND5	LSCC	QN
P09629	1.35685321313136	13.507180660094	19.4724240655459	3.75918206574807e-49	3.72500768333218e-48	101.016626926937	HOXB7	LSCC	QN
A6NDB9	-1.35607786160876	16.9022272076457	-15.1319151558537	1.36659925318841e-35	6.68267627946528e-35	69.8106267815768	PALM3	LSCC	QN
A8K2U0	1.3546286183499	17.2565439116064	6.69960358349381	1.84105359115354e-10	3.33442205708833e-10	12.2809387817073	A2ML1	LSCC	QN
P05546	-1.35429060108695	21.8643583135634	-23.6725557686036	1.64848363927837e-61	3.55546354284359e-60	129.471592503785	SERPIND1	LSCC	QN
Q6ZNL6	-1.35348818611995	17.1781749292362	-33.4120566697337	1.48352100919908e-86	1.79029196074417e-84	187.115967215621	FGD5	LSCC	QN
O60760	-1.35175538578058	20.7220601916221	-27.6915743723802	1.88075195485685e-72	8.21775110619994e-71	154.665401252015	HPGDS	LSCC	QN
Q9H0H5	1.3492075529631	17.6133212993778	18.2139509561266	2.76753820689722e-45	2.15307250984782e-44	92.1145625468859	RACGAP1	LSCC	QN
Q9NVD7	-1.3487424706873	22.7621794773894	-29.9631852601005	2.97853210522002e-78	1.93547307375739e-76	168.015269864125	PARVA	LSCC	QN
Q92876	1.34854910233105	13.9524277032182	4.77378045925373	3.36229901752043e-06	5.06067188427685e-06	2.70782972718014	KLK6	LSCC	QN
P33991	1.34844982812634	20.356764385421	20.6675366964133	9.29303517860134e-53	1.16732958618937e-51	109.321229725509	MCM4	LSCC	QN
O95990	-1.347418007642	14.7951173273382	-21.897307089265	2.13704483989456e-56	3.25762760030243e-55	117.698818631788	FAM107A	LSCC	QN
P18283	1.34656589197392	19.3982345197696	8.35833394934199	8.2838837301219e-15	1.77047711094762e-14	22.1584492586356	GPX2	LSCC	QN
Q02241	1.34633600285388	15.9754088944763	19.4356446888647	4.86571728248977e-49	4.76558223116897e-48	100.758650993419	KIF23	LSCC	QN
O15018	-1.3457540361479	15.7220177030036	-21.8788112171534	2.4208108003144e-56	3.66812542343604e-55	117.574137465074	PDZD2	LSCC	QN
Q99972	-1.34457613944015	15.7161227041892	-18.2984895008529	1.51461192197163e-45	1.19950164476769e-44	92.7171674049764	MYOC	LSCC	QN
Q14210	1.34316133350011	21.3038044792956	6.24544041675915	2.26743701927419e-09	3.91968094549497e-09	9.81652070115162	LY6D	LSCC	QN
Q9UBX5	-1.34012400165408	23.3945410591886	-23.0583820273185	9.26474057864452e-60	1.7456631086565e-58	125.442571396348	FBLN5	LSCC	QN
Q9H2H9	1.33912176343931	16.7964988176272	16.7165030677016	1.32050087275569e-40	8.18210106792448e-40	81.346898607251	SLC38A1	LSCC	QN
Q16625	-1.33859266614554	19.514734165611	-23.7086153044833	1.30312873173512e-61	2.84082063518255e-60	129.706682756016	OCLN	LSCC	QN
P00749	1.33772627561778	18.5423826802433	17.9276078740033	2.14203360004197e-44	1.59542943450591e-43	90.0689108419674	PLAU	LSCC	QN
Q8N335	-1.33591854270409	21.6242939684122	-29.6536237675722	1.77222299272156e-77	1.06301919983541e-75	166.232912102791	GPD1L	LSCC	QN
Q8WXC6	-1.333773810323	15.6997302944804	-4.48981263417194	1.16845297609772e-05	1.7131339049324e-05	1.5086549193133	COPS9	LSCC	QN
O95153	-1.3332691985339	10.2990483494114	-3.08517143411912	0.00230465428990099	0.00294903818943781	-3.48429263546855	TSPOAP1	LSCC	QN
Q14512	1.33269947570773	17.4937457727933	8.00274306698737	7.81343102947703e-14	1.6091985035719e-13	19.9381393916942	FGFBP1	LSCC	QN
Q13219	-1.33228280948892	16.175700169435	-18.395265309627	7.60245802495282e-46	6.13095600628057e-45	93.4062294617557	PAPPA	LSCC	QN
Q86UQ4	-1.33142673683184	14.8656518806138	-14.5271717849079	1.14392015278806e-33	5.1105855393621e-33	65.3895163367694	ABCA13	LSCC	QN
P49407	-1.33070256107642	21.7951169360944	-36.1894338597206	7.89423353678683e-93	1.70263500771081e-90	201.540708277016	ARRB1	LSCC	QN
Q96NA2	-1.33063908359542	18.7441466090329	-35.283158967485	8.05455631640327e-91	1.57017379575731e-88	196.923310383144	RILP	LSCC	QN
P00451	-1.32930983443574	15.305679076858	-18.4585676196229	4.84558329132526e-46	3.95807234683031e-45	93.8565021173428	F8	LSCC	QN
P13805	-1.32896662034246	16.0101209977453	-10.9108552933755	2.68674137909477e-22	7.67197108729119e-22	39.2822667468162	TNNT1	LSCC	QN
Q92685	1.32887455847891	16.4850768942076	13.9703843653164	6.74711722515913e-32	2.79621943219289e-31	61.3192136344956	ALG3	LSCC	QN
P55064	-1.32796211415204	17.4937188357305	-8.87166120166547	2.99465514054915e-16	6.74595981327704e-16	25.4476750396375	AQP5	LSCC	QN
O14777	1.3274569785592	16.7081095033217	18.3248707552662	1.25505436703069e-45	1.00177056051891e-44	92.9050891311169	NDC80	LSCC	QN
P23467	-1.32579696731358	15.8738165152187	-27.6154911121178	2.97398891041548e-72	1.27203905421442e-70	154.207302146725	PTPRB	LSCC	QN
Q9ULJ8	-1.32394028485918	16.7127711048087	-19.4718947760696	3.77316228501828e-49	3.73520957844046e-48	101.012915394343	PPP1R9A	LSCC	QN
Q15021	1.32291400954524	17.1435708190032	22.4112580891879	6.79790410375764e-58	1.13339397861499e-56	121.146885098294	NCAPD2	LSCC	QN
Q9BZW7	-1.32250055154185	16.9252131897486	-10.7562737933878	7.9744006103886e-22	2.22812841751679e-21	38.1995979660137	TSGA10	LSCC	QN
P20292	-1.32246609956951	24.1715089882902	-17.8585919763118	3.51144120909276e-44	2.58688078027422e-43	89.5748339120224	ALOX5AP	LSCC	QN
P06493	1.32206503926617	19.4354190506529	19.6987487564837	7.70738027771994e-50	7.99690008958517e-49	102.601032920878	CDK1	LSCC	QN
Q9UQC9	1.32155166081092	17.8312941158708	8.97072087042486	1.56208405746393e-16	3.559992376464e-16	26.0929759412098	CLCA2	LSCC	QN
P06276	-1.31883359760255	18.7180050299019	-20.2582231438299	1.5698964231688e-51	1.82709988997269e-50	106.494446210035	BCHE	LSCC	QN
O15347	1.31789132295127	22.9635828483934	19.2155253572174	2.28574008579425e-48	2.1494014146286e-47	99.2118352698919	HMGB3	LSCC	QN
P06858	-1.31749616654226	18.0534785293055	-22.292547658332	1.50318778270401e-57	2.47367119371276e-56	120.353304523452	LPL	LSCC	QN
Q9NQX4	-1.3168917802568	16.2768655181711	-24.1850456835451	5.92490452264809e-63	1.40001764909286e-61	132.797461144965	MYO5C	LSCC	QN
Q8ND71	-1.31582062558662	19.1770133559568	-26.8658512096417	2.823657188613e-70	1.09668248739349e-68	149.655119389725	GIMAP8	LSCC	QN
Q13336	-1.31433652091364	15.6759665045642	-15.7600205647107	1.38778416605221e-37	7.48694416778671e-37	74.3952500862238	SLC14A1	LSCC	QN
Q9NQ75	-1.31194897591427	18.1191558592086	-33.6397183968197	4.40178235815064e-87	5.64821110943963e-85	188.329463554431	CASS4	LSCC	QN
P07738	-1.31194015286875	23.1593436677384	-21.5319894375145	2.52683576947074e-55	3.63842815271661e-54	115.228649181529	BPGM	LSCC	QN
P07585	-1.31059307867331	25.5055125724899	-19.0373934646327	8.02228957624079e-48	7.25441118950516e-47	97.9565326085201	DCN	LSCC	QN
O14639	-1.3096469055154	20.1600505705779	-28.556637351318	1.07989119549822e-74	5.52871568119465e-73	159.823589162887	ABLIM1	LSCC	QN
Q8TEW8	-1.30953491363643	16.0598060909075	-37.7106205818711	4.03730274960028e-96	1.36420459908993e-93	209.103977807269	PARD3B	LSCC	QN
Q9NTJ3	1.30883844751553	18.2183295346088	24.4004011744638	1.47908316563021e-63	3.56987286904605e-62	134.185185486722	SMC4	LSCC	QN
P48995	1.30858192886063	18.542501761667	17.6295456794332	1.81592772553041e-43	1.29725576840745e-42	87.9323754244748	TRPC1	LSCC	QN
Q6P1M3	-1.30814718966507	19.35909254902	-25.3434956557643	3.63517201950724e-66	1.08063750034442e-64	140.193440158368	LLGL2	LSCC	QN
P98066	1.30747890175017	16.6313508086264	11.578648936735	2.3383821448239e-24	7.21808154752736e-24	44.0060287260173	TNFAIP6	LSCC	QN
P46939	-1.30613608560232	19.4055458570228	-41.1227008448787	3.71385512977759e-103	4.1830388278395e-100	225.263390280203	UTRN	LSCC	QN
P01040	1.30593534809793	24.0747325432866	11.51392763928	3.71390949258389e-24	1.13739880744178e-23	43.5452103705315	CSTA	LSCC	QN
P52732	1.30586378058889	18.6202240759168	19.5022589933165	3.04959127239577e-49	3.04568539194837e-48	101.225791728601	KIF11	LSCC	QN
Q9NZN3	-1.3039702080107	19.8327875973706	-24.6596308317585	2.80464384200793e-64	7.19763914593275e-63	135.84787566154	EHD3	LSCC	QN
O95980	-1.30291269404074	15.5844819487284	-30.9801016453027	9.21066017332256e-81	7.4101954108707e-79	173.790155699404	RECK	LSCC	QN
P21810	-1.3023688830627	25.905867303679	-17.3925638171806	9.98456940342887e-43	6.86193763000396e-42	86.2287421288767	BGN	LSCC	QN
P01008	-1.29985352366156	23.1570120599473	-26.3675481124243	6.05503027116799e-69	2.1461483167423e-67	146.590233091331	SERPINC1	LSCC	QN
Q9BSG0	-1.29861365355827	12.8602157847896	-4.50722141168592	1.0843174855805e-05	1.59277298236916e-05	1.58043441228613	PRADC1	LSCC	QN
Q16082	-1.2984732228292	19.5210796689209	-30.4088170216988	2.33188337020019e-79	1.7509853128681e-77	170.560988741832	HSPB2	LSCC	QN
P00740	-1.29833163894558	21.1257277847726	-22.4000110055082	7.32816817350576e-58	1.21580426800046e-56	121.071771778419	F9	LSCC	QN
A1IGU5	-1.29755471212129	18.4377929039902	-30.0380707376399	1.93813346958969e-78	1.30111648882322e-76	168.444714044835	ARHGEF37	LSCC	QN
Q12834	1.29748338292799	16.131566696714	15.6638278593384	2.80043895011668e-37	1.4917524770012e-36	73.6938970117569	CDC20	LSCC	QN
Q6UXB2	-1.29694980948997	21.1394702214053	-14.1112331372311	2.40598892357113e-32	1.0153834187444e-31	62.3484919873768	CXCL17	LSCC	QN
Q96KN2	-1.29654308536829	17.5218671102575	-16.6334454830209	2.41138864163925e-40	1.47788673883296e-39	80.7451250050416	CNDP1	LSCC	QN
Q96DR7	-1.29420979024173	17.0212680814392	-18.1187447917267	5.46069044550266e-45	4.19674139848828e-44	91.4351756611478	ARHGEF26	LSCC	QN
Q6ZTW0	1.2939296891623	12.0545922921077	3.80513070422997	0.000185307462198066	0.000254224082325321	-1.12731051440698	TPGS1	LSCC	QN
P01009	-1.29339758419679	25.9632949115746	-23.1026292113998	6.91982593670183e-60	1.31114533682891e-58	125.734403807341	SERPINA1	LSCC	QN
Q15746	-1.2933502618336	20.8849370539188	-26.6699044464632	9.39094650785346e-70	3.53888567844277e-68	148.453641515051	MYLK	LSCC	QN
Q99959	1.29231777756111	19.1967971480322	14.8246270593564	1.2953862082973e-34	6.01802474496324e-34	67.5645441602954	PKP2	LSCC	QN
Q6FHJ7	1.29122477109648	20.0621446016527	11.3110974987138	1.57710370241998e-23	4.71040077531861e-23	42.1049974579436	SFRP4	LSCC	QN
Q9H6R3	-1.29064121039822	18.5604372213761	-23.1314546092736	5.72251117186833e-60	1.09245001410978e-58	125.924391259536	ACSS3	LSCC	QN
Q96AC1	-1.2899945228911	21.7144764308818	-33.3249081888945	2.36555170154748e-86	2.69433680882998e-84	186.649934744144	FERMT2	LSCC	QN
Q13835	1.28930198671083	20.697329931556	9.6756165408693	1.39902833470407e-18	3.4464034578117e-18	30.7729516746667	PKP1	LSCC	QN
Q8WWA1	1.28759068686784	18.0941973200003	13.6539214455379	6.83427103735534e-31	2.70832703305986e-30	59.0083303485536	TMEM40	LSCC	QN
P20248	1.28684624717075	16.4983364671747	15.198451121084	8.39949719978827e-36	4.16768003496102e-35	70.296760523953	CCNA2	LSCC	QN
P80297	1.28629980977646	22.9809566897159	12.1794222342542	3.11472096105838e-26	1.0257935796702e-25	48.3092095957054	MT1X	LSCC	QN
Q92686	-1.28492703248016	20.7821635232206	-18.9220227916326	1.81209536111977e-47	1.59732266744966e-46	97.1418542411581	NRGN	LSCC	QN
O76041	-1.28307533865092	19.4414994917533	-32.2297409665253	8.94272583413159e-84	8.71657805582615e-82	180.721383870289	NEBL	LSCC	QN
P48061	-1.28285330419119	20.7392189382894	-15.2163080245935	7.37104010093664e-36	3.66635100604488e-35	70.4272136587662	CXCL12	LSCC	QN
O14807	-1.28173148882989	18.0937535529593	-28.4931057557112	1.57254911884497e-74	7.93081115310021e-73	159.447901132001	MRAS	LSCC	QN
Q9UKX2	-1.28076214374541	16.8408726936419	-12.2847765753133	1.45478476698766e-26	4.85263349225203e-26	49.0680641830044	MYH2	LSCC	QN
Q6ISB3	1.27999264465155	17.4774469781565	18.4279777987351	6.02352449676007e-46	4.8770341712186e-45	93.6389600301019	GRHL2	LSCC	QN
Q9UJC5	-1.27944575209153	20.7687857765291	-28.112189857176	1.5126577529737e-73	7.16533254294132e-72	157.184982553938	SH3BGRL2	LSCC	QN
P15169	-1.27864453461394	19.4846866569261	-22.119286206641	4.80128018576886e-57	7.62861712274905e-56	119.191979683279	CPN1	LSCC	QN
P48594	1.27777176765444	19.4024346861925	6.45339221697243	7.2812430200355e-10	1.28566383024037e-09	10.930518798188	SERPINB4	LSCC	QN
P52292	1.27753955900511	19.5491403546405	21.2100245997598	2.25798219993709e-54	3.10572124297995e-53	113.03854955166	KPNA2	LSCC	QN
P58397	1.27626951655112	14.5806376295457	15.0334107278489	2.80977214829975e-35	1.35116984190297e-34	69.0907709874789	ADAMTS12	LSCC	QN
P0CW19	-1.27491216140668	21.617059288632	-31.0921858037977	4.90774813495655e-81	4.04470267024834e-79	174.419214903868	LIMS3	LSCC	QN
Q96HF1	1.27336569640522	20.2428723265704	12.7483271966518	5.04838950545402e-28	1.79626270329194e-27	52.4191791631786	SFRP2	LSCC	QN
O14896	1.27335162961277	19.9375612043833	17.6026864687258	2.20242085368905e-43	1.56563395468765e-42	87.7395019436245	IRF6	LSCC	QN
P46087	1.27332209710115	18.8557587006014	29.4373819802912	6.20151630989368e-77	3.55168196798826e-75	164.981028522654	NOP2	LSCC	QN
P33992	1.27191244693073	20.2728422034587	21.4633812657341	4.02544786355969e-55	5.75542524582576e-54	114.762976281718	MCM5	LSCC	QN
P43007	1.27147699303384	19.2528707923531	15.4652734835034	1.19411888901233e-36	6.15080446032418e-36	72.2452393481335	SLC1A4	LSCC	QN
P05997	1.2707556193303	18.6087121345182	14.8143149704903	1.39697564160079e-34	6.47514498349666e-34	67.4891492718627	COL5A2	LSCC	QN
Q9Y281	-1.26961131530554	22.4255868337919	-28.7784230619946	2.91907888068304e-75	1.54118242778563e-73	161.131221092531	CFL2	LSCC	QN
P36959	-1.26914165436041	20.4835341420875	-23.7720186324368	8.62265899044822e-62	1.89604976542676e-60	130.119646142325	GMPR	LSCC	QN
Q96RD7	1.26908446304171	16.0593163013301	18.7466452946106	6.26902942206069e-47	5.33578096149699e-46	95.9009968906359	PANX1	LSCC	QN
P24821	1.26850676086223	21.6963887879564	12.7716849599409	4.26004493611841e-28	1.51949597176046e-27	52.5885071084946	TNC	LSCC	QN
A5A3E0	-1.26756615971923	17.7812113163826	-20.197874761773	2.38542954839606e-51	2.73232760814586e-50	106.076103669409	POTEF	LSCC	QN
Q9NVI1	1.26746685639577	15.364336697601	16.0263743332639	1.99028312472263e-38	1.11343819179433e-37	76.3354202463375	FANCI	LSCC	QN
Q03393	1.26631269255974	18.6649339286687	15.5063797007556	8.84320363035574e-37	4.58300384462761e-36	72.5452513272725	PTS	LSCC	QN
Q13111	1.26599184170692	17.6432433069795	18.0493120545261	8.96840749454064e-45	6.79975667704999e-44	90.9392185858602	CHAF1A	LSCC	QN
P12829	-1.26494127592726	18.3917049072544	-18.3032648345861	1.46393477876042e-45	1.16209137449447e-44	92.7511881090264	MYL4	LSCC	QN
Q9NPC1	1.26399313792341	17.3547028690724	18.341043017343	1.11848357281122e-45	8.96999048859761e-45	93.0202587146719	LTB4R2	LSCC	QN
P03956	1.26334410232826	23.1134023504818	10.9849379929754	1.59278156664632e-22	4.58954711230634e-22	39.8026791844631	MMP1	LSCC	QN
Q15166	-1.26327152945093	17.6998245250924	-18.8834844668423	2.37967369061546e-47	2.08674327004921e-46	96.8694334664173	PON3	LSCC	QN
Q96RM1	1.26320572807882	22.8423357589723	6.41016273440209	9.23856782221506e-10	1.62335520911413e-09	10.6969002901325	SPRR2F	LSCC	QN
P0C0L4	-1.2626255543774	19.3221543497342	-15.9011943505323	4.95599699734405e-38	2.72002932117361e-37	75.4239427638695	C4A	LSCC	QN
P23946	-1.2623017031315	21.5166284340814	-17.1317948106285	6.54589718914136e-42	4.32566882700951e-41	84.349366383241	CMA1	LSCC	QN
Q8IYT3	-1.26068870590325	18.1045322261356	-11.7364806872158	7.55037388711801e-25	2.36374737781703e-24	45.1322017152962	CCDC170	LSCC	QN
Q96QE3	1.25855020577625	16.402240967535	11.2841422182769	1.91042398540802e-23	5.68750893981823e-23	41.9140682117747	ATAD5	LSCC	QN
P12277	-1.25768616899112	23.2644074573688	-14.8356684881904	1.19478909733939e-34	5.5685411860825e-34	67.6452704148363	CKB	LSCC	QN
Q9P2M7	-1.25664114921956	18.8745402641566	-19.5837225172163	1.72336589723238e-49	1.74697601002447e-48	101.79644449266	CGN	LSCC	QN
Q14515	-1.2560517833339	19.4554818034513	-17.6844181716654	1.22453562826431e-43	8.81613470434328e-43	88.3262357585416	SPARCL1	LSCC	QN
Q68DU8	-1.25563982633117	18.9054529369659	-16.5019272924323	6.26258099828823e-40	3.7787966416457e-39	79.7914285339905	KCTD16	LSCC	QN
O14757	1.25541287346395	15.5793251189177	16.8801166074417	4.03744307244618e-41	2.56117399407928e-40	82.5311026802952	CHEK1	LSCC	QN
Q9H4M9	-1.25533806169755	22.3471062708579	-34.3171896229495	1.22405450645623e-88	1.90896008183798e-86	191.907145163142	EHD1	LSCC	QN
Q92817	-1.25346962929349	19.3268324656956	-19.9280619207936	1.55605725635914e-50	1.68163671724015e-49	104.200890992436	EVPL	LSCC	QN
P43353	-1.25321175934107	20.3669371882343	-27.6679830137818	2.16773016762749e-72	9.3507577486127e-71	154.523434064483	ALDH3B1	LSCC	QN
P05106	-1.25282232210582	18.6388165891099	-16.9770385564536	2.00263737614973e-41	1.29717157073673e-40	83.2318129181548	ITGB3	LSCC	QN
A1L4H1	-1.2506719961656	17.9532718886462	-16.9476600755169	2.47670010033056e-41	1.59405135981276e-40	83.0194811128213	SSC5D	LSCC	QN
Q9BX67	-1.24919087603888	18.2554571072427	-20.3399175700738	8.91630960070292e-52	1.0509840746782e-50	107.060125565608	JAM3	LSCC	QN
P26447	-1.24892571634972	27.3207383551681	-23.3617526533731	1.25892401625998e-60	2.51710310706655e-59	127.438574437102	S100A4	LSCC	QN
Q9NZR1	-1.24847551740457	19.9700642742386	-29.8534994671382	5.59586265890276e-78	3.52330806045325e-76	167.385047150064	TMOD2	LSCC	QN
P35580	-1.24801956087428	22.1871493942611	-24.9102241454505	5.66646721531331e-65	1.52363337298756e-63	137.447109829381	MYH10	LSCC	QN
P07476	1.24777589786205	19.3166743750816	7.67045627722035	6.08044594274103e-13	1.21477099963669e-12	17.9105539188887	IVL	LSCC	QN
P05154	-1.24762360427343	18.9577734098286	-19.1240829772919	4.35276820935257e-48	4.01492368864486e-47	98.5678280316314	SERPINA5	LSCC	QN
Q02318	-1.24496000061862	20.0927253546091	-18.276707729536	1.76899695262356e-45	1.39551144815137e-44	92.5619630591563	CYP27A1	LSCC	QN
Q8WWK9	1.24484660428601	16.5897700043167	18.0516670717742	8.81869157346704e-45	6.69626041050453e-44	90.9560471228686	CKAP2	LSCC	QN
Q9BZF9	-1.24484460593793	18.6389982440134	-34.8366877643931	8.11263161214633e-90	1.46853119022013e-87	194.617128455206	UACA	LSCC	QN
Q96QZ7	-1.24462768576886	16.1522059784643	-36.7144905170073	5.62431852252421e-94	1.50036097007442e-91	204.177393587694	MAGI1	LSCC	QN
O60504	-1.24416197290131	21.1289875137437	-37.898802179955	1.60610180007206e-96	5.61415653356222e-94	210.023723803242	SORBS3	LSCC	QN
P20848	-1.24345542379318	20.5367857155465	-8.98027187631808	1.46683648322295e-16	3.34593191503849e-16	26.155365017755	SERPINA2	LSCC	QN
P22792	-1.24336490247317	20.661929168006	-21.3180083692224	1.08175175655668e-54	1.50835179590303e-53	113.774439883018	CPN2	LSCC	QN
Q9Y235	-1.24219047753644	14.6726055200286	-18.7683109867841	5.37702232422546e-47	4.59585795115291e-46	96.0544472300946	APOBEC2	LSCC	QN
Q5VVQ6	-1.24173457116094	20.2262812502017	-20.6816631448775	8.43202645150595e-53	1.06445145876608e-51	109.418454766663	YOD1	LSCC	QN
Q96T88	1.24156402595293	17.4102620401282	17.2493810513606	2.80197270600486e-42	1.88103293515041e-41	85.1974116511322	UHRF1	LSCC	QN
Q14574	1.24144612244231	19.5685968691005	9.17705733823464	3.98766779191695e-17	9.29264101302576e-17	27.4473370526447	DSC3	LSCC	QN
P61764	-1.23790603438891	19.1299235126777	-31.8264882919701	8.22684831992513e-83	7.51311364135866e-81	178.504337706031	STXBP1	LSCC	QN
Q9H3R2	1.23739495511197	13.9745470263856	5.95720246699011	1.05178970034649e-08	1.76815790918944e-08	8.31444707396222	MUC13	LSCC	QN
O75781	-1.23632892792381	19.956619566011	-24.490276783067	8.30266753918296e-64	2.05278392304141e-62	134.762604503813	PALM	LSCC	QN
P00374	1.2361605885665	18.8722969134902	15.5716678122812	5.48892978933425e-37	2.8755184121179e-36	73.0216495013926	DHFR	LSCC	QN
P14635	1.23486119204238	17.6313243443737	16.0909424348593	1.24356243670965e-38	7.03852173139346e-38	76.8052976389053	CCNB1	LSCC	QN
P24310	-1.23420992288082	18.1218823722089	-20.5904106852706	1.5807717622055e-52	1.96135659161287e-51	108.790014909223	COX7A1	LSCC	QN
P15408	1.23378973548868	19.318618111599	23.4824652809612	5.70773274214455e-61	1.16417076070663e-59	128.2296092525	FOSL2	LSCC	QN
P41732	-1.23308667171356	21.0017069878767	-12.5503450768921	2.12559693401863e-27	7.35147598776761e-27	50.9856532719466	TSPAN7	LSCC	QN
Q86YB7	-1.23281605442674	18.2428770494124	-26.8189105569542	3.76397817426066e-70	1.45077744306009e-68	149.36773430342	ECHDC2	LSCC	QN
P55268	-1.23141214343331	20.0127853920458	-28.5072410696016	1.44633712123274e-74	7.33075969896813e-73	159.531531801943	LAMB2	LSCC	QN
Q9BXS6	1.23135916159413	17.0538782575425	15.1853424297275	9.24478218595288e-36	4.56920317011235e-35	70.2009910958188	NUSAP1	LSCC	QN
P41222	-1.23115950994169	21.5995589222326	-23.3326427022263	1.52391712359041e-60	3.02308177726732e-59	127.247544002496	PTGDS	LSCC	QN
P29508	1.22875718432564	22.5566172866081	6.66229163523175	2.27220171406577e-10	4.10064247382672e-10	12.0741510097469	SERPINB3	LSCC	QN
P22352	-1.22875505870715	23.1193740351105	-21.687050500957	8.83880343401183e-56	1.29853551319678e-54	116.279064741834	GPX3	LSCC	QN
Q9Y4K0	1.22773236481944	17.9077402078944	11.5084246387592	3.86280858474965e-24	1.18228534491568e-23	43.5060561047272	LOXL2	LSCC	QN
O75496	1.22549710828304	16.8926035992088	12.5537571294129	2.07363378810601e-27	7.17665609765469e-27	51.010331753178	GMNN	LSCC	QN
P08185	-1.22523369614959	22.0995389835314	-25.1026574826868	1.66832127156814e-65	4.72395886309671e-64	138.669794320752	SERPINA6	LSCC	QN
Q13112	1.22354362260038	16.6065830299467	18.2506928255741	2.12951409900989e-45	1.66822908977305e-44	92.3765413833785	CHAF1B	LSCC	QN
Q99541	1.22305929240126	20.0943712085193	13.3858438612254	4.84768784958409e-30	1.85577838864177e-29	57.0534046277718	PLIN2	LSCC	QN
Q15910	1.22067192362735	16.3649912048425	19.2575138021487	1.70097834675555e-48	1.61600913786888e-47	99.5072714190917	EZH2	LSCC	QN
P18827	1.22064481367267	21.5852502909746	17.6037000207518	2.18643988976402e-43	1.55536429210792e-42	87.7467811756756	SDC1	LSCC	QN
Q13938	-1.22052000321989	22.3217971291532	-8.63403424807426	1.408303953134e-15	3.09539834625311e-15	23.9133175666158	CAPS	LSCC	QN
P05155	-1.22034625157051	23.763439604816	-25.7619598586379	2.61968416378307e-67	8.27281569104954e-66	142.82339192713	SERPING1	LSCC	QN
P04183	1.21984703693083	19.5448727741394	18.4085222554812	6.91793002655595e-46	5.58336438528644e-45	93.5005565628892	TK1	LSCC	QN
Q15003	1.21975552767878	18.1190763256755	21.4229103262332	5.29936738932063e-55	7.50274961250604e-54	114.48802284892	NCAPH	LSCC	QN
Q7Z5L7	-1.2190298941274	19.6741874030769	-24.7950257577319	1.1808081739133e-64	3.11714907785395e-63	136.71292267635	PODN	LSCC	QN
Q15223	1.21801294884978	18.7739006651098	16.9520988174428	2.39845038555007e-41	1.54565108444508e-40	83.0515655339293	NECTIN1	LSCC	QN
P33993	1.21774816472747	20.2809213705273	19.4166219153724	5.56065740721735e-49	5.41483036858428e-48	100.625168286599	MCM7	LSCC	QN
Q9Y5V3	1.21732220438438	17.2418920366319	19.4650727560428	3.95808674607893e-49	3.90302775729592e-48	100.965074827392	MAGED1	LSCC	QN
Q92791	1.21727507007625	18.704367025002	15.5998100054316	4.46918254985557e-37	2.35345992248758e-36	73.2269579794958	P3H4	LSCC	QN
O95832	1.21677760259679	17.7369958348639	9.65670901842525	1.5905131056226e-18	3.90577309876364e-18	30.645542646427	CLDN1	LSCC	QN
P12883	-1.21581528319831	17.4948043767195	-10.1034874676128	7.49562033898368e-20	1.93439672546531e-19	33.6809924911253	MYH7	LSCC	QN
Q6ZN66	1.21540793516876	20.2009201853835	9.26822487929259	2.17243213966559e-17	5.10831468331944e-17	28.0499999421242	GBP6	LSCC	QN
Q8N1I0	-1.21512457732621	17.696130604411	-30.352390674848	3.21532139758245e-79	2.31161085158108e-77	170.239951856761	DOCK4	LSCC	QN
P23276	-1.21448644398699	14.0428404956647	-19.4953921431841	3.19999027032682e-49	3.18647361201404e-48	101.177658146255	KEL	LSCC	QN
O00423	-1.21435426230765	20.2541225721903	-26.2142616300965	1.56445797058752e-68	5.39418722715838e-67	145.641140906474	EML1	LSCC	QN
Q02388	1.21239641981515	16.7802944189719	10.9998057150196	1.43396000981429e-22	4.14132553261751e-22	39.9072384148168	COL7A1	LSCC	QN
O95445	-1.21215232250448	22.3894859042236	-19.2694346255119	1.56415434233509e-48	1.48741393698413e-47	99.5911157461789	APOM	LSCC	QN
P02671	-1.21145863362418	24.7073912314798	-18.5531412670377	2.47402856982672e-46	2.05230995190945e-45	94.5285349550556	FGA	LSCC	QN
P23471	1.21042182110623	15.6684782104232	9.2568576347512	2.34364822875104e-17	5.50325737661554e-17	27.9747181414702	PTPRZ1	LSCC	QN
P10523	-1.20934708865243	19.8381994254781	-17.8785393535399	3.04386710606473e-44	2.24895633047946e-43	89.7176748864826	SAG	LSCC	QN
P20742	-1.20901342858954	16.4181392119511	-9.57228000308864	2.81715496365143e-18	6.85818920906209e-18	30.0778072303125	PZP	LSCC	QN
P30047	-1.20896207673212	21.0545941199787	-22.3911851894632	7.77316710897296e-58	1.28542569304501e-56	121.012818030748	GCHFR	LSCC	QN
Q9NR99	1.20891640069525	18.8468369597671	14.8558572297542	1.03062256832196e-34	4.82114488928459e-34	67.7928716435592	MXRA5	LSCC	QN
Q6NXG1	1.20863640672988	19.32926770894	20.5504297416822	2.08248174144271e-52	2.56190745303456e-51	108.514378338431	ESRP1	LSCC	QN
Q9UPZ6	-1.20812540016416	15.0387114247843	-20.8647500442163	2.39637728658646e-53	3.11436878899064e-52	110.676502190607	THSD7A	LSCC	QN
Q9BQI9	-1.20749795174207	17.7447112794494	-15.6145418305077	4.01335409180176e-37	2.12113505884226e-36	73.3344222928578	NRIP2	LSCC	QN
P02652	-1.20654196141179	27.0807233651708	-15.9497081877209	3.47968823682173e-38	1.92646639304543e-37	75.7772664140233	APOA2	LSCC	QN
H7BZ55	-1.20625802860976	16.0523503442036	-10.2255112607067	3.22785654930378e-20	8.4397167501399e-20	34.5185591649683	CROCC2	LSCC	QN
Q02487	1.20612037984836	20.5345033178272	12.7911105236469	3.69893616196713e-28	1.32075082331317e-27	52.729360063479	DSC2	LSCC	QN
Q14315	-1.20605387970602	18.7044631683724	-19.0401635589396	7.86698733359373e-48	7.12032594648568e-47	97.9760774519744	FLNC	LSCC	QN
P55290	-1.20567208277239	20.0627057980939	-18.8563298373011	2.88360881065838e-47	2.51342583952227e-46	96.6773966260346	CDH13	LSCC	QN
P00742	-1.20347069515436	19.8766674969354	-18.0602676153744	8.29288069378775e-45	6.30644648108976e-44	91.0175011160185	F10	LSCC	QN
Q6SJ93	1.20329742614523	15.2259787482788	13.6076255624809	9.58748199818694e-31	3.76552905910969e-30	58.6705243089837	FAM111B	LSCC	QN
O75154	-1.20309553750362	11.8140959886075	-3.40939035324143	0.00077892411961462	0.0010274500716374	-2.47746370327191	RAB11FIP3	LSCC	QN
Q02153	-1.20253343292444	18.3613134614772	-29.9990034215894	2.42496502233339e-78	1.6066581981303e-76	168.220759070157	GUCY1B1	LSCC	QN
P40394	1.20166415275807	21.5763546810195	6.37767374062839	1.10414056302673e-09	1.93544404070585e-09	10.5220236373362	ADH7	LSCC	QN
Q6ZUT6	-1.20166169271806	17.5145562711389	-17.5214226433999	3.9499886964889e-43	2.78255979265517e-42	87.1556174288544	CCDC9B	LSCC	QN
Q13884	-1.20094887322973	21.5689301178747	-34.0005671481174	6.49030344590078e-88	9.13780639320781e-86	190.241275802825	SNTB1	LSCC	QN
P08779	1.20062204289971	22.5341956777533	7.25800941075113	7.26792427160996e-12	1.38956899927028e-11	15.4625719706463	KRT16	LSCC	QN
P19883	1.20042395567117	17.1945350404649	10.6018869661903	2.353369859781e-21	6.4388961588664e-21	37.1228530095113	FST	LSCC	QN
A5PLL7	1.19869500664547	19.1230246175385	16.8851008208486	3.89440144273916e-41	2.47353054041647e-40	82.5671513706781	PEDS1	LSCC	QN
P14415	-1.1973223837888	14.5611111884281	-19.4519217921503	4.34059166736489e-49	4.25949445615469e-48	100.872838035446	ATP1B2	LSCC	QN
Q9BYG8	1.19731295981497	15.9110916616092	8.26916956041111	1.46072213419687e-14	3.09194827194689e-14	21.5970181157351	GSDMC	LSCC	QN
O14684	1.19565018973868	22.721198165202	8.99348679342298	1.34448870278005e-16	3.07376679749242e-16	26.2417366536664	PTGES	LSCC	QN
Q96DR8	1.19539978569191	15.2691541083878	11.4063333509821	8.00372944388201e-24	2.42190463798901e-23	42.7804647619106	MUCL1	LSCC	QN
P05543	-1.19445986467378	20.9838186825615	-24.4005865919305	1.47732068892223e-63	3.56987286904605e-62	134.186377776686	SERPINA7	LSCC	QN
Q9UNW9	-1.19403546991055	20.0510162487623	-30.6143959807328	7.25728078181995e-80	5.57326176403855e-78	171.727442240326	NOVA2	LSCC	QN
Q9BVW5	1.19331479266624	19.4563396040711	14.865536091954	9.60120697889279e-35	4.49757094015879e-34	67.8636330113562	TIPIN	LSCC	QN
P50461	-1.19300032677982	18.3440780843712	-11.2307369256471	2.79234417855671e-23	8.27418676937427e-23	41.5361262136891	CSRP3	LSCC	QN
P62760	1.19017192391188	20.9672333146177	9.85457167275096	4.13601321339069e-19	1.0411414438575e-18	31.9835571089713	VSNL1	LSCC	QN
P02461	1.1898730634964	19.7603169384799	14.3898410351789	3.12757472749316e-33	1.37010479743294e-32	64.3853139506893	COL3A1	LSCC	QN
P21291	-1.18967323197722	25.3116423188145	-21.8610826357972	2.72821451168473e-56	4.10325081675789e-55	117.454590175217	CSRP1	LSCC	QN
Q53RD9	-1.18877813262848	18.1336739025218	-17.0286878805481	1.37862069100361e-41	8.98718838887688e-41	83.6049695631802	FBLN7	LSCC	QN
Q9HCB6	-1.1876810210869	20.6877684845724	-20.7146586401647	6.71959057196206e-53	8.5252177256545e-52	109.64545790986	SPON1	LSCC	QN
P49736	1.18735955404006	20.1008106956236	19.4329906197988	4.95718588366961e-49	4.84580456150037e-48	100.74002961873	MCM2	LSCC	QN
Q5SRE7	-1.18704458693443	20.061958049302	-27.0891245327971	7.22215998963464e-71	2.8937168306295e-69	151.018287402613	PHYHD1	LSCC	QN
Q52LW3	-1.18657551610773	19.1715755620865	-25.028902028104	2.66424019672922e-65	7.46060852879672e-64	138.201719357375	ARHGAP29	LSCC	QN
Q15398	1.18545231702794	14.6759368466783	17.7586232458827	7.18984531436339e-44	5.22087836330241e-43	88.8584846529293	DLGAP5	LSCC	QN
Q96S86	1.18515678633818	17.7034624566336	17.7006479411542	1.08987506644349e-43	7.8689911314371e-43	88.4426837126534	HAPLN3	LSCC	QN
Q8N3V7	-1.18486038578075	19.9784109769107	-31.8818851298737	6.05846166526986e-83	5.63436934870097e-81	178.810004647678	SYNPO	LSCC	QN
Q9BR39	-1.18450983637298	16.5177554044253	-16.2030119879309	5.5000569852591e-39	3.16245477365692e-38	77.6204018431389	JPH2	LSCC	QN
P13674	1.18354312172483	21.6672134896814	18.689830103694	9.37766334837481e-47	7.94163520154348e-46	95.4983859254513	P4HA1	LSCC	QN
P19652	-1.18329386291411	24.7475982726556	-18.210189092241	2.84282055047493e-45	2.20994416565678e-44	92.0877328861239	ORM2	LSCC	QN
Q01082	-1.18297030793022	21.568758093687	-36.8882278056112	2.36094513765815e-94	6.64802801678907e-92	205.0437392357	SPTBN1	LSCC	QN
O75558	-1.18239085305316	19.6767269741607	-24.7973202030216	1.16364708277534e-64	3.0798669655597e-63	136.727562090804	STX11	LSCC	QN
P61457	-1.18203408935409	19.3452994533371	-16.6220104077119	2.6199184755637e-40	1.60085072855872e-39	80.6622433226896	PCBD1	LSCC	QN
Q9P0B6	1.1808816493793	16.8777875185542	15.0688577926976	2.16778687279185e-35	1.04841867984213e-34	69.3498320166581	CCDC167	LSCC	QN
P08697	-1.17999780573698	22.6892388249365	-24.0151500929447	1.77800025202327e-62	4.03212271918566e-61	131.69855613795	SERPINF2	LSCC	QN
Q9H8V3	1.17907779333953	16.0666787214607	14.9538814861421	5.02875461470688e-35	2.38207876305064e-34	68.5094704069143	ECT2	LSCC	QN
P18065	1.17590275209638	21.1708329783423	10.5304668100215	3.87654017976442e-21	1.05296055204373e-20	36.6263568500175	IGFBP2	LSCC	QN
Q96MX3	1.17588783880064	16.3286787997432	18.9444350619244	1.54664424187845e-47	1.37288377232241e-46	97.300217039317	ZNF48	LSCC	QN
P05091	-1.17578440990223	23.2243116973838	-18.7771033261939	5.05238158590891e-47	4.32933154153496e-46	96.1167076008173	ALDH2	LSCC	QN
Q9Y613	-1.17577387553664	18.686128714361	-34.1379696859054	3.14269360814447e-88	4.61702682692181e-86	190.965530862462	FHOD1	LSCC	QN
P02679	-1.17545007152751	25.072767478798	-16.2278033558147	4.59227276599776e-39	2.65707015005247e-38	77.8006340433381	FGG	LSCC	QN
P22304	-1.17475243190035	18.8564131831031	-21.8848193195672	2.32471649219386e-56	3.52856916104034e-55	117.614642736959	IDS	LSCC	QN
Q9UI36	-1.17458013870972	15.5441782826834	-15.4428035223663	1.40721013977557e-36	7.21907347515431e-36	72.081222705516	DACH1	LSCC	QN
Q8N3F0	-1.17455786054499	21.3482023322987	-26.3054211886584	8.89294903348441e-69	3.11930188070697e-67	146.205923214215	MTURN	LSCC	QN
Q08830	-1.1738626924765	21.5751731747857	-12.3065530972141	1.24280733848709e-26	4.1592400099847e-26	49.2250567462163	FGL1	LSCC	QN
O60565	1.17368667078024	20.1319221426346	11.33549789401	1.32569378404918e-23	3.97237892075273e-23	42.2779271793431	GREM1	LSCC	QN
Q687X5	-1.1735349223677	18.5873270254088	-14.8710863257025	9.21890182697351e-35	4.32648184351993e-34	67.904209879098	STEAP4	LSCC	QN
P02766	-1.1726556075865	24.3483210465942	-22.094134100514	5.68464132960356e-57	8.98989222436682e-56	119.023090043197	TTR	LSCC	QN
P50238	-1.17258766274638	27.0172659110745	-14.6345389596774	5.21079215323439e-34	2.35496210688083e-33	66.1746344499954	CRIP1	LSCC	QN
P32119	-1.1719629813411	26.7286710821952	-19.4342605446178	4.91320676921186e-49	4.80744951925682e-48	100.748939704815	PRDX2	LSCC	QN
Q9Y279	-1.16929957882278	19.5469884211695	-18.7495185561148	6.14269675511087e-47	5.23264848794613e-46	95.9213497145643	VSIG4	LSCC	QN
Q2M1Z3	-1.1690577644202	18.3748083371017	-34.7105800005257	1.56364443251863e-89	2.68655315465108e-87	193.961924941459	ARHGAP31	LSCC	QN
Q76M96	1.16836083836642	17.3667162000931	12.7385605027407	5.41976812899356e-28	1.91964323981858e-27	52.3483893792026	CCDC80	LSCC	QN
P01011	-1.16825563130303	24.4274563630574	-17.2925347579848	2.05273167673368e-42	1.38908818471624e-41	85.5083980438471	SERPINA3	LSCC	QN
Q8WVV4	1.1681064354967	19.7676901087415	10.9966876782453	1.46590407794016e-22	4.23237528854441e-22	39.8853071946738	POF1B	LSCC	QN
Q96HE7	1.16688192018901	21.6983194360665	17.7101216940207	1.01823369445264e-43	7.36222179790758e-43	88.5106479492352	ERO1A	LSCC	QN
Q8WWZ3	1.16604243823588	16.7729758305679	11.1745286375061	4.16156362982414e-23	1.22490622867385e-22	41.1388412708676	EDARADD	LSCC	QN
Q9UK76	1.16542916719955	23.920451487637	23.6992502211111	1.38514872099058e-61	3.0084532803121e-60	129.64564271275	JPT1	LSCC	QN
P78539	-1.16422158756894	17.7303598677415	-15.2815876065689	4.57288335947557e-36	2.30279774540506e-35	70.9040527200553	SRPX	LSCC	QN
Q53TN4	-1.16404461090839	21.8130821629541	-29.7238817503542	1.18113476791182e-77	7.21274888091696e-76	166.638443740425	CYBRD1	LSCC	QN
P52895	1.16386565984987	24.4579088208574	6.6494574149575	2.44234308262278e-10	4.40221049582986e-10	12.0031965962369	AKR1C2	LSCC	QN
P78504	1.16214515934639	16.2511739623522	11.8696289490553	2.90248786964724e-25	9.2175813078365e-25	46.0847678705025	JAG1	LSCC	QN
Q9BV36	-1.15913395736763	19.0658334202034	-19.6462760919074	1.11238092872588e-49	1.14131634357229e-48	102.234166724325	MLPH	LSCC	QN
P27169	-1.1588684966219	22.0035966863187	-16.653843887598	2.07979529685255e-40	1.27775060146632e-39	80.8929542473086	PON1	LSCC	QN
P32322	1.15826184863212	21.0176623938655	21.8494375559062	2.95113932453921e-56	4.41886253070221e-55	117.376044657438	PYCR1	LSCC	QN
P00739	-1.15750934121351	21.0635526687083	-14.4309316046212	2.3147792744379e-33	1.02021380456421e-32	64.6857727167855	HPR	LSCC	QN
P22532	1.15743945669551	22.3415018168784	7.0593867374406	2.33476152689034e-11	4.37234021764037e-11	14.3126821379681	SPRR2D	LSCC	QN
P43358	1.15653886550128	20.6965647920664	5.5017992774541	1.0750761107399e-07	1.72437445167252e-07	6.04611958280471	MAGEA4	LSCC	QN
Q8WXF0	1.1551800744942	14.4678525490184	10.4056240985065	9.25286929807444e-21	2.4683246335416e-20	35.7610279457952	SRSF12	LSCC	QN
Q07065	1.15493345723896	22.6795736587731	24.0202511757113	1.720202460843e-62	3.9097964900371e-61	131.731603390257	CKAP4	LSCC	QN
B1AK53	1.15449647404427	15.7461264585283	10.9791976684667	1.65868982640105e-22	4.77403145094476e-22	39.7623199849008	ESPN	LSCC	QN
P22528	1.1544040970042	21.8839150224492	7.26895301063785	6.81163625444676e-12	1.30429838895593e-11	15.5264905791101	SPRR1B	LSCC	QN
O60437	-1.15381524438978	21.0592381818993	-18.7661583509723	5.45963926224682e-47	4.66254112901399e-46	96.039202860107	PPL	LSCC	QN
Q8N2S1	-1.15349367176181	18.5126932103749	-20.873703024896	2.25361591168323e-53	2.93636304585255e-52	110.737923140346	LTBP4	LSCC	QN
P04921	-1.15197361584924	21.6451756000085	-19.130485362198	4.16071221133764e-48	3.84827916846073e-47	98.6129454735288	GYPC	LSCC	QN
P10646	-1.15090466366714	18.6830169832999	-15.1530781327326	1.17057872434873e-35	5.74910684531154e-35	69.9652599239139	TFPI	LSCC	QN
P11171	-1.15079566883496	20.7382576567202	-21.1444353006408	3.53288549775742e-54	4.8200350324047e-53	112.590907625759	EPB41	LSCC	QN
Q05707	-1.14951567785857	22.2158828473922	-12.8952206621751	1.73443805865773e-28	6.26585837512952e-28	53.4847141856427	COL14A1	LSCC	QN
P80108	-1.14943115905272	18.0076502691191	-18.531648533152	2.88217025972184e-46	2.38502529982043e-45	94.3758807374408	GPLD1	LSCC	QN
P10721	-1.1467544539973	18.6503918112723	-15.8038738237501	1.00779325617598e-37	5.4601818481325e-37	74.7148781520206	KIT	LSCC	QN
O95428	-1.14575168523255	18.8263557389551	-24.5960898708823	4.21248964338058e-64	1.06755018787372e-62	135.44111044996	PAPLN	LSCC	QN
Q9H792	-1.14570473690694	16.7672633095521	-29.5911543861011	2.54341484628018e-77	1.49898815678734e-75	165.871838108752	PEAK1	LSCC	QN
Q8TF66	1.14545670673739	17.9130623409241	10.6703720267511	1.45694701464597e-21	4.01660916167153e-21	37.599912072046	LRRC15	LSCC	QN
Q9Y3M8	-1.14470851906179	16.9097108474009	-30.2669328049653	5.23400515558196e-79	3.68452154598155e-77	169.753021777107	STARD13	LSCC	QN
Q9H300	1.14409657703446	17.375151087449	14.4589427859869	1.88544226887907e-33	8.35346515717968e-33	64.89059797272	PARL	LSCC	QN
Q8IXQ3	-1.14380200592041	18.4751901941894	-18.9892662276862	1.12681536327242e-47	1.00727754298876e-46	97.6168438668258	C9orf40	LSCC	QN
Q9UIK4	-1.14366729713061	18.7882113538743	-23.8190914230789	6.34789575693986e-62	1.40806606757329e-60	130.425918456316	DAPK2	LSCC	QN
Q9HAB3	1.14229034690314	17.088852414209	15.9488853290579	3.50062073463266e-38	1.93699740103555e-37	75.7712743901164	SLC52A2	LSCC	QN
Q13813	-1.1420121729377	21.2993144631717	-36.4933409976262	1.7053630515153e-93	4.11601553647871e-91	203.070240960015	SPTAN1	LSCC	QN
Q9NRZ9	1.14183971113282	16.5326980627627	16.1765421126373	6.66846069899138e-39	3.82342681593188e-38	77.4279343557787	HELLS	LSCC	QN
Q14624	-1.14147450640268	22.9710593818338	-21.0850538532067	5.30060727227003e-54	7.16430078920017e-53	112.185203710518	ITIH4	LSCC	QN
Q5XKE5	1.14142905954944	16.1281552359949	7.55787578461936	1.20581396306131e-12	2.37761839010942e-12	17.2345663497095	KRT79	LSCC	QN
Q9Y2G0	-1.14141256218538	11.4057717695404	-7.15203822197134	1.35777934527247e-11	2.56452566108198e-11	14.8466437068823	EFR3B	LSCC	QN
O95715	1.14137724061787	18.83781987346	7.12185254809902	1.62077157296609e-11	3.05385900281734e-11	14.6722097232953	CXCL14	LSCC	QN
Q10589	-1.14018607528239	22.447136880039	-16.6081181808323	2.89769697784259e-40	1.76738593648558e-39	80.561541994609	BST2	LSCC	QN
Q13790	-1.14012991994134	19.6364434490214	-16.7311388194345	1.18760847110243e-40	7.37670776443955e-40	81.452896000687	APOF	LSCC	QN
Q93079	1.14003393036782	25.4515202483329	9.73788293686637	9.1638310384027e-19	2.27402093601685e-18	31.1932159960069	H2BC9	LSCC	QN
P51161	1.13994711374907	17.5164747590648	7.78417718430956	3.0282910688139e-13	6.12974971337191e-13	18.599113874686	FABP6	LSCC	QN
P51513	-1.13948990207692	14.8638574035172	-20.8987705490397	1.8976353090455e-53	2.48852899454001e-52	110.909847452523	NOVA1	LSCC	QN
P04278	-1.13891110407679	18.2286082714561	-14.4363546897685	2.22464210362894e-33	9.81340165556421e-33	64.7254275213298	SHBG	LSCC	QN
O14958	-1.13821057169587	15.350443209003	-19.4551808920478	4.24247759848192e-49	4.16724761781117e-48	100.895698002175	CASQ2	LSCC	QN
P56199	-1.13805241439849	20.2475732715041	-25.510442110316	1.26959618019918e-66	3.88818624733506e-65	141.245313178415	ITGA1	LSCC	QN
P10301	-1.1379631141059	22.1016221614404	-33.7922499828704	1.95642944936137e-87	2.54260581130464e-85	189.139321538773	RRAS	LSCC	QN
Q9BYG5	-1.1378672290032	19.8946039390533	-26.2350277823175	1.37543669027787e-68	4.75863540250744e-67	145.769890425343	PARD6B	LSCC	QN
P43652	-1.13738274339773	21.5429444160042	-19.4923515328855	3.26893940210358e-49	3.25193706762747e-48	101.156343266434	AFM	LSCC	QN
P10643	-1.1359247694414	20.969952235904	-20.4319826653442	4.71732750349766e-52	5.65242894833993e-51	107.696732227474	C7	LSCC	QN
Q9Y248	1.13568489205649	17.2542160802836	12.2844820341015	1.45788645083616e-26	4.86137991846254e-26	49.0659410795394	GINS2	LSCC	QN
P02533	1.13437254157039	23.4955252623448	5.87056969881779	1.65250073459748e-08	2.74613113878929e-08	7.87284161231675	KRT14	LSCC	QN
Q4KMQ1	-1.13429109569851	17.9628279280714	-32.1582630127223	1.3234827692431e-83	1.2777280792207e-81	180.329755561329	TPRN	LSCC	QN
Q9NTX5	-1.13427467960124	21.8603847756754	-28.1336215708132	1.33113117685604e-73	6.36494185839134e-72	157.312777297148	ECHDC1	LSCC	QN
Q9BQL6	1.13404055415631	18.2308191364855	15.1163512653739	1.53142118592472e-35	7.46346950082641e-35	69.6968995306166	FERMT1	LSCC	QN
O14645	-1.13367229904476	20.7079533131003	-12.8069948984301	3.2954353655819e-28	1.17916795979187e-27	52.844556699046	DNALI1	LSCC	QN
P08729	-1.13322208121734	23.629891005072	-11.7977924097378	4.86286829658545e-25	1.53137297056498e-24	45.5705598624501	KRT7	LSCC	QN
Q07157	-1.1328449608907	20.2536527234437	-34.0808691064982	4.24702602886068e-88	6.15030040779439e-86	190.664799068445	TJP1	LSCC	QN
Q01955	-1.13157290375645	16.4059467429114	-16.1083382709624	1.0956058097826e-38	6.21845246011547e-38	76.93185922802	COL4A3	LSCC	QN
P02790	-1.13097051915135	24.8411473850484	-27.3384311638781	1.5873160836532e-71	6.54090371544409e-70	152.53303028894	HPX	LSCC	QN
Q86YM7	-1.13041429540941	17.9318008751113	-21.1295356326058	3.91131693557332e-54	5.32201607730291e-53	112.489148976948	HOMER1	LSCC	QN
P35052	1.12976646722752	19.3733027805746	12.3673002815823	8.00778854737271e-27	2.70222877845264e-26	49.6632420478397	GPC1	LSCC	QN
P04180	-1.12946621475037	20.5505874935811	-21.0651369541023	6.07382998935294e-54	8.16583748038073e-53	112.04903683999	LCAT	LSCC	QN
O96017	1.12933025304222	18.269779083046	21.7249506391456	6.84040012687701e-56	1.00933240300076e-54	116.535374211116	CHEK2	LSCC	QN
P22223	1.12856983173743	18.7952895552633	16.1194015223909	1.01081288416297e-38	5.74683690788563e-38	77.0123415628338	CDH3	LSCC	QN
Q99489	-1.1280788556888	17.0598380315469	-18.3060581255935	1.43508264316614e-45	1.14008093681623e-44	92.7710873013596	DDO	LSCC	QN
P15882	-1.12804141658818	15.6886013535807	-23.5868738858434	2.88378798681254e-61	6.02741419016881e-60	128.912336724123	CHN1	LSCC	QN
P01024	-1.1278928861344	23.125015119796	-21.4235768085326	5.27541814740288e-55	7.47928863779343e-54	114.492552388132	C3	LSCC	QN
Q5TEA6	-1.12768799343417	18.8543111176141	-12.5210509329672	2.62874577586487e-27	9.03921164516358e-27	50.7738173659828	SEL1L2	LSCC	QN
Q9H223	-1.12759775776125	21.9400013914139	-38.26136628378	2.74563790452955e-97	1.11330125752864e-94	211.786111919807	EHD4	LSCC	QN
P04908	-1.12684894753375	16.9872223402701	-11.02719095229	1.18159378693836e-22	3.4241898851327e-22	40.099929806815	H2AC4	LSCC	QN
P11226	-1.12671722581541	18.742598065204	-11.0441783745419	1.04783337887638e-22	3.04352061938964e-22	40.2195241637401	MBL2	LSCC	QN
Q5T3I0	1.12599464501775	17.4515242367106	20.7963185277863	3.83334236247827e-53	4.93129334117287e-52	110.206733356903	GPATCH4	LSCC	QN
Q9UBH6	1.12577156908099	16.3533372386553	13.5804875015247	1.1691436218608e-30	4.57591077019416e-30	58.4725424811753	XPR1	LSCC	QN
Q9NYZ3	1.12536089741883	14.0806194708881	13.7391065200606	3.66536134154059e-31	1.47035092675888e-30	59.6300871099558	GTSE1	LSCC	QN
Q9NR30	1.12492179912425	20.3761903227451	24.9214169355009	5.27678790105053e-65	1.42262763172737e-63	137.518354830257	DDX21	LSCC	QN
P01019	-1.12267399366106	22.0767544176323	-21.8270104392451	3.43323809234958e-56	5.12558682505857e-55	117.224729113773	AGT	LSCC	QN
Q5C9Z4	1.12173174013318	16.5755404065688	19.0510404288004	7.28577598538803e-48	6.60607434381739e-47	98.0528136982793	NOM1	LSCC	QN
P04070	-1.12091209242633	20.0897362187119	-21.4318192793578	4.98805115491594e-55	7.09170751155441e-54	114.54856545762	PROC	LSCC	QN
O00479	-1.11957472671268	24.9941333222992	-20.2816835982023	1.33439315076021e-51	1.56017801260164e-50	106.656969300648	HMGN4	LSCC	QN
Q9Y2Q0	-1.11953949979409	19.8758278347771	-21.3368058613613	9.51819053425935e-55	1.3326781415164e-53	113.902402365457	ATP8A1	LSCC	QN
P08183	-1.11951118761191	15.0636399392658	-14.0460263341095	3.87821847445187e-32	1.62519639005865e-31	61.8719349921305	ABCB1	LSCC	QN
Q14CN2	1.11939464797418	15.5357316420038	4.86076121767495	2.27020043668342e-06	3.43683121664573e-06	3.08703547815199	CLCA4	LSCC	QN
P55056	-1.11915241009296	19.2246722346487	-13.5413382047596	1.55649741124169e-30	6.06854394529115e-30	58.1869830646775	APOC4	LSCC	QN
Q99685	-1.11845163338306	21.4733572799968	-24.0636295385828	1.29893903876373e-62	2.9925784172609e-61	132.0124970261	MGLL	LSCC	QN
P06307	-1.11692135910717	18.9661298304921	-6.62659903944589	2.77694821773588e-10	4.99554997039727e-10	11.8770455588388	CCK	LSCC	QN
P49908	-1.11622445029683	19.3461758397108	-19.8439185244457	2.79717862612968e-50	2.98473681400806e-49	103.614491112939	SELENOP	LSCC	QN
Q9NRP0	1.11558171288162	20.3664421561729	14.5353134841989	1.07770403591052e-33	4.82326084416114e-33	65.4490523091532	OSTC	LSCC	QN
Q12884	1.11551754177419	18.1602741933524	13.2334417289398	1.47467232316048e-29	5.55302872952368e-29	55.9434395932534	FAP	LSCC	QN
Q01523	-1.1154600511713	18.4095414929337	-12.5280365215953	2.49889956434523e-27	8.61024639149136e-27	50.8243258347182	DEFA5	LSCC	QN
P02750	-1.11518233893312	22.5940012676304	-15.9512646027037	3.44043693989703e-38	1.90577646228067e-37	75.7886000883993	LRG1	LSCC	QN
Q05513	-1.11394131229253	18.1451467735026	-26.4140752650108	4.54192145990638e-69	1.63267580989613e-67	146.877726401324	PRKCZ	LSCC	QN
Q9UGK3	1.11332130200594	18.1782878750058	14.7584790569727	2.10252364681532e-34	9.67027323401401e-34	67.0809004198375	STAP2	LSCC	QN
O43291	1.11231354694777	19.7183241507061	15.3806312153908	2.21669538297905e-36	1.12917794458586e-35	71.6273311311584	SPINT2	LSCC	QN
O00501	-1.11194021795594	16.7100909785723	-10.5223274846291	4.10316463440482e-21	1.11302595394599e-20	36.5698406360639	CLDN5	LSCC	QN
Q9BY50	1.1114979284013	22.3041214966917	10.4888160412809	5.18382109831878e-21	1.39942461980446e-20	36.3372957046398	SEC11C	LSCC	QN
O43790	-1.11144483985439	12.8650622645896	-20.7558837142703	5.06103676664286e-53	6.45329933376839e-52	109.928906009814	KRT86	LSCC	QN
Q9Y4D2	-1.1109785757621	18.6661938196579	-20.7644470313251	4.7717630466946e-53	6.09211108367042e-52	109.987759997478	DAGLA	LSCC	QN
Q8N4Y2	-1.11019261393125	16.7874107641892	-15.2439114377817	6.02351590130843e-36	3.01235227881418e-35	70.6288562113847	CRACR2B	LSCC	QN
P02765	-1.10987209844293	24.9094506311626	-24.7108346508669	2.02151883179595e-64	5.22758581579479e-63	136.175292348527	AHSG	LSCC	QN
Q4ZHG4	1.10919378088903	18.1294494685887	11.0993282700627	7.09188578625083e-23	2.07476035253174e-22	40.6081295130171	FNDC1	LSCC	QN
Q9ULJ1	-1.10902090985026	18.9769849471835	-11.2517813510397	2.40456256755938e-23	7.14391874189609e-23	41.6850007604774	ODF2L	LSCC	QN
Q8TD06	-1.10767590934963	22.3368371808554	-14.4225735783037	2.46090185951715e-33	1.08414437852783e-32	64.6246572255112	AGR3	LSCC	QN
Q9NZU5	-1.10578211864975	22.6978290453476	-21.3746325165224	7.35830217715548e-55	1.03455075131519e-53	114.15977905477	LMCD1	LSCC	QN
P02462	-1.10367332571631	19.8686813268183	-24.512216391164	7.21220019334261e-64	1.80518699654109e-62	134.903404058932	COL4A1	LSCC	QN
Q99424	-1.10341035236728	18.8027342427357	-22.7686827322875	6.29825375331781e-59	1.12206323896982e-57	123.525878955022	ACOX2	LSCC	QN
Q9HCY8	1.10280302801596	22.0464871242097	8.94388241219147	1.86386688830742e-16	4.23727711297876e-16	25.9178220476603	S100A14	LSCC	QN
Q8TED9	-1.10276233795735	16.3775456314045	-19.6987754463363	7.70594258346456e-50	7.99690008958517e-49	102.601219451568	AFAP1L1	LSCC	QN
Q9NVP2	1.10196467288203	17.3101441226267	11.37037034864	1.03417448822636e-23	3.1135808693646e-23	42.5252326362519	ASF1B	LSCC	QN
Q15111	-1.10144365357036	15.7970612534505	-26.5660548254513	1.77891078858366e-69	6.48662541865919e-68	147.814916946226	PLCL1	LSCC	QN
O75970	-1.10132591528779	16.1879468380442	-33.8691078720604	1.30145421933508e-87	1.71335602875321e-85	189.546432869206	MPDZ	LSCC	QN
Q96LZ7	-1.09962159599906	18.1422035100651	-20.26314928825	1.51721511074667e-51	1.76985150490668e-50	106.528577252064	RMDN2	LSCC	QN
P51884	-1.09951153440513	26.2698214472632	-16.9412862364869	2.59355522890756e-41	1.66608804533814e-40	82.973407062494	LUM	LSCC	QN
Q96JE9	-1.09858594051732	13.5785212785547	-20.3695668538946	7.26269796148758e-52	8.60069734060743e-51	107.265245182205	MAP6	LSCC	QN
Q9NQS7	1.09851187807215	15.3653724912718	16.0566587409915	1.59626889880924e-38	8.99465137700348e-38	76.5558301711284	INCENP	LSCC	QN
O00468	-1.09806744259957	20.9743919502891	-25.3874476853485	2.75486088709273e-66	8.31131690846994e-65	140.470708589336	AGRN	LSCC	QN
Q04756	-1.09657316440778	18.0085640716243	-20.0612081328673	6.16140993021504e-51	6.87109047993288e-50	105.127246600714	HGFAC	LSCC	QN
Q15035	1.09557589113206	17.1989238271079	15.7340790728592	1.67700367597632e-37	9.02324111643947e-37	74.2061399465834	TRAM2	LSCC	QN
Q86XZ4	1.09528417528057	17.8382727002168	24.9983560315835	3.23485703024164e-65	9.00872135042842e-64	138.007663693579	SPATS2	LSCC	QN
Q96FF7	-1.09489996315809	23.5196712103297	-23.8295578009686	5.93023338765065e-62	1.31830648795208e-60	130.493978688027	MISP3	LSCC	QN
Q13418	-1.09441661445882	23.3776409521814	-31.0069795251222	7.91898477004599e-81	6.47377004951259e-79	173.941138381085	ILK	LSCC	QN
Q8NDD1	1.09332792381619	16.322771694063	21.0778818286179	5.56696400369184e-54	7.50429708848726e-53	112.136175645781	C1orf131	LSCC	QN
P02787	-1.09273347882299	25.0897792859667	-24.873695379848	7.15063689043579e-65	1.90752647785125e-63	137.214484684058	TF	LSCC	QN
O15460	1.09240413504303	19.7753423703323	15.5961802221765	4.589233212915e-37	2.41542352436757e-36	73.200478698442	P4HA2	LSCC	QN
P13995	1.09235967047734	19.8264601061671	18.1262008290602	5.17750223753548e-45	3.98514352178415e-44	91.4884096751858	MTHFD2	LSCC	QN
Q8TC26	-1.09231793935301	17.5644344299787	-15.2371297729417	6.32980578770215e-36	3.15618501081833e-35	70.5793177841558	TMEM163	LSCC	QN
P15923	1.09047213406514	16.7688986885969	18.1579864936097	4.12620235984446e-45	3.1873154480776e-44	91.7152970627263	TCF3	LSCC	QN
P53814	-1.0901139415549	20.353413095113	-19.0151181107826	9.38816183786961e-48	8.45184694054034e-47	97.7993380815771	SMTN	LSCC	QN
Q8IWX7	-1.08952249007743	15.5771134598795	-13.3372800791343	6.91105200984959e-30	2.6297798132074e-29	56.699585573606	UNC45B	LSCC	QN
Q15404	-1.08909374573265	23.567436429854	-33.3398636446502	2.18339444333447e-86	2.54403097380247e-84	186.729969584943	RSU1	LSCC	QN
Q16873	-1.08896833144769	17.0931016901424	-17.5043353317532	4.46651315607045e-43	3.13119252165188e-42	87.032780503703	LTC4S	LSCC	QN
Q92922	1.0888128249183	18.4306007990014	24.6625896358701	2.75205315259954e-64	7.08059969743693e-63	135.866804389949	SMARCC1	LSCC	QN
P07988	-1.08808053798946	23.4174559849707	-14.9652052885791	4.62875278904378e-35	2.1967072576094e-34	68.5922445894192	SFTPB	LSCC	QN
Q9BQI0	-1.08792948209574	19.2007886286429	-12.6030145131873	1.45048926666986e-27	5.05974180875167e-27	51.3667065981227	AIF1L	LSCC	QN
Q8NI35	-1.08740217503009	18.5283428136875	-26.488147613384	2.87525210692838e-69	1.04467493218398e-67	147.334860629468	PATJ	LSCC	QN
Q92784	1.08681016609863	13.0792040607985	5.55236512479473	8.35724729572773e-08	1.3462166826123e-07	6.29140719475325	DPF3	LSCC	QN
Q14126	1.0858213942161	20.5183216193933	17.9936423411495	1.33537277279827e-44	1.00494979939541e-43	90.5412770627311	DSG2	LSCC	QN
P29622	-1.08553661636245	20.5888354675384	-18.4360843639996	5.68594344371833e-46	4.61107269511781e-45	93.696618749794	SERPINA4	LSCC	QN
O15455	-1.08499984946124	16.7755700152177	-15.4129640027126	1.7501251474366e-36	8.93754086627951e-36	71.8633911032746	TLR3	LSCC	QN
Q9NNX1	1.08364684218943	18.6338100903011	12.4440941874507	4.59192588336979e-27	1.56465051024268e-26	50.2176741625956	TUFT1	LSCC	QN
P02647	-1.08254235896695	26.1831683927967	-18.7046096538401	8.44473320540222e-47	7.17554572532794e-46	95.6031477152846	APOA1	LSCC	QN
Q9Y6E2	1.08246512622591	20.6284805744334	28.05396926276	2.14134886969394e-73	9.95727224407683e-72	156.8375337489	BZW2	LSCC	QN
O14917	-1.08213457578307	15.5504518751156	-19.1298902471432	4.17820038829427e-48	3.86093138889143e-47	98.6087518835133	PCDH17	LSCC	QN
Q9UHQ1	1.08163268065454	15.8118043179055	19.1323816497228	4.10547520434292e-48	3.80413182325633e-47	98.6263077866294	NARF	LSCC	QN
P25391	1.081259936052	15.3115682725707	7.01275969650521	3.06222429287497e-11	5.71355929631393e-11	14.0455964147584	LAMA1	LSCC	QN
P61024	1.08114010383231	20.6114666688806	16.7616568540605	9.52001716505346e-41	5.94239002476274e-40	81.6738771198808	CKS1B	LSCC	QN
Q96QD8	1.08031187720114	17.5986794138393	14.6521153258761	4.58144996619175e-34	2.0788790647845e-33	66.3031591011279	SLC38A2	LSCC	QN
O60248	1.07982488015338	15.6710959474759	7.69916030917328	5.10206037308419e-13	1.0229348497222e-12	18.0838143482502	SOX15	LSCC	QN
P78556	1.07954644888193	17.9699913692308	6.32721014472372	1.45472306919168e-09	2.53769192090794e-09	10.2515938202046	CCL20	LSCC	QN
P11137	-1.07905055079439	17.6006907769171	-10.717336650557	1.04812781039076e-21	2.91491676651061e-21	37.9275978032967	MAP2	LSCC	QN
Q9Y282	1.07890357560218	20.4266166497051	25.6215083871808	6.3178610274077e-67	1.97058945337944e-65	141.943153219602	ERGIC3	LSCC	QN
Q9H5K3	1.07662713263927	17.7415400749347	17.5699119984788	2.78734822976696e-43	1.97866589671902e-42	87.5040763931569	POMK	LSCC	QN
Q9NRX3	1.0759607254076	20.3824524403571	8.23017249567102	1.8702565482444e-14	3.93907970695066e-14	21.3524389551483	NDUFA4L2	LSCC	QN
P47929	1.07473106473742	22.9763599251876	6.28721420660014	1.80827015059323e-09	3.13984832418012e-09	10.0383018225478	LGALS7	LSCC	QN
O94819	-1.07406180793348	18.0277750491031	-28.2638174782366	6.13011143798946e-74	2.98754517533169e-72	158.087902107821	KBTBD11	LSCC	QN
Q13103	-1.07365408247846	17.8517576640908	-15.0814921123445	1.97635977907659e-35	9.57665348016222e-35	69.4421635334554	SPP2	LSCC	QN
P08243	1.07353224462916	19.7832635644898	15.7072704053159	2.03941797777986e-37	1.09268393450076e-36	74.0106826885941	ASNS	LSCC	QN
O15083	1.07318146514709	12.3662621795268	7.27607523067453	6.52998755781433e-12	1.2515500826917e-11	15.5681206538737	ERC2	LSCC	QN
P25713	1.07308143985114	18.0382666190696	7.82607259209549	2.33924428180764e-13	4.74923278283277e-13	18.8542058618003	MT3	LSCC	QN
P39748	1.07304407428638	21.4835155708153	23.4726521669417	6.08641169830597e-61	1.23643197165787e-59	128.165371367486	FEN1	LSCC	QN
P25311	-1.07279447668115	23.0643506276483	-20.2499816484836	1.66216468432865e-51	1.93005308190602e-50	106.437338640357	AZGP1	LSCC	QN
P22891	-1.07272631556465	17.5844101745436	-11.1775268139634	4.07397759206155e-23	1.19947461082567e-22	41.1600196790169	PROZ	LSCC	QN
P34897	1.07257328653558	21.4113019287332	19.9832053252095	1.05996260690782e-50	1.16160442661887e-49	104.584778409126	SHMT2	LSCC	QN
Q68D10	1.07243720530912	15.8269468463087	25.3612671105252	3.24952421275695e-66	9.74568844518261e-65	140.305579590159	SPTY2D1	LSCC	QN
P02795	1.07191516642933	26.7376031220856	10.4296033262002	7.83087535503421e-21	2.0967137737449e-20	35.926980000409	MT2A	LSCC	QN
Q9H501	1.07189539185945	17.415394591889	22.7533408918892	6.97311439935262e-59	1.24011334502171e-57	123.42408658792	ESF1	LSCC	QN
P09210	-1.07138939034448	17.0905124272153	-6.56003665670669	4.02962285536654e-10	7.19666787964247e-10	11.5113318974331	GSTA2	LSCC	QN
Q9NRL2	1.07108934677663	16.6179042794989	23.8314057334306	5.8594071288677e-62	1.30812279129696e-60	130.505993903018	BAZ1A	LSCC	QN
Q9HBH0	-1.0703040881742	19.2628010829036	-21.6589254518742	1.06916369684028e-55	1.56394118252092e-54	116.08875147568	RHOF	LSCC	QN
O75094	-1.06960757200764	15.4689224921246	-18.7806093312297	4.92847301495955e-47	4.23389245361398e-46	96.1415323111736	SLIT3	LSCC	QN
Q7Z5P9	1.06950845240178	12.2867254007486	7.36276012998503	3.89847514532666e-12	7.55040935196338e-12	16.0767549088622	MUC19	LSCC	QN
Q13491	-1.06915634666729	15.3917565181875	-16.0578207720988	1.58281508776799e-38	8.92380230517469e-38	76.56428662558	GPM6B	LSCC	QN
P30531	-1.06778422512127	16.1805355976425	-6.96849775116098	3.95759821048986e-11	7.35573396768165e-11	13.7930809966488	SLC6A1	LSCC	QN
Q92496	-1.06684619779212	16.8408709362033	-10.3855994724263	1.06353618543723e-20	2.82967619731684e-20	35.6225392748331	CFHR4	LSCC	QN
Q86SQ4	-1.06523675858031	14.744548790273	-22.2770982303329	1.66694207013406e-57	2.73870206887341e-56	120.249898927628	ADGRG6	LSCC	QN
Q9UM22	-1.06515640864439	19.2955968178581	-15.8548218846885	6.94998116843482e-38	3.79385886399697e-37	75.0861254338485	EPDR1	LSCC	QN
P05160	-1.06462677430133	19.3442586241714	-18.9354027810692	1.64858335090988e-47	1.45445512864869e-46	97.2364016943008	F13B	LSCC	QN
O95049	-1.06445190940654	18.4942604580079	-18.1803821299602	3.51659961626412e-45	2.72536470260469e-44	91.8751059662699	TJP3	LSCC	QN
Q9H425	-1.06425116015212	20.8075253865489	-25.8071201944742	1.97491119216754e-67	6.33212134871463e-66	143.105891875708	C1orf198	LSCC	QN
Q8NBT2	1.06348314115408	16.6935794769151	14.2224227699088	1.06584643732562e-32	4.5665618491842e-32	63.1612622266324	SPC24	LSCC	QN
Q9UGM5	-1.06317359067748	19.2261072464264	-18.2016508144224	3.021388650563e-45	2.34695913798905e-44	92.0268332317657	FETUB	LSCC	QN
P17540	-1.06133656470159	16.0804892914415	-14.3129385385189	5.49299696795716e-33	2.38163003696244e-32	63.8230230240652	CKMT2	LSCC	QN
Q5HYK7	-1.06026869111831	19.5418633531182	-26.6787929918724	8.89180494148453e-70	3.37588864014339e-68	148.50824735377	SH3D19	LSCC	QN
Q0ZGT2	-1.05958940428463	21.3619932307226	-17.6702490449675	1.35565681127449e-43	9.73250219255632e-43	88.2245559635845	NEXN	LSCC	QN
O60513	1.05943816610792	18.8000346801254	13.6292255404022	8.18686189255712e-31	3.22919140096699e-30	58.8281229389217	B4GALT4	LSCC	QN
Q9UPY6	-1.0593019204056	17.2390738891759	-19.4779240514187	3.61694656893576e-49	3.59108593235081e-48	101.055192737871	WASF3	LSCC	QN
P02675	-1.05879331592341	24.8053025153383	-16.3637606860092	1.70866101706521e-39	1.01054239964936e-38	78.7884965191654	FGB	LSCC	QN
P04637	1.0585739142806	17.1752232635382	7.27626817236734	6.52251976940955e-12	1.25035519861015e-11	15.5692487578632	TP53	LSCC	QN
A2RUS2	-1.05776125793964	18.6283814827271	-24.6027458864194	4.03666740038628e-64	1.02555632675979e-62	135.483743637265	DENND3	LSCC	QN
O76027	-1.05775936666401	16.8883350821661	-13.3109055675069	8.37851439843319e-30	3.17506543764177e-29	56.5074768391988	ANXA9	LSCC	QN
Q9NWM8	1.05775100448382	20.264712383519	16.1667588598994	7.16060235679789e-39	4.10328016341776e-38	77.3567900321338	FKBP14	LSCC	QN
Q5T013	-1.05713356359632	21.2400852923197	-28.2177509937864	8.06336686031416e-74	3.89230237442879e-72	157.813883011802	HYI	LSCC	QN
P29475	-1.05643988578423	16.6704278757549	-11.5294152545682	3.32487117823667e-24	1.02103057054787e-23	43.6554290782758	NOS1	LSCC	QN
O43739	-1.05642598681469	17.3522271677146	-21.5653040684883	2.01586864087802e-55	2.91510134273616e-54	115.454569434228	CYTH3	LSCC	QN
P0DJI8	-1.05586575754886	22.6543655786286	-5.882103050474	1.55643466159463e-08	2.59116080876741e-08	7.93136402496487	SAA1	LSCC	QN
Q6ICL3	-1.05530920562272	20.391709037449	-30.854816339523	1.86487854315715e-80	1.48852549543181e-78	173.085268044479	TANGO2	LSCC	QN
P09238	1.05462706017741	19.0968086258442	5.73907521648313	3.25283212169795e-08	5.33731939424606e-08	7.21150531384939	MMP10	LSCC	QN
P52701	1.0544323132994	18.4034887155979	17.3094934562203	1.81653512360464e-42	1.23419681956972e-41	85.6305743044684	MSH6	LSCC	QN
P13497	1.05294480139744	16.4502462758388	11.8513946293454	3.30890391787287e-25	1.04787125946508e-24	45.9541857542707	BMP1	LSCC	QN
P01903	-1.0524476405583	23.9991534266037	-16.0810234991621	1.33671383751599e-38	7.55731632509739e-38	76.7331273088721	HLA-DRA	LSCC	QN
Q9UPN3	-1.0517541433713	18.0991312273881	-29.4583611891958	5.49055041260801e-77	3.18044054472042e-75	165.102729902269	MACF1	LSCC	QN
P12532	1.05161147280967	21.4500466663823	11.5333448462282	3.23280476358138e-24	9.93359863244148e-24	43.683399709359	CKMT1A	LSCC	QN
O15013	-1.05139585397388	16.7625534004903	-23.1865707409603	3.98060628723932e-60	7.70064998735591e-59	126.287373311289	ARHGEF10	LSCC	QN
Q13214	-1.05130624437737	16.1211386438716	-20.4817728750683	3.34454810793121e-52	4.05061937516113e-51	108.040627070029	SEMA3B	LSCC	QN
O15226	1.05049351073401	18.2538775996716	23.6339005130597	2.12133723144428e-61	4.50817516040894e-60	129.219398751108	NKRF	LSCC	QN
P35080	1.05024707665542	24.1511572879541	12.7979373910324	3.51979993994157e-28	1.25856126953043e-27	52.7788676112243	PFN2	LSCC	QN
Q15758	1.04917472065047	19.7750310806413	17.4354384763427	7.33278074356755e-43	5.08082012286701e-42	86.5372743084043	SLC1A5	LSCC	QN
Q14192	1.04892130124323	21.9273280956466	13.291722332766	9.63786777545385e-30	3.64548752387223e-29	56.3677698365879	FHL2	LSCC	QN
O43663	1.04850227450779	17.1977356294526	12.4578689678993	4.15575483610769e-27	1.4179362764599e-26	50.3171816445911	PRC1	LSCC	QN
Q14691	1.04794010205012	17.0939697336189	13.9658723312539	6.9736787405323e-32	2.88539515888882e-31	61.2862476042299	GINS1	LSCC	QN
Q9H5Q4	1.04782909062623	16.859226556517	16.6787130577926	1.73663168704316e-40	1.07342898850954e-39	81.0731506522547	TFB2M	LSCC	QN
Q92752	-1.04773075592993	12.9244147457602	-10.1192610304195	6.72343587797197e-20	1.73821651351701e-19	33.7890654156108	TNR	LSCC	QN
P98196	-1.04721441759868	18.6573905042469	-22.8259308619707	4.30897499421892e-59	7.80001419935665e-58	123.905461767319	ATP11A	LSCC	QN
Q9NSY0	-1.04662380707267	17.6945578231562	-24.975153538583	3.74894367571837e-65	1.03269135980318e-63	137.860181781339	NRBP2	LSCC	QN
O94985	1.0462531028367	18.9658759166131	13.0622511772371	5.13866430923371e-29	1.89558370097169e-28	54.6980958238191	CLSTN1	LSCC	QN
Q6UXI9	-1.04498931692988	19.5988233437911	-19.0671271662791	6.50409112124917e-48	5.92380698078193e-47	98.1662843195409	NPNT	LSCC	QN
P51178	-1.04471196879005	19.5619154747125	-17.559744863298	2.99868484842699e-43	2.12571107052479e-42	87.4310271374667	PLCD1	LSCC	QN
P49643	1.0444025838989	16.5150839681314	18.9923778027991	1.10232566759095e-47	9.86255542133227e-47	97.6388126072806	PRIM2	LSCC	QN
P13598	-1.04418172169368	19.7534335637902	-19.9270735744927	1.56680625145802e-50	1.69144994366667e-49	104.194007533232	ICAM2	LSCC	QN
Q5UIP0	1.04365226848406	16.1469891165135	20.4257450249005	4.92510978139443e-52	5.88748087900888e-51	107.653630190366	RIF1	LSCC	QN
Q9H165	1.04352695331901	15.2650471741106	12.4354938420115	4.88713084021379e-27	1.66411976242013e-26	50.1555549229145	BCL11A	LSCC	QN
P08195	1.04343754689214	21.2184552589991	16.7791623801283	8.3861379026154e-41	5.25403460561263e-40	81.8006091490065	SLC3A2	LSCC	QN
Q8NF91	-1.04295764526055	15.2259974221473	-26.3718968972992	5.89439712189737e-69	2.09654398683065e-67	146.617115967071	SYNE1	LSCC	QN
Q9ULE6	-1.04231058389214	17.6706978131406	-24.1165570468258	9.22321295523572e-63	2.1443970120923e-61	132.354905130115	PALD1	LSCC	QN
O76024	-1.04206212524656	20.1127732462439	-23.9732694739988	2.33248811279744e-62	5.26602048985026e-61	131.427109879652	WFS1	LSCC	QN
Q14392	-1.04176092218854	15.6652924181419	-16.2264782933885	4.63675836957761e-39	2.68127892711969e-38	77.7910016488447	LRRC32	LSCC	QN
P80723	1.04174336887941	23.352512178941	15.1408714439708	1.27992368844008e-35	6.27701327030336e-35	69.8760694201909	BASP1	LSCC	QN
Q13683	-1.04167934967371	15.8639742534102	-15.0225298432734	3.04266277744085e-35	1.46039169388816e-34	69.0112451965548	ITGA7	LSCC	QN
Q8N3R9	-1.0413906037514	18.5945734618031	-27.9745652937268	3.44228899664627e-73	1.5861128890456e-71	156.362991479041	PALS1	LSCC	QN
Q5VYY1	1.04131396271316	19.4164209495159	12.8987406100867	1.69056884846666e-28	6.10955308980624e-28	53.5102657916419	ANKRD22	LSCC	QN
Q9Y6I8	-1.04065616974525	18.673204812944	-15.6540368492656	3.00794170697901e-37	1.59976417018081e-36	73.6224913825683	PXMP4	LSCC	QN
O95865	-1.03986684876763	23.5849229785508	-25.5736432425767	8.53315212182838e-67	2.63721228838336e-65	141.642603045411	DDAH2	LSCC	QN
P48728	-1.03901890316947	18.3628314681885	-15.0442207233706	2.59605962762447e-35	1.24958482645913e-34	69.1697768246029	AMT	LSCC	QN
Q02817	1.03853686038013	9.70877456500834	4.27155723901674	2.92740054080969e-05	4.20624511441358e-05	0.628401230525215	MUC2	LSCC	QN
Q9BX97	-1.03807867845943	20.3596459378594	-17.6934625842709	1.14755954544943e-43	8.27958086279065e-43	88.3911316110168	PLVAP	LSCC	QN
P0C0L5	-1.03701042873587	22.345621054619	-17.36316059568	1.23396280385775e-42	8.44040549440351e-42	86.0170744741188	C4B	LSCC	QN
Q96RQ9	1.03692644663239	20.5987553279577	15.437892122308	1.45863571507547e-36	7.47910482737482e-36	72.045370667157	IL4I1	LSCC	QN
P14923	1.03628012401649	22.0142476017034	14.3488877966148	4.2215077638403e-33	1.83820550696087e-32	64.0858692266289	JUP	LSCC	QN
O76021	1.03508528650041	21.0863372891206	22.80109722296	5.07996833140851e-59	9.12926098929753e-58	123.740852278693	RSL1D1	LSCC	QN
P01042	-1.03492171023029	23.1455976129878	-19.5627592772425	1.99587082544059e-49	2.01314851318322e-48	101.649662245326	KNG1	LSCC	QN
Q1W6H9	1.03419574753231	15.3868013435315	7.85053119923177	2.01128279392818e-13	4.08994457012034e-13	19.0034785482363	FAM110C	LSCC	QN
Q56VL3	1.0336387033891	22.0027804429111	12.6207970944969	1.27484971586474e-27	4.45933456512108e-27	51.4954121615497	OCIAD2	LSCC	QN
O14950	-1.03348790722803	13.1689018918439	-1.77716886887579	0.0769703716100106	0.0879450695458383	-6.5843729711027	MYL12B	LSCC	QN
Q9C075	1.03342945591313	17.2283458551272	5.58295718221637	7.17060760939496e-08	1.15875098575541e-07	6.44061799791734	KRT23	LSCC	QN
Q13433	1.0325970410345	16.5296725523442	17.8888846957597	2.82647533598288e-44	2.09138543655901e-43	89.7917439763721	SLC39A6	LSCC	QN
P13716	-1.03242393567608	23.0965272095866	-25.3464616869134	3.5677542921199e-66	1.06371544880057e-64	140.212158849001	ALAD	LSCC	QN
P27482	1.03185422845029	23.8493990700851	8.85110904841102	3.42623071184026e-16	7.68910797563088e-16	25.3142033239734	CALML3	LSCC	QN
P37235	-1.03052734714118	22.7918382889079	-29.9895039122498	2.56083666632613e-78	1.68566242120442e-76	168.166275207189	HPCAL1	LSCC	QN
P04217	-1.03016604082949	24.1453813566203	-26.7191751588569	6.93877012219111e-70	2.64429747100193e-68	148.756206002989	A1BG	LSCC	QN
P35542	-1.03014134795128	24.554704036887	-14.8515477598657	1.06365731206421e-34	4.96879915778567e-34	67.7613651580245	SAA4	LSCC	QN
Q6PL18	1.02925691156731	17.7663145753898	17.1061264941666	7.87894386088948e-42	5.19979517694249e-41	84.1641169409463	ATAD2	LSCC	QN
Q96AM1	-1.02842533578308	20.5335294358331	-18.5786807203543	2.06361174026444e-46	1.72029870156748e-45	94.7098764258128	MRGPRF	LSCC	QN
Q96SB4	1.02789698697525	18.3754313710994	25.2920009676963	5.03212023634454e-66	1.47429487964811e-64	139.8682787775	SRPK1	LSCC	QN
Q96PM9	1.02661954368427	17.0875857844525	14.4616379442701	1.84859016751592e-33	8.19377285881456e-33	64.9103058451203	ZNF385A	LSCC	QN
P16144	1.02647302926787	18.9117569126985	13.952002922341	7.71883201468329e-32	3.18460725001402e-31	61.184917077271	ITGB4	LSCC	QN
Q969Z3	-1.02549535824575	20.6897151409449	-18.9552760870756	1.4325948758538e-47	1.27611724574077e-46	97.3768012240187	MTARC2	LSCC	QN
Q8NBI5	-1.0253487642864	18.9017270240466	-15.1897690880647	8.95022548369536e-36	4.43226359199902e-35	70.2333317551608	SLC43A3	LSCC	QN
Q9H7C4	-1.02479362669924	18.2192203910717	-19.244667412874	1.86188405374265e-48	1.7639176311018e-47	99.4169012587327	SYNC	LSCC	QN
P23470	-1.023789688637	16.0786983026781	-22.7034399284099	9.71181655061109e-59	1.70032270075207e-57	123.092795947528	PTPRG	LSCC	QN
Q96EH3	1.02194158355231	17.5315155595496	19.215681946858	2.28322189827848e-48	2.14902696219582e-47	99.2129373818152	MALSU1	LSCC	QN
P20908	1.0210099693493	18.630869390332	12.9938564398298	8.45793996539916e-29	3.0974760631955e-28	54.2010315173471	COL5A1	LSCC	QN
P35625	-1.02040489307935	22.5363563931777	-9.55611476711872	3.14233959063181e-18	7.6351621357226e-18	29.9693303700391	TIMP3	LSCC	QN
P31323	-1.02019866659196	19.8996480007219	-21.6406440499584	1.21001133283598e-55	1.76487552244005e-54	115.964996679293	PRKAR2B	LSCC	QN
Q9NP99	-1.02017124150358	18.4989258069763	-14.7716612622029	1.90906871767824e-34	8.80447206146695e-34	67.1772853312995	TREM1	LSCC	QN
P15941	-1.01964465579803	21.3447991525641	-15.4633708585658	1.21083657933303e-36	6.23374830101521e-36	72.2313519336821	MUC1	LSCC	QN
Q9UHR4	1.01853747987058	19.3542522966211	17.5022095486756	4.53533375049375e-43	3.17724106625813e-42	87.0174971790657	BAIAP2L1	LSCC	QN
P43251	-1.01773870563537	19.8844114247147	-28.3693109946526	3.27544432427176e-74	1.62760681936975e-72	158.714428765035	BTD	LSCC	QN
Q9GZL7	1.01740651186939	19.434652610439	25.3355439374581	3.82228768936725e-66	1.1329394826642e-64	140.143251195583	WDR12	LSCC	QN
Q9Y2B9	-1.01716519311318	20.9627495240004	-24.4581202823162	1.02068437773316e-63	2.50524879832471e-62	134.556127362679	PKIG	LSCC	QN
Q70Z35	-1.01643774979969	13.1158044485091	-20.4791839387381	3.40487100319674e-52	4.11875624813907e-51	108.022752405769	PREX2	LSCC	QN
Q9H7P6	-1.01596903979885	18.6533964675927	-27.4823012776717	6.64457464295466e-72	2.79485697741209e-70	153.403629882849	MVB12B	LSCC	QN
O15440	1.01593555862746	17.2529620636316	8.97647878920066	1.50395252571156e-16	3.42905235113318e-16	26.1305842416909	ABCC5	LSCC	QN
O00519	-1.01539576873776	16.1788636379256	-18.1623577320236	3.99942879571434e-45	3.09246450817363e-44	91.7464923675525	FAAH	LSCC	QN
Q03701	1.01531431315259	21.2978458809564	26.0692583572248	3.85046492924496e-68	1.27974304877889e-66	144.74061015399	CEBPZ	LSCC	QN
P13646	1.0145699806938	23.388663442815	5.75433296205162	3.00860407872698e-08	4.94378660172725e-08	7.28768302096905	KRT13	LSCC	QN
Q9ULI3	-1.0141386236551	17.6553458792236	-23.3746461454064	1.15682688138973e-60	2.32673692393804e-59	127.523152653506	HEG1	LSCC	QN
P05452	-1.01367590433054	23.2618400129238	-18.0339815682403	1.00072338764652e-44	7.57605151648451e-44	90.8296582315069	CLEC3B	LSCC	QN
P08519	-1.01256963296922	18.463652790466	-8.93424100310403	1.98585784781588e-16	4.50753269218753e-16	25.8549579632316	LPA	LSCC	QN
Q96A26	1.01238537221154	21.5603871733727	14.5322898339133	1.10183556470426e-33	4.92473858880381e-33	65.4269419353745	FAM162A	LSCC	QN
P00738	-1.01230909063511	25.2577897969588	-10.6557453750102	1.61418113741367e-21	4.44403970395501e-21	37.4979461297795	HP	LSCC	QN
Q6P597	1.01184572297332	17.463885860926	12.4115417528858	5.81298994882541e-27	1.97077856559342e-26	49.9825874819593	KLC3	LSCC	QN
Q9H3S4	-1.01047811959379	19.6951006417282	-25.8146081043748	1.88457560834678e-67	6.06474379105122e-66	143.15270751935	TPK1	LSCC	QN
P49642	1.01019568938334	16.7626174348394	16.4313890115014	1.04529082271771e-39	6.23300768817027e-39	79.2795286197754	PRIM1	LSCC	QN
O75077	1.01007553133357	12.6087536832294	5.51297452739969	1.01701269391192e-07	1.63305206370745e-07	6.10018441839106	ADAM23	LSCC	QN
Q5KU26	-1.00989545168004	17.724108750545	-14.3827681560834	3.29385531670898e-33	1.44170169885488e-32	64.3335972114204	COLEC12	LSCC	QN
Q14978	1.00934386968769	20.5639086037576	26.6661622275241	9.6094141492261e-70	3.60780115669278e-68	148.430648620588	NOLC1	LSCC	QN
P00750	-1.00852233767902	18.286266087617	-10.9009096169017	2.88190220179081e-22	8.21305668247216e-22	39.2124758275113	PLAT	LSCC	QN
Q68CQ4	1.00847303115079	16.8823991348485	21.7587456710579	5.44363342318133e-56	8.05578277529768e-55	116.763777647572	UTP25	LSCC	QN
Q6NUJ2	-1.0078467742866	13.1840804519159	-3.50797049127821	0.000550930330211735	0.000732814690638545	-2.15343167655276	C11orf87	LSCC	QN
Q99689	-1.00769601098449	18.7111341010357	-14.0491465935317	3.79062935437029e-32	1.58914846010139e-31	61.8947373571655	FEZ1	LSCC	QN
O95183	-1.00728462406251	20.7279676971106	-22.7076162137315	9.44613992589719e-59	1.6566699036128e-57	123.120533885219	VAMP5	LSCC	QN
Q9H201	1.0071562767841	15.0155227799444	12.9545198294789	1.1263684650844e-28	4.10129207275882e-28	53.9152828853754	EPN3	LSCC	QN
P02753	-1.00665814958013	23.8963779399048	-17.0654816344114	1.05675851473946e-41	6.94705646168218e-41	83.870689860452	RBP4	LSCC	QN
P55822	-1.00640995833977	16.5653979492671	-9.76998290390815	7.36515725177766e-19	1.83712103989346e-18	31.4102763592338	SH3BGR	LSCC	QN
P02774	-1.00557941232519	24.6688405332968	-18.0784558001195	7.28203521409702e-45	5.55022488460914e-44	91.1474416989195	GC	LSCC	QN
P39060	-1.00450748615874	21.5430767140254	-25.33047807761	3.94650307807851e-66	1.16295644483959e-64	140.111272775464	COL18A1	LSCC	QN
Q1ED39	1.00447994963378	17.3187881266727	18.0184109141854	1.11858083536086e-44	8.45567034157575e-44	90.7183612964634	KNOP1	LSCC	QN
Q9NYL4	1.00314349681911	21.5200872545616	13.618368793311	8.86323008241752e-31	3.49054247651384e-30	58.7489074185181	FKBP11	LSCC	QN
Q8NHV1	-1.00251454344202	19.8962516574926	-18.7800923129671	4.94655217504369e-47	4.24582552061117e-46	96.1378715712091	GIMAP7	LSCC	QN
Q6ZXV5	1.00077295671341	18.7509096132107	19.5954884272233	1.58709482045582e-49	1.61474313278596e-48	101.878808137727	TMTC3	LSCC	QN
P31151	1.00053237305112	22.4728416339605	4.18577292216229	4.16048765323627e-05	5.92177244325416e-05	0.292516399176142	S100A7	LSCC	QN
P30043	-1.00027229816574	25.8846401085838	-18.0687742483536	7.80370638056761e-45	5.94336375505739e-44	91.078277943097	BLVRB	LSCC	QN
P15086	-1.00010198494265	11.2774945027449	-4.20614922056198	3.82908243218731e-05	5.46357665508439e-05	0.371777274277806	CPB1	LSCC	QN
O75976	1.00002946564051	18.2511897875381	18.4140920979764	6.64908027593958e-46	5.37065551850196e-45	93.5401829528333	CPD	LSCC	QN
Q96RQ1	0.999014049143359	19.3408799148115	22.7437140293555	7.43314256725126e-59	1.31961061653636e-57	123.360198038386	ERGIC2	LSCC	QN
P62857	0.998626766977395	27.0279961320102	30.3628720002478	3.02897978459592e-79	2.19838587532712e-77	170.299613733378	RPS28	LSCC	QN
Q9UBC9	0.99845583574437	21.4990030813911	5.49630743291345	1.10478182930707e-07	1.77118035800819e-07	6.0195807124955	SPRR3	LSCC	QN
P21397	-0.99819395827376	22.1697875171107	-17.4032354473897	9.24603707695793e-43	6.38033205235688e-42	86.3055493396091	MAOA	LSCC	QN
O15392	0.995782353146806	15.6487555636419	13.6622289487584	6.43144854764502e-31	2.5516866507819e-30	59.0689553956754	BIRC5	LSCC	QN
P08493	-0.995541245628427	23.2029353957421	-15.5097183509554	8.63011317522796e-37	4.47485714871027e-36	72.569616138383	MGP	LSCC	QN
Q9UK55	-0.995484566577673	17.3180408068577	-14.6349938303534	5.19346303253445e-34	2.34817728638723e-33	66.1779606376473	SERPINA10	LSCC	QN
Q9GZR2	0.995474605537471	18.0498400618314	18.953332605016	1.45240201781969e-47	1.29262504430537e-46	97.3630727311118	REXO4	LSCC	QN
P30711	-0.99420455553506	22.5726759820187	-9.021443407227	1.11804720692219e-16	2.56940479178651e-16	26.4246460914113	GSTT1	LSCC	QN
Q9ULK5	0.993408795826138	16.0298114123074	12.413159647327	5.745275571337e-27	1.94912511601885e-26	49.994269275389	VANGL2	LSCC	QN
P06727	-0.993207756603404	23.5135890036467	-13.6531351332334	6.8736808537392e-31	2.72181651618571e-30	59.0025922579914	APOA4	LSCC	QN
P56159	-0.993056447943207	18.0714144579265	-11.7429361949364	7.20874011116475e-25	2.2581890762323e-24	45.1783337370273	GFRA1	LSCC	QN
Q9NZU0	-0.992770247192247	16.7219644713105	-13.3960377301774	4.49988738063463e-30	1.72720024148024e-29	57.1276875024544	FLRT3	LSCC	QN
P35237	-0.992503851875341	22.5712942196588	-26.8749035942959	2.67147780484505e-70	1.04156809645055e-68	149.71050908992	SERPINB6	LSCC	QN
P67809	0.992460714894019	23.9528597832489	28.4348220675248	2.22092429731324e-74	1.11453017831012e-72	159.102810326355	YBX1	LSCC	QN
P01906	-0.992099483227705	16.6664050715814	-6.81480892463865	9.57106428997611e-11	1.75478167313235e-10	12.9241391212725	HLA-DQA2	LSCC	QN
P62851	0.991809428028965	25.5633119907968	25.8524597531072	1.48754913118381e-67	4.80232023656378e-66	143.389253914826	RPS25	LSCC	QN
P12004	0.991362553160318	23.3038702444791	19.9349922039652	1.48273289810485e-50	1.60581873804368e-49	104.249154868793	PCNA	LSCC	QN
Q9NZB8	-0.990679752667761	15.4534626986385	-21.4122365815534	5.6981117147029e-55	8.04481315486675e-54	114.41547496054	MOCS1	LSCC	QN
O43236	-0.990352934022145	20.7291272666411	-27.7204679315515	1.58065550590054e-72	6.96656733187554e-71	154.839181646041	SEPTIN4	LSCC	QN
Q9NS87	0.989821677760373	15.183936532681	19.6877875692531	8.32114046630872e-50	8.61607772287758e-49	102.524420806964	KIF15	LSCC	QN
Q9BUT1	-0.989743658520723	22.3982851138876	-22.1994207279663	2.80477779284219e-57	4.53461443158554e-56	119.72955168704	BDH2	LSCC	QN
P78563	-0.988892455485917	19.4049211969355	-28.6918376928043	4.86112433898764e-75	2.54006275383081e-73	160.621436634038	ADARB1	LSCC	QN
O95670	-0.988783413051589	16.6016913600152	-12.8008642547807	3.44567804534794e-28	1.23249253160522e-27	52.800093882988	ATP6V1G2	LSCC	QN
Q99640	0.987348058954863	14.4189745333137	11.1262924898697	5.85863791194652e-23	1.71892945046026e-22	40.7983160111704	PKMYT1	LSCC	QN
Q9BY67	-0.987040470440533	20.155003723481	-19.2733209390694	1.52197640133572e-48	1.45002582521995e-47	99.6184467987207	CADM1	LSCC	QN
O14521	0.985189785701948	16.989814466827	8.7665867562457	5.95182857803809e-16	1.32659820350862e-15	24.7667995188494	SDHD	LSCC	QN
P38571	-0.984602017101171	21.3440897635584	-12.2410257660635	1.99596086028959e-26	6.61859837774145e-26	48.7527955852543	LIPA	LSCC	QN
P04181	0.984258241175588	20.4212498633997	16.730923748992	1.18946089853508e-40	7.3836896071342e-40	81.4513384760174	OAT	LSCC	QN
Q5HYW2	-0.983868004795351	16.73875316376	-22.0774838413598	6.35733529634438e-57	1.00224429080938e-55	118.911246024828	NHSL2	LSCC	QN
Q53EP0	0.983596773799981	18.3583280373665	20.9909706670344	1.00890779400186e-53	1.34747013277956e-52	111.541578137773	FNDC3B	LSCC	QN
Q9NUU6	-0.983067746573216	19.3330361717119	-20.8963229589907	1.92975362339555e-53	2.52411773940138e-52	110.89306394745	OTULINL	LSCC	QN
Q5XPI4	-0.98289652966303	19.202922295068	-26.5794782462013	1.63779358875324e-69	6.03720494879693e-68	147.897553634329	RNF123	LSCC	QN
P08247	-0.981142556031683	15.427374458052	-15.7130967643739	1.95451094945689e-37	1.04941088425024e-36	74.053163823264	SYP	LSCC	QN
Q9NPD8	0.978813321119773	18.4881676567548	13.5322072041104	1.66391750905069e-30	6.46732456152067e-30	58.1203890083684	UBE2T	LSCC	QN
Q13449	-0.97833998575739	18.5718552712335	-17.383892929353	1.06279327646193e-42	7.28433768998958e-42	86.1663287756819	LSAMP	LSCC	QN
Q8IWA5	-0.977704665960168	21.0852054640682	-19.2265259082821	2.11543030593583e-48	1.99665893959698e-47	99.2892535930932	SLC44A2	LSCC	QN
O15315	0.977555443916078	19.9290042707234	7.26590500600992	6.93580190028983e-12	1.32782292470704e-11	15.5086821848387	RAD51B	LSCC	QN
O75446	0.977217504020022	19.4027732844663	18.4737730308262	4.34894656590968e-46	3.55526381763116e-45	93.9646052977572	SAP30	LSCC	QN
Q9Y4J8	-0.977056182060267	20.189122305124	-27.5713211069224	3.88164322123901e-72	1.65328644259243e-70	153.941023356428	DTNA	LSCC	QN
O43866	-0.976458012602784	21.6971641795101	-13.2298706467877	1.51360130390618e-29	5.69750331143593e-29	55.9174449053804	CD5L	LSCC	QN
Q9H0T7	-0.975965415826565	19.2057477829299	-14.4454212731758	2.0817169838515e-33	9.20696556077776e-33	64.7917246693113	RAB17	LSCC	QN
Q8TED1	0.97583228491067	19.407640023789	13.7737836907788	2.84411180696312e-31	1.14955188944119e-30	59.8832574477541	GPX8	LSCC	QN
Q7L804	-0.975760661869199	17.2194037200821	-22.3362911584595	1.12184061301497e-57	1.84912167384272e-56	120.64592977934	RAB11FIP2	LSCC	QN
P00751	-0.974969408816719	23.6058787629097	-16.6289276526552	2.49171289767295e-40	1.52527135529654e-39	80.7123805736268	CFB	LSCC	QN
O75362	0.97495808163184	16.619823778984	19.732117536258	6.10435039836792e-50	6.37936082353151e-49	102.834183162126	ZNF217	LSCC	QN
Q96SI9	0.974864070892256	18.4350129415729	16.5831754796949	3.47250917956882e-40	2.1090967976806e-39	80.3807107218986	STRBP	LSCC	QN
Q6N022	0.974742052367025	14.5715025398268	14.8144448578617	1.3956477650599e-34	6.47194940275033e-34	67.4900989246481	TENM4	LSCC	QN
Q9UBH0	0.974531118899938	16.2526119828104	10.3788592978807	1.11455113334835e-20	2.96385226619944e-20	35.5759443254554	IL36RN	LSCC	QN
O95965	0.972613857160542	17.8325869791375	9.55983857145679	3.06427002876007e-18	7.44725612120375e-18	29.9943125043767	ITGBL1	LSCC	QN
Q9H3H9	-0.971817148217692	14.1119404349896	-11.9288002602368	1.89657123783599e-25	6.06101596404269e-25	46.5087906102595	TCEAL2	LSCC	QN
Q9H7S9	0.970261191065878	16.1388299870137	10.2228426028592	3.28799841184291e-20	8.59253413272792e-20	34.5002047132226	ZNF703	LSCC	QN
P05413	-0.969665949671366	23.0183957337332	-12.5869048982539	1.63037442504666e-27	5.66578866873431e-27	51.2501320027697	FABP3	LSCC	QN
O43294	-0.968793671314256	22.0392243516219	-19.4967289682031	3.17013935297572e-49	3.15985276510471e-48	101.187029077939	TGFB1I1	LSCC	QN
P35326	0.968778936033925	20.055867993704	5.99639503657009	8.56120603277877e-09	1.44280873739449e-08	8.51574631098771	SPRR2A	LSCC	QN
P17096	0.968065100470767	25.7939381162492	16.3626115689979	1.72299171350564e-39	1.01842373176715e-38	78.7801510010619	HMGA1	LSCC	QN
Q8ND82	0.967326651901066	15.9853496110588	14.7648274783615	2.00702531046899e-34	9.24782526010188e-34	67.1273186057415	ZNF280C	LSCC	QN
Q13424	-0.965776848253451	16.5802542561346	-19.7174564398141	6.76280016585529e-50	7.04568399602005e-49	102.731759328864	SNTA1	LSCC	QN
Q9UKD2	0.965402422731554	22.480225439309	27.4300199261908	9.11532198289797e-72	3.81826524548085e-70	153.087558730283	MRTO4	LSCC	QN
Q8IXS6	-0.965082320461246	19.4524375566122	-19.1943016058118	2.65412700897671e-48	2.48658830776311e-47	99.0624353038393	PALM2	LSCC	QN
Q9Y6M1	0.9643862552645	20.5587737221278	9.69219862356621	1.25007081536396e-18	3.08470493070701e-18	30.8847701598565	IGF2BP2	LSCC	QN
Q9BYX7	-0.963688739381677	20.5644179052229	-17.4153445403762	8.47404961645003e-43	5.85957987462169e-42	86.3926923157414	POTEKP	LSCC	QN
Q8NE62	-0.96344444217598	18.2867221589491	-18.148287010026	4.42206693961369e-45	3.40885875033186e-44	91.6460709242715	CHDH	LSCC	QN
Q6IA17	-0.963243406956273	16.7993217989408	-17.3377117143634	1.48227322928168e-42	1.0104777219387e-41	85.8338225577813	SIGIRR	LSCC	QN
P35321	0.96201063301757	23.0186978175951	5.94764638433191	1.10577369193852e-08	1.85648114523434e-08	8.26550826302994	SPRR1A	LSCC	QN
Q99715	0.961174112287118	18.9008503918466	9.52458260712111	3.88783182184221e-18	9.41719263512892e-18	29.7579442970666	COL12A1	LSCC	QN
Q06033	-0.960960640111573	20.1575350236532	-14.6223868460287	5.69578359734566e-34	2.57071052209675e-33	66.0857733710735	ITIH3	LSCC	QN
Q4LDE5	-0.960688189831906	15.1471565081978	-18.5839100801248	1.98838839812377e-46	1.65895417216302e-45	94.7469998234076	SVEP1	LSCC	QN
Q9Y221	0.959347953678794	20.6879972621928	23.2245548182916	3.10031882644242e-60	6.04383306608593e-59	126.537308127406	NIP7	LSCC	QN
O00204	-0.959258143522472	18.859698898276	-12.8150141840383	3.10874086389089e-28	1.113938004145e-27	52.9027210914498	SULT2B1	LSCC	QN
P10451	0.958725850967372	19.7432182549974	8.47528733088497	3.91940346633184e-15	8.46240531165195e-15	22.8994418687907	SPP1	LSCC	QN
P33527	0.958216018952864	18.8490144430735	10.6737567721423	1.42279254423077e-21	3.92779085535601e-21	37.6235139687697	ABCC1	LSCC	QN
O15394	-0.957979941955745	15.3944377088801	-15.1633858129077	1.08555518020895e-35	5.33928814254155e-35	70.0405727073532	NCAM2	LSCC	QN
Q6ZMG9	0.957378576172925	18.479779272616	15.5138641775634	8.37264167194939e-37	4.34357567188081e-36	72.5998710996987	CERS6	LSCC	QN
P32856	-0.957215380057637	17.3491452867244	-24.3432217424644	2.13681435479325e-63	5.13291163851638e-62	133.817297882743	STX2	LSCC	QN
O75145	0.956459190672518	15.3066194964914	12.7002437142092	7.15973136054001e-28	2.52533739741803e-27	52.0707363343424	PPFIA3	LSCC	QN
Q9P0L2	0.956399109288153	16.0724357478296	12.7406951249825	5.33633609655124e-28	1.89340003537767e-27	52.3638606784362	MARK1	LSCC	QN
Q96A59	0.95589111320891	16.8896062165031	7.96819879787934	9.69144905842398e-14	1.99072379139299e-13	19.7251667454469	MARVELD3	LSCC	QN
P43490	0.955658003764601	23.249571272544	11.5009482295115	4.07468729701077e-24	1.24563043214108e-23	43.4528678245835	NAMPT	LSCC	QN
Q02790	0.954450987279543	22.5883619212652	20.108131314063	4.44718351087455e-51	5.00901102774836e-50	105.453256139764	FKBP4	LSCC	QN
Q8TCG1	0.953924112105401	17.1983940393814	16.6642876097111	1.92810810684424e-40	1.19033080871377e-39	80.9686315267909	CIP2A	LSCC	QN
O95470	0.953655250195261	19.591528062544	23.2051067712609	3.52347474288341e-60	6.84242595184082e-59	126.409362575439	SGPL1	LSCC	QN
Q14997	0.953652460896265	16.1488757891765	23.6517311439282	1.88833337791243e-61	4.04694195600387e-60	129.335752179583	PSME4	LSCC	QN
Q6ZTR7	-0.953623250438538	14.3423487280192	-10.8634587300772	3.75220045707756e-22	1.06335074177789e-21	38.9498366349997	CIBAR2	LSCC	QN
Q9UIU6	0.953440502268194	15.6638434796559	12.5495940812011	2.13720751922501e-27	7.38911071704773e-27	50.9802216499171	SIX4	LSCC	QN
Q9BZ29	-0.953198744133129	17.4901827816741	-24.4332040577846	1.19788022360081e-63	2.93307048952691e-62	134.396050436364	DOCK9	LSCC	QN
P43362	0.952431486064913	19.0460467929423	5.59182247186929	6.85860379883286e-08	1.10886230795484e-07	6.48397192320604	MAGEA9	LSCC	QN
P26639	0.95209370056066	21.6558256495544	23.9411037662718	2.87359709920459e-62	6.4589032804073e-61	131.218480565923	TARS1	LSCC	QN
P01031	-0.951592687300987	20.1136451495743	-15.032008110349	2.83876203283643e-35	1.36446328719122e-34	69.080519694236	C5	LSCC	QN
P42677	0.951385300837057	26.2401235148642	24.7577012819116	1.49847146011075e-64	3.93523450547737e-63	136.474685261287	RPS27	LSCC	QN
P20264	0.950901711835767	13.6360654267099	4.33203044100809	2.27751659946666e-05	3.29017896092255e-05	0.868626287229047	POU3F3	LSCC	QN
P05121	0.950503388142735	18.2951634860659	7.34750380187013	4.27001595700641e-12	8.25894900900095e-12	15.9869762591949	SERPINE1	LSCC	QN
Q9Y5N6	0.950482611104619	14.0070296736793	13.5668216130418	1.29197206739102e-30	5.0488515216433e-30	58.3728553092958	ORC6	LSCC	QN
Q9Y3T9	0.950258953915338	19.989136945139	28.6314229754658	6.94250101431461e-75	3.60903245036447e-73	160.265192587769	NOC2L	LSCC	QN
Q9H583	0.95018239015285	17.3023003057147	25.2718960939564	5.71384854738546e-66	1.66440467600133e-64	139.741236297144	HEATR1	LSCC	QN
O95858	-0.949955409443422	19.137607668947	-17.2762864220809	2.30783835507152e-42	1.55859809496069e-41	85.391320225632	TSPAN15	LSCC	QN
P08572	-0.949863185570866	18.8815712424873	-20.7645954012321	4.76689990362778e-53	6.09211108367042e-52	109.988779641245	COL4A2	LSCC	QN
Q96DC8	-0.949049892213203	20.2498323454983	-11.1989179390681	3.50018763541562e-23	1.03414170971169e-22	41.3111640672783	ECHDC3	LSCC	QN
P05156	-0.948964211010949	21.1720096198775	-18.4976446072196	3.67007683771318e-46	3.01732107898609e-45	94.1342785665485	CFI	LSCC	QN
P09936	0.946864432581958	23.5433885334419	8.06347128624381	5.3443009339612e-14	1.10742392820042e-13	20.3137362038857	UCHL1	LSCC	QN
Q8N339	-0.946801027899795	16.7925458997204	-7.05808787668927	2.3525021966552e-11	4.4031231106894e-11	14.3052272143578	MT1M	LSCC	QN
P50281	0.946758963637372	19.2936504775375	17.0172644012296	1.49728001557274e-41	9.7294407165775e-41	83.5224522026682	MMP14	LSCC	QN
Q9H479	-0.946477841177078	21.0679304860506	-18.8750841242483	2.52534040450826e-47	2.21256488163355e-46	96.8100339909879	FN3K	LSCC	QN
Q9Y3I1	-0.946147461469895	19.6315324265801	-20.7389557258371	5.68562831913445e-53	7.22245792870501e-52	109.812538823644	FBXO7	LSCC	QN
P34913	-0.945919458254032	19.4317962442598	-15.1496949407101	1.19991272090282e-35	5.89032215583144e-35	69.9405402724826	EPHX2	LSCC	QN
Q9NRQ2	-0.945669616218581	20.7611520857764	-16.937209894932	2.67116729217425e-41	1.71485895128375e-40	82.9439393706367	PLSCR4	LSCC	QN
P50454	0.945451035424622	24.3264424713191	16.2351977296232	4.35175514038504e-39	2.5236694426821e-38	77.8543850536684	SERPINH1	LSCC	QN
Q6WCQ1	-0.944529338036286	19.9627212813308	-26.64818509233	1.0732141288629e-69	3.99969545010411e-68	148.320169212201	MPRIP	LSCC	QN
P40123	-0.944366670588487	19.174874085066	-18.5036568806325	3.51653125672371e-46	2.89578207550026e-45	94.1770041764146	CAP2	LSCC	QN
Q8NBQ5	-0.943423270461295	22.3372189799372	-19.4158114123193	5.59238187559804e-49	5.4404966480746e-48	100.619480171712	HSD17B11	LSCC	QN
Q8TF68	0.943125370565824	18.7209773652308	20.2452116890979	1.71803056153188e-51	1.99036294882842e-50	106.404282888972	ZNF384	LSCC	QN
P0DJI9	-0.941319589320983	20.2255576326448	-8.89569926044623	2.55790783914044e-16	5.78009624729527e-16	25.6039653598011	SAA2	LSCC	QN
Q99661	0.94118394452417	16.546339497034	14.3361767749059	4.63337093532939e-33	2.01408581352633e-32	63.9929302877646	KIF2C	LSCC	QN
Q9UBX1	-0.941021099330364	17.6114615216721	-15.278661452352	4.67178714521169e-36	2.35143526767681e-35	70.8826804944796	CTSF	LSCC	QN
Q8WXE0	-0.94052211608636	18.4793053824493	-31.4422976745331	6.93281078083748e-82	5.95575448180928e-80	176.374758830449	CASKIN2	LSCC	QN
P29762	0.94028220317735	18.9191035452301	5.31398470514657	2.70123391606624e-07	4.25456932988866e-07	5.14992163771623	CRABP1	LSCC	QN
Q99523	-0.940044137735367	19.0828791777295	-17.394004139294	9.88154291114797e-43	6.80035305433177e-42	86.2391090850248	SORT1	LSCC	QN
Q99676	0.939699730717116	16.2869291457171	14.1238995373935	2.19288304791276e-32	9.28152628671884e-32	62.4410713147813	ZNF184	LSCC	QN
Q02985	-0.939192730199466	19.8391595319914	-11.8111565693642	4.41791803122126e-25	1.39298398390326e-24	45.6661723630743	CFHR3	LSCC	QN
Q8IZW8	0.939034072002947	18.1843060692202	9.99071791746376	1.62797838310124e-19	4.14643639937118e-19	32.9100884934158	TNS4	LSCC	QN
P19224	0.938873763572307	19.9993961289812	7.47047376130736	2.04395545285624e-12	3.99606102711739e-12	16.7137375954154	UGT1A6	LSCC	QN
P35241	-0.938711737930078	22.2628954404384	-27.3794984703096	1.23764104341311e-71	5.16294948850976e-70	152.781803562127	RDX	LSCC	QN
Q16627	-0.93853810461918	20.6214005913916	-14.4113067822371	2.67258179004497e-33	1.1748465570549e-32	64.5422727757967	CCL14	LSCC	QN
Q16890	0.938459327378332	21.1959990397334	12.4536437561936	4.28495317992181e-27	1.46152659437642e-26	50.2866573674086	TPD52L1	LSCC	QN
Q30154	-0.937668035676335	20.2706629004262	-5.60691067523138	6.35777725295704e-08	1.03035632315309e-07	6.55787526333664	HLA-DRB5	LSCC	QN
Q9UGP4	-0.937609963607233	20.4562742965204	-34.5096637763305	4.46343193923479e-89	7.18187453460683e-87	192.91455379631	LIMD1	LSCC	QN
O75923	-0.937352436705257	18.0067475383922	-15.4891117892179	1.00323147817754e-36	5.17808426389293e-36	72.4192282315065	DYSF	LSCC	QN
Q9BXN1	-0.93724549365368	22.6963602787554	-9.89134005324835	3.21672918696703e-19	8.12558778178041e-19	32.2333208616629	ASPN	LSCC	QN
Q9BSE2	0.936447581669961	13.5442664528822	9.32145288489421	1.52214981229881e-17	3.59590600029667e-17	28.4030315413223	TMEM79	LSCC	QN
O43491	-0.936207871281766	21.6754803462374	-26.6317071090599	1.1876523235156e-69	4.40997494632879e-68	148.218867259852	EPB41L2	LSCC	QN
Q68DL7	0.935707452849913	16.4085633186805	5.6373400394413	5.45389883614956e-08	8.86138363552623e-08	6.70737000001542	C18orf63	LSCC	QN
P02760	-0.934973579326787	24.0163488124267	-22.0793800904662	6.27686309010159e-57	9.9109908324548e-56	118.923985298948	AMBP	LSCC	QN
P13611	0.934419640329306	20.112795543344	10.877340438722	3.40265355270021e-22	9.66723628467547e-22	39.0471577096928	VCAN	LSCC	QN
P19957	0.934396932569424	19.8022126073934	4.98603658090273	1.27779763462609e-06	1.95458497392555e-06	3.64278167443132	PI3	LSCC	QN
Q9HBI1	-0.93379230129689	19.2595142302205	-22.7210771795297	8.63841050722099e-59	1.52822979601569e-57	123.209923974259	PARVB	LSCC	QN
P54886	0.933747526150437	20.1826142180202	27.5183637191101	5.34371478743436e-72	2.26649526360762e-70	153.621449906195	ALDH18A1	LSCC	QN
P60033	-0.932920512597335	23.5335880971818	-23.6978557378626	1.39779691781093e-61	3.02766396492508e-60	129.636552765611	CD81	LSCC	QN
Q8N8K9	-0.932118845412441	11.4924548044272	-3.97491235655371	9.64618935598793e-05	0.000134465651129881	-0.508397861352602	KIAA1958	LSCC	QN
O95229	0.931664658383635	18.7749001380829	11.4980351126513	4.16034743923196e-24	1.27066712839694e-23	43.4321456496476	ZWINT	LSCC	QN
Q02156	-0.931216548392584	16.7879537178773	-23.2336552167637	2.92020075593191e-60	5.71468630557564e-59	126.597162036952	PRKCE	LSCC	QN
Q8TDL5	-0.929325285204879	20.2592028625145	-4.98135417434688	1.30579270585039e-06	1.996202783774e-06	3.62180785567218	BPIFB1	LSCC	QN
Q8IX03	-0.929127282830379	16.5863492823219	-15.62647639624	3.67841376459704e-37	1.95021340647072e-36	73.4214762040527	WWC1	LSCC	QN
P26006	-0.928975431929327	20.5705743084666	-16.1001215032829	1.1631576048567e-38	6.59079297955971e-38	76.8720807104907	ITGA3	LSCC	QN
Q8WV24	0.928825642041737	18.4481347121628	8.57498043193409	2.06302200859237e-15	4.50319855751525e-15	23.5350869793661	PHLDA1	LSCC	QN
Q6ZVX7	0.928416841460891	19.9359847629859	8.08317732730358	4.72313190256588e-14	9.80310976582931e-14	20.4359401939982	NCCRP1	LSCC	QN
P09493	-0.928051085992415	24.9788807999266	-15.4905802306709	9.92525296601887e-37	5.12804736577642e-36	72.4299454190987	TPM1	LSCC	QN
Q96GX5	0.928031757931004	14.8322227306954	15.1790113749864	9.68299412099105e-36	4.77414938737774e-35	70.1547364401034	MASTL	LSCC	QN
Q4V9L6	-0.927822770448948	20.9790432649594	-16.3068979088418	2.58335886754917e-39	1.51372883470208e-38	78.375446345714	TMEM119	LSCC	QN
Q9Y6D0	0.927461569801519	20.2454191569156	16.1288001879106	9.43958483493539e-39	5.36975709717958e-38	77.0807100341032	SELENOK	LSCC	QN
Q99983	0.927372701800415	18.714130082017	7.29194307259945	5.94316061965979e-12	1.14123544613547e-11	15.6609577577759	OMD	LSCC	QN
Q8N2U0	-0.927319872133827	14.7128278577137	-19.5953942632032	1.5881413666643e-49	1.61474313278596e-48	101.878149028327	TMEM256	LSCC	QN
O15068	-0.92686464798188	17.3699441277256	-23.2237052626794	3.11769185152413e-60	6.06603499019197e-59	126.531720020036	MCF2L	LSCC	QN
Q6XE24	-0.926260557154393	18.4201562364344	-23.3956411866255	1.00803741183503e-60	2.0396158171201e-59	127.660830772367	RBMS3	LSCC	QN
P20851	-0.925711906426461	20.7524654447648	-13.7819772300226	2.67863596789735e-31	1.08439827502298e-30	59.9430818807159	C4BPB	LSCC	QN
Q9NXC2	-0.925437417365107	17.2780571983659	-20.5797832925222	1.70091406406197e-52	2.10270315456051e-51	108.716765037435	GFOD1	LSCC	QN
Q15043	0.924964455098152	18.7602256603502	15.0878611937608	1.88636728616723e-35	9.15809635051589e-35	69.4887076965031	SLC39A14	LSCC	QN
Q9NZ94	0.924581242409406	11.4271489906878	5.30673303916477	2.79779185549379e-07	4.40391553402803e-07	5.11579410963381	NLGN3	LSCC	QN
Q9HAW7	0.924206236813543	17.2639934765387	4.70359843716458	4.59848969552003e-06	6.87941116344252e-06	2.40588849211913	UGT1A7	LSCC	QN
P22732	0.924000444712039	18.1293104943309	10.0529111880998	1.06178318003971e-19	2.72557510662509e-19	33.3348679742878	SLC2A5	LSCC	QN
Q9BUP0	-0.923436435393899	18.8779350312271	-11.3847720583097	9.33322551050354e-24	2.81999722801712e-23	42.6274193045449	EFHD1	LSCC	QN
P20132	0.923395114801064	17.10623991272	11.397491139824	8.52443184398782e-24	2.57779876092024e-23	42.7176929278912	SDS	LSCC	QN
O00541	0.92222196436872	20.2034154673131	26.881444281648	2.56666857372555e-70	1.00846198960682e-68	149.750523832411	PES1	LSCC	QN
Q96PE2	-0.921982493561845	18.293844131038	-29.1332355938213	3.64532464336138e-76	2.00829651683447e-74	163.210680659334	ARHGEF17	LSCC	QN
Q9Y5S1	-0.92188464529422	18.152785843312	-18.8485402802181	3.04699362851461e-47	2.64900295130811e-46	96.6222960821076	TRPV2	LSCC	QN
Q9H4H8	0.921757961184696	17.1801781603506	10.2220071893072	3.30705387196065e-20	8.64010440723327e-20	34.4944592541784	FAM83D	LSCC	QN
Q7Z406	-0.921431537603588	20.6961683765397	-17.4884953263622	5.00557637707919e-43	3.50183076152186e-42	86.9188905740388	MYH14	LSCC	QN
P08727	0.921362020145281	25.5421635684159	10.0395311898865	1.16412802204746e-19	2.98451334332198e-19	33.2434032886139	KRT19	LSCC	QN
Q9BVJ6	0.920159171277557	17.9055696808747	24.0671659676471	1.26954460987883e-62	2.93152020736713e-61	132.035386505544	UTP14A	LSCC	QN
Q9Y5M8	0.919364691682606	21.2474165340378	27.3698542858237	1.31209485418616e-71	5.45110882659225e-70	152.72340091819	SRPRB	LSCC	QN
Q32P28	0.918754549766675	20.4093292817793	15.5566953540518	6.12323899320681e-37	3.19790178640584e-36	72.9124092167058	P3H1	LSCC	QN
Q04828	0.918363378786879	23.6162609240906	5.27228264176779	3.30428566669031e-07	5.18667448176521e-07	4.95415314095088	AKR1C1	LSCC	QN
Q9BVC3	0.917330775222613	16.1012756763456	13.1151664548306	3.49413158609417e-29	1.29981695002703e-28	55.0828559257785	DSCC1	LSCC	QN
Q6NUQ4	0.915899409705073	18.6890289989317	23.4779976900572	5.87711102289725e-61	1.19631073170902e-59	128.200365327584	TMEM214	LSCC	QN
Q6UXH1	0.915757049211027	22.0560311721563	14.9307245161054	5.95765580046356e-35	2.81420115793565e-34	68.3401934879131	CRELD2	LSCC	QN
P43121	-0.914950418818449	20.2176948566273	-15.5925497195722	4.7125356077935e-37	2.47646311333348e-36	73.1739937436494	MCAM	LSCC	QN
Q02108	-0.914687533210039	18.9265095422003	-20.7855742859655	4.12697368242301e-53	5.28889155736057e-52	110.132927852935	GUCY1A1	LSCC	QN
P35249	0.914296229212628	21.5550312048219	20.373456661525	7.06990258816713e-52	8.38217573523394e-51	107.292148434259	RFC4	LSCC	QN
Q9C002	0.913840246145607	21.2376206102115	9.76332521616743	7.70678054967155e-19	1.91949961749436e-18	31.3652346498347	NMES1	LSCC	QN
P24347	0.913269188426465	16.4039018942726	8.62316313302117	1.51097997116572e-15	3.31747974176021e-15	23.8435957732447	MMP11	LSCC	QN
Q9H4B7	-0.912615350405456	24.7269488073008	-17.2398609077348	3.00111906720383e-42	2.00675092244362e-41	85.1287871711575	TUBB1	LSCC	QN
P17010	0.912214989673997	16.21366783737	12.9079484230169	1.58098231741862e-28	5.71963517190312e-28	53.5771100745877	ZFX	LSCC	QN
Q8NAB2	-0.912151498001968	10.9457681882993	-13.8901252648777	1.21404981866031e-31	4.98453746932342e-31	60.7328897733495	KBTBD3	LSCC	QN
Q71RC2	0.91185704152953	18.6889308697553	27.8763028705588	6.20064303849486e-73	2.81865105296961e-71	155.774665242118	LARP4	LSCC	QN
P27105	-0.911317765016307	23.166197788331	-20.2554788561475	1.60003566320675e-51	1.86004145847785e-50	106.475431119	STOM	LSCC	QN
P05362	-0.910741465748973	22.4926125751846	-17.2981356246165	1.97150521187593e-42	1.33501324868312e-41	85.5487508760895	ICAM1	LSCC	QN
P07305	-0.909624979068859	23.9274655602547	-11.4108850924613	7.74817808908322e-24	2.34667706271397e-23	42.8127826278776	H1-0	LSCC	QN
O15020	0.909172792949519	17.6165509425117	14.4735380843372	1.69429645021245e-33	7.52303246421535e-33	64.9973238117069	SPTBN2	LSCC	QN
O75718	0.908649319694646	20.1554181563512	15.611577674788	4.10116982930303e-37	2.16528950831484e-36	73.3128002221277	CRTAP	LSCC	QN
Q16798	-0.908645910161244	18.6950717064803	-19.244185817114	1.868204237621e-48	1.76825269437573e-47	99.4135130685754	ME3	LSCC	QN
O43570	0.908587132478466	18.837611288905	7.32611159947715	4.85050491383026e-12	9.34604985962694e-12	15.8612765554762	CA12	LSCC	QN
Q5K4L6	-0.908134488947852	19.9093721218074	-20.7131899029366	6.7878181052669e-53	8.60101401663633e-52	109.635355875812	SLC27A3	LSCC	QN
P10636	-0.907644165584438	15.894989607028	-10.6503839635739	1.67595562349565e-21	4.60976732047094e-21	37.4605810292945	MAPT	LSCC	QN
Q8WWP7	-0.906417412602455	21.2067151515964	-19.1369772046831	3.97463995008563e-48	3.68626945782416e-47	98.6586891903295	GIMAP1	LSCC	QN
P52799	-0.906218119054252	18.3300553123827	-13.0822949726353	4.44023939013499e-29	1.64452709893308e-28	54.8438197639807	EFNB2	LSCC	QN
Q8NF37	-0.90617627113792	21.7069224250554	-14.8211654114884	1.32863680570654e-34	6.16967077391077e-34	67.5392350815284	LPCAT1	LSCC	QN
Q9H6I2	-0.905351177894937	12.8947791009776	-13.0529837608256	5.49769732772596e-29	2.02655119313302e-28	54.6307272967302	SOX17	LSCC	QN
Q76FK4	0.904900956988255	16.4487366330206	25.7799400769208	2.34090097305996e-67	7.43878155608427e-66	142.935897825163	NOL8	LSCC	QN
P00450	-0.904561198284547	23.4043819462638	-17.4421905838717	6.98492389596387e-43	4.8563905029757e-42	86.5858510822679	CP	LSCC	QN
Q9Y2R4	0.904514791713293	18.1886126233323	18.8164243831271	3.82456293946975e-47	3.30516577300979e-46	96.3950586838434	DDX52	LSCC	QN
Q96GQ7	0.903392487949443	19.0588716916124	24.4165494212597	1.3332221528894e-63	3.25465650519572e-62	134.289007314443	DDX27	LSCC	QN
Q9BYF1	-0.903294702428019	11.6965850117275	-24.9457795536219	4.51899932208505e-65	1.23808367913449e-63	137.673374469939	ACE2	LSCC	QN
P31949	0.902918458192246	27.8952035553269	13.9453444627417	8.10434143764249e-32	3.34093977850272e-31	61.1362715864587	S100A11	LSCC	QN
O75888	-0.902623885507921	20.3234882435104	-16.9347491810285	2.71913962403025e-41	1.74455179549333e-40	82.926150461047	TNFSF13	LSCC	QN
P09917	-0.902601251864525	20.8616783534886	-20.0647395849811	6.01201422657359e-51	6.71187094876393e-50	105.151790459371	ALOX5	LSCC	QN
P49247	-0.902300608447376	22.2763726361214	-12.5284957400208	2.4905916084563e-27	8.58453829817119e-27	50.8276463065159	RPIA	LSCC	QN
P18858	0.902264884999934	19.6847806702464	19.6660903699883	9.68428586966758e-50	9.97658596146548e-49	102.372733377459	LIG1	LSCC	QN
Q14118	-0.901899002826788	19.6821607267679	-29.1928773135118	2.57342116072559e-76	1.42550657411341e-74	163.558721176523	DAG1	LSCC	QN
Q6DKI1	0.901592554934634	19.0841514799128	20.2040617277795	2.28523576189503e-51	2.62052431202827e-50	106.119010814847	RPL7L1	LSCC	QN
Q8IWA0	0.900652406964774	18.0027721267488	26.4792392373316	3.03766990860513e-69	1.09974499512608e-67	147.279919494193	WDR75	LSCC	QN
P41217	-0.900305262656154	18.4515093351797	-14.5544971004473	9.36446095898926e-34	4.20219303856902e-33	65.589332182854	CD200	LSCC	QN
Q16619	-0.899456139028459	18.0482372177648	-16.4734865696686	7.69915584227802e-40	4.61812679131197e-39	79.5850652736059	CTF1	LSCC	QN
P06241	-0.898781704838424	16.9002631703823	-19.4116979633626	5.75620722082522e-49	5.59450360474643e-48	100.5906109332	FYN	LSCC	QN
Q96K49	0.898701254501059	17.9326788766605	18.5565149616458	2.41544418036431e-46	2.00535279740811e-45	94.5524931122822	TMEM87B	LSCC	QN
Q9HAV4	0.898419224382753	18.5479440005401	15.4286697616079	1.56033484133756e-36	7.98844155890851e-36	71.9780478406053	XPO5	LSCC	QN
P07204	-0.897641906056318	20.6912087585906	-13.5960793736685	1.04319366870508e-30	4.092435843523e-30	58.5862874395888	THBD	LSCC	QN
O60240	-0.897445667264329	14.577198210146	-7.54313325939559	1.31838207844931e-12	2.59654927710135e-12	17.1464698391738	PLIN1	LSCC	QN
P14384	-0.897082515700937	19.5637520591745	-16.6561561878146	2.0452127106709e-40	1.25802920194605e-39	80.9097101830843	CPM	LSCC	QN
Q9BZM5	0.896278393488545	16.1907628231795	9.45593479049934	6.17423058144631e-18	1.48032581372094e-17	29.2987148604343	ULBP2	LSCC	QN
P49619	-0.895837197214956	13.8064370860897	-20.2143333486674	2.1281203716921e-51	2.4486669929447e-50	106.190236162356	DGKG	LSCC	QN
Q9UDY2	-0.895567186543936	20.0431521850885	-21.3242106346071	1.03702479640138e-54	1.44797801117367e-53	113.816665896085	TJP2	LSCC	QN
Q7L266	-0.89394983687875	20.9525302369288	-16.3875280772502	1.43760404058732e-39	8.52221763709571e-39	78.9610929329032	ASRGL1	LSCC	QN
Q9BXR6	-0.893785929622034	18.8822293288751	-13.4844283392885	2.35922604886154e-30	9.13850762602576e-30	57.7719832846785	CFHR5	LSCC	QN
Q9NYQ8	0.893564524965189	14.5700757812074	9.71621367683446	1.06187251130413e-18	2.62797891774658e-18	31.0468426099654	FAT2	LSCC	QN
Q70EK8	-0.892433492319002	15.408040655919	-20.0507944168667	6.62397309079395e-51	7.36263324795814e-50	105.054862647196	USP53	LSCC	QN
Q9BQ75	0.892406617959267	19.85901929158	14.6297564576412	5.396527868439e-34	2.43781653308227e-33	66.1396629404347	CMSS1	LSCC	QN
P13667	0.892167519978223	23.3642931208	23.2027279868471	3.57905985155659e-60	6.93708025147786e-59	126.393709713398	PDIA4	LSCC	QN
Q16880	0.892130259069706	16.7473586887388	8.56636249259197	2.18100677600375e-15	4.75766423248333e-15	23.479995525983	UGT8	LSCC	QN
P04196	-0.892027245580497	23.8387982775768	-15.4185344775592	1.68030303784831e-36	8.58962778349383e-36	71.9040580076957	HRG	LSCC	QN
P00746	-0.891896258063383	21.7617576127707	-19.5744081198079	1.83951216151055e-49	1.8591360699135e-48	101.73123174255	CFD	LSCC	QN
P50148	-0.891850592925589	20.8942440392727	-30.2680754082483	5.19998846213765e-79	3.68452154598155e-77	169.759537928661	GNAQ	LSCC	QN
Q86VY4	0.890956045389068	19.9099951084327	7.61834792911904	8.35329242055661e-13	1.65838866563224e-12	17.5969610369214	TSPYL5	LSCC	QN
Q96KB5	0.890937443814423	18.1373550537153	11.8208126818154	4.12192703152635e-25	1.3016814429465e-24	45.7352699336952	PBK	LSCC	QN
O43688	0.890433357089403	15.9892494535433	7.83430165035168	2.22339009440886e-13	4.51673454649752e-13	18.9043997502629	PLPP2	LSCC	QN
Q9BQS8	-0.889338258461642	19.1221550626291	-29.621919008544	2.12874233776213e-77	1.26935653399381e-75	166.049716779112	FYCO1	LSCC	QN
O60911	0.88874961387765	16.1237933942457	8.41502283884895	5.76716786063956e-15	1.23833468763616e-14	22.5169759933634	CTSV	LSCC	QN
O00566	0.88869417543054	18.3745488407715	22.1814596740026	3.16370258647712e-57	5.09864119540836e-56	119.609129834191	MPHOSPH10	LSCC	QN
Q96AG4	0.888461469147835	22.9679341859666	26.8847995091954	2.51451497552461e-70	9.91814720112567e-69	149.771048426736	LRRC59	LSCC	QN
Q96L46	0.888233684661014	18.3048172109896	6.86549826505654	7.16193993480714e-11	1.31953080914467e-10	13.2093708711529	CAPNS2	LSCC	QN
Q15306	0.888014964313857	18.9356605679917	9.69131272187775	1.25761426492874e-18	3.10256407972319e-18	30.8787943582396	IRF4	LSCC	QN
P08138	0.887833708081999	17.3120213838711	6.23049018767217	2.45811812067796e-09	4.24279642249489e-09	9.73739609893959	NGFR	LSCC	QN
Q09666	-0.887552512132334	20.9449410998566	-22.7999439817459	5.11895803076591e-59	9.16799956852898e-58	123.733206187099	AHNAK	LSCC	QN
P14543	-0.887224901393129	21.8041722578912	-21.7703133975244	5.03442353532854e-56	7.46110400257682e-55	116.841926765906	NID1	LSCC	QN
Q96CX2	-0.887032155265597	23.229189757354	-26.1906256495687	1.81152463948057e-68	6.22488992217441e-67	145.494532415087	KCTD12	LSCC	QN
O15211	-0.886643945078269	18.1030156890421	-31.3502102348574	1.15844995858587e-81	9.78600602515417e-80	175.86178493566	RGL2	LSCC	QN
Q6PJF5	0.886425965184841	16.949192535175	18.3307788226674	1.20332593358166e-45	9.61238375785441e-45	92.9471656829604	RHBDF2	LSCC	QN
Q96EU6	0.885696133571166	17.4756236866916	18.8544123291188	2.92299513177888e-47	2.54556715213424e-46	96.6638333951492	RRP36	LSCC	QN
P35556	0.885601595373714	14.3218013874604	6.12213357964007	4.39678288508275e-09	7.50087312455131e-09	9.16785325443581	FBN2	LSCC	QN
Q9P121	-0.885499152135349	19.5725859466065	-9.38769535257051	9.76573614380169e-18	2.32437819417041e-17	28.8435606338788	NTM	LSCC	QN
Q14690	0.885488080584917	18.4806625060837	26.1516878944452	2.30683864292704e-68	7.82087736566936e-67	145.252857037116	PDCD11	LSCC	QN
P79483	-0.885474526683495	22.5870895547186	-11.020178639061	1.24165271877563e-22	3.59412724449703e-22	40.050576477501	HLA-DRB3	LSCC	QN
Q9UNL2	0.884748354322998	23.8547070736927	15.3289301723223	3.23483998205339e-36	1.63794070419956e-35	71.2498080315748	SSR3	LSCC	QN
Q8IWS0	0.884295987241959	20.9419299056901	23.6645074963023	1.73732785550071e-61	3.73120603203616e-60	129.419099554888	PHF6	LSCC	QN
P56747	0.883611753554325	13.2684262543068	4.98841750387406	1.26378648547581e-06	1.93344455225903e-06	3.65345247306518	CLDN6	LSCC	QN
P50748	0.883046632956082	15.0083375610439	17.9058467544944	2.50317352567148e-44	1.86031305203312e-43	89.9131675495508	KNTC1	LSCC	QN
Q9Y446	0.882539481490063	20.606490321502	14.5255156205869	1.15787976041637e-33	5.17067274508401e-33	65.3774056842758	PKP3	LSCC	QN
Q86V85	0.882400484130798	18.0680225542997	15.8198752607702	8.96765294321833e-38	4.87688293376632e-37	74.8314878731598	GPR180	LSCC	QN
Q9H4G4	-0.882275589333954	22.4615165695171	-26.571395521021	1.72135984486034e-69	6.29943131673257e-68	147.847797820571	GLIPR2	LSCC	QN
Q8TE73	-0.881615820228131	15.7990467189143	-8.60924530244622	1.65333425191266e-15	3.62375120251647e-15	23.7543956251947	DNAH5	LSCC	QN
Q5VWJ9	-0.881221275946498	18.5369354845572	-27.9777590335652	3.37713782899975e-73	1.56319845536851e-71	156.382093291186	SNX30	LSCC	QN
Q86VW0	-0.880657807091826	17.6677668277112	-22.6373357414825	1.50693848038615e-58	2.61572523556068e-57	122.653461747514	SESTD1	LSCC	QN
Q96C36	0.880355808213913	20.8265150705651	16.9145009816834	3.14810032467617e-41	2.01085652118729e-40	82.7797580936646	PYCR2	LSCC	QN
Q99574	0.88021622324057	16.8685079186248	7.46034279697759	2.17241438734715e-12	4.24475031698884e-12	16.6535951974873	SERPINI1	LSCC	QN
P49918	-0.879881580723872	18.0380265782813	-15.1860481502617	9.19718073854484e-36	4.54789371446971e-35	70.2061470361537	CDKN1C	LSCC	QN
Q9Y4D7	-0.879304235028487	16.2953072315021	-23.3377611994747	1.4735693673232e-60	2.9289358189324e-59	127.281141148956	PLXND1	LSCC	QN
Q9Y2P4	-0.879082518211678	12.3167071767087	-5.96272939645743	1.02175354900528e-08	1.71880446834825e-08	8.34277729144046	SLC27A6	LSCC	QN
Q9NZQ9	-0.878435495256962	13.3349072201727	-19.3888631353233	6.75710581157443e-49	6.54844948488814e-48	100.430318964501	TMOD4	LSCC	QN
P06454	0.878040642103954	27.8866639473009	13.7967487075481	2.40424732087956e-31	9.74484409906283e-31	60.0509394811477	PTMA	LSCC	QN
Q8IVF2	0.877863839926949	17.1525585716788	7.46838027963167	2.06987023241227e-12	4.04594572810705e-12	16.7013057491071	AHNAK2	LSCC	QN
P61916	-0.877463775436635	25.232927108321	-14.3690943002754	3.64080182475833e-33	1.58944048654501e-32	64.2336151529753	NPC2	LSCC	QN
Q8N8J7	-0.876898935427768	18.1546142603156	-13.3368075992532	6.93493376496104e-30	2.63688760597937e-29	56.6961437927745	FAM241A	LSCC	QN
P26358	0.876642607755603	17.4964521409518	19.3836787197249	7.0076344922934e-49	6.77181990928296e-48	100.393918922754	DNMT1	LSCC	QN
P17342	-0.876609028429634	16.6133361615275	-9.29718976622649	1.79028644966218e-17	4.21657382440185e-17	28.242002203564	NPR3	LSCC	QN
Q08357	0.875928953387881	18.9343461302046	11.7320217042731	7.79573426493244e-25	2.43830170452392e-24	45.1003403058871	SLC20A2	LSCC	QN
Q9UKX5	0.875255643817022	14.9287892475058	10.4229031382476	8.20471826223047e-21	2.19449153098233e-20	35.8805978633381	ITGA11	LSCC	QN
P51659	-0.874550504914009	22.2593131632455	-18.8604401166903	2.80096441624473e-47	2.44559657945503e-46	96.7064689409021	HSD17B4	LSCC	QN
P05090	-0.8745484115734	23.804665280906	-13.967997946009	6.86601363994142e-32	2.84433102852825e-31	61.3017778133893	APOD	LSCC	QN
Q9C0H2	0.873770973054167	17.8168006016237	15.171918995593	1.01986285144071e-35	5.02349354958916e-35	70.1029185884188	TTYH3	LSCC	QN
P04003	-0.873360396061791	22.952398422126	-13.4651301804929	2.71648164758566e-30	1.05022785894645e-29	57.6312867415731	C4BPA	LSCC	QN
Q96SL4	0.873246897108814	20.4536479840765	13.445532705546	3.13463960948428e-30	1.20866647855999e-29	57.4884240802034	GPX7	LSCC	QN
P62701	0.873105720178405	24.6136889961326	33.959346037753	8.07098058530728e-88	1.10561527288189e-85	190.02359881456	RPS4X	LSCC	QN
P13640	0.873029498115429	18.6302983888269	5.60007190627956	6.58019353112725e-08	1.06486944165129e-07	6.52436004925482	MT1G	LSCC	QN
Q6UXY8	-0.872608278086815	17.7063772575143	-9.87419384527687	3.6169321866257e-19	9.11833911360973e-19	32.1168055929615	TMC5	LSCC	QN
Q5VWQ8	-0.872563398634192	17.9103575099912	-21.3579151632557	8.24456912695715e-55	1.15595016929412e-53	114.046053025411	DAB2IP	LSCC	QN
O95707	0.872479112518612	18.4810808526669	18.6212146366695	1.52577396969926e-46	1.28248513522731e-45	95.0117530719804	POP4	LSCC	QN
P07225	-0.872386390326639	20.6980607830387	-13.3912811905897	4.65895703528198e-30	1.78622721129552e-29	57.0930259401658	PROS1	LSCC	QN
Q15485	-0.872139340134499	20.0010264619084	-11.1940660225408	3.62282696215028e-23	1.06912945896121e-22	41.2768750996847	FCN2	LSCC	QN
Q02809	0.871230189116268	20.5366941945362	15.3781654412212	2.2570121611801e-36	1.14913773369576e-35	71.6093275075397	PLOD1	LSCC	QN
Q6KB66	0.871190156556843	20.1631300007738	8.57150338748972	2.10984320652592e-15	4.60440916782633e-15	23.5128562194921	KRT80	LSCC	QN
Q02083	-0.871128933104057	19.580801195027	-14.2402786775491	9.35202793624871e-33	4.01361165070928e-32	63.2917998682409	NAAA	LSCC	QN
Q14643	-0.871091898609368	16.715677063331	-18.9163051221618	1.88683469707539e-47	1.66031626078587e-46	97.1014460328424	ITPR1	LSCC	QN
O75954	-0.869836964052027	19.4523449843538	-18.2993364589428	1.50549727548723e-45	1.19321547158828e-44	92.7232014982952	TSPAN9	LSCC	QN
Q53FZ2	-0.869352004324423	17.2173218445868	-9.63916895752998	1.79135938625867e-18	4.38835430123348e-18	30.5274351323793	ACSM3	LSCC	QN
Q99708	0.869221508811716	16.7091262103529	15.0595908629928	2.3198869745506e-35	1.12091011730312e-34	69.2821076504232	RBBP8	LSCC	QN
P35858	-0.868801274369513	19.8374958624782	-14.4686993014922	1.75541699927915e-33	7.78759830271018e-33	64.9619408942838	IGFALS	LSCC	QN
Q9UJY1	-0.868582774174758	21.3818557302287	-16.2646052575896	3.51366763181776e-39	2.0434910375064e-38	78.068127040903	HSPB8	LSCC	QN
Q8IXL7	-0.86735828155204	20.7158432924267	-18.5463246959804	2.59677870671719e-46	2.15237495911628e-45	94.4801241712786	MSRB3	LSCC	QN
O00400	0.866648616534967	18.4959212996845	19.6952301963237	7.8992864526803e-50	8.18763463914317e-49	102.576441669251	SLC33A1	LSCC	QN
Q9NW13	0.866188543516962	17.5481459149584	19.6040394127951	1.4948832433271e-49	1.52297803393034e-48	101.938657685606	RBM28	LSCC	QN
Q71DI3	0.866104188459175	22.5476827586925	8.46387948299295	4.21712311264079e-15	9.09552701975312e-15	22.8269385468732	H3C15	LSCC	QN
O75192	-0.86596256448273	15.8988511393367	-10.7419705418151	8.81701373638835e-22	2.45679132066434e-21	38.0996469616091	PEX11A	LSCC	QN
Q9UMX3	-0.865663183024932	17.9120553587327	-18.9000665422737	2.11637472917918e-47	1.86068435643446e-46	96.9866667708022	BOK	LSCC	QN
Q96SQ9	0.865547392869573	19.9627566516223	8.46795928857874	4.10815885814974e-15	8.86617124655394e-15	22.8528624661204	CYP2S1	LSCC	QN
Q5SRH9	-0.865327698928731	16.5506122190571	-13.7351284133612	3.77358787459254e-31	1.51197076224287e-30	59.6010461681043	TTC39A	LSCC	QN
Q6IQ23	-0.865005160469632	16.9476059425814	-16.9329711251747	2.75433932632871e-41	1.76601756805782e-40	82.9132963573267	PLEKHA7	LSCC	QN
Q15390	0.864932928279885	16.9361640597108	14.85255247216	1.05586211897358e-34	4.9346585062403e-34	67.7687106147691	MTFR1	LSCC	QN
P19823	-0.864780392753179	22.5340382584	-15.0523059496955	2.4469142844293e-35	1.1789149287671e-34	69.2288672135393	ITIH2	LSCC	QN
Q99536	-0.864545033465713	23.410014146152	-30.1838488487858	8.41248356636844e-79	5.80117999403244e-77	169.278786603369	VAT1	LSCC	QN
Q96T17	0.864484780834729	14.1291263987432	7.12206443689852	1.61876094388519e-11	3.05063760702067e-11	14.6734325875726	MAP7D2	LSCC	QN
P16949	0.864417005419408	25.3293890410158	13.0511422745961	5.57196946459181e-29	2.05318264131469e-28	54.6173414217302	STMN1	LSCC	QN
P16150	-0.863476352919992	20.0420034127996	-14.8400363114978	1.15718616997745e-34	5.3957664236713e-34	67.6772041943974	SPN	LSCC	QN
Q8N6L1	0.863439272063847	16.6529636400413	14.0222621528531	4.61518491305366e-32	1.92844721614283e-31	61.6982761273532	KRTCAP2	LSCC	QN
Q96DH6	0.862841633856476	21.5537552292536	21.1910281408509	2.57042137164133e-54	3.53067228242929e-53	112.90895157101	MSI2	LSCC	QN
O60890	-0.862824051680576	19.051518687142	-25.9157629067685	1.00188960381153e-67	3.2761790044637e-66	143.784450295383	OPHN1	LSCC	QN
Q9Y2X9	0.862504665812956	16.6260909509677	20.6479009352711	1.06381837533959e-52	1.32970738234494e-51	109.186049552871	ZNF281	LSCC	QN
Q9BX40	0.862203905923849	20.2700080100513	19.1127948170486	4.71327961352248e-48	4.33168771008861e-47	98.4882708122742	LSM14B	LSCC	QN
Q9H900	0.862065316792748	18.1083702830003	16.1160709196438	1.035624539078e-38	5.88138925620897e-38	76.9881128678823	ZWILCH	LSCC	QN
Q9BY49	-0.861783727957977	20.6461471555062	-19.7724676336475	4.60525408345461e-50	4.84771138566765e-49	103.115956195007	PECR	LSCC	QN
P17655	-0.861331248435377	22.7205871648014	-26.2998465308039	9.20523087653854e-69	3.21770432398176e-67	146.171415271043	CAPN2	LSCC	QN
Q9NTW7	0.859971490885462	15.5707100574664	16.3114659618089	2.49896156963472e-39	1.46597068468676e-38	78.4086346960524	ZFP64	LSCC	QN
P02763	-0.859961988192598	26.2409631658657	-11.9657601570861	1.45362178950871e-25	4.66752108972117e-25	46.7738569804534	ORM1	LSCC	QN
P12035	0.859887032134509	16.3411610547308	7.60120457921061	9.27091364499401e-13	1.83696738896216e-12	17.494057156407	KRT3	LSCC	QN
Q9Y4C1	0.85871303488203	18.0655299845336	16.181852193104	6.41566662672773e-39	3.68056664375433e-38	77.4665476381485	KDM3A	LSCC	QN
P62273	0.858586282788025	25.4099693128496	21.7728959872927	4.9473599508911e-56	7.34280934438991e-55	116.859372018653	RPS29	LSCC	QN
P55001	0.858578068041769	22.766573421764	12.3608212731259	8.39226075513771e-27	2.82914357415467e-26	49.6164904473505	MFAP2	LSCC	QN
P21589	-0.858501303203361	20.043297251446	-12.3712383946135	7.78274122292978e-27	2.62803623507126e-26	49.6916608488558	NT5E	LSCC	QN
Q00013	-0.858477462134072	20.6422592870875	-20.5255647569295	2.47213392612502e-52	3.02292178638472e-51	108.342863919489	MPP1	LSCC	QN
P49454	0.858036053761706	15.361770532113	13.8596245925814	1.5176586549446e-31	6.20092937733714e-31	60.5101111490121	CENPF	LSCC	QN
Q9NUW8	0.857765658305784	16.6826900458479	20.9156820790762	1.68988467971482e-53	2.21895867853227e-52	111.025793714449	TDP1	LSCC	QN
O14795	-0.857415296143888	19.2074250421359	-24.0444288302249	1.47086670177751e-62	3.38099223490218e-61	131.888193317204	UNC13B	LSCC	QN
Q16799	-0.857325575632625	19.1440776894949	-18.1579123746353	4.12838629113731e-45	3.1873154480776e-44	91.7147680991602	RTN1	LSCC	QN
P48723	0.856601635277226	19.2881976272583	14.854251934599	1.0428064699499e-34	4.87588984588657e-34	67.7811353705337	HSPA13	LSCC	QN
Q9NVP1	0.856392023118996	20.3992148045309	25.1256957221047	1.44158385606623e-65	4.09337130222502e-64	138.815861217062	DDX18	LSCC	QN
Q8NEJ9	0.856386940916625	18.5387151592248	19.9786899358413	1.09380071842221e-50	1.19610117396396e-49	104.55335623289	NGDN	LSCC	QN
Q9Y6X5	-0.855854077824471	20.3453702905082	-19.5227813605302	2.64101735364878e-49	2.64284234096127e-48	101.369615562172	ENPP4	LSCC	QN
Q13753	0.855668637582625	19.5398116048192	7.58954711762382	9.95109982677112e-13	1.96904741253131e-12	17.4241583830985	LAMC2	LSCC	QN
Q9Y3D7	0.855546160077061	20.9553868681492	18.8412380225524	3.20857145838387e-47	2.78260723976067e-46	96.5706372677579	PAM16	LSCC	QN
Q13509	0.85480675759208	21.4365530839955	12.3175440435383	1.14782764711939e-26	3.84900061490216e-26	49.3043109414798	TUBB3	LSCC	QN
P49321	0.854796791652984	21.4057286253465	18.5092913443316	3.37848089075e-46	2.78436266581567e-45	94.2170419399041	NASP	LSCC	QN
Q9H0S4	0.854449042454991	19.1907171332169	22.6407400209434	1.47320824080284e-58	2.56156293945427e-57	122.676099982777	DDX47	LSCC	QN
P49006	0.853162799799748	23.269170329258	13.1927535809259	1.9843191292646e-29	7.42800702117993e-29	55.6473017395834	MARCKSL1	LSCC	QN
O76062	-0.853041058934178	18.0065762825068	-10.5974099378802	2.42823217032286e-21	6.63834668569656e-21	37.0916992593334	TM7SF2	LSCC	QN
P61925	-0.853012237408407	19.6951186719928	-10.6768687839768	1.3920944498927e-21	3.84618736401261e-21	37.6452160787157	PKIA	LSCC	QN
Q15061	0.852583499003568	19.3244715070195	25.346616234296	3.56427602133156e-66	1.06371544880057e-64	140.213134170602	WDR43	LSCC	QN
P27487	-0.852261031660618	18.1873354400889	-15.1551263516023	1.153169396686e-35	5.66634909074455e-35	69.980225344431	DPP4	LSCC	QN
P05451	-0.852176014695671	14.6400281499868	-5.57571740385101	7.43563451746404e-08	1.2008129218342e-07	6.40525127803567	REG1A	LSCC	QN
Q8IWW8	-0.852085043207158	14.4301905330921	-18.3458148128123	1.08110734630091e-45	8.6771062307619e-45	93.0542362852991	ADHFE1	LSCC	QN
P13671	-0.851922680481533	21.0706399426433	-13.8465091302801	1.67053349074796e-31	6.80908644781344e-31	60.4143224205772	C6	LSCC	QN
Q9UBS4	0.851822716178653	23.0053055413786	26.622217089496	1.25903626849272e-69	4.65797469113531e-68	148.160509839912	DNAJB11	LSCC	QN
P09237	0.851767053352027	18.6651841090425	6.61746777484068	2.92287096262542e-10	5.25060126672584e-10	11.8267316315906	MMP7	LSCC	QN
P40199	-0.851305228061147	16.9167604160183	-8.8090921334684	4.50990486336662e-16	1.00920321412687e-15	25.0417781616414	CEACAM6	LSCC	QN
P21757	-0.849963611008519	19.8888658745613	-15.3380539126403	3.02609976744528e-36	1.53531398111075e-35	71.3164348626103	MSR1	LSCC	QN
P60903	-0.84883693839495	26.8761681585081	-17.0978559828317	8.3639137765185e-42	5.51267841044006e-41	84.1044187433914	S100A10	LSCC	QN
O60678	0.848609763410884	18.3488812270214	18.2889526990914	1.62113949536842e-45	1.28186357757798e-44	92.6492187794633	PRMT3	LSCC	QN
P01911	-0.848391180394177	22.936373761647	-15.0815719879993	1.97520499330514e-35	9.57563511101587e-35	69.4427472554884	HLA-DRB1	LSCC	QN
Q69YL0	0.848301304360216	18.1196463907261	9.4838534388714	5.11629287675097e-18	1.23133572867105e-17	29.4853186143161	NCBP2AS2	LSCC	QN
Q14592	0.848013505453395	17.7625072395872	15.7427039367351	1.57470565122809e-37	8.48633236921804e-37	74.269016813991	ZNF460	LSCC	QN
Q9P2E5	0.847953433900493	15.8566609198376	14.3255910193342	5.0068731665276e-33	2.17364767833363e-32	63.9155315766363	CHPF2	LSCC	QN
Q6VAB6	0.847815241785298	17.5106647522326	8.22589791595395	1.92154803749116e-14	4.04290835534411e-14	21.325666172463	KSR2	LSCC	QN
P42696	0.847720585778386	17.7676645429446	20.122323362239	4.02976526515817e-51	4.55403907390283e-50	105.551811664413	RBM34	LSCC	QN
Q9H5V8	0.84769371065315	18.7281190854365	14.9685857798161	4.51562800689036e-35	2.14402440776804e-34	68.6169548054708	CDCP1	LSCC	QN
Q9Y653	0.84755724714336	16.8632588047385	11.7746562782905	5.74140973637295e-25	1.80523171518649e-24	45.405088020484	ADGRG1	LSCC	QN
Q96PD5	-0.847501978617093	21.4614750585756	-19.0148102222582	9.4085892478296e-48	8.46272131368666e-47	97.7971650101107	PGLYRP2	LSCC	QN
P00734	-0.846751595545324	23.290998824227	-15.5043761802323	8.97359842769468e-37	4.64820476553608e-36	72.5306298697712	F2	LSCC	QN
P59666	0.846110066712118	28.5815045452501	9.04461661907661	9.59374286531368e-17	2.21026753240193e-16	26.5764512452213	DEFA3	LSCC	QN
P00352	-0.846024832205764	24.4961660956953	-12.5645817782292	1.91703024737025e-27	6.64601081313002e-27	51.0886301306377	ALDH1A1	LSCC	QN
P10809	0.845700820200111	23.7881648522249	17.1988403530638	4.03461088298031e-42	2.68541369144921e-41	84.8330241284359	HSPD1	LSCC	QN
Q4G0P3	-0.84544059782227	9.25983580870767	-7.75195691203763	3.69157088676759e-13	7.43965289844197e-13	18.4034497314905	HYDIN	LSCC	QN
Q9H116	0.844872133409666	16.4824404497791	16.116068906626	1.03563971809539e-38	5.88138925620897e-38	76.9880982238939	GZF1	LSCC	QN
O14929	0.844650506883845	20.1952706456108	17.4413889154587	7.02534421053418e-43	4.88114559713399e-42	86.5800838055394	HAT1	LSCC	QN
O95864	0.84462059267732	17.4794345602727	8.33002830306761	9.92137000743703e-15	2.11198924328831e-14	21.9798889025223	FADS2	LSCC	QN
Q99470	0.84428875563642	22.8061638028978	17.4859443840121	5.09828637872824e-43	3.56422958766677e-42	86.9005474922926	SDF2	LSCC	QN
P0CG13	0.84389933791126	15.368699810171	13.0388453853289	6.09429680417387e-29	2.24157789201417e-28	54.52795988132	CHTF8	LSCC	QN
P29084	0.843841428405703	18.7140781224181	24.981119532558	3.60940916661115e-65	9.96964052368861e-64	137.898109901524	GTF2E2	LSCC	QN
P19237	-0.843075865810597	16.8086260323236	-8.7181674797578	8.15793637341798e-16	1.80877080090416e-15	24.454322587805	TNNI1	LSCC	QN
Q9UBT7	-0.842787154975108	16.4028738210458	-15.2371512678321	6.32881077610265e-36	3.15618501081833e-35	70.5794748007504	CTNNAL1	LSCC	QN
Q04637	0.84257924556487	21.5276804931525	29.7400276973594	1.07606581089032e-77	6.65126775914338e-76	166.731554950221	EIF4G1	LSCC	QN
P18206	-0.842523059182646	23.2770877996987	-23.6381226730234	2.06368203224046e-61	4.40411468648874e-60	129.246953965676	VCL	LSCC	QN
Q9GZT3	0.841553768989183	22.498869817127	18.1255217581526	5.20267338153237e-45	4.00147951962016e-44	91.4835614958974	SLIRP	LSCC	QN
Q96IU4	-0.841125603392161	23.6368375621888	-24.2510338553153	3.87025444251265e-63	9.20957025440159e-62	133.223301457866	ABHD14B	LSCC	QN
Q9Y289	0.840848353914048	16.5847879845227	9.88653260571889	3.32426933383272e-19	8.39096569647965e-19	32.2006448179305	SLC5A6	LSCC	QN
P51608	-0.840686427308874	20.5182577358256	-22.004641176123	1.0373901456951e-56	1.61536465543952e-55	118.421550508595	MECP2	LSCC	QN
Q96PZ0	0.840657084534257	18.4381917468264	16.6889105691422	1.61287443568935e-40	9.98150680987971e-40	81.1470289951469	PUS7	LSCC	QN
P07996	0.840113192866678	21.2924755605518	8.06235693086962	5.38174851854372e-14	1.1147279266955e-13	20.3068304282269	THBS1	LSCC	QN
Q8IYW5	0.839834985295653	17.3740300591984	11.099019145718	7.10742969716586e-23	2.07810830228354e-22	40.6059498768836	RNF168	LSCC	QN
Q9Y3B9	0.839753746725698	19.672337708842	24.1324378030393	8.32325146655914e-63	1.94856351308337e-61	132.457575054181	RRP15	LSCC	QN
P09960	-0.83970315268591	23.3897475124933	-19.7432940871845	5.64588938114886e-50	5.9063344330966e-49	102.912248463751	LTA4H	LSCC	QN
Q86X27	0.838587794082386	16.3401779035013	15.5165529334906	8.20978307430131e-37	4.26126835761354e-36	72.6194925337433	RALGPS2	LSCC	QN
Q92870	-0.838560069188649	17.6717260124025	-17.448385995347	6.68030367139605e-43	4.65097790638336e-42	86.6304198388264	APBB2	LSCC	QN
Q8N4H5	0.838160640797504	22.8148812505536	18.4517547547327	5.08616695271634e-46	4.13128801279532e-45	93.8080591471121	TOMM5	LSCC	QN
Q8TF72	-0.837377541034313	14.8575151272493	-24.7614057620142	1.46344258313286e-64	3.853225315641e-63	136.498338353863	SHROOM3	LSCC	QN
O94953	0.836768483411195	16.7064784064818	15.186690820462	9.15404544795822e-36	4.5287729968742e-35	70.210842326715	KDM4B	LSCC	QN
P11387	0.836360511542409	21.0808666688907	28.5990626718986	8.40428270533148e-75	4.32457937989569e-73	160.074191583342	TOP1	LSCC	QN
O75936	0.836322562769265	14.6327495637152	6.79274562756629	1.08541881240516e-10	1.9857228841998e-10	12.8004107727098	BBOX1	LSCC	QN
P45877	0.835961629974193	22.1609918934228	15.1139003646245	1.55913051609736e-35	7.59486114448773e-35	69.6789900923021	PPIC	LSCC	QN
P20718	-0.835768162553773	18.0394985860862	-9.24507172358048	2.53533201372233e-17	5.94372354835876e-17	27.8967050929331	GZMH	LSCC	QN
Q15063	0.835240563510986	23.7414769415565	9.32992138904846	1.43828808781816e-17	3.40356190796812e-17	28.4592766972077	POSTN	LSCC	QN
Q9BQP7	0.834569755540862	18.0698383930157	13.9072670392641	1.07090932589977e-31	4.40219295889942e-31	60.8581044147911	MGME1	LSCC	QN
P00748	-0.834407967301587	21.6262632671105	-14.5046496764078	1.34906196381818e-33	6.01118291306588e-33	65.2248243920366	F12	LSCC	QN
Q5TF21	-0.834244268855745	17.404549578061	-12.3300831475643	1.04828733715257e-26	3.52220375761205e-26	49.3947430118475	SOGA3	LSCC	QN
Q96HN2	-0.833837398690182	19.1761326601576	-17.147902081935	5.82727013305079e-42	3.85833032911403e-41	84.4655903599119	AHCYL2	LSCC	QN
Q92529	-0.833562270515827	12.7878949411881	-18.3477862406427	1.06603331953997e-45	8.56289996844424e-45	93.0682732485974	SHC3	LSCC	QN
Q96QH2	-0.833019396682211	18.466629369835	-13.7446615966688	3.51940376859406e-31	1.41403868419492e-30	59.670641048653	PRAM1	LSCC	QN
Q9Y623	0.832701080746522	8.12979529298561	2.16306357486746	0.0316520870042807	0.0373133161951847	-5.834975874043	MYH4	LSCC	QN
Q9H773	0.832700911169038	21.5854623529919	15.0447120160715	2.58674283648401e-35	1.2456917878118e-34	69.1733674377929	DCTPP1	LSCC	QN
Q9P0M2	-0.83208831063504	16.7980321032348	-15.708781717812	2.01704551178584e-37	1.08126865959667e-36	74.0217020820697	AKAP7	LSCC	QN
P80294	0.83179871215517	19.8368005384877	8.63890860458127	1.36454312871952e-15	3.00051490148151e-15	23.9445929039556	MT1H	LSCC	QN
Q9Y5L3	0.83171462598898	12.3928153248207	3.7664375474079	0.000214378024787179	0.000293074853306492	-1.265069045483	ENTPD2	LSCC	QN
Q96M96	-0.831258837692609	17.6434924264567	-24.9867036371503	3.48352974482789e-65	9.64823525227331e-64	137.933606129093	FGD4	LSCC	QN
Q15054	0.830761051924405	17.7479570682785	17.1013653919718	8.15457954467071e-42	5.37820252728217e-41	84.1297509229465	POLD3	LSCC	QN
P63267	-0.830665904381707	25.9011096302308	-19.617578342167	1.35973652118289e-49	1.38948075758377e-48	102.033403033995	ACTG2	LSCC	QN
Q9HBW9	-0.830516928005759	15.1486167159458	-13.6757311335968	5.82674481999717e-31	2.31700890691044e-30	59.1674942678816	ADGRL4	LSCC	QN
O15327	-0.830221662703185	18.0117681324182	-10.7763325980462	6.92617580156262e-22	1.9422031563054e-21	38.3398345741427	INPP4B	LSCC	QN
O14613	-0.830169395811232	19.2487792064061	-26.6572857293643	1.01482296551819e-69	3.79603704850843e-68	148.376102718244	CDC42EP2	LSCC	QN
Q96NY8	0.829649731024805	18.4667352399602	10.7073086623707	1.12452511603076e-21	3.12138858192876e-21	37.8575934968333	NECTIN4	LSCC	QN
Q99795	-0.82914779378199	15.3585456353921	-11.3325768744416	1.35354759468313e-23	4.05464301634246e-23	42.257220585295	GPA33	LSCC	QN
Q92598	0.829113347245404	21.3071059450926	17.7097330188311	1.02107792081866e-43	7.37752450701266e-43	88.5078597515245	HSPH1	LSCC	QN
Q9BW19	0.828357876119039	17.6672231244362	13.3898385478048	4.70830385659967e-30	1.80446412833084e-29	57.0825134054434	KIFC1	LSCC	QN
Q9NRX1	0.828126997956378	20.3759114880704	24.203733683098	5.25147501582789e-63	1.24378977185625e-61	132.918115716105	PNO1	LSCC	QN
P00338	0.828104267303317	25.5323226598193	20.017510207238	8.34903129279071e-51	9.18937353040384e-50	104.823431378888	LDHA	LSCC	QN
Q92765	-0.827887783323789	18.6440485560809	-10.3945410128592	9.99430504251828e-21	2.66400920894052e-20	35.6843675166773	FRZB	LSCC	QN
Q9NYH9	0.827336332055047	17.5812052538515	23.2461505301546	2.68985811212597e-60	5.27409897149342e-59	126.679327755229	UTP6	LSCC	QN
Q13309	0.826868906364076	15.1215635231572	11.4276826457548	6.87355080579169e-24	2.08551884221222e-23	42.932073761807	SKP2	LSCC	QN
Q9NRD9	-0.826858866744134	15.4375969437785	-16.8540503702114	4.87579767973413e-41	3.08141901991676e-40	82.3425511648536	DUOX1	LSCC	QN
O94885	-0.826742740858919	17.086961311739	-30.1479995953193	1.03266102560328e-78	7.02556027955734e-77	169.073909027603	SASH1	LSCC	QN
P08582	0.826368668644093	17.4599784040131	8.66342586098866	1.1640700936168e-15	2.56525620412902e-15	24.1020311828017	MELTF	LSCC	QN
Q9UG22	-0.825904744812238	18.1753843024364	-13.2888834687042	9.83965829890613e-30	3.71779851665876e-29	56.3470966042614	GIMAP2	LSCC	QN
Q9NRH2	-0.825164399978959	16.5638547900401	-22.4956814801557	3.87018970476995e-58	6.52780582982579e-57	121.710211694178	SNRK	LSCC	QN
P14210	-0.824744212509252	16.0709842242507	-12.0940729283011	5.76654402559638e-26	1.87959668126915e-25	47.695296547054	HGF	LSCC	QN
Q6IN84	0.824441035317456	17.5243934338393	11.4860785188087	4.53115471565888e-24	1.38350347447693e-23	43.3471063568589	MRM1	LSCC	QN
O95678	0.824422425235991	17.8811757455055	4.58532943971747	7.73378135705438e-06	1.14666288747199e-05	1.90530171965006	KRT75	LSCC	QN
Q08J23	0.824135689637668	20.4442333710895	22.4291432158379	6.03275706573751e-58	1.00748036862242e-56	121.266298640009	NSUN2	LSCC	QN
O15123	-0.823858036979008	16.5637715528568	-9.06223837540716	8.53870890163624e-17	1.96999952282953e-16	26.6920050339085	ANGPT2	LSCC	QN
P53350	0.823820114663091	15.7480542920493	12.8344009622681	2.69988527452411e-28	9.68462032124945e-28	53.0433536948149	PLK1	LSCC	QN
Q13257	0.823783254835124	19.7483211199718	18.8564129105958	2.88191452404344e-47	2.51342583952227e-46	96.6779842256519	MAD2L1	LSCC	QN
P48509	-0.823301355100341	23.4005301406802	-16.3317608196693	2.15614304145112e-39	1.26926957091696e-38	78.556070445135	CD151	LSCC	QN
Q9BTC8	0.823233107048342	17.006204081464	17.5519664034773	3.17114319849993e-43	2.24325740427033e-42	87.3751348177407	MTA3	LSCC	QN
Q7Z7L8	-0.822884889724133	20.2451627520744	-14.8707705976698	9.24023515763755e-35	4.33448698718056e-34	67.9019016508062	C11orf96	LSCC	QN
O75093	0.822225979509808	11.6973143311531	15.5371062668817	7.06519229809945e-37	3.68414888507377e-36	72.7694750711665	SLIT1	LSCC	QN
O60245	0.821969756822826	15.1814434875938	9.67412941233268	1.41321998257907e-18	3.48051772677455e-18	30.762927098294	PCDH7	LSCC	QN
O43374	-0.820018600711098	16.7142251739968	-11.4257257828937	6.97014832219271e-24	2.11419489952326e-23	42.9181745618899	RASA4	LSCC	QN
Q96CM8	-0.81995605202297	19.9853372366809	-16.6497954297487	2.1417595238781e-40	1.31502218616307e-39	80.8636166038448	ACSF2	LSCC	QN
Q9Y3S1	0.819734161738989	14.5446344383605	10.0161187789079	1.36737696089171e-19	3.49586387201998e-19	33.0834622361004	WNK2	LSCC	QN
P23297	-0.819497643896543	19.6141646755572	-4.55294049893706	8.90180693415607e-06	1.31465059573922e-05	1.7700324198312	S100A1	LSCC	QN
O60879	-0.81898773875799	19.1385804199576	-24.8976359322971	6.13933019201196e-65	1.64641243800067e-63	137.366963689803	DIAPH2	LSCC	QN
Q8NAX2	0.818892053311185	16.447300237159	10.3314931007041	1.54873296012607e-20	4.09694833423746e-20	35.248780866218	KDF1	LSCC	QN
Q9HBM1	0.818278418710918	17.8331622565365	12.2461347506783	1.92360839107144e-26	6.38494376564873e-26	48.7896010563287	SPC25	LSCC	QN
Q969X6	0.817905485163376	18.3285314164072	22.7280740628137	8.24629957862227e-59	1.46141151798066e-57	123.256379305185	UTP4	LSCC	QN
Q8N3Y7	-0.817863996127471	18.4655028462275	-8.3558382830483	8.41678104407444e-15	1.7977435618159e-14	22.1426935506951	SDR16C5	LSCC	QN
P25398	0.817727441452263	25.9776876779495	33.555302934442	6.90236021527765e-87	8.53283237832555e-85	187.880170600567	RPS12	LSCC	QN
P03952	-0.817488768398572	21.8761465317931	-15.9391818286853	3.75718069390158e-38	2.07782546066996e-37	75.7006117600663	KLKB1	LSCC	QN
Q6ZRV2	0.817461903963387	19.1943040289445	11.5909409795372	2.14155807145258e-24	6.61657243837695e-24	44.0936147507415	FAM83H	LSCC	QN
Q9BZ95	0.81722692616524	17.1582698758114	10.5806402596115	2.7303424076689e-21	7.4542097997683e-21	36.9750421996139	NSD3	LSCC	QN
P12109	-0.817092240892251	22.0657126084622	-14.6864841162048	3.56202867500245e-34	1.6250353140639e-33	66.5544728466873	COL6A1	LSCC	QN
O00291	-0.817053226888323	19.6325594486982	-29.8018769594785	7.5331002974185e-78	4.71376776018095e-76	167.087940763988	HIP1	LSCC	QN
O95897	-0.8170093222367	11.481782130808	-3.68973095917864	0.00028521409751395	0.00038637114880381	-1.53451784723864	OLFM2	LSCC	QN
Q8IZR5	-0.816822223529083	20.0080285397147	-15.2397258149605	6.21075823268735e-36	3.1014017834853e-35	70.5982813652868	CMTM4	LSCC	QN
P51114	0.816796984862105	21.3292850010323	20.1284603215617	3.86164845379992e-51	4.37380227666701e-50	105.594422510306	FXR1	LSCC	QN
Q9NYP7	0.816551608138617	18.1692118878154	15.3442978031789	2.89106809691534e-36	1.46753917368206e-35	71.3620301680116	ELOVL5	LSCC	QN
P55145	0.816530018201291	23.8643138441286	13.8789275281278	1.31772947927906e-31	5.40146531801529e-31	60.6510981459174	MANF	LSCC	QN
P04406	0.816523822003756	26.9211582498338	23.7959078590826	7.38114051173402e-62	1.63368168924559e-60	130.275112652304	GAPDH	LSCC	QN
Q92539	-0.816289095603363	17.4716357143956	-19.7099441539718	7.12730565508141e-50	7.41781287736758e-49	102.679269039542	LPIN2	LSCC	QN
Q9Y3Q3	0.816214727235451	21.0361324541778	17.273257267406	2.35879681291356e-42	1.59195228312282e-41	85.3694914938997	TMED3	LSCC	QN
P05549	0.816105649007291	17.5811338573897	9.78072316166246	6.84551515205367e-19	1.71171650459714e-18	31.4829627044805	TFAP2A	LSCC	QN
Q14432	-0.815298804070245	16.835004053212	-13.5321770777511	1.66428391572702e-30	6.46732456152067e-30	58.1201692967403	PDE3A	LSCC	QN
P62633	0.815228380426216	24.5058721684772	20.1071266633263	4.47832477998448e-51	5.03848815701473e-50	105.446278596491	CNBP	LSCC	QN
Q13797	-0.814911270243478	15.2935196720888	-20.3163995809945	1.04925178055336e-51	1.23104922447562e-50	106.8973544755	ITGA9	LSCC	QN
Q9NQZ2	0.814437499758942	18.9792863313556	22.8660751811745	3.30280415728718e-59	6.0434161989928e-58	124.171397202895	UTP3	LSCC	QN
Q8NFJ9	-0.814035414864865	16.916852279296	-21.1521642530666	3.35126960724583e-54	4.58459109428488e-53	112.643683080677	BBS1	LSCC	QN
O95757	0.813457054826802	19.2644931731149	10.0576452897707	1.02775877025779e-19	2.63957199242543e-19	33.3672403016614	HSPA4L	LSCC	QN
Q96AY3	0.812590372692167	20.6168259794412	12.9095060323622	1.56315913100877e-28	5.66121618829437e-28	53.5884181341472	FKBP10	LSCC	QN
Q9UHE8	0.812070393993981	16.0035947634428	9.66744068075239	1.47884105961832e-18	3.63859510226964e-18	30.7178464597317	STEAP1	LSCC	QN
Q14767	-0.811064529646124	21.500737092614	-14.0314970921876	4.31347796472574e-32	1.80461106596883e-31	61.7657599842478	LTBP2	LSCC	QN
Q96Q89	0.810969869267414	13.2500563695976	16.486267650529	7.01672771011698e-40	4.22128004732675e-39	79.6778090950563	KIF20B	LSCC	QN
O15427	0.810926369140141	20.7624460513166	15.7220184410899	1.83130072643177e-37	9.83778243976624e-37	74.1182111908546	SLC16A3	LSCC	QN
P40261	0.810655918875227	23.8742783147143	11.0095397375204	1.33863177064761e-22	3.8715293178473e-22	39.9757151851689	NNMT	LSCC	QN
Q969S3	0.810628254298361	19.3220349360312	23.0056486681631	1.31224791669005e-59	2.46338095027537e-58	125.09445174501	ZNF622	LSCC	QN
Q9H2D6	-0.810113869248895	18.751029808859	-27.670360447925	2.13692195970081e-72	9.25725551516542e-71	154.53774403073	TRIOBP	LSCC	QN
P22234	0.809816796333322	22.5530515814073	15.988971445443	2.61378204151994e-38	1.45262656550919e-37	76.0631467626731	PAICS	LSCC	QN
P36980	-0.809668332780568	20.2265256827276	-8.67920661279421	1.05078662562036e-15	2.32065882873934e-15	24.2034804488539	CFHR2	LSCC	QN
Q9H5H4	0.809330435251795	16.6100326599929	13.7599729286597	3.14648270113474e-31	1.2677223824087e-30	59.7824238099139	ZNF768	LSCC	QN
Q9NPR2	0.808246129975636	18.9221357608957	10.863252670959	3.7576499339415e-22	1.06459746731037e-21	38.9483922743318	SEMA4B	LSCC	QN
P21741	0.807735947755827	20.6526349742496	9.26872592273427	2.16517820749775e-17	5.09243886065074e-17	28.0533191017497	MDK	LSCC	QN
P46952	-0.807423835689516	20.2266838209515	-20.1411005694316	3.53719995214649e-51	4.02430930582592e-50	105.682174852381	HAAO	LSCC	QN
Q13823	0.80731192643788	17.619657762476	23.3761117008229	1.14576050330427e-60	2.30906048151001e-59	127.532765035001	GNL2	LSCC	QN
Q5BJF6	-0.80677477572517	17.075740347627	-16.3494311817913	1.89622702373774e-39	1.1188622432846e-38	78.6844229091367	ODF2	LSCC	QN
Q8IWV2	0.805793228611446	18.4912178348594	6.3008294327815	1.67935665689769e-09	2.92150994181773e-09	10.1108057005633	CNTN4	LSCC	QN
Q14183	0.804712179816368	11.9418666469829	2.37254397891144	0.0185578931733618	0.0222549820298555	-5.36936188286837	DOC2A	LSCC	QN
O43795	-0.804654845892831	21.0679889886252	-20.8137365567372	3.40114596259708e-53	4.38643977389906e-52	110.326355273502	MYO1B	LSCC	QN
Q96A19	-0.804465556782208	17.9710015538996	-20.118271764406	4.14475619937689e-51	4.6787743422142e-50	105.523677901286	CCDC102A	LSCC	QN
Q9UBP9	-0.80408121306268	19.864735114342	-16.9081198940811	3.2968523766965e-41	2.10207543046386e-40	82.7336180548539	GULP1	LSCC	QN
P55199	0.803924008385717	16.8683403591882	23.5611436663362	3.41175126346896e-61	7.10162680858005e-60	128.744213345127	ELL	LSCC	QN
P05976	-0.803712934642256	24.1392530264538	-15.2137697796518	7.50916412098427e-36	3.73139199482439e-35	70.4086709885614	MYL1	LSCC	QN
Q9UN36	-0.803432095835124	21.3844252363611	-14.9361153636209	5.72714013649155e-35	2.70657433863006e-34	68.3796010708589	NDRG2	LSCC	QN
O94808	0.802944932038354	16.8266154320348	9.55094093776552	3.25410132715675e-18	7.90292888198084e-18	29.934626793016	GFPT2	LSCC	QN
Q9P275	0.802838753551883	15.78877278356	19.3733218737794	7.53633007442749e-49	7.27578837756871e-48	100.321194822366	USP36	LSCC	QN
O00478	-0.802770504982156	18.7741382486511	-15.2919737049767	4.23844544085879e-36	2.13756823054655e-35	70.9799097305665	BTN3A3	LSCC	QN
Q9BZL4	-0.80240285045619	19.3181940577363	-29.8552588157157	5.53948490945461e-78	3.50960990794634e-76	167.395167217914	PPP1R12C	LSCC	QN
Q15072	0.802365808922072	17.6194913381322	15.2610336532266	5.31456512279665e-36	2.66437916171067e-35	70.7539253108581	ZNF146	LSCC	QN
Q9ULE3	-0.801666987499264	14.3022181087237	-23.0351860332861	1.07973220553555e-59	2.03065776762781e-58	125.289485277158	DENND2A	LSCC	QN
P22735	0.801642736543382	16.0562095592023	5.5160268627375	1.00169256846662e-07	1.60947179688478e-07	6.11496563716988	TGM1	LSCC	QN
Q16763	0.801464368200641	18.4045764814703	14.7985519608773	1.56787665230987e-34	7.24740794549256e-34	67.3738992332139	UBE2S	LSCC	QN
Q86TV6	-0.799850381812302	17.0990154816021	-24.5846706770533	4.53221704637533e-64	1.14571282292037e-62	135.3679550754	TTC7B	LSCC	QN
P29992	-0.799822242414681	19.6790467212246	-24.5454145954552	5.8289193733426e-64	1.46256821008846e-62	135.116341299567	GNA11	LSCC	QN
P27144	0.79949459889319	21.0654916228296	13.1518547608985	2.67398836773323e-29	9.97285507126995e-29	55.3497210645146	AK4	LSCC	QN
P49915	0.797969625530691	21.2392233376371	16.8416524545614	5.33365921149955e-41	3.3686793412443e-40	82.2528552076583	GMPS	LSCC	QN
Q96FZ2	0.797807637454536	19.1701796588424	16.1508553254338	8.03939874370175e-39	4.59387739937456e-38	77.2411290707976	HMCES	LSCC	QN
O14791	-0.797773529714664	21.9874779383732	-12.6771699089897	8.46620175725917e-28	2.97682577916532e-27	51.903592506323	APOL1	LSCC	QN
P35611	-0.797380940616801	21.6519937602018	-33.2247509859168	4.04822856395983e-86	4.46053184270226e-84	186.113302060775	ADD1	LSCC	QN
Q9GZP8	-0.797270099592016	23.9570505086476	-8.52008588361623	2.93874789967286e-15	6.37630296639207e-15	23.1846275994961	IMUP	LSCC	QN
Q8N126	-0.797152232733776	14.8027982220465	-9.61449822304128	2.11721452289302e-18	5.17286180249856e-18	30.3614548786669	CADM3	LSCC	QN
Q99963	-0.797085790988177	13.3204108076745	-19.1020434293997	5.08443507929242e-48	4.66011920423031e-47	98.4124850155266	SH3GL3	LSCC	QN
P78381	0.79674417402088	16.4260615671573	9.9553006536853	2.07574406686645e-19	5.27363849770054e-19	32.6686129188028	SLC35A2	LSCC	QN
Q6YN16	-0.796679225491502	21.2202347470983	-19.6314218191283	1.23419895525594e-49	1.2637449302454e-48	102.130259913338	HSDL2	LSCC	QN
Q15388	0.795962304736928	22.0553663804887	11.2498373032602	2.43801114229922e-23	7.23693087832713e-23	41.6712450289713	TOMM20	LSCC	QN
P10909	-0.795600754128373	24.5920087836669	-11.8322407290299	3.79708357321613e-25	1.20021940073876e-24	45.8170621805523	CLU	LSCC	QN
Q96A29	0.795578305535342	13.8296459968312	11.033594285157	1.12928384151282e-22	3.27447091001587e-22	40.1450045135078	SLC35C1	LSCC	QN
P26927	-0.795547463452124	18.853383908101	-13.7510388915069	3.35899141754788e-31	1.35173068676788e-30	59.7171986201542	MST1	LSCC	QN
Q16790	0.795421225205903	19.1292858299814	5.65916309009333	4.88419169226972e-08	7.95741741956576e-08	6.81495167099935	CA9	LSCC	QN
Q6ZVM7	-0.795355378523251	19.9955596901609	-25.6774707748431	4.44740193880716e-67	1.3914602917805e-65	142.294179799549	TOM1L2	LSCC	QN
Q9BT25	0.795313847740946	16.4291868338675	16.5999245919655	3.07516112770284e-40	1.87449839756607e-39	80.5021434875836	HAUS8	LSCC	QN
P09417	-0.795293662123562	22.0735887395626	-28.0722966895868	1.91933581102717e-73	8.96604014579834e-72	156.946953311188	QDPR	LSCC	QN
Q9ULE0	-0.795269437599025	16.9667199806788	-25.2462749619812	6.71858514244249e-66	1.94589421682684e-64	139.579262604309	WWC3	LSCC	QN
P19338	0.795081742370691	23.9241529708766	20.8151971565222	3.36720422765304e-53	4.34819735741641e-52	110.336384676208	NCL	LSCC	QN
O00194	-0.794829941785618	19.8493429557144	-11.3736444540646	1.01033209316578e-23	3.0445114234309e-23	42.5484611492706	RAB27B	LSCC	QN
O14965	0.794087874685211	15.5602743635198	12.9738234369388	9.78658025443569e-29	3.57372348844433e-28	54.0554955294587	AURKA	LSCC	QN
O00534	-0.794025528249069	20.0414631421646	-19.5603869344455	2.02931107120879e-49	2.04484357145561e-48	101.633048505752	VWA5A	LSCC	QN
Q2NKX8	0.793940751428623	14.7401771964743	15.5798430752884	5.17078725650791e-37	2.71305747511494e-36	73.0812939030764	ERCC6L	LSCC	QN
P55327	0.793761054272441	22.9686415258299	16.9319932864449	2.77389141692404e-41	1.77742966456125e-40	82.9062271786154	TPD52	LSCC	QN
P23921	0.793423556056421	19.377457109204	14.6610878203936	4.29009302292674e-34	1.94754469204695e-33	66.3687687989257	RRM1	LSCC	QN
A6ND36	0.793356361221356	15.5309014511471	10.7084705096714	1.1153969869886e-21	3.09689927611707e-21	37.8657032272239	FAM83G	LSCC	QN
P55196	-0.793261030099945	18.8599672588826	-23.8718695966982	4.50443302628612e-62	1.0102087961828e-60	130.768981671431	AFDN	LSCC	QN
P07339	-0.792869057883784	25.4373356090146	-8.71388651859321	8.38823424963076e-16	1.85820652509849e-15	24.4267344008442	CTSD	LSCC	QN
Q9Y6P5	-0.792337644328672	16.7113302694022	-18.6222692881135	1.51439616583708e-46	1.27397791975854e-45	95.0192361468348	SESN1	LSCC	QN
P48431	0.792214063867988	20.8213050382374	7.25886211470955	7.23131315328806e-12	1.38283005913754e-11	15.4675503009153	SOX2	LSCC	QN
P48059	-0.792068438531285	23.3064327541048	-22.8180289801353	4.54063973770633e-59	8.17557105171032e-58	123.853092475471	LIMS1	LSCC	QN
Q15147	-0.791669131953903	17.9461690226735	-10.3223728954323	1.64992223295669e-20	4.36121556075149e-20	35.1858432785165	PLCB4	LSCC	QN
Q8NBS9	0.791559202079753	23.837239276555	11.1021950892674	6.94933627949152e-23	2.03364381827961e-22	40.6283442256226	TXNDC5	LSCC	QN
Q9C0K0	0.791422531883821	17.8554024065816	12.0318734136299	9.02930331766337e-26	2.91961874740522e-25	47.2483977567648	BCL11B	LSCC	QN
P22392	0.791379600692704	25.7926984326373	25.050222080325	2.3269009336184e-65	6.53401517010797e-64	138.337093651489	NME2	LSCC	QN
Q6NUP7	0.790979788853306	17.5265812379079	5.22099328461253	4.22710195240302e-07	6.59638739093433e-07	4.71500515919814	PPP4R4	LSCC	QN
Q14002	0.790886262404761	14.666429190561	7.64545811070357	7.08214026314914e-13	1.41044510505978e-12	17.7599610371444	CEACAM7	LSCC	QN
P16989	0.790694808910143	21.5751241907353	20.5832884486468	1.66030946107528e-52	2.05501306555802e-51	108.740925913465	YBX3	LSCC	QN
Q13480	-0.790684500939598	18.1144481969324	-19.814117942369	3.4435213586492e-50	3.64373444808215e-49	103.406628883276	GAB1	LSCC	QN
Q93062	-0.790683174123966	20.7881665909104	-22.789704514917	5.47857369766331e-59	9.79476218222452e-58	123.665310431505	RBPMS	LSCC	QN
Q32P41	0.790632480416416	17.5293126480353	18.7626119405873	5.59853136084447e-47	4.77713067381148e-46	96.0140872122868	TRMT5	LSCC	QN
Q14684	0.790558657680887	18.23375516445	23.2323139847281	2.9460724048426e-60	5.75420731558564e-59	126.588341313632	RRP1B	LSCC	QN
Q9NUV7	-0.790477514286522	18.8171453782416	-11.4064258234168	7.99845498476583e-24	2.42103129831506e-23	42.7811212956458	SPTLC3	LSCC	QN
Q96ER3	0.790141751887372	17.6912129633051	16.2250586995201	4.68489634863244e-39	2.7060281644494e-38	77.780681973739	SAAL1	LSCC	QN
Q9UJA5	0.789657041240339	19.4029150004101	20.67573674734	8.78305224455649e-53	1.10600994537974e-51	109.37766917823	TRMT6	LSCC	QN
Q8N264	-0.78904232232756	17.5499552427604	-16.2132981236502	5.10342639114237e-39	2.94274364772527e-38	77.6951852243369	ARHGAP24	LSCC	QN
Q9BRX8	0.788951082361191	21.4519730557486	11.0451641817432	1.04055189382456e-22	3.02323718764678e-22	40.2264659425084	PRXL2A	LSCC	QN
A0A087WSZ0	-0.788767162769268	18.8674905999667	-15.3450060235417	2.87613778273815e-36	1.46069181881847e-35	71.3672018054495	IGKV1D-8	LSCC	QN
Q99442	0.788507985291421	21.4669808393603	18.5166301270393	3.206780966996e-46	2.64716112886307e-45	94.2691860441272	SEC62	LSCC	QN
P25815	0.788254014292487	24.2420227802932	5.40156690253879	1.76273007022853e-07	2.80075152380981e-07	5.56490277522518	S100P	LSCC	QN
Q8N5X7	-0.78802690737826	19.6321556425345	-23.7901125286222	7.66478317625319e-62	1.69276485964441e-60	130.23740432243	EIF4E3	LSCC	QN
O14495	-0.787960034443021	18.7250532190166	-13.2806231912087	1.04511427336295e-29	3.94574427898705e-29	56.2869457397702	PLPP3	LSCC	QN
Q14692	0.787802840838165	17.5341422388512	25.5092740140919	1.27895975889957e-66	3.90506478191714e-65	141.237965635685	BMS1	LSCC	QN
P43246	0.787385457375265	19.4002224235612	15.5032308519984	9.04900208677434e-37	4.68486895575238e-36	72.522271345146	MSH2	LSCC	QN
Q9NPP4	-0.786655782331341	17.7134919578753	-12.0929328017527	5.81415714076195e-26	1.89389816632082e-25	47.6871009838844	NLRC4	LSCC	QN
P06681	-0.786224961596062	20.5929862243444	-16.2683153611092	3.42011856959606e-39	1.99595520667791e-38	78.0950900598192	C2	LSCC	QN
Q9GZT4	-0.786092236313724	18.0256241635215	-10.1766743321481	4.52403775989467e-20	1.17590181466801e-19	34.1829284147835	SRR	LSCC	QN
Q8WU39	0.785796561012308	24.9627528744341	8.86632895791601	3.10114772570538e-16	6.97809866714216e-16	25.4130322124342	MZB1	LSCC	QN
P02741	-0.785185177795729	21.471059954234	-5.2132929961879	4.38568814936216e-07	6.8364940443002e-07	4.67925662746591	CRP	LSCC	QN
Q9UHN6	-0.785034269159674	16.9854299264932	-14.5454065296127	1.00091410347667e-33	4.48156637232467e-33	65.5228575170347	CEMIP2	LSCC	QN
Q9P1F3	0.784630774376431	23.132375491561	13.6093085966006	9.47023151381995e-31	3.72092003316251e-30	58.6828035292149	ABRACL	LSCC	QN
P82921	0.784326310126715	19.0458203689349	15.8806097005606	5.75855751112192e-38	3.15537824271583e-37	75.2739968883914	MRPS21	LSCC	QN
P17677	0.784304031452255	15.0280630937569	6.79698265216328	1.05952975969531e-10	1.93976037096467e-10	12.8241515110473	GAP43	LSCC	QN
O60315	-0.78408299944412	16.7111031954352	-16.7782910118135	8.43923911745628e-41	5.28403748818124e-40	81.7943012817278	ZEB2	LSCC	QN
P60468	0.783626238768857	23.8813340500762	20.5892086993346	1.59392194011782e-52	1.97525509865212e-51	108.781730792573	SEC61B	LSCC	QN
Q5VUJ6	-0.783043917770783	16.1900906788928	-14.5171273241046	1.23124396050839e-33	5.49103388810978e-33	65.3160665636896	LRCH2	LSCC	QN
Q8WWN8	-0.782782774167732	15.8805577371597	-22.5660345175524	2.42187395211012e-58	4.14005670363242e-57	122.178986843705	ARAP3	LSCC	QN
Q2M2I5	0.782285933854636	15.6253316033249	4.52847609124247	9.89475308998851e-06	1.45810600484392e-05	1.66838193607912	KRT24	LSCC	QN
P36639	0.782133210674289	20.504221828382	18.9796235678048	1.20622491805159e-47	1.07636461217332e-46	97.5487575614411	NUDT1	LSCC	QN
P21854	0.781929348867905	17.5130210334587	8.99620722382008	1.32058887688847e-16	3.02048949571715e-16	26.2595242361978	CD72	LSCC	QN
Q14642	-0.781392795927545	17.9507864986761	-20.3762693149333	6.9336989940679e-52	8.23545171933656e-51	107.311600673584	INPP5A	LSCC	QN
Q8TBZ6	0.781202879751714	17.3013045925243	15.8179138784014	9.09687483489895e-38	4.94450510463113e-37	74.8171949175776	TRMT10A	LSCC	QN
P09874	0.780862861642504	21.8123553355002	20.9486199104355	1.34841171626915e-53	1.78911643557859e-52	111.251523060972	PARP1	LSCC	QN
Q06203	0.780602351685708	19.9074123032657	17.5112822182667	4.24882277793237e-43	2.98477591821902e-42	87.0827227968805	PPAT	LSCC	QN
P12110	-0.780550271159754	21.4521908822216	-14.2564107588303	8.3099524940605e-33	3.57546640204971e-32	63.4097383881615	COL6A2	LSCC	QN
Q8IVT2	-0.780439061189011	18.5187101186416	-11.7591196787129	6.4185612939135e-25	2.01377145887964e-24	45.2940069319081	MISP	LSCC	QN
Q9P287	0.780146336632246	19.9679850524973	19.1141451680161	4.66862444517863e-48	4.29454137938074e-47	98.4977885395749	BCCIP	LSCC	QN
Q9H8H0	0.779240211098536	19.1229103455036	25.2239873095763	7.73576462790523e-66	2.22776835321237e-64	139.438295287516	NOL11	LSCC	QN
Q8NCL4	0.779139616519972	15.7778563664039	8.35113921682314	8.67277241442962e-15	1.85086092558048e-14	22.1130337289925	GALNT6	LSCC	QN
Q96BS2	-0.778665577117955	17.3848309026283	-14.696763053629	3.30375131548487e-34	1.50856428311127e-33	66.6296342177477	TESC	LSCC	QN
Q9H190	0.778182223414277	17.9100797799045	6.40197339022494	9.66368937168692e-10	1.69746697558119e-09	10.6527632865452	SDCBP2	LSCC	QN
P15880	0.777888706255624	24.0261618116627	33.8713002117355	1.28642092868314e-87	1.71335602875321e-85	189.558036121938	RPS2	LSCC	QN
Q15032	0.777813209976358	17.0731892453034	21.8291315574503	3.38444659687919e-56	5.06019692515698e-55	117.239042852713	R3HDM1	LSCC	QN
Q86UY6	0.777518771644168	17.9237795079742	14.9774083309349	4.23324723874352e-35	2.01372253679695e-34	68.6814438487974	NAA40	LSCC	QN
O14957	0.777461009032269	18.1674000067409	9.10705428307094	6.34644204842575e-17	1.4711612861855e-16	26.9863297541635	UQCR11	LSCC	QN
Q99543	0.777306982730277	19.9546593387624	24.2933725165127	2.94580578804929e-63	7.04283803619236e-62	133.496236083231	DNAJC2	LSCC	QN
O14773	-0.777124531100341	24.2744513875772	-13.7989221901766	2.36631727649584e-31	9.59494329273532e-31	60.066810229334	TPP1	LSCC	QN
Q9BSC4	0.777057446819729	19.4824939355221	20.4340186384154	4.65142736675382e-52	5.58006144577319e-51	107.710799847181	NOL10	LSCC	QN
P26992	-0.776826421643085	14.2745871629645	-14.2801378180955	6.98448688735795e-33	3.01284015221904e-32	63.5832073438072	CNTFR	LSCC	QN
Q9NY12	0.776226325495518	21.5696955243275	18.5339290075316	2.83584470760435e-46	2.34860766347919e-45	94.3920800272599	GAR1	LSCC	QN
Q13242	0.775998961740591	22.5094513372189	20.376179136509	6.93802482816753e-52	8.23545171933656e-51	107.310977015476	SRSF9	LSCC	QN
A1A4S6	-0.775915699846347	17.8931609927609	-20.6900908213501	7.95692599023947e-53	1.00572766537478e-51	109.476447379352	ARHGAP10	LSCC	QN
Q17RC7	-0.775676462117701	14.043077927436	-12.9423954530412	1.23032561037198e-28	4.47178584164246e-28	53.8272293273846	EXOC3L4	LSCC	QN
Q9Y6K1	0.77548617697834	17.4334493592842	14.222024377075	1.06896053667023e-32	4.57796914246983e-32	63.1583497733025	DNMT3A	LSCC	QN
P14625	0.775005978484998	24.2925944721452	19.9500895599798	1.33476363562443e-50	1.45332964278463e-49	104.354278092674	HSP90B1	LSCC	QN
Q96C01	0.774578504976553	22.3025518045255	18.0940297689864	6.51514349751877e-45	4.97319349656233e-44	91.2586834635013	FAM136A	LSCC	QN
P78316	0.774357014446593	18.7669190542988	25.4852188715114	1.48796535985308e-66	4.51601941701518e-65	141.086615974837	NOP14	LSCC	QN
P42704	0.773846913434845	19.8125434666522	16.0627992750047	1.52644766979248e-38	8.6203899881261e-38	76.6005160274826	LRPPRC	LSCC	QN
Q9H1E1	0.773380182462708	15.7250058671687	7.73488419324761	4.09931445220201e-13	8.24662643420753e-13	18.2999559548648	RNASE7	LSCC	QN
O76070	-0.773171677330286	22.2590916048705	-7.97032918738541	9.56369088800234e-14	1.96527740789945e-13	19.7382866848481	SNCG	LSCC	QN
Q16775	-0.773165229883499	22.5210428506533	-30.301491152502	4.29750285500523e-79	3.06787228459071e-77	169.950036008277	HAGH	LSCC	QN
Q9NZP8	-0.773148049924256	20.5160432741531	-16.2049328927948	5.42371348427469e-39	3.12032824007336e-38	77.6343678014047	C1RL	LSCC	QN
O00213	-0.77311251629656	15.7013795652329	-20.9868725286573	1.0376176314728e-53	1.38217213275162e-52	111.513519499405	APBB1	LSCC	QN
Q9UHF7	0.772806223379018	14.8797793821405	15.1045356788659	1.66970441877093e-35	8.11788666334815e-35	69.6105586298359	TRPS1	LSCC	QN
Q96CX6	-0.772480056327835	14.7018286721156	-11.0277549884334	1.17689067474436e-22	3.41153582209995e-22	40.1038999173243	LRRC58	LSCC	QN
O60235	0.772341737197289	15.930915017331	5.51607704775801	1.00144257162877e-07	1.60932519793926e-07	6.11520871404883	TMPRSS11D	LSCC	QN
Q8NBI6	0.772228642387446	17.2256867569585	10.3575055829372	1.29281705398e-20	3.42801111069717e-20	35.4283910441279	XXYLT1	LSCC	QN
P26641	0.772184912157989	23.8399906565645	35.2424943099799	9.93191294375736e-91	1.89961889643148e-88	196.7141299399	EEF1G	LSCC	QN
P28067	-0.772140760668783	20.9682193736422	-10.871281689058	3.55103584822667e-22	1.00775057092592e-21	39.0046770316396	HLA-DMA	LSCC	QN
Q9UNS1	0.771806135162979	16.9328553627319	9.98053340589533	1.74584787673751e-19	4.4410689903358e-19	32.8406185480528	TIMELESS	LSCC	QN
P41219	-0.771642838499231	15.8314309793673	-6.21504458391385	2.67162323468337e-09	4.60034732970704e-09	9.65578736119222	PRPH	LSCC	QN
P02786	0.771378401785164	21.0189812004918	9.06493468923236	8.38777667717412e-17	1.93594927542154e-16	26.709694754126	TFRC	LSCC	QN
O14960	-0.771362224786621	20.7107402153674	-6.5560200147153	4.12087472327527e-10	7.35445547004251e-10	11.489341410455	LECT2	LSCC	QN
P07237	0.771349902175853	24.4746897910552	19.8516100525058	2.65109295680138e-50	2.83482376614933e-49	103.668125055929	P4HB	LSCC	QN
Q7L0Y3	0.771150469301372	19.5469789684901	18.1080122035932	5.89578659492883e-45	4.52426863836438e-44	91.358539671096	TRMT10C	LSCC	QN
Q93033	-0.770877688581255	16.8274378603846	-10.3436718058897	1.42318016060941e-20	3.76875059772664e-20	35.3328534813613	CD101	LSCC	QN
Q8NFH8	-0.770751101516492	16.644808636164	-20.691354800936	7.88802244328619e-53	9.98263214826369e-52	109.485144396796	REPS2	LSCC	QN
O43704	-0.770125009787321	17.4621664776286	-10.6313362494158	1.91509142628305e-21	5.25962660206754e-21	37.3278786507182	SULT1B1	LSCC	QN
P48378	-0.769988093233671	17.8644960657397	-11.0585839175835	9.46303200511557e-23	2.75414170071365e-22	40.3209805721599	RFX2	LSCC	QN
Q5VWC8	-0.769643488037861	15.2273986569714	-12.3066996132558	1.24149099174384e-26	4.15620679765764e-26	49.2261131756835	HACD4	LSCC	QN
O75882	-0.769308150174627	18.9856380873476	-18.642048813495	1.31608042842073e-46	1.11083324753546e-45	95.1595588750596	ATRN	LSCC	QN
P08473	-0.769107449346553	20.1211959465341	-7.19643467159965	1.04567580667599e-11	1.98576539008514e-11	15.104016065877	MME	LSCC	QN
O14910	-0.768947802809315	18.5049674217099	-13.8130079065456	2.13459221229817e-31	8.66921524682154e-31	60.1696672150477	LIN7A	LSCC	QN
P08319	-0.768200834906791	14.5968357040901	-13.3600445016062	5.85271050932341e-30	2.23292910925899e-29	56.8654256176895	ADH4	LSCC	QN
P01033	0.768179680987544	22.6302521303049	9.29974076129628	1.7600190041199e-17	4.14817778301871e-17	28.2589243324147	TIMP1	LSCC	QN
Q9H9Y6	0.768158977492284	17.4432974333048	20.4285763698046	4.82968143075939e-52	5.78022203820637e-51	107.673195292519	POLR1B	LSCC	QN
Q9NV06	0.768066247167269	18.9345220811495	21.8680734501815	2.6025803835149e-56	3.93179692215955e-55	117.50173509597	DCAF13	LSCC	QN
O95294	0.767992160781048	14.9984389261909	10.4168768909945	8.55611156829299e-21	2.28606491744296e-20	35.8388893079839	RASAL1	LSCC	QN
P30039	-0.766788169302661	18.8329029754368	-16.6276779888732	2.51440036535505e-40	1.53823032610767e-39	80.7033230239354	PBLD	LSCC	QN
Q86V81	0.766738823315318	23.7168340136368	19.9503159481588	1.33266130317257e-50	1.4526008204581e-49	104.355854252992	ALYREF	LSCC	QN
Q7LDG7	-0.766399786262195	17.8379628376739	-13.8124740553118	2.14294633786777e-31	8.69965840086727e-31	60.165768815244	RASGRP2	LSCC	QN
P05141	0.76575356965785	23.8793002157329	14.2670572991597	7.68665435535414e-33	3.31290880953337e-32	63.4875747184928	SLC25A5	LSCC	QN
P05062	-0.765688037572275	17.5271225752121	-8.11489051328157	3.87021680380289e-14	8.06089741938564e-14	20.6329356514253	ALDOB	LSCC	QN
P45880	0.765539666421912	23.8767092731923	13.5021597824983	2.07251964198862e-30	8.03408474601862e-30	57.9012710188744	VDAC2	LSCC	QN
A0A075B6S9	-0.765415559360424	19.301155456335	-14.0976156373528	2.65824663497099e-32	1.12044266688985e-31	62.2489639165696	IGKV1-37	LSCC	QN
P30990	0.765261159985812	19.6157815072176	4.24801334443765	3.22562553725104e-05	4.62295575726195e-05	0.535643496297507	NTS	LSCC	QN
Q13425	-0.764698675465528	20.9992391033325	-27.0510482331643	9.10874939931845e-71	3.63525167956264e-69	150.786258655861	SNTB2	LSCC	QN
Q96C90	0.764549791102944	20.8687281423876	18.4850045476561	4.01514637000974e-46	3.29300475346187e-45	94.0444425746283	PPP1R14B	LSCC	QN
Q96QB1	-0.76448301674529	13.6551358330374	-31.326543818791	1.32205129572357e-81	1.09849458891392e-79	175.729792261445	DLC1	LSCC	QN
Q5W0U4	-0.76370360683643	18.7208669533768	-12.7932731189315	3.64122596577916e-28	1.30106124832934e-27	52.7450425532489	BSPRY	LSCC	QN
P62888	0.763564111140447	25.1303519998059	38.1388168111034	4.98115565984907e-97	1.87014721940333e-94	211.191828035453	RPL30	LSCC	QN
Q12983	0.763247901806526	16.969215289017	8.03083612783331	6.55561423428688e-14	1.35399880792515e-13	20.1117032120899	BNIP3	LSCC	QN
Q86TH1	-0.762810687887434	16.8912167901809	-13.5108131404199	1.94551849982181e-30	7.54465226958443e-30	57.9643711041142	ADAMTSL2	LSCC	QN
Q16654	-0.761798521549029	13.6489906138308	-14.8714767745657	9.1925878298337e-35	4.31613074715258e-34	67.9070643758815	PDK4	LSCC	QN
P47736	-0.761694012247993	16.7325514984311	-12.2277496384883	2.19693004521496e-26	7.28262912633879e-26	48.6571658313423	RAP1GAP	LSCC	QN
O60841	0.76123861245005	20.6046367790799	33.4219367042934	1.40715928458476e-86	1.71859923708864e-84	187.168748570755	EIF5B	LSCC	QN
O00142	-0.761160049039109	18.7134178267554	-22.0212967484369	9.27451123954312e-57	1.45085988326001e-55	118.533576386691	TK2	LSCC	QN
P13762	-0.760450372610997	19.8877508460851	-5.53659510622786	9.04167186283875e-08	1.45507902323538e-07	6.21472897326135	HLA-DRB4	LSCC	QN
Q96SL8	0.760126378198047	16.1574175540304	12.5930876571425	1.5588420564712e-27	5.41906101730059e-27	51.2948699850356	FIZ1	LSCC	QN
P62249	0.759853043956991	25.2690082603672	31.8496375601552	7.23920357719138e-83	6.67125515108991e-81	178.632112768039	RPS16	LSCC	QN
Q9NRW4	-0.759467438108928	18.58420287264	-21.0898779334133	5.12867327663518e-54	6.94116969362494e-53	112.218177850078	DUSP22	LSCC	QN
P02748	-0.759382740669043	22.7414422828294	-11.6730228006229	1.18993423832207e-24	3.69897680891471e-24	44.6790117320675	C9	LSCC	QN
Q93052	-0.759176799683878	22.9156591476752	-19.7532551311394	5.2664465893793e-50	5.52078273800806e-49	102.981812699256	LPP	LSCC	QN
P55899	-0.758931744979268	19.9594228541095	-19.024381733761	8.79390045051253e-48	7.92389056594183e-47	97.8647162428885	FCGRT	LSCC	QN
P42765	-0.75889159355637	22.7132687884839	-19.5937668593195	1.606338112503e-49	1.63160816096622e-48	101.866757725483	ACAA2	LSCC	QN
Q9BYT3	-0.75870069619417	15.6945526674392	-8.44686631916932	4.70325447285678e-15	1.01203333881021e-14	22.718900210335	STK33	LSCC	QN
Q00872	-0.757760795566858	15.0581043590703	-7.367488028208	3.78995220193617e-12	7.34584043423077e-12	16.1045995170935	MYBPC1	LSCC	QN
Q9HD33	0.757509592757909	19.5534535621025	19.0773490938271	6.05163558333946e-48	5.52164085583367e-47	98.2383733085785	MRPL47	LSCC	QN
P35219	-0.757335566853474	17.6815280830848	-8.147309786695	3.15602364545442e-14	6.58962135818156e-14	20.8347365314775	CA8	LSCC	QN
P18077	0.75717238564976	25.2181819379951	19.2437502015983	1.87393951842093e-48	1.7720265763277e-47	99.4104483451216	RPL35A	LSCC	QN
O60701	0.756655807931775	22.0752970654999	11.024757136919	1.20210346384617e-22	3.48163508943104e-22	40.0827994160481	UGDH	LSCC	QN
P16591	-0.756620605409477	17.4390638094112	-22.5168228262635	3.36145942478721e-58	5.72690994774252e-57	121.851143957534	FER	LSCC	QN
Q14520	-0.756477538659471	20.2452105831388	-15.0168810911334	3.17108317412548e-35	1.52058988344891e-34	68.9699590936508	HABP2	LSCC	QN
Q9BZE4	0.756466658409824	19.2867454001195	22.4808708383191	4.27192203969339e-58	7.18150476225074e-57	121.6114485889	GTPBP4	LSCC	QN
Q15084	0.75507901593436	24.4419162754283	22.2310681948264	2.2687772815757e-57	3.69752336066445e-56	119.94164052389	PDIA6	LSCC	QN
O60861	-0.755050524344668	19.7093115234459	-19.033444862991	8.24898886031666e-48	7.44612645387622e-47	97.9286713234416	GAS7	LSCC	QN
O15355	0.754742536125235	22.0318304202445	24.7399046586971	1.67884362162679e-64	4.37491974098478e-63	136.361029724564	PPM1G	LSCC	QN
P63165	0.754679777478618	24.5714982579603	22.2658297487406	1.79755773320259e-57	2.94375488553711e-56	120.174458828456	SUMO1	LSCC	QN
Q6UX71	-0.754526899250227	20.7456688315305	-16.4370170894142	1.00341647399404e-39	5.98683507762071e-39	79.3203817411602	PLXDC2	LSCC	QN
Q9Y3A2	0.754257281312178	17.9585223697086	13.8189395895515	2.0439304117865e-31	8.30766743555724e-31	60.2129833188566	UTP11	LSCC	QN
Q9Y2S2	-0.75309795019648	21.1409209692669	-21.632036784406	1.28262525760115e-55	1.86809945923892e-54	115.906716610238	CRYL1	LSCC	QN
Q12931	0.752891880935874	20.1503275229217	16.271431797277	3.34346799772623e-39	1.95234649152942e-38	78.1177380985375	TRAP1	LSCC	QN
Q10471	0.752456665377942	19.8208815293061	13.8541767471632	1.57938355678646e-31	6.4453345874172e-31	60.47032228465	GALNT2	LSCC	QN
P61604	0.752312247940999	25.9133667704927	15.5453416407857	6.65270229766785e-37	3.47084113183011e-36	72.829566920139	HSPE1	LSCC	QN
Q9GZZ1	0.752025732396916	21.5908169994284	24.5070146306642	7.45699228956872e-64	1.8572857700088e-62	134.8700267489	NAA50	LSCC	QN
Q92859	-0.751530622500052	16.7734504482134	-13.9818542160682	6.20376176194615e-32	2.57947223055161e-31	61.4030171510191	NEO1	LSCC	QN
Q9C004	-0.75116258541286	15.4734388055271	-14.5139727970975	1.26002086183041e-33	5.61690038538914e-33	65.2929992206602	SPRY4	LSCC	QN
Q53HL2	0.751116902983163	15.2867642595416	12.4107347849508	5.84706152906932e-27	1.98166709194837e-26	49.9767609666001	CDCA8	LSCC	QN
P23141	-0.750147968396096	23.434092352329	-5.57375017574619	7.50928431733722e-08	1.21232067406987e-07	6.39564716273328	CES1	LSCC	QN
P00747	-0.750014810424897	22.7191416666801	-12.6828374414792	8.12476041903012e-28	2.85875377881667e-27	51.94464356198	PLG	LSCC	QN
Q3SY69	0.749491385745742	18.6165617399149	10.7237113965453	1.00227392820035e-21	2.78815883923352e-21	37.9721093576904	ALDH1L2	LSCC	QN
Q8N5J2	-0.749257211007031	19.3164335403315	-23.5433958250122	3.83142998180372e-61	7.95885363228367e-60	128.628199279102	MINDY1	LSCC	QN
Q99102	0.749224124021566	15.8914392831366	5.69801636393894	4.01027382311785e-08	6.5589134793394e-08	7.00724576604825	MUC4	LSCC	QN
Q9H967	0.749156918600736	14.489475187949	10.0330322920459	1.21732321073624e-19	3.11852549588912e-19	33.1989929410074	WDR76	LSCC	QN
P46782	0.748827802577633	25.4924716792177	36.9343758822125	1.87572678067338e-94	5.43264067876745e-92	205.273350567188	RPS5	LSCC	QN
P39059	-0.748516820638372	20.0159769901075	-11.4456020063068	6.04880797475466e-24	1.83913516616941e-23	43.0593776207777	COL15A1	LSCC	QN
Q9Y3E5	0.748486100477475	21.3438787851775	21.4750320583186	3.71923824416236e-55	5.33266168049135e-54	114.842094278039	PTRH2	LSCC	QN
P30405	0.748249017502086	22.5461854101199	14.5252032470459	1.16053175284183e-33	5.18023354405885e-33	65.3751214623464	PPIF	LSCC	QN
P56182	0.748081970013605	18.9292262459777	20.2095273016511	2.20023886735408e-51	2.52877793632294e-50	106.156911565232	RRP1	LSCC	QN
O76003	0.747844251875037	22.1937335997296	19.9078282895074	1.79159929056489e-50	1.92796624293591e-49	104.059950593533	GLRX3	LSCC	QN
Q96DX5	-0.747782006231912	17.7923842434753	-12.5546398347724	2.06039859001306e-27	7.13328569226856e-27	51.0167162905704	ASB9	LSCC	QN
P52434	0.747649883642975	21.6300467777273	19.4235392617666	5.29713423401399e-49	5.16814723101057e-48	100.673711539262	POLR2H	LSCC	QN
P07357	-0.747536253634532	21.7796979682332	-13.5794535034139	1.1780144120744e-30	4.60885067356163e-30	58.4649996347963	C8A	LSCC	QN
Q99575	0.747477945972452	17.34190734517	28.322720558595	4.31928238459713e-74	2.12546434624568e-72	158.437896782165	POP1	LSCC	QN
P14555	-0.746704365308528	21.9414984911805	-6.04029679864789	6.79109425472552e-09	1.14984670887176e-08	8.74234483995585	PLA2G2A	LSCC	QN
Q8TC05	-0.746091126021359	16.6502863407225	-10.8763411323005	3.42669458022912e-22	9.73008486268419e-22	39.0401506500077	MDM1	LSCC	QN
Q14938	-0.745736236576423	19.5289350599235	-19.1753149054504	3.03384278652944e-48	2.8292607476586e-47	98.9287446190798	NFIX	LSCC	QN
Q9H7B2	0.745454873303206	18.8945610739713	16.0455453362671	1.73086280603337e-38	9.72064058989486e-38	76.4749515105438	RPF2	LSCC	QN
Q8WVB6	0.745016641670484	15.6860656420138	14.9078633426952	7.04293509567692e-35	3.31449549976216e-34	68.1730722776604	CHTF18	LSCC	QN
Q8TAM6	-0.744890602091468	11.8675060156643	-14.6802236862098	3.72913078035078e-34	1.69821198204923e-33	66.5086952659732	ERMN	LSCC	QN
P61619	0.744864330542846	22.9398171707907	20.5724784040694	1.78876311221033e-52	2.20861043464996e-51	108.666408357737	SEC61A1	LSCC	QN
O75023	-0.744824657077285	18.8497146873262	-11.7272405080304	8.06766827613091e-25	2.52102198875275e-24	45.0661794042836	LILRB5	LSCC	QN
Q9UBV7	0.744728443256822	16.3677824666833	12.4803974120496	3.52975937420989e-27	1.20678484911857e-26	50.4799612759668	B4GALT7	LSCC	QN
Q9NRD8	0.744589320315393	11.2046815061467	9.5121521508648	4.22787762260736e-18	1.02213201670333e-17	29.6746896446048	DUOX2	LSCC	QN
Q969T3	-0.744415870536734	17.5451906355398	-17.7393749594819	8.25441258182922e-44	5.98533478841222e-43	88.7204647584041	SNX21	LSCC	QN
Q9Y5J1	0.744391193276105	19.8317980753094	23.7714201248317	8.65631718481236e-62	1.89933089399227e-60	130.115750251238	UTP18	LSCC	QN
P62913	0.744214196314189	26.0394015304424	30.1979293808345	7.76197974812379e-79	5.38925950046102e-77	169.35921466604	RPL11	LSCC	QN
P52823	0.744091338809064	16.7056850494401	6.48502999052005	6.11300972848804e-10	1.08353872386227e-09	11.1021624723875	STC1	LSCC	QN
Q8TCZ2	-0.743977003692954	19.4974068174661	-20.6559741925621	1.00629791641979e-52	1.25936320725277e-51	109.241634238504	CD99L2	LSCC	QN
Q00577	-0.743751944143728	23.3503555199609	-27.0409549706519	9.68700987565875e-71	3.85087133762952e-69	150.724722075142	PURA	LSCC	QN
Q6NXT6	-0.743568734351658	17.2086619106197	-16.0293972229818	1.94693166127236e-38	1.09038929559767e-37	76.3574226509711	TAPT1	LSCC	QN
Q9BY44	0.743214017644299	20.4468471204745	23.6333330025312	2.12920899209236e-61	4.51543756335571e-60	129.215694819422	EIF2A	LSCC	QN
Q9BQ24	-0.743072910356087	19.1282418660592	-21.121925514843	4.12002133649341e-54	5.59098477751454e-53	112.437165059176	ZFYVE21	LSCC	QN
P03973	-0.743061568074275	22.9583519611095	-6.3371023854541	1.37832831985786e-09	2.40566704173539e-09	10.3044901186235	SLPI	LSCC	QN
Q8TDN6	0.742869633154424	20.0272077294512	19.9512332039462	1.32417720216997e-50	1.4449068136057e-49	104.362240317272	BRIX1	LSCC	QN
P06744	0.742659800330703	24.1439454482516	16.2329212387521	4.42442777515838e-39	2.56288139181603e-38	77.8378371232561	GPI	LSCC	QN
P58340	-0.742273340817619	19.1311659454619	-7.56891005818439	1.12782597563869e-12	2.22644048978567e-12	17.300568377148	MLF1	LSCC	QN
Q9UEY8	-0.741991385456892	21.2657872018505	-28.089265364206	1.73442180472645e-73	8.13973788634816e-72	157.048223764933	ADD3	LSCC	QN
Q9BXS9	0.741904279703649	15.8773587012159	12.1515064627814	3.81018247431183e-26	1.24834582230443e-25	48.1083274959152	SLC26A6	LSCC	QN
Q8NC54	0.741325188411825	17.2033161281939	11.0655198464537	9.009776339179e-23	2.6244857112143e-22	40.3698421160686	KCT2	LSCC	QN
Q9NZM5	0.74108027794086	17.3285230834941	13.310185865824	8.42264929687234e-30	3.19059775494749e-29	56.5022350933073	NOP53	LSCC	QN
P51532	0.740988681334844	17.9101445768596	18.4827678306687	4.07950919648501e-46	3.3430868815496e-45	94.0285441728086	SMARCA4	LSCC	QN
Q6IBW4	0.740884995605882	16.6003205026801	12.067929479364	6.96287573950087e-26	2.26245128561186e-25	47.5074056325632	NCAPH2	LSCC	QN
P12236	0.740661579496496	22.2890020312774	12.9367646048124	1.28181270071316e-28	4.6539166716079e-28	53.7863384501096	SLC25A6	LSCC	QN
Q99784	-0.740409553622595	15.3518784177021	-12.2070653746046	2.55102481986049e-26	8.43710884141136e-26	48.5082101027133	OLFM1	LSCC	QN
P57081	0.74009589519471	19.1236517224474	17.5526446543199	3.15571819828423e-43	2.23390470502844e-42	87.3800085895489	WDR4	LSCC	QN
O43896	-0.740029493855562	18.6178246476328	-29.7892628819856	8.10106684306426e-78	5.03806837964064e-76	167.015293582154	KIF1C	LSCC	QN
Q16666	0.739224129359073	21.8571272248782	22.5074755224267	3.57754802942024e-58	6.07464059869899e-57	121.788839775948	IFI16	LSCC	QN
Q9HBI6	0.739100188836723	18.5705550479744	4.44572925671049	1.41050612132562e-05	2.0596802869314e-05	1.32791967775976	CYP4F11	LSCC	QN
P10600	0.7389140329893	16.238516545988	9.74875741694708	8.51024798168322e-19	2.11493953886548e-18	31.2667188692967	TGFB3	LSCC	QN
Q92833	0.738606956975518	12.4649508269571	15.9124785555104	4.56459458364633e-38	2.51201385963207e-37	75.5061336362666	JARID2	LSCC	QN
O00712	-0.738403626501256	19.3747992012548	-13.8285402036497	1.90527630764314e-31	7.75654053436889e-31	60.2830938344444	NFIB	LSCC	QN
P02511	-0.738294327894369	24.0823406805864	-8.77675709392411	5.56987865601891e-16	1.24310567890937e-15	24.832537635643	CRYAB	LSCC	QN
Q8WVF1	-0.738094756845289	17.3215349529989	-14.2958355027677	6.22597179272019e-33	2.69481964401386e-32	63.6979764748184	OSCP1	LSCC	QN
P19827	-0.737959870385737	23.0661422156738	-13.4418866198455	3.21925654704849e-30	1.24082143032055e-29	57.4618464763324	ITIH1	LSCC	QN
P13051	0.737816272665022	18.8119965493989	10.6401892638209	1.79998905637681e-21	4.94752957280146e-21	37.3895472016772	UNG	LSCC	QN
Q9Y2H5	-0.737482000799403	15.5511774905574	-10.0004721715412	1.52252153945237e-19	3.88564975967489e-19	32.9766475140989	PLEKHA6	LSCC	QN
P63173	0.737396210927184	25.6157893586126	24.5631167555143	5.20355359625012e-64	1.31214982102456e-62	135.229828230466	RPL38	LSCC	QN
P54868	-0.73721453427062	14.0701081117318	-6.99080177866898	3.47816963639731e-11	6.47771552529112e-11	13.9202009299239	HMGCS2	LSCC	QN
Q8TED0	0.736398823601693	18.8305119831032	22.9786332930092	1.56864551392317e-59	2.93925315612553e-58	124.915976267794	UTP15	LSCC	QN
Q9BY11	0.736362797795225	15.36050795298	9.34352685112053	1.31306597728262e-17	3.11430739628309e-17	28.5496846223836	PACSIN1	LSCC	QN
P78317	0.736306596761885	17.0234413887405	10.1806762894756	4.40068863478756e-20	1.1441338982006e-19	34.2104110710277	RNF4	LSCC	QN
P39019	0.736048010591485	24.8739826371964	40.3848754995395	1.12843183419793e-101	9.53242791938705e-99	221.859584606015	RPS19	LSCC	QN
Q13641	0.735524518821205	18.7964098858451	12.9040336531068	1.62667899720893e-28	5.8807578440467e-28	53.5486900312094	TPBG	LSCC	QN
Q9Y4L1	0.735126874036691	21.6342094895242	19.7070164520243	7.27463632049603e-50	7.56338342367879e-49	102.658810825001	HYOU1	LSCC	QN
A8MVW0	0.734150749853146	15.9400220240846	7.46577920480383	2.10252088905351e-12	4.10897517878069e-12	16.6858624666852	FAM171A2	LSCC	QN
P50479	0.733841569319253	20.9579363303269	12.1669349716032	3.40859668510807e-26	1.11894250637761e-25	48.2193410221893	PDLIM4	LSCC	QN
Q9H0A0	0.733730467352608	19.2786495058879	20.6621071222387	9.64694561813439e-53	1.20878971237365e-51	109.283854784779	NAT10	LSCC	QN
Q9ULP9	-0.733526609082805	20.0325825533226	-21.8659867996042	2.63946050623042e-56	3.98157904042527e-55	117.487663674567	TBC1D24	LSCC	QN
P62854	0.733467363530778	25.3430548370223	20.6310589178309	1.19464628103794e-52	1.4895608057665e-51	109.070067988004	RPS26	LSCC	QN
P54922	-0.733301843737436	20.1322238342314	-19.9435534853093	1.39691488747452e-50	1.5144947822812e-49	104.308770253031	ADPRH	LSCC	QN
P11940	0.733238532484787	23.0196611746313	38.3566716283591	1.72939136444266e-97	7.30451677556469e-95	212.247284154985	PABPC1	LSCC	QN
P04424	-0.733162127506308	21.0265693869785	-19.616281024015	1.37213767741213e-49	1.40074115165426e-48	102.024325233751	ASL	LSCC	QN
P24593	0.732842930393762	21.1093453057317	8.66221425233905	1.17325253894983e-15	2.58492957777319e-15	24.0942457909086	IGFBP5	LSCC	QN
Q9P258	0.732774360293494	22.1940768487262	16.9233552928753	2.95275958079361e-41	1.88965428475409e-40	82.8437770751777	RCC2	LSCC	QN
Q10472	0.732673616391533	18.0254772028245	13.1555015135218	2.60381314813719e-29	9.71828198919982e-29	55.3762511489987	GALNT1	LSCC	QN
Q96RY7	-0.732484390740503	16.4490474933189	-16.5228437048164	5.38027991549389e-40	3.2541704954273e-39	79.943167694505	IFT140	LSCC	QN
P0CG30	-0.732361622162124	20.0093842719504	-5.70835705775327	3.80469240657342e-08	6.22770336273773e-08	7.05858729723618	GSTT2B	LSCC	QN
Q9BSL1	-0.732229759554428	20.1671375590954	-16.5322705879869	5.02441991177308e-40	3.04438401946466e-39	80.0115475587554	UBAC1	LSCC	QN
Q13751	0.731946011812713	19.3768943949851	7.65452972011422	6.70106744658001e-13	1.33612747258028e-12	17.8145776020935	LAMB3	LSCC	QN
Q96MI6	-0.731660686867784	17.1024211477471	-14.1826433237751	1.4262805329419e-32	6.09279636006409e-32	62.870464100623	PPM1M	LSCC	QN
Q9Y2G3	0.731285790757084	16.9465556462695	11.9944475453787	1.18234593132458e-25	3.80731915687335e-25	46.9797048153462	ATP11B	LSCC	QN
Q6NW34	0.73071177312049	16.8867743166904	19.67256914421	9.25533602679634e-50	9.55410807572652e-49	102.418032327482	NEPRO	LSCC	QN
Q86X52	0.730214601326431	14.7509454974817	14.493441380786	1.46447633778255e-33	6.51685541532121e-33	65.1428645315555	CHSY1	LSCC	QN
Q9Y5Y6	0.73011588434046	19.2041935477954	12.6062106067064	1.41722998955513e-27	4.94712823833344e-27	51.3898371550998	ST14	LSCC	QN
Q9NQG1	0.728940965610825	20.8447121472089	14.6832394149514	3.64767888566702e-34	1.66336126243844e-33	66.530746929941	MANBAL	LSCC	QN
P31415	-0.728290509175071	16.4264985827113	-12.5261314321773	2.53366205697542e-27	8.72705819624868e-27	50.81055089415	CASQ1	LSCC	QN
Q9NY93	0.7282730626759	18.4499403146872	20.7873475072619	4.07700386584305e-53	5.23146685924696e-52	110.145109559614	DDX56	LSCC	QN
P05387	0.72821250615613	26.2852591378634	26.8936144206705	2.38250599781283e-70	9.43416535149557e-69	149.824964270081	RPLP2	LSCC	QN
Q15118	0.727974598835633	19.327002867098	13.0091588193281	7.56580003068027e-29	2.77778032998935e-28	54.312217578757	PDK1	LSCC	QN
Q9NZC4	0.727754925241015	16.7866136432113	7.66943926860327	6.11831893886183e-13	1.22185577390154e-12	17.9044218634997	EHF	LSCC	QN
Q9BQG0	0.727550284860893	19.5819542488512	19.7776023292978	4.44308816115058e-50	4.6867413828911e-49	103.151800536694	MYBBP1A	LSCC	QN
P62081	0.727485445354141	25.1961243789891	34.6796790924218	1.83686917777184e-89	3.05251522214314e-87	193.8011190755	RPS7	LSCC	QN
P09884	0.727083991388946	15.1189652719564	16.75712409586	9.83784603157694e-41	6.12945576042381e-40	81.6410589771216	POLA1	LSCC	QN
Q7Z6E9	0.727067446118195	17.245194890896	26.1697109641235	2.06261530753549e-68	7.06376059881328e-67	145.364744770629	RBBP6	LSCC	QN
Q9BXW9	0.726876045653908	15.4944294930079	12.5103938859841	2.83993010531725e-27	9.75215835962092e-27	50.696770995861	FANCD2	LSCC	QN
Q9Y295	0.726710441835429	21.0040292435829	27.9192114377013	4.79473024461942e-73	2.18937749953635e-71	156.031718587249	DRG1	LSCC	QN
Q9Y4B5	0.72651435412773	14.7444129109296	12.9523742933205	1.14410360591511e-28	4.1643728018533e-28	53.8997001796113	MTCL1	LSCC	QN
Q9GZS1	0.726294682130813	18.8378308796636	20.0379083890564	7.24482451891919e-51	8.01755307295675e-50	104.965277877839	POLR1E	LSCC	QN
Q9H3G5	-0.726081686874423	21.7494072918012	-9.75554023326915	8.12628283468722e-19	2.0205084399123e-18	31.3125811799789	CPVL	LSCC	QN
P38432	0.725991517169476	18.3173692028724	17.0308471057158	1.35727369134993e-41	8.85942267174132e-41	83.6205657285287	COIL	LSCC	QN
Q14CN4	-0.725478994346826	19.7888926845966	-13.8625454611969	1.48556387898248e-31	6.07224235534088e-31	60.5314443117028	KRT72	LSCC	QN
P08709	-0.725436093245026	15.9585054247714	-12.8791361843914	1.94982078519976e-28	7.02892364849572e-28	53.3679663349224	F7	LSCC	QN
P08069	0.725164917267655	16.4734248058681	10.7429567721117	8.75616900973635e-22	2.44050825547697e-21	38.1065374711842	IGF1R	LSCC	QN
Q8N9N7	-0.7251080124948	20.5337950291461	-24.501808108077	7.71035485125288e-64	1.91568301782231e-62	134.836615465222	LRRC57	LSCC	QN
P08708	0.724955914679104	25.0594291476264	33.3814612329136	1.74740485017217e-86	2.05970267048783e-84	186.952451366058	RPS17	LSCC	QN
P52815	0.724616474319877	22.3128978346132	16.8017375016781	7.12112787273925e-41	4.47809387381872e-40	81.9640150640831	MRPL12	LSCC	QN
P50135	-0.724179924246553	23.0068772243018	-15.934541737818	3.88643323150746e-38	2.14579377275551e-37	75.6668204038657	HNMT	LSCC	QN
Q9BV57	0.724016890121458	21.8315231455778	17.0475424816015	1.20300870913413e-41	7.87275615525675e-41	83.7411466114462	ADI1	LSCC	QN
P34096	-0.723927220610523	22.5745691042108	-8.99045839818467	1.37159947072721e-16	3.13504032350885e-16	26.2219382735979	RNASE4	LSCC	QN
Q5TBA9	-0.72346852103502	14.14060710384	-27.945866750061	4.08734642556014e-73	1.87481586949788e-71	156.1912883741	FRY	LSCC	QN
Q6ZRY4	-0.723435040675366	14.939525127267	-18.1029417044534	6.11325845279062e-45	4.68760218880019e-44	91.3223303865849	RBPMS2	LSCC	QN
Q9NUD5	0.722997308188738	17.6366771063413	10.9731536627022	1.73102411774022e-22	4.97657160565305e-22	39.7198319359621	ZCCHC3	LSCC	QN
Q14194	-0.722921194608872	19.8088255934826	-9.41824990641186	7.95456692679269e-18	1.90043471451561e-17	29.0471910166292	CRMP1	LSCC	QN
Q8N884	0.72279361969472	17.0214049693817	9.2657848445288	2.20810467531201e-17	5.18978833610893e-17	28.0338370317189	CGAS	LSCC	QN
Q9NSI2	0.722388686218839	18.0393102603149	13.6881706408764	5.32005645787325e-31	2.11903388265073e-30	59.2582831107812	FAM207A	LSCC	QN
O43148	0.722176164328957	19.912746639514	20.4708538330995	3.60646422275331e-52	4.35222950310123e-51	107.965234206179	RNMT	LSCC	QN
Q8N9R8	-0.721559248140572	16.7885229491849	-19.0416810724908	7.78319050924036e-48	7.0507776757971e-47	97.9867841939393	SCAI	LSCC	QN
P32969	0.721531189108891	24.4997685192991	20.9224460896564	1.613320229293e-53	2.12392560575885e-52	111.072158931577	RPL9	LSCC	QN
P62906	0.721171784054356	25.0251591849834	31.4915218513904	5.2710619367982e-82	4.60627197011408e-80	176.648560110827	RPL10A	LSCC	QN
Q9UBP0	0.721094443066516	18.4717996717013	16.7761469302296	8.57133724142957e-41	5.36343491459084e-40	81.7787799987414	SPAST	LSCC	QN
Q6ZMZ3	-0.720893368170019	16.1234742415912	-16.9949478096462	1.7594048596185e-41	1.14108042622858e-40	83.3612237487722	SYNE3	LSCC	QN
Q01543	-0.720665397002481	18.5147391930907	-16.0435487944568	1.75621973442157e-38	9.85758551928654e-38	76.4604209440204	FLI1	LSCC	QN
Q9GZY4	0.720447540300311	15.5304262558088	11.5863765192454	2.21263868346917e-24	6.83410065031292e-24	44.061088593137	COA1	LSCC	QN
Q86YB8	0.720370355422554	16.3162490227405	10.1536889174479	5.30213610250309e-20	1.37462285603769e-19	34.0251527361882	ERO1B	LSCC	QN
Q8NBJ9	-0.720364962654489	17.4822557438139	-15.5640598626273	5.80256654429361e-37	3.03355425783932e-36	72.9661421567097	SIDT2	LSCC	QN
Q9NZH8	0.720259473358919	18.2627117644892	3.92713363734883	0.000116172603646952	0.000161166235550726	-0.68493257209373	IL36G	LSCC	QN
Q96RU2	0.719816889098446	17.1803985896066	16.9459718526797	2.50712798984441e-41	1.61261144879777e-40	83.007277849501	USP28	LSCC	QN
Q15942	-0.719499279545019	24.0557405552656	-21.9162443271424	1.88101724364278e-56	2.88470072599196e-55	117.826432585327	ZYX	LSCC	QN
P42575	0.719038574064161	17.450358491408	20.1371044426281	3.63670430959942e-51	4.12824989769422e-50	105.654434433876	CASP2	LSCC	QN
Q8IY81	0.718982492275384	18.7262086613029	21.9896078748213	1.1478020392095e-56	1.7845505017587e-55	118.320407419763	FTSJ3	LSCC	QN
Q9NX18	0.7187002841221	17.3715466572148	8.06078598353383	5.434981375499e-14	1.1255241308158e-13	20.2970959660331	SDHAF2	LSCC	QN
O43556	-0.718660986168651	16.6448384080835	-13.3742160491971	5.27732210964551e-30	2.01796356942575e-29	56.9686783845428	SGCE	LSCC	QN
Q9ULW3	0.718396622688019	19.537930687031	19.0351289369445	8.15152722742917e-48	7.36470869023614e-47	97.940554314806	ABT1	LSCC	QN
P98088	-0.717657209435499	15.9547794317205	-3.99093793383162	9.05951599004117e-05	0.000126409241006259	-0.448773894069636	MUC5AC	LSCC	QN
Q8IVL6	0.717174322367576	18.646138931153	11.5245053612959	3.44358840783879e-24	1.05684697820956e-23	43.6204837860289	P3H3	LSCC	QN
Q9Y3C1	0.71689488565951	20.3690326911271	22.2455533030247	2.05897981705513e-57	3.36101101537646e-56	120.038673511654	NOP16	LSCC	QN
Q5VZ89	-0.716836224623815	17.5361492878557	-19.4197700544677	5.43913515837587e-49	5.30158779812078e-48	100.647261309501	DENND4C	LSCC	QN
P10412	-0.716743734388491	25.6515826743953	-11.0891194626487	7.62359170245274e-23	2.22645776686152e-22	40.536155726005	H1-4	LSCC	QN
Q9BQE4	0.716668885773959	20.316986410546	19.0116125255399	9.62339739052137e-48	8.6482605804712e-47	97.7745951807754	SELENOS	LSCC	QN
P0C0S8	-0.716353806233789	16.0812449355501	-9.26387644278486	2.23640995587381e-17	5.25387896238534e-17	28.0211969421041	H2AC11	LSCC	QN
Q5VTJ3	0.716332132073816	12.9518823998985	2.85264743388877	0.00476378166783691	0.00595443338678949	-4.14967183690751	KLHDC7A	LSCC	QN
P05386	0.716141784429727	24.9253996449372	29.3964812243225	7.8643314455288e-77	4.47869257659131e-75	164.743608497086	RPLP1	LSCC	QN
Q14257	0.715771497075199	22.8138467042784	15.7389653017948	1.61825896198687e-37	8.71178496954907e-37	74.2417617983245	RCN2	LSCC	QN
O43278	0.715418337162586	20.0449093798086	12.6588330660414	9.67218573011902e-28	3.39615333377958e-27	51.7707924997752	SPINT1	LSCC	QN
P61289	0.714453529316838	21.3522550593069	20.5173009202696	2.61719186685125e-52	3.1964426450929e-51	108.285846082476	PSME3	LSCC	QN
Q5VST9	-0.713609912363625	13.0447596989464	-11.3929123647263	8.80720641817216e-24	2.66185603640463e-23	42.6851922954001	OBSCN	LSCC	QN
Q8WU90	0.713261172438855	22.8067565047389	25.2168177786918	8.09476275285378e-66	2.32454985908439e-64	139.392935328875	ZC3H15	LSCC	QN
Q9UL42	-0.713197253643688	13.5884088134744	-10.7394983585512	8.97139091722271e-22	2.49912035525932e-21	38.0823753444221	PNMA2	LSCC	QN
Q96A73	-0.713109936909941	19.2171741217886	-24.2917985003449	2.97583692514448e-63	7.09789621416226e-62	133.486093286061	KIAA1191	LSCC	QN
Q9UFN0	-0.713058974158574	18.2741090292887	-15.9016196183327	4.94065443560068e-38	2.71307768221474e-37	75.4270403848192	NIPSNAP3A	LSCC	QN
Q9BRP1	0.713013292549487	18.361668424892	14.960833535658	4.77926311513633e-35	2.26601450879967e-34	68.5602883652932	PDCD2L	LSCC	QN
P68431	0.712828576451116	16.7924707964925	5.51439458063219	1.00985703544215e-07	1.62233292682679e-07	6.10706039594231	H3C1	LSCC	QN
O96028	0.711952518351161	16.6410808571862	12.3049537367446	1.25726743356466e-26	4.20624421585642e-26	49.2135249609063	NSD2	LSCC	QN
P41250	0.711884797393544	21.6606499089864	25.7956793770429	2.12139685372971e-67	6.76245280071008e-66	143.034348332896	GARS1	LSCC	QN
Q16647	-0.711653368781885	20.3672730503211	-10.8334059750198	4.63634910107113e-22	1.30915517653365e-21	38.7392662278314	PTGIS	LSCC	QN
Q8WXD9	0.711617865545017	9.92382792882332	2.93902277779396	0.00365616982098477	0.00460576531320027	-3.90810796940256	CASKIN1	LSCC	QN
O60832	0.711188595277687	21.5557699147969	29.0522704603311	5.85230218696093e-76	3.18950469189371e-74	162.737515665865	DKC1	LSCC	QN
P24723	-0.711138101195871	17.6964033117512	-19.3662005971843	7.92287183259774e-49	7.64168903587472e-48	100.271184058084	PRKCH	LSCC	QN
Q9Y4G6	-0.710372256398525	18.3730078236302	-13.2217185303455	1.60635951504303e-29	6.04217677328058e-29	55.8581063822882	TLN2	LSCC	QN
Q969L2	-0.710092505066587	21.3725991762094	-11.2092746915569	3.25207748226149e-23	9.62801093390325e-23	41.3843690082602	MAL2	LSCC	QN
Q9BXY0	0.709865755376548	18.2765142722807	15.9363537202538	3.83543804413115e-38	2.11879212279877e-37	75.6800162308961	MAK16	LSCC	QN
Q15397	0.709354427445501	18.9995289857416	17.0269830362746	1.3957127424725e-41	9.08692361621308e-41	83.5926551900186	PUM3	LSCC	QN
P11908	0.709215051616905	21.7133642149016	17.3007631716284	1.93451628288595e-42	1.31347565704052e-41	85.5676809176968	PRPS2	LSCC	QN
O95793	0.708060660788291	23.9993112769373	21.7078510436151	7.67880228381941e-56	1.13139562138194e-54	116.419754934147	STAU1	LSCC	QN
Q15198	0.708033764060147	17.6174673322524	8.34734941020966	8.88483843375909e-15	1.89532001689848e-14	22.0891191647393	PDGFRL	LSCC	QN
Q9H9L3	0.70796415942635	17.9970810814579	15.6810951679524	2.46877932228972e-37	1.31715873631847e-36	73.8198191240961	ISG20L2	LSCC	QN
Q8IY63	-0.707604737018954	17.1784038834657	-19.726055332475	6.36844188262228e-50	6.64849591803729e-49	102.791834757319	AMOTL1	LSCC	QN
Q14146	0.70754841541499	16.6619229739159	21.5257378169871	2.63630100409229e-55	3.79066429482036e-54	115.186239756472	URB2	LSCC	QN
P02654	-0.707369140772453	27.1696798817737	-9.49859237700772	4.6326014904713e-18	1.11757927912679e-17	29.5839211284068	APOC1	LSCC	QN
P51589	0.707225293664299	13.7652747569734	7.76949065642489	3.31457120682516e-13	6.693188909081e-13	18.5098708605104	CYP2J2	LSCC	QN
Q12857	-0.70709305048652	20.1360666443823	-20.3653847053221	7.47586604484557e-52	8.84280677906646e-51	107.236318133183	NFIA	LSCC	QN
Q53HC0	-0.706903087359381	15.8740992616052	-20.4662493913454	3.72298452541559e-52	4.48750227516502e-51	107.933437872225	CCDC92	LSCC	QN
P53999	0.706794758021676	24.5096218152519	18.3578835041018	9.92065183203059e-46	7.97507118329057e-45	93.1401623946583	SUB1	LSCC	QN
Q96KR6	0.706748184715746	19.7552358602546	9.2495753545844	2.4603133319886e-17	5.77319357554825e-17	27.92651043937	FAM210B	LSCC	QN
Q9HCE1	0.70637631483844	18.099472614078	18.5873215143058	1.9408024378989e-46	1.62192203734387e-45	94.7712163527405	MOV10	LSCC	QN
Q9Y490	-0.70613399533433	22.2280137559412	-25.1579218016232	1.17529947964004e-65	3.35605938735525e-64	139.020068256469	TLN1	LSCC	QN
Q8N474	-0.705439107383736	17.9738328574199	-6.61445035295394	2.9727288106878e-10	5.33638249582826e-10	11.810115453606	SFRP1	LSCC	QN
O14745	0.705336835326758	22.2184954538945	11.855196051491	3.21973676381093e-25	1.0202710714208e-24	45.9814056642964	SLC9A3R1	LSCC	QN
Q9UGJ0	-0.705241046588004	16.2848584740584	-18.2957354743238	1.54463359447871e-45	1.22232246270341e-44	92.6975461007109	PRKAG2	LSCC	QN
P80365	-0.704989647847052	15.0659880107126	-12.3409516763979	9.69008904336258e-27	3.25907208469033e-26	49.4731391608093	HSD11B2	LSCC	QN
P17509	-0.70426304521358	12.0818297571452	-2.76455891434997	0.0062007710863915	0.00769083769763252	-4.38914555583394	HOXB6	LSCC	QN
P06703	-0.70401605222111	28.736050598262	-10.1300983220911	6.23931569895883e-20	1.61429155794655e-19	33.8633514676489	S100A6	LSCC	QN
Q53GA4	0.703639893128793	15.8064485262746	7.62501011401936	8.02143705609508e-13	1.593441258821e-12	17.6369868615671	PHLDA2	LSCC	QN
P23396	0.702777394848074	24.4345880283891	38.3855149241828	1.50387500601886e-97	6.62816562435358e-95	212.386682444837	RPS3	LSCC	QN
Q5TZA2	-0.702507647979878	19.4208114039229	-13.0396209720777	6.05995332050722e-29	2.22975487513545e-28	54.5335970616042	CROCC	LSCC	QN
Q14527	0.70182382989772	18.6079578102916	12.5188042772912	2.67192117685259e-27	9.18455916234477e-27	50.7575740857349	HLTF	LSCC	QN
Q86UB9	-0.701308102858597	17.1985780874891	-15.4854100466366	1.03073594428426e-36	5.31463391007607e-36	72.3922113685999	TMEM135	LSCC	QN
P30530	-0.701189637017091	16.4998825207617	-12.601610252225	1.46534769810193e-27	5.1063010022892e-27	51.356544039446	AXL	LSCC	QN
P49585	0.701098066232539	22.2666007700886	14.0755587164394	3.12414298865723e-32	1.3146300322133e-31	62.0877600974175	PCYT1A	LSCC	QN
Q9BU76	0.700763722606069	19.1475977010787	16.3958663979724	1.35308275611679e-39	8.02586301858154e-39	79.0216379775361	MMTAG2	LSCC	QN
Q9C005	0.700738368657827	23.448618835608	19.6608466616517	1.00460107544931e-49	1.0317772139645e-48	102.336066678303	DPY30	LSCC	QN
P35250	0.700241469721497	20.6466914794796	17.6392767446647	1.69333689707462e-43	1.21053287204834e-42	88.0022395333938	RFC2	LSCC	QN
Q96K58	0.699860560640198	15.2083915648577	17.1553621045244	5.52175442384247e-42	3.66082567655272e-41	84.5194130352818	ZNF668	LSCC	QN
Q08257	-0.699808888685304	22.9823040213146	-16.3288237013202	2.20267830100156e-39	1.29515950912139e-38	78.5347345047933	CRYZ	LSCC	QN
Q14781	0.69950760977221	15.223002746189	6.49535987145045	5.77306492036838e-10	1.02399928430051e-09	11.1583266665727	CBX2	LSCC	QN
P11021	0.699291884331878	24.269512594135	22.104463326346	5.3036885398425e-57	8.40054542630991e-56	119.092457263071	HSPA5	LSCC	QN
P48436	0.699006463415596	16.8668653703517	6.1095393839063	4.70218060643385e-09	8.00974706896655e-09	9.10210823182794	SOX9	LSCC	QN
P00533	0.698988016915091	19.2279425811032	6.90104546721263	5.83964137992856e-11	1.0784559057813e-10	13.4101994223172	EGFR	LSCC	QN
Q8N2H3	-0.698651076699077	14.9573151040153	-9.25156493263115	2.4278784635699e-17	5.699723016491e-17	27.9396795734318	PYROXD2	LSCC	QN
Q03167	-0.698199100828756	15.3595640886712	-14.9726154073703	4.38438799861811e-35	2.08268702633514e-34	68.6464097781699	TGFBR3	LSCC	QN
Q08345	0.697927112472506	17.7555498214588	12.2429682108227	1.96813768121317e-26	6.53060938607459e-26	48.7667887779802	DDR1	LSCC	QN
Q8N5I9	0.697713631577731	18.4314284919614	15.3191377461738	3.47493497239681e-36	1.75775528019892e-35	71.1782957833198	NOPCHAP1	LSCC	QN
P53355	-0.697696280530803	18.904543211297	-20.0743210169714	5.62471190642526e-51	6.30726820745939e-50	105.218375346167	DAPK1	LSCC	QN
A4D1E9	0.69704201723588	16.5105695617806	12.3686540901549	7.92970037843847e-27	2.67676898888547e-26	49.6730114388493	GTPBP10	LSCC	QN
Q13443	0.696140200507426	17.6889570586221	10.9524332247042	2.00371418764307e-22	5.74749595929195e-22	39.5742208439907	ADAM9	LSCC	QN
Q9GZN7	-0.695453808614076	18.2980811787307	-19.9110350965163	1.75201434679945e-50	1.88737188453837e-49	104.08229100324	ROGDI	LSCC	QN
P23352	-0.695256100658074	16.3846208370946	-8.59557116663722	1.80613325079685e-15	3.94670678235129e-15	23.6668250462033	ANOS1	LSCC	QN
Q9NUQ6	0.695178802838935	20.0116700019707	15.0286622624036	2.90912935433908e-35	1.3976229509448e-34	69.0560658122275	SPATS2L	LSCC	QN
Q8NEY1	0.695154150161521	17.4208934865997	10.3884945025864	1.04234452579712e-20	2.77474959506444e-20	35.6425556988386	NAV1	LSCC	QN
Q969T4	0.695039386973754	14.0353177457239	12.3011400639753	1.292428831269e-26	4.31817767388721e-26	49.1860284449687	UBE2E3	LSCC	QN
Q6UB35	0.694888043218175	18.0480176757277	13.3922900906425	4.62475416737045e-30	1.77378482764412e-29	57.1003778487629	MTHFD1L	LSCC	QN
Q92729	-0.694472643295775	16.9903077833037	-7.37450617740883	3.63433688900018e-12	7.05231107270193e-12	16.14595192155	PTPRU	LSCC	QN
O94772	0.69418714158622	14.2472160278163	2.91121319245938	0.00398395740605901	0.00500686538869578	-3.98660879106966	LY6H	LSCC	QN
Q8N9T8	0.694148969375355	19.2805289252767	15.8076992608869	9.8005855675058e-38	5.31559849640483e-37	74.7427567337833	KRI1	LSCC	QN
Q14444	0.694033273645626	22.7391905773745	24.4162676976693	1.33563885386349e-63	3.25465650519572e-62	134.287196312357	CAPRIN1	LSCC	QN
Q9P2E9	0.693569304138293	21.7403227695814	14.2369349789481	9.58385329252824e-33	4.1113635559187e-32	63.2673550989374	RRBP1	LSCC	QN
Q08945	0.693568113246165	20.8566086065795	17.5092988619122	4.30986697365068e-43	3.02556243157181e-42	87.0684644970971	SSRP1	LSCC	QN
Q9NQY0	-0.693529486602902	19.4990351122062	-21.8977770711154	2.13028633274641e-56	3.25221574624252e-55	117.70198625804	BIN3	LSCC	QN
Q16363	-0.693431349524314	19.9323795484645	-14.8579007506132	1.01531839363066e-34	4.75174633251802e-34	67.8078117363491	LAMA4	LSCC	QN
Q8N1G0	0.693161435461352	18.0877204993549	19.3026457953824	1.23836726744027e-48	1.18427631981528e-47	99.8246291371734	ZNF687	LSCC	QN
P98164	-0.693057941159424	13.1965218767869	-12.55843357343	2.00446924449275e-27	6.94439669563328e-27	51.0441568515232	LRP2	LSCC	QN
Q4VC31	0.692738380869688	22.1881329245407	19.1671115439723	3.21431283153806e-48	2.99480599019313e-47	98.8709713817419	MIX23	LSCC	QN
Q08722	-0.692556331653289	22.9509165433089	-13.3487774192164	6.35457793461645e-30	2.42166753846643e-29	56.7833412525351	CD47	LSCC	QN
O94826	0.692299353086966	21.2035371494809	18.895213672169	2.19025615895823e-47	1.92397111640897e-46	96.9523602837715	TOMM70	LSCC	QN
Q8TBF2	-0.691804542454467	20.8850507800153	-22.687257038705	1.08140221519469e-58	1.8900300440394e-57	122.985292637606	PRXL2B	LSCC	QN
O75635	0.691761314588675	17.5349401787114	7.39010452557491	3.31070640818317e-12	6.43787279105175e-12	16.2379440852654	SERPINB7	LSCC	QN
Q9BVP2	0.691633607895163	20.8381539181689	19.2718443814698	1.53786546124299e-48	1.4637879981803e-47	99.6080628758933	GNL3	LSCC	QN
Q9UHG3	-0.691256345698722	21.9150158162289	-26.0984365014263	3.21153307336518e-68	1.08157178620275e-66	144.922031625099	PCYOX1	LSCC	QN
Q5JTH9	0.691183776064204	18.7108906710655	20.1929306623575	2.46865207744261e-51	2.82446118612141e-50	106.041812907318	RRP12	LSCC	QN
Q96J01	0.691174710054497	20.5008395897323	20.2184831829115	2.06775771243163e-51	2.38462570317628e-50	106.219008621642	THOC3	LSCC	QN
P0CG38	-0.690763990255487	16.5102314448487	-17.6082653591705	2.11588437463354e-43	1.50728881979341e-42	87.7795680119153	POTEI	LSCC	QN
Q9UJS0	0.690708601861555	18.8048428435226	13.3143615181628	8.16977980961724e-30	3.09828125439917e-29	56.532647642035	SLC25A13	LSCC	QN
O15230	-0.690684734156658	18.5028037061868	-17.0449503401821	1.2257550701301e-41	8.01643815865086e-41	83.7224263138691	LAMA5	LSCC	QN
P27361	-0.690365823118391	21.6803872612809	-30.1488264129391	1.02778812804839e-78	7.02556027955734e-77	169.078635992518	MAPK3	LSCC	QN
O95302	0.690037773012364	21.3572976668053	12.429776798408	5.09377647612544e-27	1.73273866236522e-26	50.1142651386984	FKBP9	LSCC	QN
P42695	0.690001434346303	16.3538315245776	12.1515324676717	3.80946734696407e-26	1.24834582230443e-25	48.1085145890327	NCAPD3	LSCC	QN
P04440	-0.689548845195414	22.0040018846999	-13.3133722457253	8.22899393159028e-30	3.11957036217392e-29	56.5254423923044	HLA-DPB1	LSCC	QN
P08603	-0.689373162890664	22.7655591259473	-13.2164630015544	1.66914853826972e-29	6.27137091639738e-29	55.8198537238304	CFH	LSCC	QN
Q9BTE7	0.689270587311842	18.3811120071402	13.7505165290185	3.37185133888894e-31	1.35636734215544e-30	59.7133850556685	DCUN1D5	LSCC	QN
Q99986	0.689254097440195	20.1206595743286	14.164250545252	1.63191408458641e-32	6.94780053567933e-32	62.7360151466687	VRK1	LSCC	QN
Q03591	-0.689202124589222	22.4339225934452	-10.6272987636861	1.96999115615048e-21	5.40308451025363e-21	37.2997594256928	CFHR1	LSCC	QN
Q8WTT2	0.689192689691918	17.9830546183232	19.1238989544166	4.35841786392182e-48	4.01648017150687e-47	98.5665311673824	NOC3L	LSCC	QN
Q9NPA3	-0.688520677409048	20.0127772325123	-15.8154195099708	9.26390690321267e-38	5.02989953282629e-37	74.7990177811195	MID1IP1	LSCC	QN
P40937	0.688111085796542	19.5795382839403	18.2528592447711	2.09686924658486e-45	1.64392602881908e-44	92.3919848309496	RFC5	LSCC	QN
Q9H3M7	-0.687873047134616	19.2827961816391	-11.5504348891933	2.86108482709611e-24	8.81276721126505e-24	43.805071115127	TXNIP	LSCC	QN
Q9UKE5	-0.687707562836039	17.436553590181	-12.6624587921106	9.42083977613278e-28	3.30904548893479e-27	51.7970488024259	TNIK	LSCC	QN
P55060	0.687660981742351	21.0390729625353	20.6773937693744	8.68345567893562e-53	1.09482823653446e-51	109.389073236798	CSE1L	LSCC	QN
Q9H089	0.687389044497511	18.8816728161659	15.7397648990601	1.60884381233702e-37	8.66570123573879e-37	74.2475909834894	LSG1	LSCC	QN
Q96FE7	-0.687251346792106	16.6007055244221	-10.6942852488671	1.23208011836879e-21	3.41245796718699e-21	37.766707657634	PIK3IP1	LSCC	QN
Q86XI2	0.687153175903482	15.5280037939602	13.3011216976662	8.99879476417016e-30	3.40503107593852e-29	56.4362209375614	NCAPG2	LSCC	QN
Q96NE9	0.686730448587721	17.0331600977329	11.5131488586735	3.734628632602e-24	1.14339868464773e-23	43.539669024883	FRMD6	LSCC	QN
Q9NZI8	0.686529074531979	17.689479540152	2.67626346923231	0.0080251091826857	0.00987623306845756	-4.62216030637538	IGF2BP1	LSCC	QN
Q8IY26	0.686424569603023	15.5879331131712	11.3149522600114	1.53443475532983e-23	4.58566188525308e-23	42.1323106842395	PLPP6	LSCC	QN
P03951	-0.686094233038332	18.5415915765084	-11.2509068310664	2.41955224343776e-23	7.1863466427567e-23	41.678812740562	F11	LSCC	QN
P07358	-0.685993127540069	21.6474370251623	-13.4819604939354	2.40215425434489e-30	9.30123669835531e-30	57.7539901677134	C8B	LSCC	QN
Q8N283	-0.685908467376793	16.0832187836745	-10.7163770721423	1.05520877508915e-21	2.93380454006547e-21	37.9208982451705	ANKRD35	LSCC	QN
Q2KHR3	0.685602761146729	15.660294840527	15.2840883406757	4.49002060446195e-36	2.26219378068741e-35	70.9223175779737	QSER1	LSCC	QN
Q9Y2X8	-0.685576433505609	17.508365218313	-13.2865421310638	1.00092565070833e-29	3.78032165470581e-29	56.3300467714855	UBE2D4	LSCC	QN
Q8IWZ6	-0.685563614427995	15.562202876753	-18.0882921265764	6.78778146509646e-45	5.17740712653746e-44	91.2177030170512	BBS7	LSCC	QN
P13639	0.685147889890484	23.6519917877711	34.6309704527264	2.36816922356423e-89	3.87195668052751e-87	193.547436920237	EEF2	LSCC	QN
Q16658	0.684744706605169	24.329646147288	11.2846534451238	1.90349144254568e-23	5.66853488633536e-23	41.9176882704756	FSCN1	LSCC	QN
Q9Y6Y9	0.684687655999419	16.846582440467	9.45550568588333	6.19208228058367e-18	1.48425486115575e-17	29.2958485390569	LY96	LSCC	QN
Q8N5V2	0.684638244766973	11.9013972935563	4.58359280259672	7.7924744416129e-06	1.15478123124037e-05	1.89802886051369	NGEF	LSCC	QN
Q9BZK7	0.684193436276498	21.9677403628602	15.220398063114	7.1537996037761e-36	3.56004254214425e-35	70.4570923751335	TBL1XR1	LSCC	QN
Q9HA72	-0.68374187044434	15.6246957266152	-13.2797195509803	1.05202992485988e-29	3.97037503659889e-29	56.2803656915287	CALHM2	LSCC	QN
Q96F15	-0.683579452659398	21.5554816797224	-12.3369357954469	9.97579583312601e-27	3.35405115623212e-26	49.4441707525812	GIMAP5	LSCC	QN
Q13153	0.683171832018537	20.2368924069238	16.4100761553951	1.22034768834716e-39	7.25552171071859e-39	79.1248074334561	PAK1	LSCC	QN
Q96G21	0.683154792817248	19.2629700327931	22.8195336353981	4.49558396112358e-59	8.10884957542878e-58	123.863065089278	IMP4	LSCC	QN
Q2M1K9	0.682909324600928	11.5405442630782	2.68643507357418	0.00779271853115733	0.00959489709101686	-4.59567688034488	ZNF423	LSCC	QN
Q14CX7	0.682612415000705	18.2370460474313	23.6702059529847	1.6739414003478e-61	3.60270572724535e-60	129.456267225994	NAA25	LSCC	QN
P52789	0.682579037993246	20.0510097574801	11.6375905288937	1.53367756463376e-24	4.75294694976839e-24	44.4262013874934	HK2	LSCC	QN
Q01459	-0.682494936681156	21.9823905804275	-13.7393895813668	3.65777980141887e-31	1.46789049275467e-30	59.6321535303629	CTBS	LSCC	QN
Q9NYB9	-0.681955236448815	18.4438422742605	-15.2600659442205	5.35230942227882e-36	2.68197531456453e-35	70.7468568632624	ABI2	LSCC	QN
Q16585	-0.68191898051969	17.6991028077125	-12.4763473092669	3.63490883772307e-27	1.24147812964955e-26	50.4506938603626	SGCB	LSCC	QN
Q8N567	0.681695851310042	18.589246437875	14.8340958348834	1.20862539846199e-34	5.62268731721394e-34	67.6337724780651	ZCCHC9	LSCC	QN
Q92547	0.681598306629979	14.8213382511305	15.8696466298166	6.23781109439077e-38	3.41060901099456e-37	75.1941310731691	TOPBP1	LSCC	QN
Q6V0I7	-0.681486157497641	14.9458753090297	-16.7517030175253	1.02319436449405e-40	6.37108186294609e-40	81.6018075691694	FAT4	LSCC	QN
Q9NVI7	0.680962425017832	19.9908020191768	18.9598538211327	1.3870034550894e-47	1.23659226246625e-46	97.4091362723063	ATAD3A	LSCC	QN
Q0VDF9	0.680855309943318	20.1302105310384	20.6457024927237	1.08004511280686e-52	1.34832725474423e-51	109.170911919722	HSPA14	LSCC	QN
P83110	0.680717452579373	19.6593691927855	8.75800494498967	6.29425707615258e-16	1.40230514243865e-15	24.7113569510939	HTRA3	LSCC	QN
Q9HC52	0.680690315861675	17.6335224716561	17.938237776342	1.98508726537737e-44	1.47961982420076e-43	90.1449743832018	CBX8	LSCC	QN
Q8TDN4	-0.6802493344443	16.0681876741732	-12.4948666312081	3.17830710828821e-27	1.08993569542346e-26	50.5845326090907	CABLES1	LSCC	QN
Q9BYD6	0.68017942118918	19.3879053244854	17.9561534114106	1.74619231586839e-44	1.30635804472014e-43	90.2731507560846	MRPL1	LSCC	QN
O43818	0.679773574409026	19.0084278690442	20.3193780614578	1.02783876834118e-51	1.20732347562857e-50	106.917972300921	RRP9	LSCC	QN
Q7L8L6	0.679637437317057	16.283198372917	11.7730932449363	5.80617656444821e-25	1.82502982430423e-24	45.3939115025351	FASTKD5	LSCC	QN
Q14699	-0.679354256953637	20.1792884967424	-15.1825963172823	9.43236711701094e-36	4.65737483999707e-35	70.1809281113809	RFTN1	LSCC	QN
Q9NVS2	0.679172384955546	20.1261367156023	19.5289842945968	2.52867588987315e-49	2.53793935600437e-48	101.413078128165	MRPS18A	LSCC	QN
P62910	0.679021375546444	25.4829451647733	18.4948107928654	3.74476020820762e-46	3.0762264368396e-45	94.114139215337	RPL32	LSCC	QN
O75382	-0.678723576264751	17.8042845778712	-21.7991497638072	4.14357812015676e-56	6.16790769515846e-55	117.036669687848	TRIM3	LSCC	QN
P30050	0.678413292514879	25.1011106629526	29.7272816795322	1.1581860913369e-77	7.11547418659524e-76	166.658053213968	RPL12	LSCC	QN
O75319	0.678340030313361	17.3935153725257	17.757489524703	7.2485511977913e-44	5.25973969162565e-43	88.8503561177831	DUSP11	LSCC	QN
P22087	0.678308319601406	22.6944132193129	24.9220328988819	5.25614080989329e-65	1.42262763172737e-63	137.522275136862	FBL	LSCC	QN
O75317	-0.678265763783145	16.9953990655391	-20.504225687995	2.86433522557533e-52	3.48150673640973e-51	108.195615570579	USP12	LSCC	QN
O75155	-0.678154676314087	17.2054653147953	-10.4829320125805	5.40091161709094e-21	1.45531741261166e-20	36.2964890716443	CAND2	LSCC	QN
Q70UQ0	0.677871366579723	20.0595429844545	11.1788864490641	4.03486644426225e-23	1.18864984439077e-22	41.1696243037129	IKBIP	LSCC	QN
P14207	-0.677814553024955	20.9116763767597	-10.9888159435959	1.54974022355273e-22	4.4693361724478e-22	39.8299476468828	FOLR2	LSCC	QN
P08670	-0.677665724717947	26.436633384043	-16.6608376488948	1.97694973177171e-40	1.21974068356481e-39	80.9436331338251	VIM	LSCC	QN
P08254	0.677546635001914	16.206048623439	5.09911240649633	7.53761903837327e-07	1.16246530034976e-06	4.15398593363323	MMP3	LSCC	QN
Q68DA7	-0.677515743465007	14.3802328058633	-20.8600078120282	2.47563282061727e-53	3.21325094783576e-52	110.643964915997	FMN1	LSCC	QN
Q969X0	-0.677177061393468	20.1859605651607	-11.517764300402	3.613498282622e-24	1.10698193082319e-23	43.5725110612134	RILPL2	LSCC	QN
Q8N3E9	-0.677160637466597	15.5696168813493	-17.8386939948411	4.04953988392562e-44	2.97249716172006e-43	89.4323144607322	PLCD3	LSCC	QN
O94886	-0.677033604099361	18.7049556969009	-18.6408622029086	1.32720775250138e-46	1.11929326015861e-45	95.1511416744647	TMEM63A	LSCC	QN
Q92520	0.67692667670558	21.2086911958656	14.1288160367522	2.11534483082255e-32	8.96456962794656e-32	62.4770069258461	FAM3C	LSCC	QN
Q8NEZ3	-0.676899835577158	15.4177035929219	-15.5492971592126	6.46323517256752e-37	3.37372888487729e-36	72.858428789543	WDR19	LSCC	QN
Q86SF2	0.676426105302852	18.5261151067981	10.9286952782751	2.3690916192076e-22	6.77255548333542e-22	39.4074984760613	GALNT7	LSCC	QN
P02749	-0.676304816834648	24.4316043111711	-10.1336143665658	6.08982815583156e-20	1.57641951010379e-19	33.8874587391308	APOH	LSCC	QN
O75845	0.676101366986277	16.7199358752627	7.72270144293533	4.41719551795117e-13	8.87378338594353e-13	18.2261830426418	SC5D	LSCC	QN
Q9H8H3	-0.675962029542031	22.3805895872879	-12.7225854038695	6.08693537262267e-28	2.15369158367456e-27	52.2326161525542	METTL7A	LSCC	QN
P13928	0.675757794496288	21.8004460641179	6.23697650990503	2.37353137838957e-09	4.09958895599507e-09	9.77170910627409	ANXA8	LSCC	QN
Q99856	0.675714402592167	17.7480425615522	12.3018690716222	1.28563245153121e-26	4.29688630437582e-26	49.1912844676405	ARID3A	LSCC	QN
Q9Y3A4	0.675664438026558	19.1783806286353	18.8622442955767	2.76544172504327e-47	2.42083616293296e-46	96.719229524388	RRP7A	LSCC	QN
P54132	0.675225209255597	13.6370810815775	13.0825234510264	4.43285103085658e-29	1.64239074926144e-28	54.8454810031224	BLM	LSCC	QN
Q9UPT9	0.675216881700869	17.8197795435158	12.710119358739	6.66402392043196e-28	2.35541180200205e-27	52.1422869491394	USP22	LSCC	QN
Q86VR7	-0.675145173469591	11.0405980574051	-4.05837252727766	6.94257213763772e-05	9.74208939081306e-05	-0.195623122634145	VSIG10L	LSCC	QN
Q9NZE8	0.675056330003127	18.1828883859171	12.9670968781516	1.02779249111944e-28	3.7463978721603e-28	54.0066341202547	MRPL35	LSCC	QN
P08238	0.67495687486111	24.3181729406755	19.0071446972077	9.931782394631e-48	8.9095998349004e-47	97.7430589034381	HSP90AB1	LSCC	QN
Q9UGL1	0.67477896553056	15.0853863108828	16.4136240326175	1.1892921183519e-39	7.0791862617341e-39	79.15056500807	KDM5B	LSCC	QN
Q9NVM9	0.67419001015692	18.6775672687651	27.2331563371425	3.00683568844614e-71	1.22410816762163e-69	151.894346159059	INTS13	LSCC	QN
Q9ULA0	-0.674075422297555	22.3507262922784	-24.4846212802141	8.6096377074675e-64	2.11834702525723e-62	134.726299926291	DNPEP	LSCC	QN
P05120	0.673862857106709	18.9054274837025	5.1263673590872	6.62874135030411e-07	1.02651265936037e-06	4.27854540550643	SERPINB2	LSCC	QN
Q49AR2	0.673757049229089	18.6909325675671	13.6742268637897	5.89119851558945e-31	2.3410066386723e-30	59.1565158119859	C5orf22	LSCC	QN
Q9H4A6	0.673715451803478	21.7739739058892	20.9265236548948	1.56885480683861e-53	2.07346560324942e-52	111.100106859057	GOLPH3	LSCC	QN
Q15005	0.673552855229524	23.423239003564	12.2420612971995	1.98107961304282e-26	6.57140184470387e-26	48.760255408468	SPCS2	LSCC	QN
O00257	0.673415493868665	16.2353761690865	16.8950464633089	3.62395712444701e-41	2.30320083827707e-40	82.6390792561596	CBX4	LSCC	QN
Q7L5L3	-0.67314098111131	18.0493309460564	-6.86160665856244	7.32349837443070e-11	1.34880637757275e-10	13.1874247918477	GDPD3	LSCC	QN
Q9Y6R1	-0.673097282848627	13.5777084301693	-12.399148344492	6.35882521079287e-27	2.15367227403299e-26	49.8931105318694	SLC4A4	LSCC	QN
Q9UPX8	-0.673030967068243	15.429209748212	-14.0297951532911	4.36755881506676e-32	1.82648282625131e-31	61.7533230270946	SHANK2	LSCC	QN
O15015	0.672907316034214	11.919038839051	14.7117021967967	2.96140052482091e-34	1.35651681518796e-33	66.7388709094912	ZNF646	LSCC	QN
O60496	-0.672610371056972	19.7549344093785	-13.8005130189812	2.33893493035265e-31	9.48770843896951e-31	60.0784265300703	DOK2	LSCC	QN
Q9P0V9	-0.672337984764841	21.2369111192119	-17.9697508302554	1.58429035311749e-44	1.18962602292978e-43	90.3704149721906	SEPTIN10	LSCC	QN
Q86TX2	-0.672295481249808	20.9377830860696	-13.1569638625505	2.57619243574121e-29	9.61873396725919e-29	55.3868899308545	ACOT1	LSCC	QN
Q9NRR4	0.671653599775746	15.0930484190136	19.4852687655265	3.43537750560358e-49	3.41415899748073e-48	101.106688918919	DROSHA	LSCC	QN
Q96LL9	0.671382203624653	16.1115231309883	9.00318304369432	1.26121433928531e-16	2.88859687242097e-16	26.3051467648496	DNAJC30	LSCC	QN
Q9NRG1	0.671086210054273	20.0785527657043	11.9093563449085	2.18129528680219e-25	6.95339318311756e-25	46.3694088491071	PRTFDC1	LSCC	QN
P24592	-0.670719588458322	19.392705417558	-10.7303623187518	9.56562779654234e-22	2.66245933480367e-21	38.0185576851301	IGFBP6	LSCC	QN
Q8TCT9	0.670712035255157	21.3292329295467	14.2449966354838	9.03442786086074e-33	3.87894939540641e-32	63.3262916467272	HM13	LSCC	QN
P04792	0.670330467575749	26.6155575624932	8.72184829967463	7.96494641852377e-16	1.76636757481023e-15	24.4780483504208	HSPB1	LSCC	QN
P82980	-0.670044356454188	19.4059964018675	-6.73089549348615	1.54237236100864e-10	2.80147439948838e-10	12.4549419975585	RBP5	LSCC	QN
Q6ZS17	-0.669888020343191	17.9743925570924	-20.8333570285934	2.97249944554325e-53	3.84339628564693e-52	110.461061571678	RIPOR1	LSCC	QN
Q96P48	-0.669741987567456	19.2243574648574	-25.5872864629368	7.83228496655126e-67	2.42800833963089e-65	141.728299725456	ARAP1	LSCC	QN
O15213	0.669627198646758	17.8184024565347	20.0084932690598	8.88947278093366e-51	9.76301035539811e-50	104.760714398659	WDR46	LSCC	QN
Q8N392	-0.669312153845695	20.1743502738495	-17.4648544072871	5.93370271486407e-43	4.13401679866509e-42	86.7488769866156	ARHGAP18	LSCC	QN
Q96C24	-0.669237106472835	17.4400971027911	-14.1670861492206	1.59837859227894e-32	6.81360966775929e-32	62.756742757683	SYTL4	LSCC	QN
Q8TET4	-0.669095908360795	16.0245322546669	-8.39741574494945	6.45451990084399e-15	1.38270220276533e-14	22.4054903969072	GANC	LSCC	QN
P49593	-0.6690413564796	21.5975327674512	-24.7133173560467	1.98969554374257e-64	5.15845108105332e-63	136.191159295858	PPM1F	LSCC	QN
Q96QC0	0.668529211507973	18.734328232065	25.981773660778	6.63834097297648e-68	2.19194991671214e-66	144.196011355159	PPP1R10	LSCC	QN
Q5T7M9	0.668504768441021	15.3281404805264	9.7245596417818	1.0032994807624e-18	2.48544644097957e-18	31.1032038518566	DIPK1A	LSCC	QN
Q6ZS30	-0.668398538090749	16.7595592321207	-19.1909097199946	2.71828338318148e-48	2.54199618591427e-47	99.0385547110399	NBEAL1	LSCC	QN
Q8IW45	-0.668386534239847	20.6712540041984	-26.3766138894265	5.72499294421564e-69	2.04345962941951e-67	146.646272297384	NAXD	LSCC	QN
P10768	-0.668337554536873	24.3643541767913	-23.8310881420258	5.87151889158642e-62	1.30812279129696e-60	130.503928961371	ESD	LSCC	QN
Q5T6J7	-0.667844754304721	18.6370947920501	-16.5261864217782	5.25129545772108e-40	3.17805265999514e-39	79.9674153553167	IDNK	LSCC	QN
Q5VT25	-0.667795244312792	16.4917117567383	-17.6664068150736	1.39357632634848e-43	9.99765266821976e-43	88.1969808370931	CDC42BPA	LSCC	QN
O60281	0.667311579196793	12.9062850653968	16.1542162335501	7.84510327058652e-39	4.48538137924058e-38	77.2655727947707	ZNF292	LSCC	QN
Q8TDX7	-0.66696588896917	21.0615577811117	-27.7124644040114	1.65861158248072e-72	7.27850459376931e-71	154.791054787869	NEK7	LSCC	QN
Q8NI36	0.666820220257659	17.9808317393807	22.0622732888991	7.04141537159623e-57	1.10664849026157e-55	118.809043658552	WDR36	LSCC	QN
Q9UNX4	0.66657282714262	17.9142443140125	19.4659870545725	3.93278532199909e-49	3.88185441179209e-48	100.971486776627	WDR3	LSCC	QN
P28068	-0.666482238386756	20.8692376346752	-10.1278921738055	6.33497080558288e-20	1.63862207339101e-19	33.8482268045157	HLA-DMB	LSCC	QN
Q96PP8	0.666069255678124	19.6148263441848	7.30157387198361	5.61270515658938e-12	1.07921077716894e-11	15.7173632588579	GBP5	LSCC	QN
O75691	0.666042303503495	16.5101801310853	16.9054457285835	3.36126481346362e-41	2.14161793928854e-40	82.7142810639833	UTP20	LSCC	QN
P61247	0.666002619839649	24.7244081217782	30.3633751003046	3.02031319615583e-79	2.19838587532712e-77	170.302477155703	RPS3A	LSCC	QN
Q9H2C0	0.665672068288984	17.5529038342664	11.9608048527036	1.50640920883327e-25	4.83242726264014e-25	46.7383095952041	GAN	LSCC	QN
P28907	0.665669761043116	20.6282489068983	8.06895710536159	5.16367944357591e-14	1.07043391655479e-13	20.3477397797215	CD38	LSCC	QN
Q86UY5	0.665624439364382	14.7565615107261	6.21155497870854	2.72232248648823e-09	4.6852602793771e-09	9.63736901603864	FAM83A	LSCC	QN
Q96RP9	0.665532638829138	19.6095632903563	14.2536355696344	8.48056803641678e-33	3.64423561615756e-32	63.3894493148494	GFM1	LSCC	QN
Q9NZN5	-0.665228927998992	18.0061519024741	-22.9148930326617	2.39086498200581e-59	4.42266392748045e-58	124.494522502583	ARHGEF12	LSCC	QN
Q9H1K0	-0.664839388001162	19.2797243824931	-25.9964991687423	6.05640085271708e-68	2.0063312236599e-66	144.287746324868	RBSN	LSCC	QN
Q9BZE2	0.664673904867911	16.3686297166354	15.5713822231418	5.50039083951074e-37	2.88003419112192e-36	73.0195658856545	PUS3	LSCC	QN
Q9NWK9	0.664643482791604	18.1296241929114	16.2091004013753	5.261709217135e-39	3.03056513261918e-38	77.6646671039633	ZNHIT6	LSCC	QN
O75607	0.664532363043492	20.9269639923878	10.9568452416658	1.94227338128018e-22	5.57599129596069e-22	39.605219525966	NPM3	LSCC	QN
P17813	-0.66453085913156	20.1107798069771	-17.3721719725229	1.15640955295799e-42	7.92062407995618e-42	86.0819521928089	ENG	LSCC	QN
O95147	0.663925843709819	17.2061608369879	7.44317009704121	2.40861814124782e-12	4.69993495627126e-12	16.5517586518059	DUSP14	LSCC	QN
O14763	-0.663571368750052	12.675348871342	-3.13205436428239	0.00198030591325112	0.00254492406727011	-3.3443512365075	TNFRSF10B	LSCC	QN
Q9Y6X4	0.663496018698897	17.0910150067893	10.7520436075591	8.21488286344029e-22	2.2927937110874e-21	38.1700333798455	FAM169A	LSCC	QN
Q01105	0.663454946266334	25.079556117829	18.7369722152154	6.71378724806591e-47	5.70953534678223e-46	95.8324716722617	SET	LSCC	QN
Q9HAV7	0.663410299517274	21.2574085919292	16.2658277124553	3.48256426868456e-39	2.02772854633288e-38	78.0770112548592	GRPEL1	LSCC	QN
P0CG39	-0.663355153393503	20.4324804414827	-22.4844119986313	4.17221991698733e-58	7.02554705955159e-57	121.635064856827	POTEJ	LSCC	QN
Q8IXM3	0.663210221611891	20.1200463828841	16.319845631084	2.35125214895041e-39	1.38049173859855e-38	78.4695128945115	MRPL41	LSCC	QN
Q13601	0.662696747070104	18.8338177647245	19.3157883107355	1.12907909033309e-48	1.08282637073856e-47	99.9170057766111	KRR1	LSCC	QN
O95319	-0.662685723131723	21.4618653955297	-16.9081082871805	3.29712926352722e-41	2.10207543046386e-40	82.7335341259068	CELF2	LSCC	QN
P62277	0.662642960250079	25.3672802307161	22.6572978407938	1.31963800128867e-58	2.30243897057888e-57	122.786188126984	RPS13	LSCC	QN
Q8NHH9	0.662625293240779	19.6556152484223	16.3408115072373	2.01884354055683e-39	1.18982656805957e-38	78.6218140582244	ATL2	LSCC	QN
Q13127	0.662619930268528	14.0462191099061	19.6194941004999	1.34162874724345e-49	1.37236030381503e-48	102.046807962157	REST	LSCC	QN
Q96RW7	-0.662532588122275	17.403544302942	-10.0354628011146	1.19715147727771e-19	3.067625006361e-19	33.2156006737402	HMCN1	LSCC	QN
Q03001	-0.662340767017771	17.700993230674	-14.6355739946456	5.17144423699647e-34	2.33926507052357e-33	66.182203019139	DST	LSCC	QN
Q09019	-0.661758434917639	14.9165884437788	-13.1082786951392	3.67406747817433e-29	1.36525007427614e-28	55.0327640146113	DMWD	LSCC	QN
Q9UBP6	0.661447177321513	19.2383728751778	17.3280925649481	1.58865919996579e-42	1.08227407997669e-41	85.7645449409056	METTL1	LSCC	QN
Q70E73	-0.661045207008939	19.2861976640848	-19.07836936653	6.00824330865121e-48	5.48698760538715e-47	98.245568104293	RAPH1	LSCC	QN
[truncated: 8,138 more rows]
