# Supplementary material for: Enabling cross-indication protein expression analysis using a curated pan-cancer dataset and a tailored workflow
Source: Sci Rep. 2026 Mar 23;16:14623. doi: 10.1038/s41598-026-44872-z (PMC13153371; doi:10.1038/s41598-026-44872-z)
Supplement: Supplementary file 9 — Supplementary Material 9 [file 41598_2026_44872_MOESM9_ESM.csv]

Protein	logFC	adj.P.Val	Gene	indication	method
Q9H3P7	-7.51728486035408	1.73502061904918e-311	ACBD3	LUAD	Impute(All) Only
Q15027	-6.08975325483777	2.70787511132203e-268	ACAP1	LUAD	Impute(All) Only
Q86V21	-5.26799110412439	1.61570023764612e-258	AACS	LUAD	Impute(All) Only
Q5JTZ9	-5.26054839610292	1.21045582436035e-268	AARS2	LUAD	Impute(All) Only
Q6JQN1	-3.9580231696535	8.47634242956351e-238	ACAD10	LUAD	Impute(All) Only
Q8WTS1	-2.95572834596223	1.86131793368878e-187	ABHD5	LUAD	Impute(All) Only
Q96A08	-2.65105578052666	0.000401847589501312	H2BC1	LUAD	Impute(All) Only
P56747	2.48331961456819	4.01121768209748e-46	CLDN6	LUAD	Impute(All) Only
O60248	-2.42340235069278	7.44752847492851e-94	SOX15	LUAD	Impute(All) Only
Q7Z3B0	-2.33831331351498	0.00773188858990215	SMIM15	LUAD	Impute(All) Only
O00755	2.23125616751648	1.19375396633543e-43	WNT7A	LUAD	Impute(All) Only
Q9ULC0	-2.20126774796959	7.09643613086841e-78	EMCN	LUAD	Impute(All) Only
Q30KQ8	2.16816036099287	8.91259084975738e-31	DEFB112	LUAD	Impute(All) Only
P22748	-2.10026863647082	7.6417185928586e-67	CA4	LUAD	Impute(All) Only
Q9BXM0	-2.07341507187629	5.39293403052296e-77	PRX	LUAD	Impute(All) Only
P69905	-2.07082381335441	3.35424963656703e-67	HBA1	LUAD	Impute(All) Only
Q9NZA1	-2.06031843534744	4.22795784537151e-93	CLIC5	LUAD	Impute(All) Only
Q03135	-2.06018083933302	1.67511364045501e-74	CAV1	LUAD	Impute(All) Only
O95810	-2.05130828465406	9.90441749632097e-97	CAVIN2	LUAD	Impute(All) Only
P00325	-2.01327604540573	5.07291314845085e-79	ADH1B	LUAD	Impute(All) Only
P02100	-1.99492671900484	1.66035331728874e-42	HBE1	LUAD	Impute(All) Only
Q8WWA0	-1.98198574754531	2.19869780011947e-35	ITLN1	LUAD	Impute(All) Only
P68871	-1.95936346266145	2.55774454470719e-66	HBB	LUAD	Impute(All) Only
Q8N4B1	-1.95767971480416	0.00347971313478681	PHETA1	LUAD	Impute(All) Only
P51636	-1.95226557741356	4.21679100745048e-53	CAV2	LUAD	Impute(All) Only
Q15847	-1.93902997045949	1.23778185077821e-88	ADIRF	LUAD	Impute(All) Only
P51674	-1.92153803313953	1.2574183292103e-63	GPM6A	LUAD	Impute(All) Only
Q6NZI2	-1.91603696876029	1.55165334230248e-93	CAVIN1	LUAD	Impute(All) Only
P18577	-1.90888889649207	5.61456813035955e-49	RHCE	LUAD	Impute(All) Only
Q8NFX7	-1.9030561211292	1.94531940631891e-77	STXBP6	LUAD	Impute(All) Only
P56856	-1.9001245671929	5.57218880209991e-56	CLDN18	LUAD	Impute(All) Only
Q8IZC4	-1.89132031699341	4.48448263793976e-89	RTKN2	LUAD	Impute(All) Only
P02042	-1.88965501512545	5.72727421019223e-63	HBD	LUAD	Impute(All) Only
Q6UWY5	-1.88504076080994	3.94864799527912e-72	OLFML1	LUAD	Impute(All) Only
P06732	-1.87980836511815	6.35418856959385e-32	CKM	LUAD	Impute(All) Only
Q14679	-1.87791017371787	1.60126008068447e-52	TTLL4	LUAD	Impute(All) Only
Q9NZN4	-1.87103519929283	2.48397718391475e-99	EHD2	LUAD	Impute(All) Only
P02008	-1.86831724872331	4.72231037910666e-57	HBZ	LUAD	Impute(All) Only
Q13642	-1.86582847161688	9.42166497455146e-72	FHL1	LUAD	Impute(All) Only
Q02094	-1.86581724641708	1.87573683705636e-49	RHAG	LUAD	Impute(All) Only
Q9Y623	1.85033617674501	0.00131872410072867	MYH4	LUAD	Impute(All) Only
Q15012	1.84368068054706	1.27350285416378e-31	LAPTM4A	LUAD	Impute(All) Only
Q15109	-1.82728953459756	1.08465248428396e-88	AGER	LUAD	Impute(All) Only
Q86SE5	-1.80659827088229	5.15353057980525e-52	RALYL	LUAD	Impute(All) Only
Q96A32	-1.8033792819539	7.57491073114921e-39	MYLPF	LUAD	Impute(All) Only
P20774	-1.79708192335173	1.25423068349884e-58	OGN	LUAD	Impute(All) Only
P16671	-1.77395746243728	2.04785009803892e-60	CD36	LUAD	Impute(All) Only
P61952	-1.74782007018337	3.68980257355738e-74	GNG11	LUAD	Impute(All) Only
P57073	1.72633463103476	1.54171221626759e-26	SOX8	LUAD	Impute(All) Only
Q13023	1.71992619264609	1.60677124379584e-28	AKAP6	LUAD	Impute(All) Only
P00915	-1.71962198573659	8.55286009800498e-61	CA1	LUAD	Impute(All) Only
P15090	-1.71764460148662	7.49216835410622e-67	FABP4	LUAD	Impute(All) Only
A6NMZ7	-1.68600044280704	4.67866018017062e-66	COL6A6	LUAD	Impute(All) Only
P02776	-1.68274467475293	1.83011694994267e-41	PF4	LUAD	Impute(All) Only
Q96MM6	-1.67959385714418	1.53563032005841e-91	HSPA12B	LUAD	Impute(All) Only
P33764	-1.66283902775904	5.18265782703244e-48	S100A3	LUAD	Impute(All) Only
Q8NFJ5	-1.65156840077744	8.63516188567536e-72	GPRC5A	LUAD	Impute(All) Only
P17661	-1.64289601006464	1.183983140692e-57	DES	LUAD	Impute(All) Only
P69891	-1.6381746585727	4.10208385222892e-25	HBG1	LUAD	Impute(All) Only
P02652	-1.63487134281106	1.65516948593191e-62	APOA2	LUAD	Impute(All) Only
P50120	-1.61178251235008	1.39013150206198e-50	RBP2	LUAD	Impute(All) Only
P02549	-1.60983476355252	1.67472822295119e-58	SPTA1	LUAD	Impute(All) Only
P05976	-1.59556255823221	2.17670432624751e-29	MYL1	LUAD	Impute(All) Only
Q9Y5Y7	-1.59253422009024	6.15102085630313e-74	LYVE1	LUAD	Impute(All) Only
Q6NY19	-1.58766346461679	6.62350180529398e-89	KANK3	LUAD	Impute(All) Only
P37840	-1.58630505267972	9.35876425685144e-65	SNCA	LUAD	Impute(All) Only
Q9Y4D2	1.5845041477862	4.65461072922457e-46	DAGLA	LUAD	Impute(All) Only
Q5TD97	-1.57144433965574	1.86236969820504e-69	FHL5	LUAD	Impute(All) Only
P25391	-1.56527333008487	0.00429819806837472	LAMA1	LUAD	Impute(All) Only
Q9BXJ5	-1.55857502439359	7.78078576128984e-63	C1QTNF2	LUAD	Impute(All) Only
P02730	-1.54318104064913	2.66651054684195e-54	SLC4A1	LUAD	Impute(All) Only
Q5VT79	-1.54193609387215	5.34364046749397e-57	ANXA8L1	LUAD	Impute(All) Only
P00918	-1.54005380019377	1.16938341623e-52	CA2	LUAD	Impute(All) Only
P11686	-1.53616681781592	1.33989280775011e-66	SFTPC	LUAD	Impute(All) Only
Q53RT3	1.5273998462622	0.000843242377285862	ASPRV1	LUAD	Impute(All) Only
P45381	-1.52624592191911	8.01932590133587e-74	ASPA	LUAD	Impute(All) Only
P28906	-1.52411795661217	6.18738762379455e-69	CD34	LUAD	Impute(All) Only
P07451	-1.51685738094082	1.33690465703875e-50	CA3	LUAD	Impute(All) Only
Q9NV29	-1.50422723993358	2.83309463386171e-47	TMEM100	LUAD	Impute(All) Only
P02775	-1.50192851446295	1.26917081429381e-49	PPBP	LUAD	Impute(All) Only
Q86Y97	-1.50120954588041	2.87044374940246e-25	KMT5C	LUAD	Impute(All) Only
P21695	-1.49717424020028	6.1737890004643e-41	GPD1	LUAD	Impute(All) Only
O95760	-1.49346234634966	1.01431476590826e-60	IL33	LUAD	Impute(All) Only
Q96CG8	1.49256628666047	3.4743677332437e-47	CTHRC1	LUAD	Impute(All) Only
P35609	-1.48900834089474	3.3629533622754e-83	ACTN2	LUAD	Impute(All) Only
P28289	-1.4878037228482	4.456748473473e-78	TMOD1	LUAD	Impute(All) Only
O14558	-1.48362903151555	4.52198782319614e-75	HSPB6	LUAD	Impute(All) Only
Q9NZN3	-1.48130962642276	1.55370573851905e-72	EHD3	LUAD	Impute(All) Only
Q8NEP3	-1.47990211419045	7.00938714923591e-33	DNAAF1	LUAD	Impute(All) Only
O60565	1.47292185008268	1.69996196902478e-29	GREM1	LUAD	Impute(All) Only
Q8IVN3	-1.46928704370294	5.00622614167769e-60	MUSTN1	LUAD	Impute(All) Only
Q9NRQ5	-1.46843201974543	3.74875439056241e-32	SMCO4	LUAD	Impute(All) Only
P16452	-1.46156734819897	3.07761118733388e-55	EPB42	LUAD	Impute(All) Only
P29373	1.45496233157672	3.43544106860394e-19	CRABP2	LUAD	Impute(All) Only
P09105	-1.4549289303524	2.35016536198168e-59	HBQ1	LUAD	Impute(All) Only
Q9NP98	-1.45076926995959	1.13505968255179e-67	MYOZ1	LUAD	Impute(All) Only
P19013	-1.4455775175991	1.20777824781076e-38	KRT4	LUAD	Impute(All) Only
Q9NRN5	-1.43955601202455	5.01303427008431e-61	OLFML3	LUAD	Impute(All) Only
P24530	-1.4321265565775	4.83091760669398e-56	EDNRB	LUAD	Impute(All) Only
Q92959	-1.43162597753971	2.73269766219022e-55	SLCO2A1	LUAD	Impute(All) Only
Q15124	-1.43155649543498	1.24567745891175e-75	PGM5	LUAD	Impute(All) Only
P16157	-1.43074599394014	7.62296627991298e-59	ANK1	LUAD	Impute(All) Only
P14222	-1.42997448663166	3.58862285159091e-54	PRF1	LUAD	Impute(All) Only
O95897	1.42662067553355	0.000523780607679549	OLFM2	LUAD	Impute(All) Only
O75112	-1.42059308808503	9.68009676801401e-74	LDB3	LUAD	Impute(All) Only
Q9Y2D5	-1.42030216090911	1.48503018933997e-96	AKAP2	LUAD	Impute(All) Only
O00159	-1.42009916680062	4.17759149561331e-91	MYO1C	LUAD	Impute(All) Only
P02655	-1.41377950723066	1.51494404458873e-50	APOC2	LUAD	Impute(All) Only
O94911	-1.41320576109624	1.73265806084765e-71	ABCA8	LUAD	Impute(All) Only
P02656	-1.41220700561021	4.91462743575317e-45	APOC3	LUAD	Impute(All) Only
Q56VL3	1.41127709316086	5.62704885015197e-61	OCIAD2	LUAD	Impute(All) Only
P11684	-1.40463024576201	1.48170333922904e-32	SCGB1A1	LUAD	Impute(All) Only
P46439	-1.40057904051523	6.78466237130374e-64	GSTM5	LUAD	Impute(All) Only
Q9NZD4	-1.40019960588553	7.46627966349269e-47	AHSP	LUAD	Impute(All) Only
P02585	-1.40016775082893	4.98369446625586e-25	TNNC2	LUAD	Impute(All) Only
P63316	-1.39718868166472	5.29255948634535e-71	TNNC1	LUAD	Impute(All) Only
P35442	1.38860053204297	3.36438400631228e-34	THBS2	LUAD	Impute(All) Only
O00592	-1.38108188004072	5.93936651197512e-63	PODXL	LUAD	Impute(All) Only
Q5U651	-1.38070539004588	9.14931363634067e-92	RASIP1	LUAD	Impute(All) Only
Q9BW30	-1.37739838102667	1.94959466673913e-38	TPPP3	LUAD	Impute(All) Only
Q6B0K9	-1.3771553700162	8.04949446403716e-39	HBM	LUAD	Impute(All) Only
Q8IVI9	-1.37527752926768	2.70483535329961e-65	NOSTRIN	LUAD	Impute(All) Only
P04040	-1.36798729732529	4.32639749372928e-79	CAT	LUAD	Impute(All) Only
Q08495	-1.36034683451321	1.88040013077691e-64	DMTN	LUAD	Impute(All) Only
Q63HM9	-1.35942700201138	3.71225280666793e-65	PLCXD3	LUAD	Impute(All) Only
P43005	-1.35378322540341	1.0839972271975e-50	SLC1A1	LUAD	Impute(All) Only
P11277	-1.34945692146795	8.65939914963233e-53	SPTB	LUAD	Impute(All) Only
P09038	-1.34884630432656	3.36045786841674e-64	FGF2	LUAD	Impute(All) Only
Q9Y5N6	1.34809066734403	8.01374710468108e-95	ORC6	LUAD	Impute(All) Only
P30613	-1.34263032397703	1.30058565398913e-59	PKLR	LUAD	Impute(All) Only
P57087	-1.34143861672675	2.43404633544638e-69	JAM2	LUAD	Impute(All) Only
P41732	-1.33601173874673	6.63389145593274e-35	TSPAN7	LUAD	Impute(All) Only
P12429	-1.33590749944482	1.07425558648113e-61	ANXA3	LUAD	Impute(All) Only
Q9ULP0	-1.33460686236978	2.59726831627049e-72	NDRG4	LUAD	Impute(All) Only
Q9UGT4	-1.32876375504438	1.22951769642938e-55	SUSD2	LUAD	Impute(All) Only
P02511	-1.32850944603112	7.83843184400717e-78	CRYAB	LUAD	Impute(All) Only
P22105	-1.32850459938023	1.98999354528563e-64	TNXB	LUAD	Impute(All) Only
O95490	-1.32257369189021	2.15382794795778e-83	ADGRL2	LUAD	Impute(All) Only
Q969G5	-1.32198178486412	6.31326013221053e-70	CAVIN3	LUAD	Impute(All) Only
P35612	-1.32090033595595	1.64805907204136e-63	ADD2	LUAD	Impute(All) Only
P33151	-1.32052748993418	7.83203768361284e-80	CDH5	LUAD	Impute(All) Only
O15061	-1.3191664502655	1.8863471347952e-77	SYNM	LUAD	Impute(All) Only
Q14192	1.3153885031188	2.92864914278904e-61	FHL2	LUAD	Impute(All) Only
O15347	1.31524133420654	1.04089821943226e-35	HMGB3	LUAD	Impute(All) Only
P62987	1.3152248792287	5.72132015436727e-50	UBA52	LUAD	Impute(All) Only
O75636	-1.31375763972524	1.3438140240347e-70	FCN3	LUAD	Impute(All) Only
Q6VAB6	1.3091922781703	1.58812207244341e-48	KSR2	LUAD	Impute(All) Only
P20231	-1.305143558427	2.09711948981063e-44	TPSB2	LUAD	Impute(All) Only
P07327	-1.30216020066653	1.23303581618632e-54	ADH1A	LUAD	Impute(All) Only
P08590	-1.30051769474704	3.88782154120453e-33	MYL3	LUAD	Impute(All) Only
Q69YH5	1.29771036572987	5.36474615887409e-19	CDCA2	LUAD	Impute(All) Only
O94811	-1.29558958270799	3.62581171253141e-51	TPPP	LUAD	Impute(All) Only
O75635	1.29552490005232	4.90350621098729e-35	SERPINB7	LUAD	Impute(All) Only
Q96Q06	-1.29351313636604	3.69108883626032e-35	PLIN4	LUAD	Impute(All) Only
P14778	-1.29207276805407	0.00788766289293315	IL1R1	LUAD	Impute(All) Only
P23141	-1.29073604828299	1.52298950290303e-47	CES1	LUAD	Impute(All) Only
O95832	-1.29021552891838	0.000927489444976098	CLDN1	LUAD	Impute(All) Only
P01008	-1.28575471940275	5.84021624974826e-71	SERPINC1	LUAD	Impute(All) Only
Q8IVN8	-1.28308371338521	1.01040743370352e-60	SBSPON	LUAD	Impute(All) Only
Q9H3H9	-1.27475443962726	5.35168643381298e-36	TCEAL2	LUAD	Impute(All) Only
O95833	-1.26823499713484	3.97291497685776e-53	CLIC3	LUAD	Impute(All) Only
P41235	-1.26792552025376	6.18588547865585e-35	HNF4A	LUAD	Impute(All) Only
P08294	-1.26693223138321	3.68934350574737e-66	SOD3	LUAD	Impute(All) Only
P28330	-1.26681939388869	1.11593192356035e-31	ACADL	LUAD	Impute(All) Only
Q7Z7G0	-1.26606554218817	9.04566569829133e-60	ABI3BP	LUAD	Impute(All) Only
Q99962	-1.26468696240311	4.81205648012328e-70	SH3GL2	LUAD	Impute(All) Only
Q9H8L6	-1.26374059469589	1.13209828524083e-77	MMRN2	LUAD	Impute(All) Only
Q9HB63	-1.26258442142623	5.83216248745071e-62	NTN4	LUAD	Impute(All) Only
O00469	1.26247514609262	3.98885382133525e-37	PLOD2	LUAD	Impute(All) Only
O00423	-1.26187955895089	6.92801277273586e-87	EML1	LUAD	Impute(All) Only
Q9NX52	1.26164089238136	1.21308551230586e-65	RHBDL2	LUAD	Impute(All) Only
P01023	-1.26088291761678	1.3071327802902e-64	A2M	LUAD	Impute(All) Only
Q14508	1.25739703039621	6.48053302965717e-21	WFDC2	LUAD	Impute(All) Only
P20248	1.2552403427571	5.93459471719837e-41	CCNA2	LUAD	Impute(All) Only
P11217	-1.25235380331906	2.40571303891551e-68	PYGM	LUAD	Impute(All) Only
P07738	-1.25227084319461	3.07870320244039e-64	BPGM	LUAD	Impute(All) Only
Q9UQV4	-1.24645041126869	2.24944413172358e-55	LAMP3	LUAD	Impute(All) Only
P55087	-1.23713718420566	3.48777845577869e-55	AQP4	LUAD	Impute(All) Only
Q96N03	1.23664599215179	2.14763068262691e-18	VSTM2L	LUAD	Impute(All) Only
P50895	-1.23629974706082	3.51331315878066e-72	BCAM	LUAD	Impute(All) Only
P07204	-1.23589495563287	2.06852940402484e-61	THBD	LUAD	Impute(All) Only
Q99541	1.23220448967017	1.28488507714409e-35	PLIN2	LUAD	Impute(All) Only
Q9NYZ3	1.23168608280379	8.40159034738409e-22	GTSE1	LUAD	Impute(All) Only
O00515	1.23080546809685	1.55975474586157e-43	LAD1	LUAD	Impute(All) Only
Q03167	-1.23078150597159	1.37611609398634e-54	TGFBR3	LUAD	Impute(All) Only
Q8NBJ4	1.2296110011984	1.38804033310697e-50	GOLM1	LUAD	Impute(All) Only
O95171	-1.22849376013237	2.25998393731476e-46	SCEL	LUAD	Impute(All) Only
Q9NPY3	-1.22782250748458	3.56161887513292e-57	CD93	LUAD	Impute(All) Only
Q86T13	-1.22703013580549	3.11096249853329e-65	CLEC14A	LUAD	Impute(All) Only
P29972	-1.22579213529332	2.54944799942261e-44	AQP1	LUAD	Impute(All) Only
P21810	-1.2209472937001	1.01404140842407e-66	BGN	LUAD	Impute(All) Only
Q96HE7	1.21988554899244	1.71498539913988e-48	ERO1A	LUAD	Impute(All) Only
P13569	-1.21691413226713	1.32330066840381e-30	CFTR	LUAD	Impute(All) Only
Q6UXB8	-1.2164362034813	1.40517106758753e-53	PI16	LUAD	Impute(All) Only
P55290	-1.21572534431819	4.04276217869939e-58	CDH13	LUAD	Impute(All) Only
Q9HAW8	1.21404789649111	3.54416925786471e-10	UGT1A10	LUAD	Impute(All) Only
Q07507	-1.2137358265934	8.60030909279547e-66	DPT	LUAD	Impute(All) Only
Q93088	1.21289237161077	5.66266580428237e-30	BHMT	LUAD	Impute(All) Only
Q96JY6	-1.21223076153164	2.13668745487232e-83	PDLIM2	LUAD	Impute(All) Only
Q92777	-1.21211275427632	5.98292944791324e-63	SYN2	LUAD	Impute(All) Only
Q6YHK3	-1.2120914416422	1.21765615015376e-68	CD109	LUAD	Impute(All) Only
P04275	-1.21112918318827	5.57118237773827e-70	VWF	LUAD	Impute(All) Only
P23945	1.21094180374248	4.46463522285655e-55	FSHR	LUAD	Impute(All) Only
Q86UX2	-1.20839711564678	4.20554586174384e-79	ITIH5	LUAD	Impute(All) Only
P13686	-1.20670840117314	1.49985317538054e-29	ACP5	LUAD	Impute(All) Only
P0DMM9	-1.2034814907484	1.83182716434702e-61	SULT1A3	LUAD	Impute(All) Only
O00501	-1.20308989284374	2.68492011410128e-40	CLDN5	LUAD	Impute(All) Only
P50225	-1.19753074654447	4.62391108694905e-61	SULT1A1	LUAD	Impute(All) Only
Q8TC71	-1.19672106903998	3.17523901310935e-26	SPATA18	LUAD	Impute(All) Only
O94929	-1.19509781968993	4.01683854576893e-81	ABLIM3	LUAD	Impute(All) Only
Q96AP7	-1.1948147690847	2.35685982849166e-79	ESAM	LUAD	Impute(All) Only
P02724	-1.19347924563987	2.40305224344657e-37	GYPA	LUAD	Impute(All) Only
Q09666	-1.19291107636547	2.60964625202225e-81	AHNAK	LUAD	Impute(All) Only
Q9H6I2	-1.19135509112258	6.7813397226478e-18	SOX17	LUAD	Impute(All) Only
P13224	-1.19110392148975	3.27295282319595e-38	GP1BB	LUAD	Impute(All) Only
O95050	-1.19031819570051	1.21229250768653e-09	INMT	LUAD	Impute(All) Only
O00168	-1.18789234147633	9.83178000685653e-51	FXYD1	LUAD	Impute(All) Only
O75558	-1.18745995408809	2.55436894886677e-79	STX11	LUAD	Impute(All) Only
P06276	-1.18724731351657	1.94742153782133e-65	BCHE	LUAD	Impute(All) Only
O43182	-1.18588668772255	5.67756603051849e-90	ARHGAP6	LUAD	Impute(All) Only
P07585	-1.18308471941681	5.25039472429841e-51	DCN	LUAD	Impute(All) Only
P00740	-1.1827065451116	1.13686274494301e-61	F9	LUAD	Impute(All) Only
P29034	1.18256256678519	6.56369819168677e-11	S100A2	LUAD	Impute(All) Only
Q8N370	-1.18240994767916	0.0158616631263272	SLC43A2	LUAD	Impute(All) Only
P51888	-1.18028833922495	2.49125990648356e-53	PRELP	LUAD	Impute(All) Only
Q9BYB0	-1.1783319049349	1.26673294807077e-94	SHANK3	LUAD	Impute(All) Only
P12821	-1.17797298785644	2.95417039426001e-56	ACE	LUAD	Impute(All) Only
P16284	-1.17635168169667	2.37765033766537e-68	PECAM1	LUAD	Impute(All) Only
Q13522	-1.17194403059462	0.0107738817099754	PPP1R1A	LUAD	Impute(All) Only
P51911	-1.17180497415411	3.68220058599697e-52	CNN1	LUAD	Impute(All) Only
P16109	-1.17138603021136	6.44174518614349e-71	SELP	LUAD	Impute(All) Only
Q15848	-1.16825733757866	3.07971964778717e-58	ADIPOQ	LUAD	Impute(All) Only
Q13336	-1.16543669377237	3.01967116806775e-46	SLC14A1	LUAD	Impute(All) Only
Q16853	-1.16535452449147	1.06236283709153e-62	AOC3	LUAD	Impute(All) Only
P02671	-1.16496687995521	1.02485057251003e-49	FGA	LUAD	Impute(All) Only
Q8ND71	-1.16446596714483	4.92509644547616e-75	GIMAP8	LUAD	Impute(All) Only
Q99758	-1.16287161664681	2.83899508160773e-58	ABCA3	LUAD	Impute(All) Only
Q8TEY5	-1.16074501033323	1.37048476541987e-35	CREB3L4	LUAD	Impute(All) Only
P00480	-1.16028942594941	9.82584590126706e-42	OTC	LUAD	Impute(All) Only
P02647	-1.15977647411288	1.47594387316076e-56	APOA1	LUAD	Impute(All) Only
P05546	-1.15973339657748	2.62994573462928e-63	SERPIND1	LUAD	Impute(All) Only
P43308	1.15706184417285	1.14939724041748e-62	SSR2	LUAD	Impute(All) Only
Q96A00	-1.15682521377933	4.11601267755742e-68	PPP1R14A	LUAD	Impute(All) Only
Q13207	-1.15660349432738	2.26217487830327e-69	TBX2	LUAD	Impute(All) Only
Q9NP74	-1.15529659058497	1.15540217311109e-76	PALMD	LUAD	Impute(All) Only
Q9H4M9	-1.15521553519174	6.23451513160923e-86	EHD1	LUAD	Impute(All) Only
P23276	-1.15211551070676	6.08619039609798e-43	KEL	LUAD	Impute(All) Only
P49247	-1.14802077001874	7.462383137477e-47	RPIA	LUAD	Impute(All) Only
P32119	-1.14336555356713	3.59472921295968e-59	PRDX2	LUAD	Impute(All) Only
Q5T8A7	1.14321603163378	4.30702662096186e-15	PPP1R26	LUAD	Impute(All) Only
Q8IWU6	1.14296309084378	3.37233798345588e-36	SULF1	LUAD	Impute(All) Only
P08514	-1.14030221731772	7.30606971062165e-44	ITGA2B	LUAD	Impute(All) Only
P21741	1.14013698927779	9.90738441429225e-36	MDK	LUAD	Impute(All) Only
Q99689	-1.13934597487463	3.24817027270007e-54	FEZ1	LUAD	Impute(All) Only
O00187	-1.13743757280621	8.75595840285124e-57	MASP2	LUAD	Impute(All) Only
Q92563	-1.13658447441866	1.22749733272877e-52	SPOCK2	LUAD	Impute(All) Only
Q9Y617	1.13382251171596	6.34979318203832e-39	PSAT1	LUAD	Impute(All) Only
Q15465	-1.13241475728805	2.11610952545562e-74	SHH	LUAD	Impute(All) Only
P04114	-1.13188172436192	5.16704754573307e-47	APOB	LUAD	Impute(All) Only
Q9C0D0	-1.13089851146207	2.60923600667174e-63	PHACTR1	LUAD	Impute(All) Only
P32322	1.12999403057225	1.21533621466163e-41	PYCR1	LUAD	Impute(All) Only
P12829	-1.1288178314078	3.59073785669794e-55	MYL4	LUAD	Impute(All) Only
O14639	-1.1215782774359	6.80290324488765e-69	ABLIM1	LUAD	Impute(All) Only
Q96DR7	-1.11700338790057	4.03155665388118e-77	ARHGEF26	LUAD	Impute(All) Only
P11388	1.11594841273683	4.01676286649978e-32	TOP2A	LUAD	Impute(All) Only
Q08AI8	-1.115904768137	9.79873945589534e-58	MAB21L4	LUAD	Impute(All) Only
P29074	-1.11567848452271	3.02218273800409e-26	PTPN4	LUAD	Impute(All) Only
Q92752	-1.1137584926214	3.33193511989951e-35	TNR	LUAD	Impute(All) Only
Q5T7N3	-1.1135826977672	5.03716557775864e-66	KANK4	LUAD	Impute(All) Only
P35749	-1.11302763090179	1.57159932865557e-42	MYH11	LUAD	Impute(All) Only
O75976	1.1130179526888	2.36123017884359e-44	CPD	LUAD	Impute(All) Only
P00352	-1.1124120267162	4.72853999705239e-65	ALDH1A1	LUAD	Impute(All) Only
Q02952	-1.11188550018823	1.63307447846769e-63	AKAP12	LUAD	Impute(All) Only
P16050	-1.11097438339735	1.84731565562157e-28	ALOX15	LUAD	Impute(All) Only
Q8IWL2	-1.10935759249221	5.06846622176723e-28	SFTPA1	LUAD	Impute(All) Only
P51884	-1.10929309336575	7.99959368440669e-57	LUM	LUAD	Impute(All) Only
Q5VST9	-1.10868753261343	6.8062301591613e-09	OBSCN	LUAD	Impute(All) Only
P10301	-1.10779574381622	6.15102085630313e-74	RRAS	LUAD	Impute(All) Only
P13674	1.10732187756111	2.05062642553225e-50	P4HA1	LUAD	Impute(All) Only
O43657	1.1056334900997	1.39146535727888e-37	TSPAN6	LUAD	Impute(All) Only
Q9HBL0	-1.10437574374986	2.44967836236167e-83	TNS1	LUAD	Impute(All) Only
P13584	-1.10174604661173	1.15281170098454e-34	CYP4B1	LUAD	Impute(All) Only
Q9UKB3	1.10112893511294	1.13362343574545e-15	DNAJC12	LUAD	Impute(All) Only
P08473	-1.09948772039396	1.64853207133068e-42	MME	LUAD	Impute(All) Only
Q16082	-1.09820042389831	1.31259069275359e-65	HSPB2	LUAD	Impute(All) Only
Q53TN4	-1.09588623993798	4.19843274446692e-51	CYBRD1	LUAD	Impute(All) Only
Q8TF65	-1.09400816308558	5.07296847659938e-51	GIPC2	LUAD	Impute(All) Only
O15079	-1.08937899819248	0.00183542543629848	SNPH	LUAD	Impute(All) Only
P15408	1.08821306967619	3.60015793427632e-57	FOSL2	LUAD	Impute(All) Only
O43895	1.08806881904119	4.03591682633638e-25	XPNPEP2	LUAD	Impute(All) Only
P07359	-1.08705510761484	8.05602200351647e-52	GP1BA	LUAD	Impute(All) Only
Q9UMS6	-1.08685959950575	7.20259518160322e-50	SYNPO2	LUAD	Impute(All) Only
O14684	1.08553159515506	1.68300581130166e-21	PTGES	LUAD	Impute(All) Only
P09210	-1.08530134283964	7.25633238600528e-16	GSTA2	LUAD	Impute(All) Only
P05154	-1.07846079638655	9.30900818522431e-45	SERPINA5	LUAD	Impute(All) Only
P60985	-1.07500836358583	4.70903699391621e-12	KRTDAP	LUAD	Impute(All) Only
Q16654	-1.07492854284375	1.58227595450298e-41	PDK4	LUAD	Impute(All) Only
O43301	-1.07373270088612	3.71942503350489e-57	HSPA12A	LUAD	Impute(All) Only
O94875	-1.07330485849044	1.33530210599645e-59	SORBS2	LUAD	Impute(All) Only
Q9UMD9	1.07273455392941	5.18306955490349e-18	COL17A1	LUAD	Impute(All) Only
P28827	-1.07223937796985	1.16728607687911e-79	PTPRM	LUAD	Impute(All) Only
P29536	-1.07181996950661	8.06611450464448e-51	LMOD1	LUAD	Impute(All) Only
Q5JTB6	-1.07166871087369	7.36621482561312e-40	PLAC9	LUAD	Impute(All) Only
Q7Z4I7	-1.07159645840009	1.59043901448559e-76	LIMS2	LUAD	Impute(All) Only
Q9UPQ0	-1.07152049870281	1.10730072334493e-68	LIMCH1	LUAD	Impute(All) Only
Q13790	-1.07106625928936	8.9274697804254e-45	APOF	LUAD	Impute(All) Only
O95445	-1.06908386421266	1.29697502700338e-53	APOM	LUAD	Impute(All) Only
P39900	1.0664976820086	8.03773116286668e-16	MMP12	LUAD	Impute(All) Only
P29400	-1.06578037153161	2.40379768332922e-48	COL4A5	LUAD	Impute(All) Only
Q8N987	-1.06492288832354	2.08170835191329e-40	NECAB1	LUAD	Impute(All) Only
P02679	-1.06296997558387	2.70240544491683e-36	FGG	LUAD	Impute(All) Only
P08697	-1.05982729241294	3.90649509613919e-58	SERPINF2	LUAD	Impute(All) Only
Q9UI36	-1.0595549931132	1.09264682750572e-27	DACH1	LUAD	Impute(All) Only
Q96F85	-1.05871180989699	1.64109873239377e-89	CNRIP1	LUAD	Impute(All) Only
Q14123	-1.05538413000867	4.90444023470888e-71	PDE1C	LUAD	Impute(All) Only
O76041	-1.05514446380209	8.9931198828265e-80	NEBL	LUAD	Impute(All) Only
O95715	1.05215823829359	6.67798575188247e-12	CXCL14	LUAD	Impute(All) Only
O15015	1.05042003786377	3.03254734927672e-42	ZNF646	LUAD	Impute(All) Only
Q13201	-1.04940568882885	4.52977652469653e-50	MMRN1	LUAD	Impute(All) Only
P22792	-1.04829585845368	6.82325181427064e-54	CPN2	LUAD	Impute(All) Only
Q8N8V4	1.04617396341085	3.14119199076607e-37	ANKS4B	LUAD	Impute(All) Only
Q5VVQ6	-1.04426463071334	9.81956930578084e-53	YOD1	LUAD	Impute(All) Only
Q9P266	-1.04275580131382	1.36449660205479e-75	JCAD	LUAD	Impute(All) Only
O00757	-1.04268182255269	7.91141799088302e-25	FBP2	LUAD	Impute(All) Only
P34947	-1.04138451386718	8.08843787555904e-81	GRK5	LUAD	Impute(All) Only
Q14624	-1.04013146149306	3.39544375406067e-55	ITIH4	LUAD	Impute(All) Only
Q71DI3	1.03954061964192	4.38045010082287e-31	H3C15	LUAD	Impute(All) Only
O95969	-1.0393665006844	1.27459606379532e-10	SCGB1D2	LUAD	Impute(All) Only
P55083	-1.03828438054536	2.52160684772757e-27	MFAP4	LUAD	Impute(All) Only
P21246	-1.03756523786172	4.86569000673855e-30	PTN	LUAD	Impute(All) Only
Q96T17	1.03590871969154	2.61763205852413e-16	MAP7D2	LUAD	Impute(All) Only
P01009	-1.03516472174251	2.54709626299864e-49	SERPINA1	LUAD	Impute(All) Only
P40261	1.03459262677813	7.18751760316454e-39	NNMT	LUAD	Impute(All) Only
Q9UN81	1.03415189283576	1.97256783581135e-20	L1RE1	LUAD	Impute(All) Only
O00468	-1.03384282932687	3.66559522474415e-61	AGRN	LUAD	Impute(All) Only
Q9BX66	-1.03375835377193	5.01303427008431e-61	SORBS1	LUAD	Impute(All) Only
P60903	-1.03338710733319	7.12401263656123e-67	S100A10	LUAD	Impute(All) Only
O00425	1.03290292419444	8.88034791649984e-10	IGF2BP3	LUAD	Impute(All) Only
O15247	-1.03048706559202	8.18070301603591e-62	CLIC2	LUAD	Impute(All) Only
P22735	-1.03010658723191	6.18369570596126e-30	TGM1	LUAD	Impute(All) Only
P0CW19	-1.0295887781515	1.6362559822712e-67	LIMS3	LUAD	Impute(All) Only
Q9H4B7	-1.02830890054503	2.09823145164305e-43	TUBB1	LUAD	Impute(All) Only
P05155	-1.02816423477745	1.38807166081013e-64	SERPING1	LUAD	Impute(All) Only
P01019	-1.02810305180523	5.40947103046163e-51	AGT	LUAD	Impute(All) Only
O95994	1.0267484161476	4.79030016816385e-21	AGR2	LUAD	Impute(All) Only
P00739	-1.02515046306405	4.50531708749473e-33	HPR	LUAD	Impute(All) Only
P08185	-1.02474206187769	1.76010827489523e-59	SERPINA6	LUAD	Impute(All) Only
Q96AC1	-1.02456238734903	1.56075721789457e-82	FERMT2	LUAD	Impute(All) Only
P98172	-1.02432556904646	3.82863557652888e-49	EFNB1	LUAD	Impute(All) Only
P02675	-1.02377435184969	5.71757258013147e-41	FGB	LUAD	Impute(All) Only
Q9H4X1	-1.02199296449817	1.22931384592322e-55	RGCC	LUAD	Impute(All) Only
Q96GD4	1.02177739935596	1.02011901521685e-26	AURKB	LUAD	Impute(All) Only
Q06278	-1.02116475459606	1.0638961773666e-49	AOX1	LUAD	Impute(All) Only
O76074	-1.02007505134747	1.1935605817755e-72	PDE5A	LUAD	Impute(All) Only
O75508	-1.01995633346371	4.19345700317623e-81	CLDN11	LUAD	Impute(All) Only
Q92685	1.01836983505731	7.82817289673034e-29	ALG3	LUAD	Impute(All) Only
Q9NVD7	-1.0172913496308	1.67669283318607e-67	PARVA	LUAD	Impute(All) Only
P27169	-1.01530354809504	2.27586369609868e-42	PON1	LUAD	Impute(All) Only
Q9H9S4	-1.01396805722107	6.89461065062831e-55	CAB39L	LUAD	Impute(All) Only
Q96RQ9	1.00990444477096	1.2041670346607e-35	IL4I1	LUAD	Impute(All) Only
Q14515	-1.00961640044788	7.78741815864615e-48	SPARCL1	LUAD	Impute(All) Only
P01303	-1.00940798618245	2.09755060974716e-32	NPY	LUAD	Impute(All) Only
P05543	-1.00919488935657	1.22901955202229e-62	SERPINA7	LUAD	Impute(All) Only
P45378	-1.00861824328569	3.90862880426261e-33	TNNT3	LUAD	Impute(All) Only
Q8IWX7	-1.00852820974633	7.42594243458389e-62	UNC45B	LUAD	Impute(All) Only
Q7Z3B1	-1.00789796013277	1.54690667160779e-38	NEGR1	LUAD	Impute(All) Only
P02654	-1.00591533413141	1.08373012283363e-37	APOC1	LUAD	Impute(All) Only
Q9Y6E2	1.00491346580577	8.61514209550682e-70	BZW2	LUAD	Impute(All) Only
O15018	-1.00457001549118	7.48631485092481e-59	PDZD2	LUAD	Impute(All) Only
Q9BZW7	-1.00453335070713	2.72109001309261e-27	TSGA10	LUAD	Impute(All) Only
Q16787	-1.00369856629032	1.76529703269417e-39	LAMA3	LUAD	Impute(All) Only
P35241	-1.00347464902445	6.26253158252117e-71	RDX	LUAD	Impute(All) Only
P05452	-1.00128086932872	8.10830247016395e-52	CLEC3B	LUAD	Impute(All) Only
P24821	1.00084757359275	8.36893453111078e-28	TNC	LUAD	Impute(All) Only
Q96A58	-1.00035760767561	1.31142835523099e-62	RERG	LUAD	Impute(All) Only
P48740	-0.999849954700441	3.8803735971914e-58	MASP1	LUAD	Impute(All) Only
A5A3E0	-0.997818849921043	1.74775588560134e-49	POTEF	LUAD	Impute(All) Only
P36959	-0.995499831207749	1.19983358787469e-56	GMPR	LUAD	Impute(All) Only
P52926	0.995186737210318	4.93121399033905e-11	HMGA2	LUAD	Impute(All) Only
P50461	-0.99190141768643	1.66968592474765e-05	CSRP3	LUAD	Impute(All) Only
Q01082	-0.991757915260763	4.55126340768403e-75	SPTBN1	LUAD	Impute(All) Only
Q4ZG55	0.991415873059701	4.32299163222886e-14	GREB1	LUAD	Impute(All) Only
P14543	-0.989211657576909	1.15276780867598e-60	NID1	LUAD	Impute(All) Only
P33402	-0.988845078720654	1.4440490725644e-71	GUCY1A2	LUAD	Impute(All) Only
Q9Y5V3	0.987847528770565	4.02288242038967e-55	MAGED1	LUAD	Impute(All) Only
Q9NQ79	-0.987365625797899	6.16964654102697e-56	CRTAC1	LUAD	Impute(All) Only
Q13976	-0.986345910254297	3.42996656744537e-66	PRKG1	LUAD	Impute(All) Only
P10916	-0.985927384319247	2.9662790670334e-34	MYL2	LUAD	Impute(All) Only
P15924	0.985353916460387	1.30838256078499e-32	DSP	LUAD	Impute(All) Only
O60504	-0.983789973231563	7.16485248375586e-83	SORBS3	LUAD	Impute(All) Only
O00408	-0.980669598055252	4.87502149014785e-70	PDE2A	LUAD	Impute(All) Only
Q5VXU3	-0.980215475936525	1.09154821521846e-32	CHIC1	LUAD	Impute(All) Only
P15088	-0.978357482400725	4.17190605454808e-18	CPA3	LUAD	Impute(All) Only
Q9UBY9	-0.977264426269866	2.51487871391331e-59	HSPB7	LUAD	Impute(All) Only
Q6KB66	0.975343633055576	9.88582232484483e-24	KRT80	LUAD	Impute(All) Only
Q8WWK9	0.97510856342015	1.65356009957489e-18	CKAP2	LUAD	Impute(All) Only
Q9HCB6	-0.975061901702798	6.37362459041556e-45	SPON1	LUAD	Impute(All) Only
Q63ZY3	-0.97499997712578	1.46315284451931e-63	KANK2	LUAD	Impute(All) Only
Q07075	-0.974980534101103	1.81584738460702e-32	ENPEP	LUAD	Impute(All) Only
Q9NY47	-0.974131093566026	5.32546412718823e-33	CACNA2D2	LUAD	Impute(All) Only
P02753	-0.973387900268239	5.26577331611886e-50	RBP4	LUAD	Impute(All) Only
P69892	-0.973056615250467	7.09679260392371e-09	HBG2	LUAD	Impute(All) Only
Q9NUV7	-0.972396211810846	0.043744232234774	SPTLC3	LUAD	Impute(All) Only
Q96LA8	-0.972296292898328	2.14090043994841e-29	PRMT6	LUAD	Impute(All) Only
Q6UXH1	0.970833529237982	2.52883768533396e-41	CRELD2	LUAD	Impute(All) Only
Q0VF96	-0.970727615002989	1.67629846518174e-58	CGNL1	LUAD	Impute(All) Only
Q9H201	0.966019664895398	2.10306480492097e-17	EPN3	LUAD	Impute(All) Only
P31947	0.965512577905017	5.83677797873772e-45	SFN	LUAD	Impute(All) Only
Q5VYY1	0.965115027149018	7.15804007388835e-34	ANKRD22	LUAD	Impute(All) Only
O95274	0.964943606423446	2.333285380881e-18	LYPD3	LUAD	Impute(All) Only
P04921	-0.964739984971128	2.76928505103279e-45	GYPC	LUAD	Impute(All) Only
Q8N474	-0.96437544149099	6.75346897160795e-28	SFRP1	LUAD	Impute(All) Only
Q13491	-0.964150154769131	3.20413500861992e-32	GPM6B	LUAD	Impute(All) Only
P48681	-0.963979579362082	7.73471461400383e-68	NES	LUAD	Impute(All) Only
P13667	0.963675569097745	5.89485688869308e-63	PDIA4	LUAD	Impute(All) Only
Q86TX2	-0.960395171908488	7.55103131121966e-10	ACOT1	LUAD	Impute(All) Only
P19652	-0.95965046459181	8.22271039712157e-41	ORM2	LUAD	Impute(All) Only
Q9NYM9	0.957143669639539	1.22129759365164e-47	BET1L	LUAD	Impute(All) Only
Q9NQW6	0.955137861069485	1.65866470312185e-25	ANLN	LUAD	Impute(All) Only
O43491	-0.954430526304577	9.42166497455146e-72	EPB41L2	LUAD	Impute(All) Only
P09467	-0.953110137336214	3.54358588722737e-28	FBP1	LUAD	Impute(All) Only
Q6H8Q1	-0.95162126452519	1.18437241839973e-54	ABLIM2	LUAD	Impute(All) Only
O14917	-0.951576831801331	6.06716675727612e-52	PCDH17	LUAD	Impute(All) Only
O94788	-0.950796988191417	7.13110641508293e-39	ALDH1A2	LUAD	Impute(All) Only
P00338	0.948959229485691	1.07173783718098e-73	LDHA	LUAD	Impute(All) Only
P35542	-0.948559224002544	5.05223310270686e-46	SAA4	LUAD	Impute(All) Only
P02452	0.948517910555587	3.75207088415475e-32	COL1A1	LUAD	Impute(All) Only
Q15147	-0.948454313531331	3.10730058017862e-48	PLCB4	LUAD	Impute(All) Only
P11171	-0.948050794078835	1.51433532930514e-50	EPB41	LUAD	Impute(All) Only
Q9Y282	0.948034048358302	1.70724092855847e-57	ERGIC3	LUAD	Impute(All) Only
P14770	-0.947590318877243	6.36423971496885e-27	GP9	LUAD	Impute(All) Only
P02765	-0.947536575180528	3.50784241431022e-58	AHSG	LUAD	Impute(All) Only
P05089	-0.94736442374851	2.97652385172964e-33	ARG1	LUAD	Impute(All) Only
P01011	-0.946074341229764	1.29218207556493e-38	SERPINA3	LUAD	Impute(All) Only
Q15493	-0.945970346973105	1.54929858639221e-44	RGN	LUAD	Impute(All) Only
Q9H223	-0.945380193732227	2.88730691661395e-85	EHD4	LUAD	Impute(All) Only
Q92954	-0.945292470006141	3.1022972321978e-35	PRG4	LUAD	Impute(All) Only
O75339	0.944772628467373	1.76765731696908e-19	CILP	LUAD	Impute(All) Only
P02787	-0.944147160731102	5.77160581229328e-53	TF	LUAD	Impute(All) Only
P52799	-0.942076367965733	6.03131015345553e-38	EFNB2	LUAD	Impute(All) Only
P13929	-0.940364609112226	7.81417308912112e-16	ENO3	LUAD	Impute(All) Only
P01024	-0.940060878222919	1.52919771214768e-54	C3	LUAD	Impute(All) Only
O75781	-0.939903283855021	3.53599445612677e-55	PALM	LUAD	Impute(All) Only
Q9BY50	0.939546198408625	2.56564949434901e-27	SEC11C	LUAD	Impute(All) Only
P55268	-0.939438803450443	3.55731364664916e-58	LAMB2	LUAD	Impute(All) Only
P43652	-0.939243812785026	5.79396051471614e-49	AFM	LUAD	Impute(All) Only
Q9NZR2	0.938727011528718	3.00381415830757e-19	LRP1B	LUAD	Impute(All) Only
O95990	-0.937973217986302	3.46452564356897e-44	FAM107A	LUAD	Impute(All) Only
Q9Y2P4	-0.937853982133936	4.77619695975989e-36	SLC27A6	LUAD	Impute(All) Only
Q16825	-0.937258042599982	1.78516527213069e-72	PTPN21	LUAD	Impute(All) Only
Q13813	-0.936256776865044	8.9304354027308e-76	SPTAN1	LUAD	Impute(All) Only
Q9UQ03	-0.935985806365043	5.2400114840826e-64	CORO2B	LUAD	Impute(All) Only
Q13228	-0.935675133661697	1.50655631397134e-33	SELENBP1	LUAD	Impute(All) Only
Q68D10	0.935594909636359	2.95908653583551e-56	SPTY2D1	LUAD	Impute(All) Only
Q9BZF9	-0.935239637618434	2.58651265006806e-64	UACA	LUAD	Impute(All) Only
O14807	-0.935143222630693	7.16217109850468e-79	MRAS	LUAD	Impute(All) Only
A6NKN8	0.933024762809517	7.61197528460421e-13	PCP4L1	LUAD	Impute(All) Only
P54886	0.932998264211808	3.23639949451597e-53	ALDH18A1	LUAD	Impute(All) Only
P04070	-0.932232969528378	1.33768376808012e-57	PROC	LUAD	Impute(All) Only
P15169	-0.931903766509794	2.12647755708943e-40	CPN1	LUAD	Impute(All) Only
P00742	-0.931768075998175	2.04407573197433e-40	F10	LUAD	Impute(All) Only
Q5U623	-0.931690475925524	4.51874927868714e-19	ATF7IP2	LUAD	Impute(All) Only
P51178	-0.931393529024234	7.70078184553914e-65	PLCD1	LUAD	Impute(All) Only
P30043	-0.929807646112398	8.21022355849384e-61	BLVRB	LUAD	Impute(All) Only
P07996	0.929727500551643	1.68874513929394e-19	THBS1	LUAD	Impute(All) Only
P63267	-0.929292778233517	5.58963874869431e-25	ACTG2	LUAD	Impute(All) Only
P26447	-0.92885113043091	7.55473210415564e-47	S100A4	LUAD	Impute(All) Only
Q9BU40	-0.92806010538839	2.74975170480033e-34	CHRDL1	LUAD	Impute(All) Only
Q9NZR1	-0.927233777276928	4.88601766333276e-82	TMOD2	LUAD	Impute(All) Only
P02462	-0.92679294228634	5.63742389882452e-48	COL4A1	LUAD	Impute(All) Only
Q9Y281	-0.926628076126121	1.20127592325734e-67	CFL2	LUAD	Impute(All) Only
P00749	0.926354778557901	3.31253628375046e-27	PLAU	LUAD	Impute(All) Only
P40394	-0.925895422779469	3.99672941937761e-12	ADH7	LUAD	Impute(All) Only
Q15599	-0.924543099413082	7.01883195704057e-61	SLC9A3R2	LUAD	Impute(All) Only
P49908	-0.924405053372993	4.76422562263136e-54	SELENOP	LUAD	Impute(All) Only
Q9UQ53	-0.924102115192584	0.0120808543735187	MGAT4B	LUAD	Impute(All) Only
Q9NXC2	-0.92366754592136	2.35685982849166e-79	GFOD1	LUAD	Impute(All) Only
P02461	0.923603624080126	1.59922301337937e-33	COL3A1	LUAD	Impute(All) Only
Q9BTV5	-0.922863386297664	3.12403783705376e-67	FSD1	LUAD	Impute(All) Only
Q96C36	0.92189897001137	3.13612040819253e-47	PYCR2	LUAD	Impute(All) Only
P06727	-0.921883099458288	2.39670080402037e-37	APOA4	LUAD	Impute(All) Only
Q92504	0.920441463413482	1.40951997796987e-35	SLC39A7	LUAD	Impute(All) Only
Q96AM1	-0.919939081033807	2.03340014149061e-50	MRGPRF	LUAD	Impute(All) Only
P06493	0.918832590392107	3.72839004717795e-27	CDK1	LUAD	Impute(All) Only
Q9BX67	-0.917101475140353	4.81521445616409e-49	JAM3	LUAD	Impute(All) Only
P80294	0.913518921555163	3.11846714271367e-18	MT1H	LUAD	Impute(All) Only
P00568	-0.912677728323576	2.39524114924025e-46	AK1	LUAD	Impute(All) Only
Q8IWA5	-0.91144332584102	4.43234972146346e-36	SLC44A2	LUAD	Impute(All) Only
P14415	-0.91143019978464	2.91043165803925e-35	ATP1B2	LUAD	Impute(All) Only
Q14566	0.909774307473402	6.03053853643143e-35	MCM6	LUAD	Impute(All) Only
Q8NHV1	-0.908782144975607	5.54834512366354e-56	GIMAP7	LUAD	Impute(All) Only
P24390	0.908752976404688	1.57110752351971e-28	KDELR1	LUAD	Impute(All) Only
P78539	-0.908319838097334	5.02547896906414e-37	SRPX	LUAD	Impute(All) Only
O14791	-0.906292347786763	2.70101715276756e-46	APOL1	LUAD	Impute(All) Only
Q9Y3I1	-0.906239476027707	4.76843336835539e-55	FBXO7	LUAD	Impute(All) Only
P02743	-0.905696728974771	2.46373356299035e-20	APCS	LUAD	Impute(All) Only
P43121	-0.905479004624663	1.1461767369083e-43	MCAM	LUAD	Impute(All) Only
Q99795	-0.905355920500805	1.6176430794765e-30	GPA33	LUAD	Impute(All) Only
P04180	-0.904596617254004	1.29293907738572e-56	LCAT	LUAD	Impute(All) Only
H7BZ55	-0.903076739618253	4.12481617863648e-25	CROCC2	LUAD	Impute(All) Only
P07237	0.901103760773093	1.21610950210543e-70	P4HB	LUAD	Impute(All) Only
Q9Y6D0	0.900632699987124	1.99668259715529e-61	SELENOK	LUAD	Impute(All) Only
P02763	-0.899630517482962	6.88194505215399e-36	ORM1	LUAD	Impute(All) Only
Q96KN2	-0.899491898750277	4.76217432598335e-41	CNDP1	LUAD	Impute(All) Only
P10643	-0.898339153986552	4.78123138993076e-50	C7	LUAD	Impute(All) Only
P43353	-0.897233187315152	2.97188850032357e-50	ALDH3B1	LUAD	Impute(All) Only
Q9HCM4	-0.897159571817301	3.57616230006081e-57	EPB41L5	LUAD	Impute(All) Only
P62736	-0.896551092395036	3.15151750763954e-61	ACTA2	LUAD	Impute(All) Only
P23467	-0.894327808102375	2.50586009659473e-51	PTPRB	LUAD	Impute(All) Only
P12277	-0.894049062005326	2.8462500467729e-34	CKB	LUAD	Impute(All) Only
P52179	0.892824051073569	4.46644246867125e-19	MYOM1	LUAD	Impute(All) Only
P78381	0.89278236055749	7.45335893024945e-39	SLC35A2	LUAD	Impute(All) Only
P11532	-0.891309959669449	3.36178693972344e-58	DMD	LUAD	Impute(All) Only
Q9C0H2	0.89119571299409	1.18557866053776e-45	TTYH3	LUAD	Impute(All) Only
P01042	-0.889543779888193	5.2292902933502e-50	KNG1	LUAD	Impute(All) Only
P35558	0.889392127801239	6.15572300843723e-27	PCK1	LUAD	Impute(All) Only
P02790	-0.889124356444714	4.48714433737484e-61	HPX	LUAD	Impute(All) Only
Q13418	-0.888825829928212	8.27098406863035e-77	ILK	LUAD	Impute(All) Only
Q9GZM7	-0.888452794932537	2.70882407796685e-49	TINAGL1	LUAD	Impute(All) Only
P13928	-0.888204038473775	1.43029993265724e-20	ANXA8	LUAD	Impute(All) Only
Q8IYT3	-0.886606388986252	3.12403549872844e-24	CCDC170	LUAD	Impute(All) Only
P29622	-0.886588008882232	3.68988345007693e-47	SERPINA4	LUAD	Impute(All) Only
Q9H1K6	-0.886464317371601	1.55942944679188e-36	TLNRD1	LUAD	Impute(All) Only
P41222	-0.884195342996588	1.99502856337665e-40	PTGDS	LUAD	Impute(All) Only
P41217	-0.883056906954373	2.4241636074141e-46	CD200	LUAD	Impute(All) Only
P35580	-0.882527726898829	1.090448650763e-49	MYH10	LUAD	Impute(All) Only
A1IGU5	-0.882051663143645	1.10340659695803e-58	ARHGEF37	LUAD	Impute(All) Only
Q15404	-0.881878602540816	7.44457676807323e-86	RSU1	LUAD	Impute(All) Only
Q96C01	0.881367013202464	5.66979929099417e-58	FAM136A	LUAD	Impute(All) Only
Q6FHJ7	0.881357374846111	7.72173680567818e-24	SFRP4	LUAD	Impute(All) Only
Q01955	-0.88074262543887	1.6240464955191e-40	COL4A3	LUAD	Impute(All) Only
Q9NZU5	-0.880049667784604	4.43807944075692e-53	LMCD1	LUAD	Impute(All) Only
P12259	-0.878954562805156	3.70203698089554e-36	F5	LUAD	Impute(All) Only
Q15746	-0.87838397674351	1.24056815565527e-52	MYLK	LUAD	Impute(All) Only
A6NHL2	-0.876144378877541	5.4796885106565e-11	TUBAL3	LUAD	Impute(All) Only
Q63HR2	-0.875509048982359	1.28633265312654e-77	TNS2	LUAD	Impute(All) Only
O95980	-0.874508354097186	1.31171051570079e-51	RECK	LUAD	Impute(All) Only
A0A0B4J2D9	-0.873155343990117	3.55408412953517e-25	IGKV1D-13	LUAD	Impute(All) Only
P10451	0.873021571482298	8.93266895654089e-17	SPP1	LUAD	Impute(All) Only
P25713	0.872892160553086	4.41858021346556e-21	MT3	LUAD	Impute(All) Only
O43866	-0.872486451001507	1.16727701864515e-28	CD5L	LUAD	Impute(All) Only
Q16555	-0.872289769949404	6.83377495518346e-74	DPYSL2	LUAD	Impute(All) Only
Q9HBI1	-0.872180335417553	3.56806547592797e-54	PARVB	LUAD	Impute(All) Only
Q96K49	0.871780246769084	2.27609104163895e-60	TMEM87B	LUAD	Impute(All) Only
P22676	-0.87088645285807	2.14763068262691e-18	CALB2	LUAD	Impute(All) Only
P48061	-0.870679166074499	3.57305663506971e-19	CXCL12	LUAD	Impute(All) Only
Q9C010	0.870265398152473	3.54077645718324e-17	PKIB	LUAD	Impute(All) Only
Q96AG4	0.869595333393775	1.6450547708556e-68	LRRC59	LUAD	Impute(All) Only
Q9H8P0	0.869017886132511	1.8748490038536e-28	SRD5A3	LUAD	Impute(All) Only
Q7Z5P9	0.868604943962159	6.93100093015849e-21	MUC19	LUAD	Impute(All) Only
Q7Z2X4	-0.867817409382518	8.58485344293442e-54	PID1	LUAD	Impute(All) Only
P21266	-0.866122552931593	2.20270304460048e-37	GSTM3	LUAD	Impute(All) Only
P54132	0.866097639739243	1.59224096155815e-16	BLM	LUAD	Impute(All) Only
Q9UNW9	-0.865485642035416	1.93198233071812e-69	NOVA2	LUAD	Impute(All) Only
Q96SB4	0.862740640786129	2.53264645334439e-65	SRPK1	LUAD	Impute(All) Only
P07355	-0.862071846600351	2.63344231252167e-63	ANXA2	LUAD	Impute(All) Only
P23468	-0.861969967349921	1.1151145194037e-46	PTPRD	LUAD	Impute(All) Only
P05090	-0.861922454363324	9.79765576884038e-41	APOD	LUAD	Impute(All) Only
P10412	-0.861513634846379	1.67599753742287e-31	H1-4	LUAD	Impute(All) Only
O76024	-0.861479089720891	8.5053547548414e-55	WFS1	LUAD	Impute(All) Only
P11226	-0.861412054069412	1.86348356990293e-22	MBL2	LUAD	Impute(All) Only
P19823	-0.861043331100738	4.48494564233351e-44	ITIH2	LUAD	Impute(All) Only
Q6UWR7	-0.860918428162845	0.0110011514333156	ENPP6	LUAD	Impute(All) Only
P08476	0.860641873753799	3.27238499407543e-24	INHBA	LUAD	Impute(All) Only
P04217	-0.860504010429988	1.89543855112823e-61	A1BG	LUAD	Impute(All) Only
Q6P0N0	0.859828844400743	4.12703597677512e-34	MIS18BP1	LUAD	Impute(All) Only
P27105	-0.859299849143479	2.54792585995003e-54	STOM	LUAD	Impute(All) Only
Q9C0H6	-0.858526888179645	1.02844982994536e-48	KLHL4	LUAD	Impute(All) Only
O00762	0.858423377999262	7.67612525005233e-18	UBE2C	LUAD	Impute(All) Only
P02750	-0.858148968255993	1.26342602094511e-27	LRG1	LUAD	Impute(All) Only
P25205	0.858124348920065	3.05682228353651e-34	MCM3	LUAD	Impute(All) Only
P55056	-0.857523336809937	1.55393343159115e-30	APOC4	LUAD	Impute(All) Only
P13611	0.857125219429086	1.3497640650997e-33	VCAN	LUAD	Impute(All) Only
Q70Z35	-0.856741178186024	6.00837556646193e-42	PREX2	LUAD	Impute(All) Only
P55145	0.856560895893484	3.81586726320447e-49	MANF	LUAD	Impute(All) Only
Q17RC7	-0.856401815823277	2.10830308763111e-29	EXOC3L4	LUAD	Impute(All) Only
P00995	0.856053896486838	2.44070086200117e-05	SPINK1	LUAD	Impute(All) Only
Q96HF1	0.855489640259151	3.60144237903028e-20	SFRP2	LUAD	Impute(All) Only
P20742	-0.855292379500277	1.35549714497803e-19	PZP	LUAD	Impute(All) Only
P00451	-0.854506302812782	2.68639958798016e-41	F8	LUAD	Impute(All) Only
Q9UHR4	0.851604618951892	7.28407352232026e-44	BAIAP2L1	LUAD	Impute(All) Only
Q9NP90	-0.850712310363763	0.00230649020411271	RAB9B	LUAD	Impute(All) Only
P49747	0.850122463211488	4.6620903249298e-20	COMP	LUAD	Impute(All) Only
P13716	-0.849876455285511	6.35329656096304e-56	ALAD	LUAD	Impute(All) Only
Q9C002	0.849200592445239	1.08685055070768e-17	NMES1	LUAD	Impute(All) Only
Q8N3F0	-0.848535220334348	2.13416793009126e-60	MTURN	LUAD	Impute(All) Only
Q9NRQ2	-0.845137618896654	2.05414837188381e-39	PLSCR4	LUAD	Impute(All) Only
Q9UGM5	-0.843803047360421	1.90395618361303e-41	FETUB	LUAD	Impute(All) Only
Q8WWI1	-0.843713245783601	5.00495517043046e-59	LMO7	LUAD	Impute(All) Only
Q9ULL8	-0.843146244579415	5.10695079423327e-64	SHROOM4	LUAD	Impute(All) Only
P00326	-0.842632596860689	2.97297689916248e-18	ADH1C	LUAD	Impute(All) Only
O76076	-0.842503984485496	6.83488427308923e-32	CCN5	LUAD	Impute(All) Only
Q9C0K1	-0.840380541299595	6.51152434449613e-46	SLC39A8	LUAD	Impute(All) Only
O95965	0.839918626695301	1.05634075853718e-30	ITGBL1	LUAD	Impute(All) Only
P53814	-0.839306771077659	1.94231378600576e-44	SMTN	LUAD	Impute(All) Only
Q6NXG1	0.839252761666845	6.91115578889355e-50	ESRP1	LUAD	Impute(All) Only
Q9BSF0	-0.838983327056729	1.47418045325712e-32	C2orf88	LUAD	Impute(All) Only
Q13332	-0.838866453139739	8.73801552648708e-77	PTPRS	LUAD	Impute(All) Only
P50148	-0.838456228452571	1.44925053645999e-58	GNAQ	LUAD	Impute(All) Only
O14910	-0.838373110533748	1.86998469094889e-59	LIN7A	LUAD	Impute(All) Only
O95183	-0.837951052077322	9.10210307391658e-37	VAMP5	LUAD	Impute(All) Only
O60237	-0.837739333050379	6.4006441081384e-50	PPP1R12B	LUAD	Impute(All) Only
P12107	0.837580474017827	1.65285148396053e-20	COL11A1	LUAD	Impute(All) Only
O15460	0.83753536841153	1.96845402971168e-40	P4HA2	LUAD	Impute(All) Only
Q06210	0.836863313917689	5.48942471195954e-61	GFPT1	LUAD	Impute(All) Only
P00750	-0.836488377459574	6.30707238455224e-21	PLAT	LUAD	Impute(All) Only
P67809	0.836337779011835	1.86150493181215e-72	YBX1	LUAD	Impute(All) Only
P00746	-0.835127686709473	6.58166000562826e-47	CFD	LUAD	Impute(All) Only
P82921	0.834310886502259	3.18153492447798e-50	MRPS21	LUAD	Impute(All) Only
P04278	-0.834035209892015	2.31379404216238e-28	SHBG	LUAD	Impute(All) Only
P01037	0.833851291118968	7.2841908528212e-13	CST1	LUAD	Impute(All) Only
P00374	0.832734365516192	1.31893561061667e-30	DHFR	LUAD	Impute(All) Only
P49593	-0.832633724470266	1.51506102699172e-96	PPM1F	LUAD	Impute(All) Only
P09237	0.831860199196235	4.46222800645595e-14	MMP7	LUAD	Impute(All) Only
Q9UNL2	0.830938532314885	1.52937584760105e-37	SSR3	LUAD	Impute(All) Only
Q2UY09	-0.829889418420565	1.08097014826207e-31	COL28A1	LUAD	Impute(All) Only
Q86XE5	-0.829763397187197	4.88259939345417e-51	HOGA1	LUAD	Impute(All) Only
Q96C90	0.829738600216636	1.48531031816553e-50	PPP1R14B	LUAD	Impute(All) Only
Q9Y235	-0.829679042255696	5.36916959566321e-32	APOBEC2	LUAD	Impute(All) Only
Q9H239	-0.829476483649881	2.40269022045085e-36	MMP28	LUAD	Impute(All) Only
Q9UPZ6	-0.829199677709312	7.62384549992512e-48	THSD7A	LUAD	Impute(All) Only
Q03393	0.829135901422102	9.75913123390377e-27	PTS	LUAD	Impute(All) Only
Q8NBS9	0.828511213320574	5.10072216704809e-36	TXNDC5	LUAD	Impute(All) Only
P02774	-0.828494723249328	4.34392577636113e-42	GC	LUAD	Impute(All) Only
Q9H8H3	-0.827311902894103	1.96845402971168e-40	METTL7A	LUAD	Impute(All) Only
Q9BSL1	-0.827113089614951	1.81316555396578e-60	UBAC1	LUAD	Impute(All) Only
P29475	-0.8269535416567	6.08112615151634e-23	NOS1	LUAD	Impute(All) Only
P11387	0.825990097333996	3.76293463218366e-66	TOP1	LUAD	Impute(All) Only
Q16348	-0.825344130269567	3.66472327259255e-24	SLC15A2	LUAD	Impute(All) Only
Q92791	0.824794383308909	5.06895410703982e-34	P3H4	LUAD	Impute(All) Only
Q9Y3E1	-0.824402512203331	9.27749778364915e-45	HDGFL3	LUAD	Impute(All) Only
P20851	-0.824353089106232	8.38264833430931e-31	C4BPB	LUAD	Impute(All) Only
Q8N3E9	-0.823954713231004	1.1305343591629e-59	PLCD3	LUAD	Impute(All) Only
Q9UKU0	0.823459744055736	4.46570596069969e-20	ACSL6	LUAD	Impute(All) Only
P33991	0.823103227391108	4.87007976570423e-30	MCM4	LUAD	Impute(All) Only
Q6ICL3	-0.821888250729685	5.39404521786228e-75	TANGO2	LUAD	Impute(All) Only
O43688	0.821677748205323	1.99438392382548e-28	PLPP2	LUAD	Impute(All) Only
P24310	-0.821521544910439	5.46525580675701e-36	COX7A1	LUAD	Impute(All) Only
P00738	-0.82146837700893	2.3763376782078e-14	HP	LUAD	Impute(All) Only
P08519	-0.820007205932768	2.14296488378077e-13	LPA	LUAD	Impute(All) Only
Q06033	-0.819232300344812	6.09262344586418e-31	ITIH3	LUAD	Impute(All) Only
Q8ND94	-0.818470187924788	6.80941825883502e-10	LRRN4CL	LUAD	Impute(All) Only
Q8TE73	-0.817553568663683	3.05494707038332e-26	DNAH5	LUAD	Impute(All) Only
P0C0L5	-0.817419449285484	1.09425954964827e-44	C4B	LUAD	Impute(All) Only
P00734	-0.816776042083017	1.75252063782207e-48	F2	LUAD	Impute(All) Only
P02766	-0.816578149215275	5.58324460169447e-45	TTR	LUAD	Impute(All) Only
Q04756	-0.816569901417349	3.93258116003437e-51	HGFAC	LUAD	Impute(All) Only
P39060	-0.814934774666231	9.51389106263184e-59	COL18A1	LUAD	Impute(All) Only
P35611	-0.814870314567344	3.5473011926308e-79	ADD1	LUAD	Impute(All) Only
O75015	-0.81476643978398	2.10477030054943e-11	FCGR3B	LUAD	Impute(All) Only
Q8TF64	-0.814190918172169	7.99457241810698e-59	GIPC3	LUAD	Impute(All) Only
P80108	-0.813399523940173	5.71147995222913e-45	GPLD1	LUAD	Impute(All) Only
Q5TBC7	0.813295709918698	9.37574960744269e-20	BCL2L15	LUAD	Impute(All) Only
Q9H4A6	0.813207609104271	6.9191035733808e-68	GOLPH3	LUAD	Impute(All) Only
Q9H792	-0.813059149751368	3.11808100692295e-79	PEAK1	LUAD	Impute(All) Only
P61601	-0.812461301876244	5.03149041639656e-37	NCALD	LUAD	Impute(All) Only
Q07157	-0.811608074504019	4.54936680328758e-68	TJP1	LUAD	Impute(All) Only
Q96EK6	0.811076595794354	7.16929590488115e-36	GNPNAT1	LUAD	Impute(All) Only
P05160	-0.810737420199821	5.11256013449985e-45	F13B	LUAD	Impute(All) Only
Q96I36	0.810507725510675	0.0617516946124377	COX14	LUAD	Impute(All) Only
Q9NRD9	-0.810361171553785	9.00808605053699e-47	DUOX1	LUAD	Impute(All) Only
P07225	-0.808480585621034	2.2422533233669e-36	PROS1	LUAD	Impute(All) Only
Q9UK76	0.808187266282854	6.50949268036333e-46	JPT1	LUAD	Impute(All) Only
Q6ZNL6	-0.807565097602208	9.6107420957185e-74	FGD5	LUAD	Impute(All) Only
Q9UNA0	0.807201686466616	1.81678694471786e-17	ADAMTS5	LUAD	Impute(All) Only
Q6UXI7	-0.806784325622109	2.75448486150521e-28	VIT	LUAD	Impute(All) Only
P50454	0.806633357815318	3.21205039449266e-50	SERPINH1	LUAD	Impute(All) Only
P45877	0.806596222817102	1.69403068374457e-49	PPIC	LUAD	Impute(All) Only
Q9P2E9	0.80506056024014	3.10143445919239e-63	RRBP1	LUAD	Impute(All) Only
Q96MT3	-0.804615760452497	8.49139483715251e-32	PRICKLE1	LUAD	Impute(All) Only
Q02153	-0.804032455374795	1.76292178474609e-64	GUCY1B1	LUAD	Impute(All) Only
Q53EZ4	0.803849882489583	1.05919697799459e-17	CEP55	LUAD	Impute(All) Only
Q9Y3M8	-0.803452115783355	2.4790982696007e-92	STARD13	LUAD	Impute(All) Only
Q9NZB8	-0.803263900795905	1.60962873363943e-47	MOCS1	LUAD	Impute(All) Only
Q13510	-0.801219551835846	3.7325614104416e-20	ASAH1	LUAD	Impute(All) Only
P02538	0.801085727387498	2.94854169294008e-06	KRT6A	LUAD	Impute(All) Only
A2RUS2	-0.799827473162953	4.87214064550754e-71	DENND3	LUAD	Impute(All) Only
P14780	-0.799477936127758	7.23589249522976e-16	MMP9	LUAD	Impute(All) Only
Q8IYK4	-0.7994454487363	2.21986200348781e-32	COLGALT2	LUAD	Impute(All) Only
Q8N3V7	-0.798946652277269	1.18070732208092e-63	SYNPO	LUAD	Impute(All) Only
Q15111	-0.798817506031028	5.39401403495066e-71	PLCL1	LUAD	Impute(All) Only
P43490	0.798631412495649	6.26490234652698e-24	NAMPT	LUAD	Impute(All) Only
Q96NA2	-0.798437941423312	5.10154802548573e-71	RILP	LUAD	Impute(All) Only
P05997	0.798118433606614	4.42102735676818e-30	COL5A2	LUAD	Impute(All) Only
O75718	0.797872000675618	7.16967602931072e-51	CRTAP	LUAD	Impute(All) Only
P32856	-0.797511815411191	2.71493310415679e-58	STX2	LUAD	Impute(All) Only
Q13449	-0.796341633053189	4.26449692816794e-37	LSAMP	LUAD	Impute(All) Only
Q9NQ66	-0.795777676763862	9.91361515566759e-48	PLCB1	LUAD	Impute(All) Only
Q9UN36	-0.795644482653778	3.30825863462178e-59	NDRG2	LUAD	Impute(All) Only
Q86SF2	0.795352097292866	6.78849492482643e-38	GALNT7	LUAD	Impute(All) Only
Q9HAB3	0.794583088298552	8.01151653259736e-26	SLC52A2	LUAD	Impute(All) Only
P41219	-0.793215523462074	4.14277877781144e-23	PRPH	LUAD	Impute(All) Only
P61204	-0.793037150161707	0.249210593469562	ARF3	LUAD	Impute(All) Only
P04196	-0.792895279611258	2.1700513762416e-34	HRG	LUAD	Impute(All) Only
Q2M1Z3	-0.79246859249708	4.51580986560909e-82	ARHGAP31	LUAD	Impute(All) Only
P58340	-0.792316640029981	1.49002192935235e-16	MLF1	LUAD	Impute(All) Only
Q16627	-0.791783092532455	1.95127469680297e-33	CCL14	LUAD	Impute(All) Only
O15427	0.791215108458161	1.16806534714631e-41	SLC16A3	LUAD	Impute(All) Only
Q5XPI4	-0.790340408828872	5.63545924641767e-65	RNF123	LUAD	Impute(All) Only
Q9BR39	-0.79015305009621	3.70211285797641e-35	JPH2	LUAD	Impute(All) Only
P08493	-0.789959252338022	5.9706675129089e-26	MGP	LUAD	Impute(All) Only
P80303	0.789926999666157	5.63479855739726e-37	NUCB2	LUAD	Impute(All) Only
Q8N2H4	0.789583361882457	3.28067125538306e-40	SYS1	LUAD	Impute(All) Only
P51530	-0.789500370420626	4.60766386996508e-44	DNA2	LUAD	Impute(All) Only
Q9P0T4	0.789133945432706	5.889968101096e-31	ZNF581	LUAD	Impute(All) Only
P58397	0.788785666706808	5.7942640252453e-30	ADAMTS12	LUAD	Impute(All) Only
Q86YM7	-0.78774638087576	2.7913810319925e-45	HOMER1	LUAD	Impute(All) Only
Q01484	-0.787732222480381	5.33164898335984e-46	ANK2	LUAD	Impute(All) Only
Q9NQ75	-0.787360667623023	3.31662733475859e-65	CASS4	LUAD	Impute(All) Only
Q16363	-0.786063677901957	2.81172610637914e-47	LAMA4	LUAD	Impute(All) Only
P48788	-0.784689674736674	1.87438959502589e-18	TNNI2	LUAD	Impute(All) Only
O75954	-0.784331402068688	1.00279417549382e-39	TSPAN9	LUAD	Impute(All) Only
P37235	-0.783617730769738	2.29985782352231e-63	HPCAL1	LUAD	Impute(All) Only
P01715	-0.783360486669462	8.84932787165858e-12	IGLV3-1	LUAD	Impute(All) Only
O95428	-0.782959949150136	5.52179095785388e-46	PAPLN	LUAD	Impute(All) Only
Q7Z5L7	-0.782926393871762	5.29442050050032e-42	PODN	LUAD	Impute(All) Only
P49619	-0.782846239478017	1.05591069051142e-37	DGKG	LUAD	Impute(All) Only
P13598	-0.782321482908277	3.72113318871085e-46	ICAM2	LUAD	Impute(All) Only
P61024	0.782086612603571	2.16017101143953e-32	CKS1B	LUAD	Impute(All) Only
Q8IWW8	-0.781815244071533	8.14325922247885e-50	ADHFE1	LUAD	Impute(All) Only
Q09019	-0.781583542672477	1.83357329520053e-40	DMWD	LUAD	Impute(All) Only
P04181	0.781199499303327	1.15801555965031e-25	OAT	LUAD	Impute(All) Only
Q9ULI3	-0.780114470788549	1.93422321855944e-62	HEG1	LUAD	Impute(All) Only
P20718	-0.780102603596561	3.70893078634283e-28	GZMH	LUAD	Impute(All) Only
P19827	-0.779688811799797	4.57913470498673e-44	ITIH1	LUAD	Impute(All) Only
Q96A29	0.779614137867249	1.29621089966468e-38	SLC35C1	LUAD	Impute(All) Only
Q9Y2B9	-0.779332117917892	1.31126114546208e-59	PKIG	LUAD	Impute(All) Only
Q01469	-0.778716315196764	3.0410817111542e-25	FABP5	LUAD	Impute(All) Only
Q92482	-0.778486165040963	0.118197886712409	AQP3	LUAD	Impute(All) Only
P51161	0.778172387399419	3.17474932927307e-14	FABP6	LUAD	Impute(All) Only
Q14194	-0.778059569568722	8.20270051105059e-41	CRMP1	LUAD	Impute(All) Only
Q9UL01	-0.777833797501858	3.40509651934206e-05	DSE	LUAD	Impute(All) Only
Q8N755	-0.77708621813102	6.87382363230199e-06	SLC66A3	LUAD	Impute(All) Only
P37173	-0.776985930595725	8.26738709490432e-61	TGFBR2	LUAD	Impute(All) Only
P46939	-0.776900043917021	3.85292760030617e-64	UTRN	LUAD	Impute(All) Only
Q9UDY4	-0.776279519006017	9.74220040548128e-53	DNAJB4	LUAD	Impute(All) Only
P17342	-0.775801751996582	2.49965462277432e-32	NPR3	LUAD	Impute(All) Only
P01033	0.774913629814009	1.5378933149769e-22	TIMP1	LUAD	Impute(All) Only
Q14749	-0.774900624547822	1.2548982955374e-30	GNMT	LUAD	Impute(All) Only
Q9UBX5	-0.774246557156772	2.71477479755225e-28	FBLN5	LUAD	Impute(All) Only
Q16816	-0.773354354005244	0.062521403400619	PHKG1	LUAD	Impute(All) Only
P35858	-0.773218292094235	2.75502302074106e-44	IGFALS	LUAD	Impute(All) Only
Q14315	-0.773157111023256	8.39564152177117e-31	FLNC	LUAD	Impute(All) Only
O15488	0.772829209123902	1.77241840043519e-24	GYG2	LUAD	Impute(All) Only
Q9UI15	-0.772674645032817	7.20998966464364e-56	TAGLN3	LUAD	Impute(All) Only
O43852	0.772375532984924	9.25085344902251e-64	CALU	LUAD	Impute(All) Only
Q92485	0.772213805574136	4.54071434908251e-27	SMPDL3B	LUAD	Impute(All) Only
Q9Y5M8	0.772154541396315	7.6105281510589e-60	SRPRB	LUAD	Impute(All) Only
Q71RC2	0.771959476879672	3.65930643658421e-56	LARP4	LUAD	Impute(All) Only
Q9UPY6	-0.771046032297221	9.06194918696601e-49	WASF3	LUAD	Impute(All) Only
Q8IXQ3	-0.769816366223033	4.77918898073981e-48	C9orf40	LUAD	Impute(All) Only
Q00688	0.768035329343334	2.01721701608676e-62	FKBP3	LUAD	Impute(All) Only
Q92859	-0.767944490714431	1.6030620083055e-57	NEO1	LUAD	Impute(All) Only
P00747	-0.767632106989371	2.09647884896452e-37	PLG	LUAD	Impute(All) Only
P23946	-0.766553599001899	6.96072756163387e-18	CMA1	LUAD	Impute(All) Only
Q9UN70	-0.766424730693164	3.65412567188351e-54	PCDHGC3	LUAD	Impute(All) Only
P0CG39	-0.765713957297152	1.67719623494984e-49	POTEJ	LUAD	Impute(All) Only
Q9HC84	0.765587387487034	7.55681634939282e-05	MUC5B	LUAD	Impute(All) Only
Q15772	-0.765113309627155	2.23575955629348e-25	SPEG	LUAD	Impute(All) Only
Q9BXN1	-0.764528375248414	2.19175047336712e-28	ASPN	LUAD	Impute(All) Only
P21291	-0.763675716268182	2.6581619727682e-46	CSRP1	LUAD	Impute(All) Only
Q9UMX5	0.763502160280424	9.85233042397699e-41	NENF	LUAD	Impute(All) Only
P38571	-0.763345590502261	3.0544734904905e-17	LIPA	LUAD	Impute(All) Only
Q8N567	0.762444497763283	5.03123938169329e-53	ZCCHC9	LUAD	Impute(All) Only
Q9UKP4	0.762338574795654	3.51974904249944e-18	ADAMTS7	LUAD	Impute(All) Only
Q68DU8	-0.761980653992181	1.79078096637345e-05	KCTD16	LUAD	Impute(All) Only
Q13938	-0.76171988052376	4.70882161543185e-13	CAPS	LUAD	Impute(All) Only
Q14392	-0.76106917770907	1.64339444492409e-58	LRRC32	LUAD	Impute(All) Only
P48552	-0.760011896024643	0.00291856303779837	NRIP1	LUAD	Impute(All) Only
P0C0L4	-0.759882344907474	3.3807508804733e-33	C4A	LUAD	Impute(All) Only
Q8TED1	0.7598666575396	1.91496373113212e-31	GPX8	LUAD	Impute(All) Only
Q9NR30	0.759810295861907	5.45273136100785e-47	DDX21	LUAD	Impute(All) Only
P30531	-0.759783376376864	2.79067279767186e-25	SLC6A1	LUAD	Impute(All) Only
P18206	-0.75945231800625	2.54371914937083e-69	VCL	LUAD	Impute(All) Only
Q96QB1	-0.759136968292133	4.67489080636393e-69	DLC1	LUAD	Impute(All) Only
Q6UXG2	0.758132445921813	2.16368905190117e-10	ELAPOR1	LUAD	Impute(All) Only
P06731	0.757858790888445	8.26869241573645e-12	CEACAM5	LUAD	Impute(All) Only
P49736	0.757833755413337	9.82526109639631e-30	MCM2	LUAD	Impute(All) Only
P31350	0.757261858928313	1.5477778264338e-20	RRM2	LUAD	Impute(All) Only
Q9Y4K0	0.757194115018184	2.65907854324813e-23	LOXL2	LUAD	Impute(All) Only
Q96HR9	0.757017032014307	9.48171985623542e-14	REEP6	LUAD	Impute(All) Only
P02533	0.756027573497715	2.22395662019357e-07	KRT14	LUAD	Impute(All) Only
Q9NRD8	0.755735232423522	1.30752348076837e-12	DUOX2	LUAD	Impute(All) Only
O14958	-0.754521141471528	5.40439137485921e-05	CASQ2	LUAD	Impute(All) Only
Q8N1I0	-0.754342394719878	3.67189984303454e-72	DOCK4	LUAD	Impute(All) Only
Q99942	0.754173848842743	2.0481378171381e-42	RNF5	LUAD	Impute(All) Only
P08243	0.753586909659528	8.97324871039916e-29	ASNS	LUAD	Impute(All) Only
Q8TED9	-0.752100231764931	2.32420269453064e-56	AFAP1L1	LUAD	Impute(All) Only
P21980	-0.752076314689866	5.66998366760165e-43	TGM2	LUAD	Impute(All) Only
Q14CN4	-0.751969906253191	5.63540146542747e-39	KRT72	LUAD	Impute(All) Only
Q0ZGT2	-0.751671968611596	2.7518114816512e-40	NEXN	LUAD	Impute(All) Only
P25815	0.75129055877326	1.97959820275533e-05	S100P	LUAD	Impute(All) Only
P08319	-0.751040807055734	9.78994953083079e-19	ADH4	LUAD	Impute(All) Only
Q8IXS6	-0.750757626438723	7.9705152474434e-50	PALM2	LUAD	Impute(All) Only
Q9BQB6	0.750613080554473	4.13488944131426e-38	VKORC1	LUAD	Impute(All) Only
Q96EH3	0.750591527302632	1.01149517116833e-38	MALSU1	LUAD	Impute(All) Only
Q8WWP7	-0.749871605191263	1.09428465160584e-42	GIMAP1	LUAD	Impute(All) Only
P00751	-0.749432177512375	3.01416532628869e-35	CFB	LUAD	Impute(All) Only
P33993	0.748953263154608	3.68844384881408e-27	MCM7	LUAD	Impute(All) Only
Q4G0P3	-0.748416979839501	1.77170024920931e-29	HYDIN	LUAD	Impute(All) Only
Q5GJ75	-0.74804942812424	4.53360085216005e-44	TNFAIP8L3	LUAD	Impute(All) Only
Q15910	0.747988244838176	2.42950203739473e-31	EZH2	LUAD	Impute(All) Only
Q9UDY2	-0.747906210666844	4.40700558159791e-53	TJP2	LUAD	Impute(All) Only
O14613	-0.747665039062902	3.81321877616217e-76	CDC42EP2	LUAD	Impute(All) Only
Q6UXI9	-0.747360493489758	7.44113938805714e-29	NPNT	LUAD	Impute(All) Only
A0A075B6S9	-0.746379691098323	2.19756742140943e-29	IGKV1-37	LUAD	Impute(All) Only
P39748	0.745893197339271	9.6550378681014e-52	FEN1	LUAD	Impute(All) Only
Q8WXE0	-0.745480440028892	4.51580986560909e-82	CASKIN2	LUAD	Impute(All) Only
P47989	0.745418163545372	2.53003917765714e-12	XDH	LUAD	Impute(All) Only
Q96CM3	0.745066751875591	7.48023232489912e-38	RPUSD4	LUAD	Impute(All) Only
Q9BXK1	0.744952255048554	6.99384590896359e-31	KLF16	LUAD	Impute(All) Only
Q9NYL4	0.743963251523013	2.01701269654968e-31	FKBP11	LUAD	Impute(All) Only
Q99972	-0.743870006049134	1.46524782416037e-22	MYOC	LUAD	Impute(All) Only
Q9UHE8	0.743584406091461	3.17149728263697e-17	STEAP1	LUAD	Impute(All) Only
P20292	-0.743086536724444	4.79763069745335e-24	ALOX5AP	LUAD	Impute(All) Only
P61457	-0.743061406769442	4.18969174741894e-29	PCBD1	LUAD	Impute(All) Only
O60437	-0.742643068409755	1.3341987176548e-35	PPL	LUAD	Impute(All) Only
P11166	-0.742317000202675	1.39228387530141e-21	SLC2A1	LUAD	Impute(All) Only
Q9HAV7	0.74206750810043	2.24496422730093e-44	GRPEL1	LUAD	Impute(All) Only
Q9H6R3	-0.741620321034709	1.10154141026157e-34	ACSS3	LUAD	Impute(All) Only
Q8NCL4	0.741472079075452	1.29372480723886e-14	GALNT6	LUAD	Impute(All) Only
Q9H425	-0.741013991451876	1.01065651719885e-51	C1orf198	LUAD	Impute(All) Only
P22352	-0.740979183815188	2.30120856274784e-37	GPX3	LUAD	Impute(All) Only
Q5S007	-0.739705553827317	4.419519550408e-34	LRRK2	LUAD	Impute(All) Only
O00602	-0.739206250123878	7.8088531173558e-22	FCN1	LUAD	Impute(All) Only
Q4V9L6	-0.738321406095245	6.39369876708643e-32	TMEM119	LUAD	Impute(All) Only
P35247	-0.738207647321047	5.16275112147511e-16	SFTPD	LUAD	Impute(All) Only
Q99784	-0.737994494815215	1.50870909148725e-41	OLFM1	LUAD	Impute(All) Only
P08174	-0.737389116708471	8.81420366194689e-29	CD55	LUAD	Impute(All) Only
O95865	-0.737264863149978	9.23334484183639e-71	DDAH2	LUAD	Impute(All) Only
P03952	-0.737253854140796	8.9372885888563e-35	KLKB1	LUAD	Impute(All) Only
P34897	0.737086434002169	1.3330077925647e-34	SHMT2	LUAD	Impute(All) Only
Q96JE9	-0.736043730672808	1.68885628388122e-25	MAP6	LUAD	Impute(All) Only
Q00013	-0.735978777030944	1.88737494517137e-52	MPP1	LUAD	Impute(All) Only
Q96T88	0.735727476258752	9.05629860123817e-31	UHRF1	LUAD	Impute(All) Only
P06241	-0.735388252546702	2.19646471841439e-46	FYN	LUAD	Impute(All) Only
Q96DH6	0.735294578047149	1.16711604866006e-61	MSI2	LUAD	Impute(All) Only
Q9H5I1	0.735231143269729	4.90270903906895e-31	SUV39H2	LUAD	Impute(All) Only
Q5HYW2	-0.735188212454904	5.80307684789338e-68	NHSL2	LUAD	Impute(All) Only
Q9H173	0.734627225759635	2.9297963351978e-44	SIL1	LUAD	Impute(All) Only
Q96RQ1	0.733957307849913	1.00903524130986e-45	ERGIC2	LUAD	Impute(All) Only
Q8NAX2	0.733740372691372	1.75280470857076e-29	KDF1	LUAD	Impute(All) Only
Q9H5Q4	0.733570241768241	1.98335768027301e-35	TFB2M	LUAD	Impute(All) Only
Q8IY63	-0.732831005166705	1.37892271857974e-71	AMOTL1	LUAD	Impute(All) Only
Q9BX97	-0.732319793974366	7.86350559023549e-25	PLVAP	LUAD	Impute(All) Only
P52943	-0.732315283867919	6.77204365400052e-37	CRIP2	LUAD	Impute(All) Only
Q13480	-0.732126587516756	2.70314117409226e-66	GAB1	LUAD	Impute(All) Only
P15559	0.731902594144891	9.40343448092733e-07	NQO1	LUAD	Impute(All) Only
P17096	0.73137365007446	1.91334020719799e-40	HMGA1	LUAD	Impute(All) Only
P80297	0.730588460677687	9.44003048607057e-12	MT1X	LUAD	Impute(All) Only
O60832	0.730261876111648	2.02107258655027e-82	DKC1	LUAD	Impute(All) Only
Q8WWN8	-0.729768533285686	8.64552466412498e-73	ARAP3	LUAD	Impute(All) Only
P06858	-0.729028955572474	4.17227504118307e-37	LPL	LUAD	Impute(All) Only
Q9Y3B9	0.728578672527682	2.9562742354828e-61	RRP15	LUAD	Impute(All) Only
O43236	-0.727962066132395	1.39513132888745e-47	SEPTIN4	LUAD	Impute(All) Only
P28161	-0.727518479383118	2.93115380971866e-35	GSTM2	LUAD	Impute(All) Only
O75970	-0.727489930905904	9.32019504191521e-73	MPDZ	LUAD	Impute(All) Only
Q6UX53	0.727340258890003	2.07550509085217e-20	METTL7B	LUAD	Impute(All) Only
Q9UEY8	-0.726029467971617	1.24130501737058e-61	ADD3	LUAD	Impute(All) Only
Q9NXF8	0.725157488325905	9.47154528203164e-35	ZDHHC7	LUAD	Impute(All) Only
Q16777	-0.723375395375442	2.56230457352118e-14	H2AC20	LUAD	Impute(All) Only
Q9UHF1	0.723084223997926	1.54236964841969e-11	EGFL7	LUAD	Impute(All) Only
Q9BUV8	0.72306351211688	2.34222430294368e-43	RAB5IF	LUAD	Impute(All) Only
P46087	0.721924853000196	8.70835668095375e-44	NOP2	LUAD	Impute(All) Only
Q99661	0.721268644106221	3.05695449097678e-13	KIF2C	LUAD	Impute(All) Only
P15502	-0.721082791992377	2.52361475262521e-18	ELN	LUAD	Impute(All) Only
Q9BQI9	-0.721015515000435	7.57689287693974e-37	NRIP2	LUAD	Impute(All) Only
B1AK53	0.720968113994852	3.27574445021186e-14	ESPN	LUAD	Impute(All) Only
Q9ULE3	-0.720888831864459	7.86273595736839e-41	DENND2A	LUAD	Impute(All) Only
Q14781	0.720846987037117	4.26743842557499e-17	CBX2	LUAD	Impute(All) Only
Q9NR99	0.720432691012128	1.10734315672415e-29	MXRA5	LUAD	Impute(All) Only
Q6P1R3	-0.720365327514875	2.35823553582078e-40	MSANTD2	LUAD	Impute(All) Only
Q7Z406	-0.720300216413467	9.50217404841085e-40	MYH14	LUAD	Impute(All) Only
Q9UEW3	-0.720179221175318	1.90085166441967e-20	MARCO	LUAD	Impute(All) Only
Q9NY12	0.719855855324713	5.95941044901676e-40	GAR1	LUAD	Impute(All) Only
P01031	-0.719630180252892	1.00874641297693e-32	C5	LUAD	Impute(All) Only
P15882	-0.719055427602147	1.77699760496897e-53	CHN1	LUAD	Impute(All) Only
P78563	-0.718664219443784	4.59538816492878e-76	ADARB1	LUAD	Impute(All) Only
O43294	-0.718434952796578	1.09421636432005e-49	TGFB1I1	LUAD	Impute(All) Only
O60701	0.718107788486734	1.48247986708218e-23	UGDH	LUAD	Impute(All) Only
Q02318	-0.717572491436343	6.96579881850627e-25	CYP27A1	LUAD	Impute(All) Only
Q9UK55	-0.717454248264865	3.0405980845946e-34	SERPINA10	LUAD	Impute(All) Only
Q96PD5	-0.717233883952154	9.77057396145868e-47	PGLYRP2	LUAD	Impute(All) Only
P08572	-0.71694524039631	5.86373418434296e-42	COL4A2	LUAD	Impute(All) Only
P27144	0.71639577175096	1.04824517561349e-22	AK4	LUAD	Impute(All) Only
Q12884	0.716233680640872	2.19709716274035e-27	FAP	LUAD	Impute(All) Only
Q9NUQ6	0.715190752750658	1.8408389834231e-43	SPATS2L	LUAD	Impute(All) Only
P05549	0.71505706292249	2.21226903332787e-32	TFAP2A	LUAD	Impute(All) Only
Q14978	0.714454780349545	2.31087592229271e-57	NOLC1	LUAD	Impute(All) Only
Q6ZVM7	-0.714423343787864	1.56209706674702e-75	TOM1L2	LUAD	Impute(All) Only
P12036	-0.714316663023803	0.108024619644602	NEFH	LUAD	Impute(All) Only
Q96NY7	0.713930754207507	5.83810846031616e-14	CLIC6	LUAD	Impute(All) Only
P15531	0.713707965761614	2.31828904971141e-50	NME1	LUAD	Impute(All) Only
P33992	0.713090056861589	5.41324906029097e-27	MCM5	LUAD	Impute(All) Only
A0A087WSZ0	-0.712850838404226	9.93787769742965e-23	IGKV1D-8	LUAD	Impute(All) Only
Q9P0V9	-0.712117858583028	6.62294720737786e-62	SEPTIN10	LUAD	Impute(All) Only
Q9BYT8	0.711628538113576	3.9421845574517e-45	NLN	LUAD	Impute(All) Only
Q13425	-0.711009615053435	4.50167798796048e-61	SNTB2	LUAD	Impute(All) Only
O15230	-0.710591811937146	6.8462169512101e-47	LAMA5	LUAD	Impute(All) Only
Q7L1Q6	0.710560237498402	1.85079365118715e-83	BZW1	LUAD	Impute(All) Only
O75094	-0.710254270863558	2.03182669083069e-44	SLIT3	LUAD	Impute(All) Only
Q9UBH6	0.710195943499212	1.93438389454589e-16	XPR1	LUAD	Impute(All) Only
Q5TZA2	-0.709692349193986	7.79369604837514e-41	CROCC	LUAD	Impute(All) Only
Q8IXH6	-0.709477712226203	1.45770941563446e-28	TP53INP2	LUAD	Impute(All) Only
P13671	-0.708137800834656	1.049368807627e-33	C6	LUAD	Impute(All) Only
Q86XZ4	0.70793579630223	4.1078592324997e-54	SPATS2	LUAD	Impute(All) Only
P22304	-0.707855809818838	2.15865261974859e-33	IDS	LUAD	Impute(All) Only
P31323	-0.707829667321647	9.75598599375159e-38	PRKAR2B	LUAD	Impute(All) Only
P52292	0.707582973687725	3.47044846905986e-31	KPNA2	LUAD	Impute(All) Only
P60002	0.707339757412186	2.25830079897089e-25	ELOF1	LUAD	Impute(All) Only
O15013	-0.706644740491715	1.33258103045846e-58	ARHGEF10	LUAD	Impute(All) Only
O60669	0.705898810539946	1.45553524966602e-13	SLC16A7	LUAD	Impute(All) Only
Q13219	-0.705594687458071	7.93533721395155e-31	PAPPA	LUAD	Impute(All) Only
Q6P996	0.705019185575448	4.41621696342762e-47	PDXDC1	LUAD	Impute(All) Only
P22894	-0.70429567604096	7.89868094507602e-15	MMP8	LUAD	Impute(All) Only
Q15485	-0.704138952288744	8.75199931982756e-21	FCN2	LUAD	Impute(All) Only
P23508	-0.703459786391274	1.20103682529467e-64	MCC	LUAD	Impute(All) Only
Q9H4A5	0.702871270835306	2.08282118946401e-47	GOLPH3L	LUAD	Impute(All) Only
P60468	0.702846640660891	3.97803635486859e-54	SEC61B	LUAD	Impute(All) Only
Q6UVK1	-0.702835332430034	5.94234731836988e-48	CSPG4	LUAD	Impute(All) Only
Q9ULE6	-0.702737248321135	3.20157910932664e-57	PALD1	LUAD	Impute(All) Only
Q16790	0.702393637786514	4.18920969051837e-11	CA9	LUAD	Impute(All) Only
Q92754	-0.702174286463324	0.109835861994786	TFAP2C	LUAD	Impute(All) Only
P02760	-0.70149801896747	4.72727838875752e-46	AMBP	LUAD	Impute(All) Only
P16403	-0.701408793941038	8.40318522215767e-18	H1-2	LUAD	Impute(All) Only
Q14210	0.701369448032832	2.48905750198804e-05	LY6D	LUAD	Impute(All) Only
Q86VW0	-0.701207723112436	1.16136786121958e-67	SESTD1	LUAD	Impute(All) Only
P49006	0.700481707618003	1.3335340560696e-28	MARCKSL1	LUAD	Impute(All) Only
Q8WZA2	-0.700329599002623	7.80114224239541e-53	RAPGEF4	LUAD	Impute(All) Only
P08709	-0.700258576864085	2.62704995608246e-42	F7	LUAD	Impute(All) Only
Q05513	-0.700021228503122	3.32348233812096e-56	PRKCZ	LUAD	Impute(All) Only
P22897	-0.699707305058379	3.64395731887831e-25	MRC1	LUAD	Impute(All) Only
Q6ZS17	-0.699363559973168	1.17195484666819e-84	RIPOR1	LUAD	Impute(All) Only
O95470	0.698872017976132	1.52919771214768e-54	SGPL1	LUAD	Impute(All) Only
O75223	0.698530764329007	2.26757510825698e-31	GGCT	LUAD	Impute(All) Only
Q8N9N7	-0.698463197944768	4.01137916759128e-68	LRRC57	LUAD	Impute(All) Only
Q4ZHG4	0.697911148773287	1.68957269863414e-19	FNDC1	LUAD	Impute(All) Only
Q8IWS0	0.697589238853112	2.60440829408839e-57	PHF6	LUAD	Impute(All) Only
A1L188	0.697040257105794	1.37391443467805e-28	NDUFAF8	LUAD	Impute(All) Only
Q86XX4	-0.697034499874222	5.28180700143808e-31	FRAS1	LUAD	Impute(All) Only
Q07065	0.696524398709158	2.05573737718282e-40	CKAP4	LUAD	Impute(All) Only
Q14444	0.695629388867331	6.41393534941474e-82	CAPRIN1	LUAD	Impute(All) Only
P04183	0.69561654704669	8.58628705449791e-20	TK1	LUAD	Impute(All) Only
P02748	-0.695290221708991	1.03928520413834e-22	C9	LUAD	Impute(All) Only
P56199	-0.695145149517021	3.524974147488e-31	ITGA1	LUAD	Impute(All) Only
Q9HCY8	0.694724860447984	1.16571343418569e-15	S100A14	LUAD	Impute(All) Only
O00204	-0.694703052899584	1.62186263698809e-24	SULT2B1	LUAD	Impute(All) Only
Q15629	0.694620106968259	2.02219284167058e-39	TRAM1	LUAD	Impute(All) Only
Q9UIK4	-0.694464387085311	8.51974027252404e-50	DAPK2	LUAD	Impute(All) Only
P00748	-0.694409561736002	1.16106123828388e-25	F12	LUAD	Impute(All) Only
O75362	0.694401846391628	7.07312574914115e-43	ZNF217	LUAD	Impute(All) Only
Q9H920	0.693497586474823	1.53226118038214e-31	RNF121	LUAD	Impute(All) Only
P20592	0.693270425191315	2.61222103967632e-22	MX2	LUAD	Impute(All) Only
P50993	-0.693161396461141	2.34123372475493e-24	ATP1A2	LUAD	Impute(All) Only
P07476	0.692896801364387	1.40225989740722e-08	IVL	LUAD	Impute(All) Only
Q8N2S1	-0.692416604864757	9.14910939155211e-32	LTBP4	LUAD	Impute(All) Only
P26006	-0.692229127854912	2.66806032233729e-34	ITGA3	LUAD	Impute(All) Only
P78556	0.69083808176628	1.86981141187139e-10	CCL20	LUAD	Impute(All) Only
Q5T013	-0.690605460914835	7.0463850108015e-61	HYI	LUAD	Impute(All) Only
P61764	-0.690361228952774	2.17883177904411e-55	STXBP1	LUAD	Impute(All) Only
Q9H2B4	0.690278160387955	1.8260920747871e-24	SLC26A1	LUAD	Impute(All) Only
Q9H987	-0.689504745584438	0.00147717707438078	SYNPO2L	LUAD	Impute(All) Only
Q8N5K1	0.689311897488057	3.68331087969855e-48	CISD2	LUAD	Impute(All) Only
Q9BYX7	-0.68832591653128	6.50506777240326e-48	POTEKP	LUAD	Impute(All) Only
Q9Y3E5	0.688204026463932	5.45273136100785e-47	PTRH2	LUAD	Impute(All) Only
Q8TCT9	0.687969557371098	9.10887462727867e-45	HM13	LUAD	Impute(All) Only
Q13501	0.68788103105112	2.3854065202378e-32	SQSTM1	LUAD	Impute(All) Only
Q8N3R9	-0.687561283233407	1.74879473256835e-60	PALS1	LUAD	Impute(All) Only
Q01650	0.686401362856866	2.93804293225644e-23	SLC7A5	LUAD	Impute(All) Only
Q53GA4	0.685950393796624	1.27071953446959e-20	PHLDA2	LUAD	Impute(All) Only
P22891	-0.685864719381819	1.00211238719227e-20	PROZ	LUAD	Impute(All) Only
A5YM72	-0.685693929801952	1.55547874092767e-34	CARNS1	LUAD	Impute(All) Only
P05106	-0.68538591704467	2.76147388091442e-19	ITGB3	LUAD	Impute(All) Only
Q14118	-0.685166334545524	4.14659915521774e-61	DAG1	LUAD	Impute(All) Only
Q99442	0.684572167132252	7.98169492960325e-43	SEC62	LUAD	Impute(All) Only
P63096	-0.683797540804456	1.31628360602942e-33	GNAI1	LUAD	Impute(All) Only
Q9H7C4	-0.68318565973701	3.43458082804222e-50	SYNC	LUAD	Impute(All) Only
Q96CX2	-0.682190955002337	1.20942419054753e-67	KCTD12	LUAD	Impute(All) Only
P78317	0.682049711000875	1.21632027621999e-21	RNF4	LUAD	Impute(All) Only
A0A0C4DH24	-0.681423169935142	4.71941373302107e-15	IGKV6-21	LUAD	Impute(All) Only
P46013	0.680933096230362	1.0123211158196e-21	MKI67	LUAD	Impute(All) Only
P18428	-0.680242402099967	1.62590334435076e-15	LBP	LUAD	Impute(All) Only
Q9HD33	0.679879688274497	6.88871079907767e-45	MRPL47	LUAD	Impute(All) Only
Q4LDE5	-0.679440566381352	1.14126091575529e-41	SVEP1	LUAD	Impute(All) Only
Q8TAX9	0.678977755149109	5.70433445400008e-10	GSDMB	LUAD	Impute(All) Only
Q9BQI0	-0.678786872223686	2.03439995605515e-24	AIF1L	LUAD	Impute(All) Only
O15123	-0.678379949167319	9.1718055392828e-23	ANGPT2	LUAD	Impute(All) Only
Q5T7V8	0.677962399796186	9.99419147049915e-43	GORAB	LUAD	Impute(All) Only
A1Z1Q3	-0.677730854401467	1.52160456648873e-24	MACROD2	LUAD	Impute(All) Only
Q9HBW9	-0.676808531934157	1.84454234200462e-37	ADGRL4	LUAD	Impute(All) Only
Q10589	-0.676052326609362	1.09573548147888e-21	BST2	LUAD	Impute(All) Only
P09488	-0.676036331734998	6.69388715081618e-06	GSTM1	LUAD	Impute(All) Only
Q04695	0.675933512646303	6.87263410235158e-07	KRT17	LUAD	Impute(All) Only
P20908	0.675793654973884	1.14517525313946e-25	COL5A1	LUAD	Impute(All) Only
Q9H4G4	-0.675338941617117	3.26461164596798e-56	GLIPR2	LUAD	Impute(All) Only
P62851	0.675261937536057	9.11006714764093e-50	RPS25	LUAD	Impute(All) Only
Q8NI35	-0.674928573067977	1.89786177745755e-58	PATJ	LUAD	Impute(All) Only
P49321	0.674647071621013	3.93309704929176e-41	NASP	LUAD	Impute(All) Only
Q99959	0.674530127689366	3.32734309210302e-13	PKP2	LUAD	Impute(All) Only
P02795	0.674463402465189	3.17497750065153e-09	MT2A	LUAD	Impute(All) Only
Q6UX71	-0.674174993105552	1.06006632923644e-48	PLXDC2	LUAD	Impute(All) Only
Q05639	0.674109682812297	9.62180120887728e-08	EEF1A2	LUAD	Impute(All) Only
O43291	0.673778218336079	1.18582352123361e-26	SPINT2	LUAD	Impute(All) Only
Q9NVS2	0.673693904129891	2.59437032734238e-45	MRPS18A	LUAD	Impute(All) Only
Q99983	0.673432555588054	2.73857467620735e-14	OMD	LUAD	Impute(All) Only
O15551	0.673223015964275	1.24576889202521e-17	CLDN3	LUAD	Impute(All) Only
Q6NUQ4	0.673175426219352	1.19275233172612e-56	TMEM214	LUAD	Impute(All) Only
Q7Z304	-0.672939011153709	8.35032074881248e-26	MAMDC2	LUAD	Impute(All) Only
P12882	-0.672563300556302	4.71616840519211e-11	MYH1	LUAD	Impute(All) Only
P99999	0.672399229539913	2.96369288472818e-41	CYCS	LUAD	Impute(All) Only
Q5HYK7	-0.672360000693402	1.96673277840733e-59	SH3D19	LUAD	Impute(All) Only
Q9H0F7	-0.672092656223704	3.45918255033588e-67	ARL6	LUAD	Impute(All) Only
Q8WVV4	0.671788159917369	4.81851708910179e-12	POF1B	LUAD	Impute(All) Only
Q03001	-0.671604321995378	1.68347214194871e-52	DST	LUAD	Impute(All) Only
P49918	-0.671284149420419	7.26775473696996e-52	CDKN1C	LUAD	Impute(All) Only
O15305	0.67120747022307	1.2944917505775e-63	PMM2	LUAD	Impute(All) Only
Q8TEW8	-0.671165694623808	1.37790899634745e-62	PARD3B	LUAD	Impute(All) Only
P17213	-0.670979865808523	3.07461436530488e-11	BPI	LUAD	Impute(All) Only
Q6ZN30	-0.670699764650646	3.99422082444382e-17	BNC2	LUAD	Impute(All) Only
Q9Y5J7	0.670552894666276	1.02576163470414e-48	TIMM9	LUAD	Impute(All) Only
Q9H7P6	-0.669642884743155	2.76066590448142e-55	MVB12B	LUAD	Impute(All) Only
Q9Y385	0.669490050996316	4.38582539513479e-34	UBE2J1	LUAD	Impute(All) Only
P62633	0.669339031097078	1.40832222985603e-48	CNBP	LUAD	Impute(All) Only
Q13112	0.669067150871673	1.15571918391975e-13	CHAF1B	LUAD	Impute(All) Only
P19086	-0.66853938977429	1.05862036822621e-23	GNAZ	LUAD	Impute(All) Only
A0A0C4DH25	-0.668284021197433	4.52363595794857e-16	IGKV3D-20	LUAD	Impute(All) Only
P06307	-0.668167184223151	2.65654175729403e-20	CCK	LUAD	Impute(All) Only
P17010	0.667950035131886	5.94490797715376e-35	ZFX	LUAD	Impute(All) Only
Q14244	0.667891085985765	7.78412884519146e-39	MAP7	LUAD	Impute(All) Only
Q9ULW0	0.667195561481897	4.18573108912531e-17	TPX2	LUAD	Impute(All) Only
P01859	-0.666570661750871	2.29596443787137e-26	IGHG2	LUAD	Impute(All) Only
P80723	0.666451539086314	1.59667083951988e-27	BASP1	LUAD	Impute(All) Only
Q15035	0.66629052763277	1.88577251153203e-19	TRAM2	LUAD	Impute(All) Only
O75717	0.666272577615581	1.43159620260685e-21	WDHD1	LUAD	Impute(All) Only
Q9H5K3	0.666249331476791	8.57491206882511e-26	POMK	LUAD	Impute(All) Only
P0CG13	0.665999492575331	6.18474787223221e-24	CHTF8	LUAD	Impute(All) Only
Q8TC05	-0.665992649949843	2.23564450940608e-33	MDM1	LUAD	Impute(All) Only
O43795	-0.66574369265404	8.89945058399935e-50	MYO1B	LUAD	Impute(All) Only
P14635	0.665673474542528	3.81264947169674e-14	CCNB1	LUAD	Impute(All) Only
P62273	0.665332710151652	6.56151937981052e-46	RPS29	LUAD	Impute(All) Only
Q9UHG3	-0.664910196193716	9.00627848662181e-71	PCYOX1	LUAD	Impute(All) Only
P52732	0.664787292569253	2.15534101537979e-20	KIF11	LUAD	Impute(All) Only
P0DJI8	-0.664501234939316	0.000166201865741962	SAA1	LUAD	Impute(All) Only
P35237	-0.663866968418787	3.48273762405057e-52	SERPINB6	LUAD	Impute(All) Only
Q02156	-0.663846906460689	2.12588007385009e-59	PRKCE	LUAD	Impute(All) Only
O94885	-0.663793752803688	8.43245766223196e-82	SASH1	LUAD	Impute(All) Only
Q2TB90	0.663344859255705	1.02982171251931e-10	HKDC1	LUAD	Impute(All) Only
O43278	0.663130166334348	5.9347737393656e-35	SPINT1	LUAD	Impute(All) Only
Q9NTX5	-0.662469644135438	2.84067646449674e-40	ECHDC1	LUAD	Impute(All) Only
Q9UHP9	-0.661931435547913	0.0943899945876532	SMPX	LUAD	Impute(All) Only
Q9HBH0	-0.66151292610413	1.52122524757773e-42	RHOF	LUAD	Impute(All) Only
Q99640	0.661197255126872	5.57089194864802e-05	PKMYT1	LUAD	Impute(All) Only
Q8IXL7	-0.660763059060475	8.33604419507985e-46	MSRB3	LUAD	Impute(All) Only
Q9NYB9	-0.660734475997579	1.39242114434078e-51	ABI2	LUAD	Impute(All) Only
Q9Y2G0	-0.660709814105729	7.35132473130961e-13	EFR3B	LUAD	Impute(All) Only
P05156	-0.659989076161803	2.8198338342248e-33	CFI	LUAD	Impute(All) Only
Q13247	0.659756091520549	8.80906664604926e-61	SRSF6	LUAD	Impute(All) Only
Q32P28	0.659495770379461	1.53834893264845e-44	P3H1	LUAD	Impute(All) Only
Q9BRA2	0.659269045981581	5.23806026320274e-32	TXNDC17	LUAD	Impute(All) Only
Q9GZM5	0.659231216268161	8.3021202269354e-54	YIPF3	LUAD	Impute(All) Only
Q08174	-0.658795355112133	1.58850952961e-33	PCDH1	LUAD	Impute(All) Only
Q6PCE3	0.658739389675471	3.44977546848707e-26	PGM2L1	LUAD	Impute(All) Only
Q8WXD9	-0.657810960225408	2.26013080267254e-18	CASKIN1	LUAD	Impute(All) Only
Q6ZSJ8	0.657660997293295	4.3185134993702e-43	C1orf122	LUAD	Impute(All) Only
Q9NQ36	0.656998134823366	3.30255337690799e-14	SCUBE2	LUAD	Impute(All) Only
P11021	0.656371537157703	1.48514766395555e-64	HSPA5	LUAD	Impute(All) Only
P18077	0.656292349933359	9.56581796062162e-41	RPL35A	LUAD	Impute(All) Only
P01780	-0.655532455963122	1.74015432588162e-18	IGHV3-7	LUAD	Impute(All) Only
P25311	-0.65532484735899	1.31447931466657e-20	AZGP1	LUAD	Impute(All) Only
Q15004	0.654044777852246	3.46400006534187e-23	PCLAF	LUAD	Impute(All) Only
Q96SL4	0.653697940553471	2.79194437903035e-39	GPX7	LUAD	Impute(All) Only
Q9BYD6	0.653519820065572	2.9268912560846e-45	MRPL1	LUAD	Impute(All) Only
O14777	0.653376181878876	4.75789751186997e-14	NDC80	LUAD	Impute(All) Only
Q14112	-0.653226037671434	1.1404748563353e-44	NID2	LUAD	Impute(All) Only
P55285	-0.653085657278279	2.19093887280401e-29	CDH6	LUAD	Impute(All) Only
Q16647	-0.65283698976636	1.26114447233912e-26	PTGIS	LUAD	Impute(All) Only
Q13683	-0.652768751419288	1.42000319080483e-31	ITGA7	LUAD	Impute(All) Only
Q08J23	0.652500864347626	2.3296824057536e-50	NSUN2	LUAD	Impute(All) Only
Q14165	0.651794972912356	2.27627422243927e-35	MLEC	LUAD	Impute(All) Only
P46952	-0.651679093195764	1.70895332225517e-52	HAAO	LUAD	Impute(All) Only
Q9Y5J9	0.651579644173509	2.22150797162859e-35	TIMM8B	LUAD	Impute(All) Only
Q9HC07	0.651539911244889	2.9239793341092e-43	TMEM165	LUAD	Impute(All) Only
Q96CM4	0.651218098421285	1.72101760900366e-06	NXNL1	LUAD	Impute(All) Only
Q8N264	-0.651021641045148	1.85403400719045e-54	ARHGAP24	LUAD	Impute(All) Only
O00470	-0.650952886132906	1.43405136867254e-49	MEIS1	LUAD	Impute(All) Only
Q86UW9	0.650897045095391	1.70207576918598e-31	DTX2	LUAD	Impute(All) Only
P14625	0.650725220175115	2.02782402095164e-46	HSP90B1	LUAD	Impute(All) Only
Q53EP0	0.6497317161345	9.40620096991714e-51	FNDC3B	LUAD	Impute(All) Only
P0DPH7	-0.649576692591506	4.07366950383093e-17	TUBA3C	LUAD	Impute(All) Only
Q8TCC3	0.648882461248789	3.62581171253141e-51	MRPL30	LUAD	Impute(All) Only
Q9Y4L1	0.648223246136236	1.48044109157777e-43	HYOU1	LUAD	Impute(All) Only
Q53RD9	-0.647903290122947	7.7740697463808e-28	FBLN7	LUAD	Impute(All) Only
Q86TV6	-0.647497355005736	5.33451145745704e-65	TTC7B	LUAD	Impute(All) Only
Q5BJF2	-0.647476326059831	5.15383501750689e-23	TMEM97	LUAD	Impute(All) Only
Q5TF21	-0.647076522509863	3.05873944015495e-50	SOGA3	LUAD	Impute(All) Only
O95239	0.646779903541656	6.67830571892701e-15	KIF4A	LUAD	Impute(All) Only
P08779	0.646765495596071	6.71548957935377e-08	KRT16	LUAD	Impute(All) Only
A0A075B6S2	-0.646311726078121	5.9659470145931e-12	IGKV2D-29	LUAD	Impute(All) Only
Q86SQ0	-0.64624567276978	1.7771715879534e-54	PHLDB2	LUAD	Impute(All) Only
Q99963	-0.646099832168151	0.000108465012273861	SH3GL3	LUAD	Impute(All) Only
O76070	-0.645955233371119	2.4887823120036e-13	SNCG	LUAD	Impute(All) Only
Q14061	0.645637676506478	1.06089328162152e-32	COX17	LUAD	Impute(All) Only
Q7LDG7	-0.645407920271602	2.28913728023117e-51	RASGRP2	LUAD	Impute(All) Only
O14578	0.645024759920505	7.5879075379035e-10	CIT	LUAD	Impute(All) Only
P22392	0.644983136707829	5.2521854282598e-61	NME2	LUAD	Impute(All) Only
Q9UJ71	0.644777444004855	5.94124361242585e-07	CD207	LUAD	Impute(All) Only
P12109	-0.644550927341772	1.5378933149769e-22	COL6A1	LUAD	Impute(All) Only
P31151	0.643885290859831	0.000150052765369288	S100A7	LUAD	Impute(All) Only
O76021	0.643618987836643	4.8149287552817e-38	RSL1D1	LUAD	Impute(All) Only
Q92522	-0.643557449480024	2.10148545681896e-29	H1-10	LUAD	Impute(All) Only
P53804	0.643235290068159	2.32806768785679e-23	TTC3	LUAD	Impute(All) Only
P43251	-0.642903437205639	5.87969531532974e-57	BTD	LUAD	Impute(All) Only
P62854	0.642818140595406	6.44475939485521e-60	RPS26	LUAD	Impute(All) Only
P04637	0.642315296699312	2.1064449125918e-10	TP53	LUAD	Impute(All) Only
Q9NZP8	-0.642094127348187	2.94057737974579e-38	C1RL	LUAD	Impute(All) Only
Q8NCD3	-0.642021039304888	0.0467579161626316	HJURP	LUAD	Impute(All) Only
Q15392	0.641487132913642	2.75291464516393e-13	DHCR24	LUAD	Impute(All) Only
P09629	-0.641483141471399	0.187994680946593	HOXB7	LUAD	Impute(All) Only
Q8TAY7	-0.641395480174697	2.37365257226939e-15	FAM110D	LUAD	Impute(All) Only
Q9UFN0	-0.64128052597184	1.02913569200765e-31	NIPSNAP3A	LUAD	Impute(All) Only
P47712	0.641031404853194	6.44054904820284e-13	PLA2G4A	LUAD	Impute(All) Only
Q9ULC3	-0.640833903335587	4.85466878628653e-46	RAB23	LUAD	Impute(All) Only
Q9H2C2	0.640674700309475	1.68735425524468e-26	ARV1	LUAD	Impute(All) Only
Q96AY3	0.64049276997827	1.23477611423475e-26	FKBP10	LUAD	Impute(All) Only
P34913	-0.639697722624465	1.45579887491904e-29	EPHX2	LUAD	Impute(All) Only
O14495	-0.639534829071831	7.4231387325388e-31	PLPP3	LUAD	Impute(All) Only
O94813	-0.639327243555091	2.47843037922774e-53	SLIT2	LUAD	Impute(All) Only
P02792	-0.638291956952525	5.8909207295339e-07	FTL	LUAD	Impute(All) Only
Q5T2W1	0.638218186293281	2.94753548182196e-26	PDZK1	LUAD	Impute(All) Only
P40424	-0.637661234601804	3.87120290258065e-45	PBX1	LUAD	Impute(All) Only
P13647	-0.637395694546196	1.51585808533153e-07	KRT5	LUAD	Impute(All) Only
Q96T83	0.636450721477273	7.60151156867919e-27	SLC9A7	LUAD	Impute(All) Only
O14490	0.636405284070516	0.169962678703512	DLGAP1	LUAD	Impute(All) Only
Q86V85	0.635951113622767	1.83202425521196e-27	GPR180	LUAD	Impute(All) Only
P13591	-0.635788689397581	6.72373193067979e-30	NCAM1	LUAD	Impute(All) Only
P40123	-0.635584106108915	2.07017044295293e-38	CAP2	LUAD	Impute(All) Only
Q9H7M9	-0.63502298439159	4.05917252664671e-37	VSIR	LUAD	Impute(All) Only
P05787	0.634985983236191	4.65349023265383e-26	KRT8	LUAD	Impute(All) Only
Q9BXY0	0.634932728951597	3.04699311040431e-51	MAK16	LUAD	Impute(All) Only
O95562	0.634459752229013	1.50723596377197e-29	SFT2D2	LUAD	Impute(All) Only
Q03701	0.634236206525177	3.28746135169705e-58	CEBPZ	LUAD	Impute(All) Only
Q86SR1	0.633361153930863	7.41903177607643e-28	GALNT10	LUAD	Impute(All) Only
Q14574	-0.63331713751953	6.35848364987588e-07	DSC3	LUAD	Impute(All) Only
Q12834	0.633147194062238	4.84525304077001e-20	CDC20	LUAD	Impute(All) Only
Q14642	-0.632957685392295	1.96644381665272e-44	INPP5A	LUAD	Impute(All) Only
P54652	-0.632655634530966	7.45855373301272e-34	HSPA2	LUAD	Impute(All) Only
O14957	0.632580790877395	1.5649495266826e-19	UQCR11	LUAD	Impute(All) Only
Q96Q89	0.632551816813272	7.2755093418153e-23	KIF20B	LUAD	Impute(All) Only
O75128	-0.632416944269075	7.61852658613444e-34	COBL	LUAD	Impute(All) Only
P55327	0.632131880395587	1.29535113687477e-37	TPD52	LUAD	Impute(All) Only
P11498	0.631469438929564	6.15606470919764e-25	PC	LUAD	Impute(All) Only
P10809	0.631231308370538	3.2850931135754e-37	HSPD1	LUAD	Impute(All) Only
Q8TB61	0.631210451256077	2.37054478312178e-41	SLC35B2	LUAD	Impute(All) Only
Q9Y6N6	-0.631163698978053	5.55958207972378e-28	LAMC3	LUAD	Impute(All) Only
Q8WYH8	0.630196100189938	2.20405129309122e-17	ING5	LUAD	Impute(All) Only
P04066	0.62976950675818	1.40217501697991e-18	FUCA1	LUAD	Impute(All) Only
Q9BYC8	0.629343915351061	7.20331493621043e-46	MRPL32	LUAD	Impute(All) Only
P54725	-0.629324827022174	1.25255576342637e-65	RAD23A	LUAD	Impute(All) Only
Q92817	-0.628672867929776	4.33656320081921e-29	EVPL	LUAD	Impute(All) Only
Q5TBA9	-0.628671973812279	1.69255848677166e-61	FRY	LUAD	Impute(All) Only
Q92922	0.628604159142075	3.10813307786754e-63	SMARCC1	LUAD	Impute(All) Only
Q53SF7	-0.628380536137822	2.20880889666079e-52	COBLL1	LUAD	Impute(All) Only
P10909	-0.627781560318734	5.97819767077382e-29	CLU	LUAD	Impute(All) Only
Q96C12	-0.627569614938203	4.86924808755663e-24	ARMC5	LUAD	Impute(All) Only
Q14938	-0.626843030932154	1.73066998294903e-25	NFIX	LUAD	Impute(All) Only
Q9BXS9	0.626655115989278	1.01821340592903e-20	SLC26A6	LUAD	Impute(All) Only
Q96MX3	0.626572069364483	5.12192817778007e-23	ZNF48	LUAD	Impute(All) Only
Q96EL3	0.626509477904452	9.22346732630201e-46	MRPL53	LUAD	Impute(All) Only
Q9Y221	0.626176380341331	2.94258725399707e-46	NIP7	LUAD	Impute(All) Only
Q9HC52	0.626156822306914	5.07580128061643e-58	CBX8	LUAD	Impute(All) Only
A0A0B4J1U3	-0.625995024999845	5.88309780336671e-16	IGLV1-36	LUAD	Impute(All) Only
Q01995	-0.625989476609995	3.45270423692675e-28	TAGLN	LUAD	Impute(All) Only
Q9Y4J8	-0.625875209097511	1.24885991361711e-35	DTNA	LUAD	Impute(All) Only
Q9H0H5	0.625446359600716	7.6767163084323e-18	RACGAP1	LUAD	Impute(All) Only
Q92529	-0.625280542863596	7.74310675973949e-26	SHC3	LUAD	Impute(All) Only
Q9Y279	-0.625158781014658	1.00512222113092e-17	VSIG4	LUAD	Impute(All) Only
Q9NQ84	0.62491922446609	1.24563952171851e-16	GPRC5C	LUAD	Impute(All) Only
P35900	0.62484190231352	0.000181094368730734	KRT20	LUAD	Impute(All) Only
P61604	0.624771635823056	1.61828869433266e-44	HSPE1	LUAD	Impute(All) Only
Q5VWC8	-0.624533591418775	4.52828194943023e-24	HACD4	LUAD	Impute(All) Only
Q12857	-0.624398162479309	8.21791158549673e-44	NFIA	LUAD	Impute(All) Only
P32969	0.624372260624931	7.88625717290979e-57	RPL9	LUAD	Impute(All) Only
P04211	-0.624243138764452	6.62320540105392e-15	IGLV7-43	LUAD	Impute(All) Only
Q86SQ4	-0.623528968651412	3.20556522744554e-27	ADGRG6	LUAD	Impute(All) Only
P07357	-0.623414174244523	1.25629605009201e-27	C8A	LUAD	Impute(All) Only
P12004	0.623204933444196	6.12440879697893e-45	PCNA	LUAD	Impute(All) Only
Q6NUP7	-0.623090540242776	2.15602197967969e-25	PPP4R4	LUAD	Impute(All) Only
Q6XE24	-0.622788168541394	7.58833463663678e-51	RBMS3	LUAD	Impute(All) Only
Q96KR6	0.622567563726154	3.96580343137109e-20	FAM210B	LUAD	Impute(All) Only
P61925	-0.622488379135742	1.94939941978814e-26	PKIA	LUAD	Impute(All) Only
Q86UL8	-0.622164160948255	8.25378148289476e-37	MAGI2	LUAD	Impute(All) Only
Q5T3I0	0.62169752776262	1.99565613964999e-32	GPATCH4	LUAD	Impute(All) Only
P42704	0.621363929054301	3.09695433387484e-37	LRPPRC	LUAD	Impute(All) Only
P22234	0.621028019142376	1.34463388120632e-32	PAICS	LUAD	Impute(All) Only
P54710	0.620965760703534	3.89734486384119e-27	FXYD2	LUAD	Impute(All) Only
Q9H3S4	-0.620934561993892	1.53131012567178e-49	TPK1	LUAD	Impute(All) Only
O75394	0.620645989937188	7.95986454759787e-36	MRPL33	LUAD	Impute(All) Only
Q9BQ13	-0.620513253460022	7.22180247839062e-19	KCTD14	LUAD	Impute(All) Only
P16150	-0.620458469261717	1.34047565030646e-33	SPN	LUAD	Impute(All) Only
P29762	0.620071473416516	1.62744032077039e-06	CRABP1	LUAD	Impute(All) Only
A0A075B6I0	-0.619762595314086	4.06848058129699e-08	IGLV8-61	LUAD	Impute(All) Only
Q99519	0.619656612631008	7.54085657435437e-36	NEU1	LUAD	Impute(All) Only
Q9BZM1	0.618171994444332	1.26474206585864e-27	PLA2G12A	LUAD	Impute(All) Only
Q96SI9	0.617740907027233	2.00900699291819e-56	STRBP	LUAD	Impute(All) Only
Q96AQ6	0.617494660133694	4.74925117508629e-25	PBXIP1	LUAD	Impute(All) Only
P23352	-0.617443020962488	1.56691208182084e-20	ANOS1	LUAD	Impute(All) Only
P15923	0.617278558435789	5.54399405698889e-31	TCF3	LUAD	Impute(All) Only
P61619	0.61707165268885	1.82182151815011e-52	SEC61A1	LUAD	Impute(All) Only
Q96SL8	0.61642625128707	9.51968927251162e-22	FIZ1	LUAD	Impute(All) Only
Q08043	-0.615930392436441	1.00394669245304e-22	ACTN3	LUAD	Impute(All) Only
Q96QH2	-0.615706191627737	9.00683000853649e-32	PRAM1	LUAD	Impute(All) Only
Q16222	0.614960402997006	8.65444323563268e-38	UAP1	LUAD	Impute(All) Only
Q9C005	0.614901385210917	2.61727836944624e-55	DPY30	LUAD	Impute(All) Only
Q5BJF6	-0.614812616304626	4.3632634688665e-44	ODF2	LUAD	Impute(All) Only
Q9P2Q2	-0.614665913396857	3.00111787119853e-36	FRMD4A	LUAD	Impute(All) Only
Q9NVI7	0.613534951873987	9.81465102242269e-40	ATAD3A	LUAD	Impute(All) Only
O75144	-0.613424403263608	5.48760148328699e-31	ICOSLG	LUAD	Impute(All) Only
Q8IV36	0.613307799653949	1.21283614831165e-28	HID1	LUAD	Impute(All) Only
P30711	-0.613104186025382	1.40765138331667e-07	GSTT1	LUAD	Impute(All) Only
Q02241	0.613043381200161	1.30798599953516e-15	KIF23	LUAD	Impute(All) Only
Q8N4H5	0.612828659775044	3.80867819114943e-37	TOMM5	LUAD	Impute(All) Only
Q6S8J3	-0.612306328135787	1.23511412226553e-36	POTEE	LUAD	Impute(All) Only
P62888	0.612284328098504	4.27103701749078e-82	RPL30	LUAD	Impute(All) Only
Q6P1M3	-0.612189646708686	2.40079376858574e-35	LLGL2	LUAD	Impute(All) Only
P48539	0.612136773294772	8.18992243211618e-05	PCP4	LUAD	Impute(All) Only
Q15011	0.612106461252182	1.77576807613634e-27	HERPUD1	LUAD	Impute(All) Only
Q08431	-0.611911495392302	1.76863736266978e-27	MFGE8	LUAD	Impute(All) Only
P13995	0.611893729706377	7.29100176021453e-21	MTHFD2	LUAD	Impute(All) Only
P49407	-0.611817240992195	4.63503585320456e-50	ARRB1	LUAD	Impute(All) Only
Q9UI14	0.611477250782141	5.82253088684646e-39	RABAC1	LUAD	Impute(All) Only
A0A0C4DH43	-0.611286221724118	0.000113685628307549	IGHV2-70D	LUAD	Impute(All) Only
Q9BRK5	0.611263004116061	4.92453215145231e-40	SDF4	LUAD	Impute(All) Only
O96017	0.611241438224408	4.92373911995355e-31	CHEK2	LUAD	Impute(All) Only
Q8TB73	-0.61047137480524	4.08548909107481e-27	NDNF	LUAD	Impute(All) Only
Q9Y3Q3	0.610300926489955	1.76569167344347e-34	TMED3	LUAD	Impute(All) Only
Q969X0	-0.609415069895523	3.6545470120851e-52	RILPL2	LUAD	Impute(All) Only
Q9BU76	0.609117637024148	3.19087583013628e-49	MMTAG2	LUAD	Impute(All) Only
O14983	0.609115325051553	0.140827535953232	ATP2A1	LUAD	Impute(All) Only
Q9Y5A9	0.608902692930453	8.37564834354731e-69	YTHDF2	LUAD	Impute(All) Only
Q86VF7	-0.608681150721065	5.554204640859e-17	NRAP	LUAD	Impute(All) Only
Q52LW3	-0.608350074146454	2.94534342632587e-42	ARHGAP29	LUAD	Impute(All) Only
P61626	-0.608291032414577	3.2070929364311e-16	LYZ	LUAD	Impute(All) Only
Q15398	0.607994587689786	1.81026401515839e-15	DLGAP5	LUAD	Impute(All) Only
Q9UJC3	0.60797788026812	1.95705498357188e-46	HOOK1	LUAD	Impute(All) Only
P09874	0.60773855061084	2.3302876417033e-53	PARP1	LUAD	Impute(All) Only
Q15388	0.60717447287692	5.83386017749025e-20	TOMM20	LUAD	Impute(All) Only
Q9NPP4	-0.606695261274538	9.42881214957796e-34	NLRC4	LUAD	Impute(All) Only
Q9GZR2	0.606049431580136	1.6489727285886e-39	REXO4	LUAD	Impute(All) Only
O15355	0.605945275711576	1.34167917928582e-65	PPM1G	LUAD	Impute(All) Only
P62701	0.605550364487961	2.37765033766537e-68	RPS4X	LUAD	Impute(All) Only
Q96K37	0.605071834194931	4.97863078967117e-40	SLC35E1	LUAD	Impute(All) Only
Q3B726	0.604893240806561	1.36758031593764e-43	POLR1F	LUAD	Impute(All) Only
Q8N5I9	0.604863162670171	1.7972945268495e-42	NOPCHAP1	LUAD	Impute(All) Only
O14960	-0.604430629351338	1.31981489476244e-10	LECT2	LUAD	Impute(All) Only
Q9Y3D7	0.604275438603469	4.21291483776812e-32	PAM16	LUAD	Impute(All) Only
Q12860	-0.60419400765532	2.14637366823852e-33	CNTN1	LUAD	Impute(All) Only
Q96F15	-0.603797316443423	2.02553333764143e-27	GIMAP5	LUAD	Impute(All) Only
P11233	-0.603617322314317	1.56124174061499e-38	RALA	LUAD	Impute(All) Only
Q92496	-0.603576023759269	5.37449516498773e-17	CFHR4	LUAD	Impute(All) Only
Q9UM07	-0.603533711993251	1.13575708930034e-10	PADI4	LUAD	Impute(All) Only
Q5TCQ9	-0.603108140387761	5.05498360120185e-40	MAGI3	LUAD	Impute(All) Only
P00167	-0.602948308215261	2.60517530257762e-19	CYB5A	LUAD	Impute(All) Only
P12110	-0.602756784867474	1.11117495325957e-20	COL6A2	LUAD	Impute(All) Only
P53701	0.602373568549922	4.46144110606375e-45	HCCS	LUAD	Impute(All) Only
Q9UBX3	0.602353751561068	1.11557953347166e-26	SLC25A10	LUAD	Impute(All) Only
P11047	-0.60181772757154	1.68080010476643e-31	LAMC1	LUAD	Impute(All) Only
P04062	0.601669605817108	5.30147651352167e-44	GBA	LUAD	Impute(All) Only
P61009	0.601335045906236	1.28971666376296e-25	SPCS3	LUAD	Impute(All) Only
O60218	0.601252840586309	0.00639492730203749	AKR1B10	LUAD	Impute(All) Only
P04054	-0.600918751977254	1.15470627392012e-08	PLA2G1B	LUAD	Impute(All) Only
P01861	-0.600725492439683	2.37668598024451e-10	IGHG4	LUAD	Impute(All) Only
Q9BSR8	0.600722144947166	1.56880469101826e-44	YIPF4	LUAD	Impute(All) Only
Q9HD45	0.600512911778516	6.9944098624407e-44	TM9SF3	LUAD	Impute(All) Only
Q9BV57	0.600316211999488	3.75065004631379e-52	ADI1	LUAD	Impute(All) Only
A0A075B6H7	-0.600168849152567	8.98829262393369e-22	IGKV3-7	LUAD	Impute(All) Only
P04003	-0.599603314400419	3.60917013395261e-18	C4BPA	LUAD	Impute(All) Only
P78352	-0.599548544766561	0.349861097971132	DLG4	LUAD	Impute(All) Only
Q9Y2B0	0.599164211490606	2.0145487766293e-47	CNPY2	LUAD	Impute(All) Only
P09132	0.599146350720972	1.4803630115779e-54	SRP19	LUAD	Impute(All) Only
Q8N9R8	-0.599060329236227	8.37782222952412e-51	SCAI	LUAD	Impute(All) Only
Q9BQC6	0.59880776169436	1.31539353403791e-30	MRPL57	LUAD	Impute(All) Only
P09417	-0.598802183999425	5.52053570151364e-61	QDPR	LUAD	Impute(All) Only
P54922	-0.598677050551622	1.70256522576288e-47	ADPRH	LUAD	Impute(All) Only
P26927	-0.598609658698777	8.6583996227134e-28	MST1	LUAD	Impute(All) Only
Q9NVV0	-0.598533646305588	2.19633258971962e-31	TMEM38B	LUAD	Impute(All) Only
O00478	-0.598298418967786	1.52183445854244e-29	BTN3A3	LUAD	Impute(All) Only
P26992	-0.598139864376861	1.20295538079096e-25	CNTFR	LUAD	Impute(All) Only
Q14520	-0.59746170899971	2.85241761519072e-32	HABP2	LUAD	Impute(All) Only
Q9Y490	-0.59735114583231	5.58952045821636e-74	TLN1	LUAD	Impute(All) Only
O60547	0.59715250923373	3.35243299128009e-20	GMDS	LUAD	Impute(All) Only
Q9NSI2	0.596995522954408	3.15149857495664e-43	FAM207A	LUAD	Impute(All) Only
Q9UGP4	-0.596804591097115	8.16043074462717e-52	LIMD1	LUAD	Impute(All) Only
P23470	-0.596727543184938	7.84056545081053e-42	PTPRG	LUAD	Impute(All) Only
P55001	0.596550928408348	8.08579645665745e-20	MFAP2	LUAD	Impute(All) Only
P26639	0.596267117224372	5.66912583181917e-44	TARS1	LUAD	Impute(All) Only
Q9P015	0.596176167284611	5.09425322732319e-45	MRPL15	LUAD	Impute(All) Only
Q13217	0.595995835085237	3.86432352735435e-43	DNAJC3	LUAD	Impute(All) Only
P48735	0.59577172355603	3.68523747871916e-42	IDH2	LUAD	Impute(All) Only
Q70UQ0	0.595564734170637	6.31816005571368e-29	IKBIP	LUAD	Impute(All) Only
Q9BWP8	-0.594790978136132	7.60556796847185e-30	COLEC11	LUAD	Impute(All) Only
P48059	-0.594742940446427	1.94843754547342e-48	LIMS1	LUAD	Impute(All) Only
Q99674	0.59472156105835	1.21440117160777e-07	CGREF1	LUAD	Impute(All) Only
P09668	-0.593879536858346	1.07033126721508e-12	CTSH	LUAD	Impute(All) Only
Q92823	-0.593706032260434	1.85715002382909e-30	NRCAM	LUAD	Impute(All) Only
Q01813	0.593505255309445	3.72093068465561e-24	PFKP	LUAD	Impute(All) Only
P46782	0.592878987476038	7.9649254002378e-86	RPS5	LUAD	Impute(All) Only
O96014	-0.592640229369685	1.35812533180663e-22	WNT11	LUAD	Impute(All) Only
Q9UBT3	0.592265898264397	0.00527625262304703	DKK4	LUAD	Impute(All) Only
Q8NEJ9	0.592170061221754	2.14478468467735e-49	NGDN	LUAD	Impute(All) Only
P62249	0.591920444107597	1.26430991352298e-70	RPS16	LUAD	Impute(All) Only
Q9NPE3	0.591235182915124	4.33047531377074e-52	NOP10	LUAD	Impute(All) Only
Q9BVA1	0.591061369516375	4.60511473996172e-06	TUBB2B	LUAD	Impute(All) Only
P09327	0.59092381817495	2.66667854988624e-05	VIL1	LUAD	Impute(All) Only
Q8N339	-0.590654784349148	4.35855438193881e-08	MT1M	LUAD	Impute(All) Only
O95249	0.590585171938834	2.09467815037492e-56	GOSR1	LUAD	Impute(All) Only
P00450	-0.590464335787608	2.82362038393712e-26	CP	LUAD	Impute(All) Only
Q8IZA0	0.590301484041149	4.64523406157465e-31	KIAA0319L	LUAD	Impute(All) Only
Q9BQ24	-0.590009436221351	2.51597247750451e-51	ZFYVE21	LUAD	Impute(All) Only
P07360	-0.589903654994686	8.87496032955653e-33	C8G	LUAD	Impute(All) Only
Q15084	0.589269176394101	1.15359677847468e-54	PDIA6	LUAD	Impute(All) Only
P28370	0.58925386382337	7.80430980603925e-35	SMARCA1	LUAD	Impute(All) Only
P82673	0.588691969229714	1.25736403652212e-42	MRPS35	LUAD	Impute(All) Only
Q92520	0.588472082173862	6.37906771354641e-25	FAM3C	LUAD	Impute(All) Only
O94819	-0.587970471588907	7.26839449159744e-41	KBTBD11	LUAD	Impute(All) Only
P50479	0.587900956969463	1.40267620580196e-23	PDLIM4	LUAD	Impute(All) Only
Q2KJY2	0.587800663972693	9.14658060575699e-20	KIF26B	LUAD	Impute(All) Only
Q9Y619	0.587673997691304	2.21167397465231e-18	SLC25A15	LUAD	Impute(All) Only
Q8TF21	-0.587265593250427	2.26582861095387e-25	ANKRD24	LUAD	Impute(All) Only
Q9BWE0	0.587254623273921	3.59863097098722e-42	REPIN1	LUAD	Impute(All) Only
Q9BUT9	0.586928775631669	2.46802037730383e-20	MCRIP2	LUAD	Impute(All) Only
P02745	-0.586813491234565	1.24420343688957e-31	C1QA	LUAD	Impute(All) Only
Q02083	-0.586543611172146	4.64031473045227e-22	NAAA	LUAD	Impute(All) Only
Q9Y5S1	-0.585363512994824	2.82796713122045e-33	TRPV2	LUAD	Impute(All) Only
P08603	-0.585234360857665	9.28316472103189e-27	CFH	LUAD	Impute(All) Only
A0A0C4DH36	-0.585048164990422	1.35746575024714e-28	IGHV3-38	LUAD	Impute(All) Only
Q96CX6	-0.585046843142985	2.49748395877695e-23	LRRC58	LUAD	Impute(All) Only
Q96GQ7	0.584936899473941	2.91310624665819e-60	DDX27	LUAD	Impute(All) Only
Q96M27	0.584549141610246	2.73798420048342e-54	PRRC1	LUAD	Impute(All) Only
O15156	0.584358932782269	2.59367033120309e-44	ZBTB7B	LUAD	Impute(All) Only
P61289	0.584153939866962	6.45990584187417e-60	PSME3	LUAD	Impute(All) Only
Q13111	0.584092844984479	2.00741816003157e-27	CHAF1A	LUAD	Impute(All) Only
Q9BRT9	0.583823136314976	6.87161085563322e-15	GINS4	LUAD	Impute(All) Only
P29992	-0.583776139136429	8.7317584873534e-37	GNA11	LUAD	Impute(All) Only
Q9NRH2	-0.583594064294049	6.01398468519135e-59	SNRK	LUAD	Impute(All) Only
Q9HA72	-0.583503896698547	1.60984480243543e-35	CALHM2	LUAD	Impute(All) Only
O75923	-0.583397438414	9.51235627937491e-30	DYSF	LUAD	Impute(All) Only
Q9UH62	0.582947764019362	5.41568211126007e-33	ARMCX3	LUAD	Impute(All) Only
P21926	-0.582515532881025	9.01045865570703e-24	CD9	LUAD	Impute(All) Only
Q8WXE9	-0.582435514498375	1.56674731695188e-49	STON2	LUAD	Impute(All) Only
Q8NBF6	0.582310174976993	1.37525416621637e-32	AVL9	LUAD	Impute(All) Only
Q9Y4P3	0.582214091838768	2.63257051759862e-54	TBL2	LUAD	Impute(All) Only
Q9P0M9	0.581854710079533	7.21647747216141e-47	MRPL27	LUAD	Impute(All) Only
P43897	0.581649555423237	8.07556871711012e-29	TSFM	LUAD	Impute(All) Only
P62070	-0.581622946632013	6.14244791837583e-33	RRAS2	LUAD	Impute(All) Only
Q9UPN3	-0.581331957545544	1.13639348617331e-45	MACF1	LUAD	Impute(All) Only
Q9NP50	0.580981074409152	2.68547286613036e-11	SINHCAF	LUAD	Impute(All) Only
O60760	-0.580498206897914	2.17574690141699e-28	HPGDS	LUAD	Impute(All) Only
Q8WUH6	0.579960553897546	1.5459929903157e-51	TMEM263	LUAD	Impute(All) Only
Q96QC0	0.579936848432713	1.30467159543254e-67	PPP1R10	LUAD	Impute(All) Only
P01766	-0.579553420273246	3.25902129460734e-27	IGHV3-13	LUAD	Impute(All) Only
Q9BRT8	-0.579512090924759	0.000240578955070371	CBWD1	LUAD	Impute(All) Only
Q9UBT7	-0.579463669291215	7.2557593443126e-36	CTNNAL1	LUAD	Impute(All) Only
Q96GC5	0.57920245835497	6.89779811549067e-49	MRPL48	LUAD	Impute(All) Only
Q9NWM8	0.579180331399083	3.7783944154703e-26	FKBP14	LUAD	Impute(All) Only
Q13424	-0.578922397559083	3.24286415188818e-38	SNTA1	LUAD	Impute(All) Only
P61224	-0.578878496007622	4.5648724360348e-60	RAP1B	LUAD	Impute(All) Only
Q9NUU6	-0.578641283711981	2.61666654891551e-33	OTULINL	LUAD	Impute(All) Only
Q01543	-0.578223225765708	1.37532240469313e-58	FLI1	LUAD	Impute(All) Only
P08263	-0.57800007040851	7.74616128197516e-06	GSTA1	LUAD	Impute(All) Only
O95931	-0.577924378488552	8.05562516657722e-30	CBX7	LUAD	Impute(All) Only
Q5SRE7	-0.577915409087044	1.39806614040607e-27	PHYHD1	LUAD	Impute(All) Only
A0A075B6J1	-0.577249388684169	5.52812396018646e-10	IGLV5-37	LUAD	Impute(All) Only
Q76M96	0.577217443166663	1.46515899241906e-17	CCDC80	LUAD	Impute(All) Only
Q96IY4	-0.577166914378282	3.08898338099853e-24	CPB2	LUAD	Impute(All) Only
P02749	-0.577115237630178	2.62968036648951e-23	APOH	LUAD	Impute(All) Only
Q15363	0.577038073598761	6.83869163124485e-46	TMED2	LUAD	Impute(All) Only
O75607	0.576976843624134	1.57839778780039e-22	NPM3	LUAD	Impute(All) Only
P52434	0.57656354588347	1.08768270089127e-69	POLR2H	LUAD	Impute(All) Only
Q02487	0.576211665238727	3.77253714638807e-21	DSC2	LUAD	Impute(All) Only
P14091	0.575657257162518	3.61911501677151e-08	CTSE	LUAD	Impute(All) Only
Q9UBP4	-0.575094094167422	2.67206953697952e-24	DKK3	LUAD	Impute(All) Only
P09493	-0.575056577947318	6.79334179654821e-29	TPM1	LUAD	Impute(All) Only
P41250	0.57420767550963	1.77321188878055e-44	GARS1	LUAD	Impute(All) Only
Q02108	-0.574006024067209	5.57862987454784e-40	GUCY1A1	LUAD	Impute(All) Only
Q86WW8	0.573889431404982	1.42614748980254e-24	COA5	LUAD	Impute(All) Only
Q8WYQ3	0.573749822606494	1.96225440745771e-25	CHCHD10	LUAD	Impute(All) Only
P46020	0.573513988523398	2.78133078048409e-34	PHKA1	LUAD	Impute(All) Only
Q96L46	0.573261743834417	3.13881048813607e-21	CAPNS2	LUAD	Impute(All) Only
O75888	-0.573169594517921	4.16029060287776e-24	TNFSF13	LUAD	Impute(All) Only
Q9BYC9	0.572610399272055	5.99338466492143e-41	MRPL20	LUAD	Impute(All) Only
P09466	0.57251076509429	0.00348699680607764	PAEP	LUAD	Impute(All) Only
Q502W6	0.572408318035171	4.8291710721592e-07	VWA3B	LUAD	Impute(All) Only
Q08380	0.571900615660589	1.15030668689183e-23	LGALS3BP	LUAD	Impute(All) Only
Q9GZR7	0.571772264058961	1.64014404255494e-32	DDX24	LUAD	Impute(All) Only
P36980	-0.571571498210574	4.89954166427304e-09	CFHR2	LUAD	Impute(All) Only
P01709	-0.571347539375324	5.56287892405836e-09	IGLV2-8	LUAD	Impute(All) Only
Q92686	-0.571292257601481	3.88943531654538e-13	NRGN	LUAD	Impute(All) Only
Q9H2D6	-0.571196414963062	8.04960773013327e-54	TRIOBP	LUAD	Impute(All) Only
Q05707	-0.570847765145636	6.55507009433123e-12	COL14A1	LUAD	Impute(All) Only
Q9BRP8	0.570712245213738	1.38324529156325e-51	PYM1	LUAD	Impute(All) Only
Q5VUB5	-0.570570511026993	6.10667814973785e-33	FAM171A1	LUAD	Impute(All) Only
Q9H799	-0.570233409275817	9.39486450762905e-12	CPLANE1	LUAD	Impute(All) Only
P01768	-0.570203492266948	4.66544198660535e-11	IGHV3-30	LUAD	Impute(All) Only
Q96I45	0.570142351155866	6.01650236875817e-18	TMEM141	LUAD	Impute(All) Only
P07858	0.56980302584471	1.6970754307873e-23	CTSB	LUAD	Impute(All) Only
P62841	0.569635170186732	5.19081544224218e-64	RPS15	LUAD	Impute(All) Only
O43739	-0.569621773109944	1.3888510710549e-26	CYTH3	LUAD	Impute(All) Only
Q86V81	0.568630093714969	7.77675220184103e-51	ALYREF	LUAD	Impute(All) Only
P39059	-0.568296032552894	4.64972863735817e-25	COL15A1	LUAD	Impute(All) Only
O94826	0.568136976795227	4.23669765117319e-59	TOMM70	LUAD	Impute(All) Only
Q9UIF7	0.568059502521683	2.54405662629101e-05	MUTYH	LUAD	Impute(All) Only
P43358	0.567843060769558	0.000124055079729995	MAGEA4	LUAD	Impute(All) Only
P51532	0.567680268003908	5.41363999402942e-52	SMARCA4	LUAD	Impute(All) Only
Q9Y5L4	0.567577626107941	1.41574480990423e-36	TIMM13	LUAD	Impute(All) Only
Q5K4L6	-0.567310641417542	7.31774553678542e-27	SLC27A3	LUAD	Impute(All) Only
Q8TBA6	0.567309138393032	2.28072161291181e-61	GOLGA5	LUAD	Impute(All) Only
Q15942	-0.567226539323404	4.87620976297671e-52	ZYX	LUAD	Impute(All) Only
Q69YL0	0.56710973177098	6.22217563082389e-17	NCBP2AS2	LUAD	Impute(All) Only
Q8TF66	0.566941448152701	4.37214770254343e-12	LRRC15	LUAD	Impute(All) Only
Q9GZT9	0.566507960524913	3.10226212016077e-52	EGLN1	LUAD	Impute(All) Only
O94855	0.566308417256501	4.22401354615854e-58	SEC24D	LUAD	Impute(All) Only
Q92870	-0.566283614556685	1.71505522189506e-53	APBB2	LUAD	Impute(All) Only
Q10471	0.566129895774008	7.92954184151564e-39	GALNT2	LUAD	Impute(All) Only
Q8WWM9	-0.565887973641296	2.89773634355669e-33	CYGB	LUAD	Impute(All) Only
P15880	0.565884317147578	5.68138103189452e-72	RPS2	LUAD	Impute(All) Only
Q9UKX5	0.565781526131378	9.47251431028238e-18	ITGA11	LUAD	Impute(All) Only
P11137	-0.565689087408586	1.86343772732027e-19	MAP2	LUAD	Impute(All) Only
Q9NRX6	0.565465051051302	9.20856832454141e-33	TMEM167B	LUAD	Impute(All) Only
Q3ZCW2	-0.56537519588829	2.1006113329166e-35	LGALSL	LUAD	Impute(All) Only
Q8N159	-0.565009135016716	1.47497394096111e-10	NAGS	LUAD	Impute(All) Only
Q9H9J2	0.56448817279033	6.76282181912626e-42	MRPL44	LUAD	Impute(All) Only
Q66GS9	-0.56431649474149	3.34709798590388e-40	CEP135	LUAD	Impute(All) Only
P0C7P0	0.564294193902761	2.10348799535172e-32	CISD3	LUAD	Impute(All) Only
Q68CQ4	0.564278051403569	2.97333398662119e-47	UTP25	LUAD	Impute(All) Only
O95707	0.564057578702517	1.51364065471936e-32	POP4	LUAD	Impute(All) Only
Q96A57	0.564047300323768	3.94683148186152e-25	TMEM230	LUAD	Impute(All) Only
Q7Z7K0	0.563659206687294	9.28316472103189e-27	CMC1	LUAD	Impute(All) Only
Q5C9Z4	0.563150725896644	1.12344375280614e-33	NOM1	LUAD	Impute(All) Only
Q9NTJ3	0.563003887909151	1.63919467309614e-27	SMC4	LUAD	Impute(All) Only
P34096	-0.562797815091717	3.87352728977618e-14	RNASE4	LUAD	Impute(All) Only
P32004	-0.562729643643253	1.35823494006454e-18	L1CAM	LUAD	Impute(All) Only
Q04637	0.562691011710324	1.11621878983833e-74	EIF4G1	LUAD	Impute(All) Only
Q86W92	-0.56246266688191	9.13913606526149e-50	PPFIBP1	LUAD	Impute(All) Only
Q02809	0.562069130436704	1.38437596378363e-30	PLOD1	LUAD	Impute(All) Only
Q9UNN8	-0.56196862328704	1.24375176745921e-27	PROCR	LUAD	Impute(All) Only
Q99536	-0.561374745639288	2.46493777713456e-57	VAT1	LUAD	Impute(All) Only
Q68BL7	-0.561119119887143	1.90368002992284e-08	OLFML2A	LUAD	Impute(All) Only
P30825	0.561117829127452	4.14762687006327e-16	SLC7A1	LUAD	Impute(All) Only
Q96EF6	-0.560837555224053	2.50500825136509e-33	FBXO17	LUAD	Impute(All) Only
P08240	0.560530942336168	8.70617932036068e-59	SRPRA	LUAD	Impute(All) Only
O60841	0.560517222770184	1.26308756215784e-72	EIF5B	LUAD	Impute(All) Only
P30838	-0.560489607065204	0.000682000864582462	ALDH3A1	LUAD	Impute(All) Only
Q7Z7F7	0.560339607313381	2.24390062206278e-33	MRPL55	LUAD	Impute(All) Only
A6NCS6	0.560011310939101	1.77230293935728e-15	C2orf72	LUAD	Impute(All) Only
O15194	-0.559798502979834	1.0522930581138e-35	CTDSPL	LUAD	Impute(All) Only
Q13310	0.559621360757248	3.3992706145107e-57	PABPC4	LUAD	Impute(All) Only
Q9NW13	0.559437542823343	3.29848465899794e-47	RBM28	LUAD	Impute(All) Only
Q12931	0.559269545894015	1.24332985575272e-32	TRAP1	LUAD	Impute(All) Only
Q9NZ45	0.559056033212745	2.92726487973349e-34	CISD1	LUAD	Impute(All) Only
P56159	-0.559006479271876	1.22824099959634e-19	GFRA1	LUAD	Impute(All) Only
O14994	-0.558881478234891	1.97533810409281e-15	SYN3	LUAD	Impute(All) Only
P16519	-0.558744758978653	2.59323657140121e-19	PCSK2	LUAD	Impute(All) Only
Q9HAR2	-0.558687603439516	3.3176702141392e-19	ADGRL3	LUAD	Impute(All) Only
Q9Y5Y6	0.558603638755635	2.24542725995919e-29	ST14	LUAD	Impute(All) Only
Q68DH5	0.558503150676046	4.39884299987679e-31	LMBRD2	LUAD	Impute(All) Only
P49023	-0.558397679805289	2.74194089032122e-54	PXN	LUAD	Impute(All) Only
P02741	-0.558389824574657	0.00171539506646431	CRP	LUAD	Impute(All) Only
Q9NQZ2	0.558363180081678	3.71593228671455e-49	UTP3	LUAD	Impute(All) Only
Q96D15	0.558230033076303	2.44543042286521e-22	RCN3	LUAD	Impute(All) Only
Q15645	0.558223606588971	3.8817072290346e-12	TRIP13	LUAD	Impute(All) Only
Q9H501	0.558039800316063	9.89356959921783e-50	ESF1	LUAD	Impute(All) Only
Q8N9T8	0.557854868315918	3.12313973117891e-51	KRI1	LUAD	Impute(All) Only
Q9Y6A9	0.557495992380066	3.76642253804673e-24	SPCS1	LUAD	Impute(All) Only
O15155	0.557364020134099	6.22532960675208e-20	BET1	LUAD	Impute(All) Only
Q5EG05	-0.557192002182596	3.82295641086613e-35	CARD16	LUAD	Impute(All) Only
Q13443	0.556885172356669	8.1549322707993e-34	ADAM9	LUAD	Impute(All) Only
Q969H8	0.556878928727585	1.63930202217101e-40	MYDGF	LUAD	Impute(All) Only
Q9H1E3	0.556726198444625	1.24811590117498e-24	NUCKS1	LUAD	Impute(All) Only
Q8WUY3	-0.556723953870339	5.09238189924391e-30	PRUNE2	LUAD	Impute(All) Only
Q99729	0.556673321747809	1.11731892360239e-45	HNRNPAB	LUAD	Impute(All) Only
Q86VP1	0.556644388411449	1.5754047685672e-26	TAX1BP1	LUAD	Impute(All) Only
Q6ZV29	-0.556312918827457	3.93524966493652e-28	PNPLA7	LUAD	Impute(All) Only
O15540	0.556121711736079	0.000492848728976319	FABP7	LUAD	Impute(All) Only
Q2PZI1	0.55549777340973	1.2998213309592e-24	DPY19L1	LUAD	Impute(All) Only
Q96QZ7	-0.555174531782349	4.53580432827001e-48	MAGI1	LUAD	Impute(All) Only
Q9NYT0	0.555000355193368	4.70225052767421e-21	PLEK2	LUAD	Impute(All) Only
P19338	0.554984619655286	3.22739023160993e-59	NCL	LUAD	Impute(All) Only
P84101	0.55416562260196	1.79496615151429e-26	SERF2	LUAD	Impute(All) Only
O75061	-0.553804225379116	1.55470990459065e-29	DNAJC6	LUAD	Impute(All) Only
Q9GZL7	0.553581066303909	8.2172241406745e-61	WDR12	LUAD	Impute(All) Only
P08123	0.55308628084175	1.44018868448918e-19	COL1A2	LUAD	Impute(All) Only
Q8IXB1	0.553061008074451	1.73919497595944e-40	DNAJC10	LUAD	Impute(All) Only
Q15070	0.552796226448734	2.67943062797064e-28	OXA1L	LUAD	Impute(All) Only
P23284	0.552513871596492	2.95682222584253e-39	PPIB	LUAD	Impute(All) Only
Q00341	0.552453934929531	3.09613912311743e-71	HDLBP	LUAD	Impute(All) Only
P06681	-0.552308952482505	2.64954996438908e-28	C2	LUAD	Impute(All) Only
Q96A49	0.552239661754552	1.29530067715637e-41	SYAP1	LUAD	Impute(All) Only
O95670	-0.552096174858061	8.19288174009e-22	ATP6V1G2	LUAD	Impute(All) Only
Q9NWL6	-0.551952305919446	7.60081057250082e-12	ASNSD1	LUAD	Impute(All) Only
Q96FQ6	0.551773171124406	3.48491851716801e-26	S100A16	LUAD	Impute(All) Only
Q9H9B4	0.551704325611439	2.23501794161451e-44	SFXN1	LUAD	Impute(All) Only
P53999	0.551246153891924	5.85074846141577e-43	SUB1	LUAD	Impute(All) Only
Q9Y4C1	0.550814419361815	1.32428953028069e-44	KDM3A	LUAD	Impute(All) Only
O75844	0.550347869576942	1.16618094504259e-28	ZMPSTE24	LUAD	Impute(All) Only
Q9H116	0.55006688248573	1.4085207125435e-08	GZF1	LUAD	Impute(All) Only
Q86YB7	-0.55002815811395	1.91346846100641e-30	ECHDC2	LUAD	Impute(All) Only
Q9GZT3	0.549946811332262	3.28831909122754e-34	SLIRP	LUAD	Impute(All) Only
O15392	0.54993795456957	0.00072032957904467	BIRC5	LUAD	Impute(All) Only
P16422	0.549912153688389	9.95240447202547e-20	EPCAM	LUAD	Impute(All) Only
P12111	-0.549795379180406	8.63949287551131e-26	COL6A3	LUAD	Impute(All) Only
O15020	0.549488484281976	3.70893078634283e-28	SPTBN2	LUAD	Impute(All) Only
O14645	-0.549485630994521	1.83552334833109e-15	DNALI1	LUAD	Impute(All) Only
P13866	-0.548928375359958	0.000307714954388766	SLC5A1	LUAD	Impute(All) Only
Q9Y2R9	0.547985505705149	9.59935720101196e-42	MRPS7	LUAD	Impute(All) Only
Q5TDH0	-0.547712230642762	6.48497748304906e-44	DDI2	LUAD	Impute(All) Only
P30047	-0.547693918811326	2.445231181978e-23	GCHFR	LUAD	Impute(All) Only
Q2M1K9	-0.547607617181962	2.03087324044403e-28	ZNF423	LUAD	Impute(All) Only
Q9HD89	-0.547219447774957	1.86963960932699e-09	RETN	LUAD	Impute(All) Only
Q9NYP7	0.547123636637039	2.05674937356131e-23	ELOVL5	LUAD	Impute(All) Only
P21333	-0.547122501767912	1.98356125678446e-42	FLNA	LUAD	Impute(All) Only
P51397	0.546796031101788	1.23304017382753e-37	DAP	LUAD	Impute(All) Only
O43663	0.546669699704985	9.2480082885461e-09	PRC1	LUAD	Impute(All) Only
Q14789	0.546618110370805	2.47242897553928e-69	GOLGB1	LUAD	Impute(All) Only
P63165	0.546569146621245	9.48762355784246e-56	SUMO1	LUAD	Impute(All) Only
Q9P275	0.54652141358307	1.10656351921055e-48	USP36	LUAD	Impute(All) Only
P59768	-0.546297629300721	3.32209096245523e-29	GNG2	LUAD	Impute(All) Only
Q9UJY1	-0.545708678506305	1.94620189804529e-34	HSPB8	LUAD	Impute(All) Only
P09913	-0.545695203157997	1.68027531911009e-25	IFIT2	LUAD	Impute(All) Only
P07358	-0.545286781308864	1.53789878301274e-24	C8B	LUAD	Impute(All) Only
O00566	0.545258673401417	3.18304299100676e-57	MPHOSPH10	LUAD	Impute(All) Only
Q14435	0.545242718195226	2.94971713671392e-22	GALNT3	LUAD	Impute(All) Only
P07951	-0.545197129842897	1.28713168551075e-26	TPM2	LUAD	Impute(All) Only
P62081	0.545183301351617	1.55828445449355e-75	RPS7	LUAD	Impute(All) Only
Q9Y6H1	0.544884200449932	3.67865980386957e-43	CHCHD2	LUAD	Impute(All) Only
P52815	0.544609456374559	3.88285969935476e-32	MRPL12	LUAD	Impute(All) Only
O00151	-0.544603117733622	5.28196967689286e-50	PDLIM1	LUAD	Impute(All) Only
Q92930	-0.544401142550154	2.71984247881094e-41	RAB8B	LUAD	Impute(All) Only
P23229	-0.544218035253383	8.19561709910515e-21	ITGA6	LUAD	Impute(All) Only
O95154	0.544050527041176	0.000836022950464809	AKR7A3	LUAD	Impute(All) Only
Q9GZU7	-0.544028254894201	1.00931993663196e-33	CTDSP1	LUAD	Impute(All) Only
Q96BI1	0.543713643415423	1.95261920366163e-18	SLC22A18	LUAD	Impute(All) Only
P29084	0.543700230062743	3.27219160914015e-58	GTF2E2	LUAD	Impute(All) Only
O15217	-0.543368938617654	2.1201467913717e-22	GSTA4	LUAD	Impute(All) Only
Q9H910	0.543301627610688	1.15437438770976e-46	JPT2	LUAD	Impute(All) Only
O60240	-0.543247195214644	1.06457030847202e-15	PLIN1	LUAD	Impute(All) Only
O95793	0.543208232927867	4.26854168612438e-57	STAU1	LUAD	Impute(All) Only
Q9NVP1	0.542887232997053	2.56748973951354e-50	DDX18	LUAD	Impute(All) Only
P07305	-0.542882750687856	2.60802668040057e-10	H1-0	LUAD	Impute(All) Only
Q8TEX9	0.542880388796952	8.76690115010091e-35	IPO4	LUAD	Impute(All) Only
Q9NPR2	0.542676497091513	3.33410804059274e-23	SEMA4B	LUAD	Impute(All) Only
P24723	-0.542327653939257	5.98479230995367e-57	PRKCH	LUAD	Impute(All) Only
P0C870	-0.542209829004356	1.83378350004666e-32	JMJD7	LUAD	Impute(All) Only
Q15003	0.542042827894786	4.90309683349233e-19	NCAPH	LUAD	Impute(All) Only
P42773	-0.541976424093292	5.58404334309794e-42	CDKN2C	LUAD	Impute(All) Only
O43704	-0.541812816169635	1.80118334551606e-12	SULT1B1	LUAD	Impute(All) Only
Q8IY26	0.541745597621876	2.3600782292821e-21	PLPP6	LUAD	Impute(All) Only
P20962	-0.541590680355331	3.29953803378961e-30	PTMS	LUAD	Impute(All) Only
Q99805	0.541462783367386	6.79372268271091e-44	TM9SF2	LUAD	Impute(All) Only
Q9BZL4	-0.540810672887563	3.21696265960424e-64	PPP1R12C	LUAD	Impute(All) Only
Q8N6T3	0.540388067104956	3.01572788191573e-48	ARFGAP1	LUAD	Impute(All) Only
Q9P227	-0.540251569096492	5.25959631916432e-39	ARHGAP23	LUAD	Impute(All) Only
O75882	-0.540247514710892	3.03705078380863e-29	ATRN	LUAD	Impute(All) Only
Q9ULA0	-0.539947007902253	4.99544552407424e-52	DNPEP	LUAD	Impute(All) Only
P55899	-0.539909410456591	1.49780649698709e-44	FCGRT	LUAD	Impute(All) Only
Q86WG5	-0.53988673335984	2.76983109188917e-61	SBF2	LUAD	Impute(All) Only
P80511	-0.539731792933054	1.40804004200918e-05	S100A12	LUAD	Impute(All) Only
Q16873	-0.539701155225504	1.63230564792349e-21	LTC4S	LUAD	Impute(All) Only
P48723	0.539224519225417	2.96184677029109e-29	HSPA13	LUAD	Impute(All) Only
Q96PE2	-0.539218346297119	1.72973547706034e-66	ARHGEF17	LUAD	Impute(All) Only
Q6ZMZ3	-0.539026027761514	9.42784691807026e-47	SYNE3	LUAD	Impute(All) Only
Q8WU39	0.538997999020527	3.77704129778013e-11	MZB1	LUAD	Impute(All) Only
P41221	0.538948020544298	9.54394841031181e-14	WNT5A	LUAD	Impute(All) Only
Q06055	0.538918274375892	1.88508644420171e-11	ATP5MC2	LUAD	Impute(All) Only
Q06203	0.538913422377561	3.17905312465059e-33	PPAT	LUAD	Impute(All) Only
Q8TAD7	-0.538511662021754	6.75299728428191e-24	OCC1	LUAD	Impute(All) Only
A0A0J9YXX1	-0.53837109524337	0.00297388537061257	IGHV5-10-1	LUAD	Impute(All) Only
P10124	-0.537696634282199	1.03945446425177e-24	SRGN	LUAD	Impute(All) Only
P27361	-0.537410394277391	2.12537537714992e-58	MAPK3	LUAD	Impute(All) Only
Q15427	0.537276495035535	2.08411021658212e-57	SF3B4	LUAD	Impute(All) Only
Q8TAA5	0.537179704682723	2.17110802816646e-23	GRPEL2	LUAD	Impute(All) Only
Q8N142	0.536786887954737	2.48876642415503e-12	ADSS1	LUAD	Impute(All) Only
Q9Y446	0.536595810847665	1.32620710021631e-24	PKP3	LUAD	Impute(All) Only
Q9Y6M5	0.53656123784463	9.3917450459334e-41	SLC30A1	LUAD	Impute(All) Only
Q9NRY6	-0.536361356971355	3.09931614492255e-31	PLSCR3	LUAD	Impute(All) Only
O60229	-0.53610124232309	1.76863736266978e-27	KALRN	LUAD	Impute(All) Only
P03950	-0.5357017354149	1.72400284307489e-17	ANG	LUAD	Impute(All) Only
P18858	0.535541086132334	6.68979656705508e-34	LIG1	LUAD	Impute(All) Only
O43150	-0.535519673628798	1.61891344121185e-31	ASAP2	LUAD	Impute(All) Only
O43847	0.535264417726083	5.71954421200609e-61	NRDC	LUAD	Impute(All) Only
P09769	-0.534021307530164	6.2109136151356e-22	FGR	LUAD	Impute(All) Only
P14151	-0.533688016996095	1.91414428791568e-24	SELL	LUAD	Impute(All) Only
O95347	0.533625987084996	1.20200985098528e-24	SMC2	LUAD	Impute(All) Only
Q9UKD2	0.533613589899495	3.34182498037551e-51	MRTO4	LUAD	Impute(All) Only
P61218	0.533177979233741	2.34258238678963e-14	POLR2F	LUAD	Impute(All) Only
O43148	0.532874397315258	2.45564172254796e-55	RNMT	LUAD	Impute(All) Only
Q9Y291	0.532718598599736	2.34071781015131e-27	MRPS33	LUAD	Impute(All) Only
Q9BX40	0.532573601533954	2.97374004811842e-30	LSM14B	LUAD	Impute(All) Only
Q9NWU5	0.532206466085885	8.38725160987852e-36	MRPL22	LUAD	Impute(All) Only
P16402	-0.532175148338389	2.89665991130653e-18	H1-3	LUAD	Impute(All) Only
P10721	-0.53205047018659	2.17107845587723e-17	KIT	LUAD	Impute(All) Only
B7ZAQ6	0.531594197588479	2.8029873550011e-32	GPR89A	LUAD	Impute(All) Only
Q93099	0.531542694621884	6.23381837648787e-05	HGD	LUAD	Impute(All) Only
Q9HCJ6	-0.531518779426506	6.41248660536278e-19	VAT1L	LUAD	Impute(All) Only
P01857	-0.531061251708181	2.92332394360121e-16	IGHG1	LUAD	Impute(All) Only
Q8IW19	0.530863863145985	5.76532494806619e-13	APLF	LUAD	Impute(All) Only
A0A0J9YX35	-0.530708994505602	8.78573771723757e-15	IGHV3-64D	LUAD	Impute(All) Only
P98160	-0.530688020552013	2.04260452054434e-41	HSPG2	LUAD	Impute(All) Only
Q15061	0.530493812355694	2.09253507901475e-52	WDR43	LUAD	Impute(All) Only
Q14197	0.530397706557615	2.08766041016448e-40	MRPL58	LUAD	Impute(All) Only
Q9Y3B3	0.530361502590104	1.46289965541082e-36	TMED7	LUAD	Impute(All) Only
Q8N5X7	-0.530241754475977	6.3236219562451e-37	EIF4E3	LUAD	Impute(All) Only
Q96NY8	0.529901358510593	3.28558198838734e-24	NECTIN4	LUAD	Impute(All) Only
P61587	-0.5298938445939	9.88495715406093e-33	RND3	LUAD	Impute(All) Only
Q8NBP7	-0.529689094576707	4.37161797104435e-22	PCSK9	LUAD	Impute(All) Only
P15822	0.52967104359923	3.79318284144145e-28	HIVEP1	LUAD	Impute(All) Only
Q12840	0.529553077293414	2.42613458781789e-27	KIF5A	LUAD	Impute(All) Only
P27797	0.529487795540568	2.21010678067206e-52	CALR	LUAD	Impute(All) Only
P03956	0.529223051047364	5.13305217222091e-09	MMP1	LUAD	Impute(All) Only
P08670	-0.529210267222531	2.258643866403e-37	VIM	LUAD	Impute(All) Only
P49961	-0.529100635597452	5.85157893179633e-25	ENTPD1	LUAD	Impute(All) Only
Q99543	0.528904641823726	8.28360781316882e-51	DNAJC2	LUAD	Impute(All) Only
Q8N271	0.528868695731582	2.16335741803722e-17	PROM2	LUAD	Impute(All) Only
Q9H773	0.528759141790971	4.20809990463451e-30	DCTPP1	LUAD	Impute(All) Only
Q969Z3	-0.52867982807533	2.29726846618062e-20	MTARC2	LUAD	Impute(All) Only
P15941	0.528402808669274	3.48134357536169e-15	MUC1	LUAD	Impute(All) Only
P14136	0.528244663469856	1.38552632294489e-09	GFAP	LUAD	Impute(All) Only
P21796	0.528163057619722	2.46321847027128e-27	VDAC1	LUAD	Impute(All) Only
P21579	-0.528132269202528	7.77145521145035e-05	SYT1	LUAD	Impute(All) Only
Q6P4A8	-0.527940518836687	1.2166444768139e-10	PLBD1	LUAD	Impute(All) Only
P09917	-0.527575591287263	1.70621594937911e-26	ALOX5	LUAD	Impute(All) Only
Q6UW56	0.527366573123061	1.82755029019388e-18	ATRAID	LUAD	Impute(All) Only
Q8TF68	0.527110156210075	9.56179793761161e-32	ZNF384	LUAD	Impute(All) Only
Q04759	-0.527036771773499	7.72288722871025e-32	PRKCQ	LUAD	Impute(All) Only
Q96A19	-0.526882688210499	9.0947566357481e-50	CCDC102A	LUAD	Impute(All) Only
P05109	-0.526564908808613	4.51403144680331e-07	S100A8	LUAD	Impute(All) Only
P62857	0.526523759512138	6.74375238963104e-56	RPS28	LUAD	Impute(All) Only
Q9H936	0.526516979658652	4.84800441197311e-31	SLC25A22	LUAD	Impute(All) Only
Q99969	-0.526294022444723	4.23077629862911e-30	RARRES2	LUAD	Impute(All) Only
Q9BPY8	-0.526163803659774	1.28765427177739e-19	HOPX	LUAD	Impute(All) Only
Q14690	0.526128741414148	9.65406006495371e-56	PDCD11	LUAD	Impute(All) Only
O14681	0.526027143070323	1.66743095215915e-30	EI24	LUAD	Impute(All) Only
P10768	-0.525917045906933	3.2358307779439e-52	ESD	LUAD	Impute(All) Only
P52848	-0.525902968693051	4.66215067628238e-22	NDST1	LUAD	Impute(All) Only
Q9P2C4	0.52587315336037	3.14684590079009e-22	TMEM181	LUAD	Impute(All) Only
O60262	-0.52561818375824	3.99286284692392e-26	GNG7	LUAD	Impute(All) Only
Q96ID5	0.525528187670487	8.93845527423476e-26	IGSF21	LUAD	Impute(All) Only
Q9HCJ3	-0.525480685187169	1.7854845988535e-46	RAVER2	LUAD	Impute(All) Only
Q7Z7H8	0.525336767202141	1.35751145759846e-24	MRPL10	LUAD	Impute(All) Only
O95294	0.525021470997027	1.43385426783418e-14	RASAL1	LUAD	Impute(All) Only
O95864	0.524489521996117	3.45429630745515e-10	FADS2	LUAD	Impute(All) Only
Q8N4J0	0.524477199464204	4.6416236065371e-29	CARNMT1	LUAD	Impute(All) Only
P35321	0.52435217676209	5.85512202078242e-14	SPRR1A	LUAD	Impute(All) Only
Q9Y6Q5	0.524311504702837	1.00782632105289e-24	AP1M2	LUAD	Impute(All) Only
Q9NUM4	0.524279472666439	2.86372661652862e-32	TMEM106B	LUAD	Impute(All) Only
P15313	-0.524125227554634	2.01768221989532e-11	ATP6V1B1	LUAD	Impute(All) Only
Q9ULC6	0.524075710163778	0.000671810639791842	PADI1	LUAD	Impute(All) Only
O60869	0.523935461648353	2.31686174012097e-48	EDF1	LUAD	Impute(All) Only
P55769	0.523890261616376	6.95209029010625e-52	SNU13	LUAD	Impute(All) Only
Q9BYG5	-0.523813401551308	1.09262425258087e-41	PARD6B	LUAD	Impute(All) Only
Q9UHQ1	0.523780822585703	1.31130192747796e-22	NARF	LUAD	Impute(All) Only
O60232	0.523741510747861	4.14239044276302e-42	ZNRD2	LUAD	Impute(All) Only
P11940	0.523674897933297	7.84371525737941e-77	PABPC1	LUAD	Impute(All) Only
Q9Y3T9	0.523630239321403	9.14360326001328e-52	NOC2L	LUAD	Impute(All) Only
Q6ISB3	0.523525739694556	1.869729642791e-25	GRHL2	LUAD	Impute(All) Only
Q9Y2W6	0.523486508006297	2.81219166328656e-30	TDRKH	LUAD	Impute(All) Only
O60939	0.523163754871582	0.341211015819642	SCN2B	LUAD	Impute(All) Only
P40189	-0.523020726118688	2.96483379439387e-37	IL6ST	LUAD	Impute(All) Only
Q92804	0.522879121037743	6.09608765161251e-56	TAF15	LUAD	Impute(All) Only
Q08945	0.522698257015016	4.33676871690784e-54	SSRP1	LUAD	Impute(All) Only
P51805	-0.522673884968226	1.3364387234248e-15	PLXNA3	LUAD	Impute(All) Only
Q9H492	-0.522607410235498	2.37463948555047e-21	MAP1LC3A	LUAD	Impute(All) Only
Q9NY61	0.522399668657542	6.87749699092947e-40	AATF	LUAD	Impute(All) Only
Q9NUV9	-0.522004578068159	5.24376003753566e-27	GIMAP4	LUAD	Impute(All) Only
P54868	-0.521633980639606	2.02130832090336e-05	HMGCS2	LUAD	Impute(All) Only
Q13823	0.521522808958021	4.89388332260309e-48	GNL2	LUAD	Impute(All) Only
Q9BYJ9	0.521215695301191	1.08529060708047e-47	YTHDF1	LUAD	Impute(All) Only
Q1L5Z9	-0.521054507767037	0.14030449509591	LONRF2	LUAD	Impute(All) Only
P82914	0.520893044892297	1.53750520870053e-37	MRPS15	LUAD	Impute(All) Only
P68133	-0.520887611975287	8.11325368177575e-49	ACTA1	LUAD	Impute(All) Only
Q16799	-0.520509318330681	4.67234582574536e-29	RTN1	LUAD	Impute(All) Only
P55822	-0.520509236792321	2.78901742135102e-17	SH3BGR	LUAD	Impute(All) Only
Q9UMF0	-0.520189314250016	2.7656954961704e-20	ICAM5	LUAD	Impute(All) Only
P42677	0.520117376788431	4.02228058326569e-45	RPS27	LUAD	Impute(All) Only
Q86TA1	-0.520001248285274	2.2018191805323e-27	MOB3B	LUAD	Impute(All) Only
Q9NRV9	-0.519757839232682	1.85354291225269e-38	HEBP1	LUAD	Impute(All) Only
Q96B96	0.519670069656488	3.0767715404533e-15	TMEM159	LUAD	Impute(All) Only
P07814	0.519621675265149	1.70946948568608e-83	EPRS1	LUAD	Impute(All) Only
O60763	0.519589715912019	4.00700125600993e-64	USO1	LUAD	Impute(All) Only
Q9UJC5	-0.519567965148774	7.05657589325633e-28	SH3BGRL2	LUAD	Impute(All) Only
P38646	0.519102931889588	6.79112826916144e-31	HSPA9	LUAD	Impute(All) Only
Q86WV5	-0.518896368957218	3.65601406708256e-20	TEN1	LUAD	Impute(All) Only
P24844	-0.518860837293477	8.29776503660532e-45	MYL9	LUAD	Impute(All) Only
Q9HCL0	-0.518692523858459	1.69986880895744e-19	PCDH18	LUAD	Impute(All) Only
P62834	-0.518641727746132	2.40734781993538e-46	RAP1A	LUAD	Impute(All) Only
Q53H82	0.518456186942846	8.3565691481892e-26	LACTB2	LUAD	Impute(All) Only
Q9Y6C9	0.518432742001032	1.6907607830179e-35	MTCH2	LUAD	Impute(All) Only
P13798	-0.518323642937702	4.21749573322326e-41	APEH	LUAD	Impute(All) Only
Q02985	-0.518001983097594	5.62574176165656e-11	CFHR3	LUAD	Impute(All) Only
Q8TEA8	-0.517825069752746	2.16905151733843e-37	DTD1	LUAD	Impute(All) Only
Q9Y666	0.517780100796195	8.08299872307404e-27	SLC12A7	LUAD	Impute(All) Only
Q7Z7H5	0.517602909496173	4.72334508538196e-31	TMED4	LUAD	Impute(All) Only
Q8IXM3	0.517426454872947	9.48486156781221e-24	MRPL41	LUAD	Impute(All) Only
P25398	0.517339643582492	1.2656113562278e-65	RPS12	LUAD	Impute(All) Only
Q8IVB4	-0.517323053797174	1.84658252324375e-30	SLC9A9	LUAD	Impute(All) Only
P01593	-0.517320241152571	1.78317190228361e-16	IGKV1D-33	LUAD	Impute(All) Only
Q03013	-0.516531212207088	6.991234096566e-05	GSTM4	LUAD	Impute(All) Only
P05141	0.516261438358043	1.75529283494446e-31	SLC25A5	LUAD	Impute(All) Only
P35711	-0.516227286529528	4.12644652721237e-30	SOX5	LUAD	Impute(All) Only
P52701	0.515943728414467	1.13001892497953e-34	MSH6	LUAD	Impute(All) Only
Q5VV41	0.515876073614436	9.43494190694805e-26	ARHGEF16	LUAD	Impute(All) Only
Q5JTH9	0.515744345516111	1.01841911658581e-46	RRP12	LUAD	Impute(All) Only
Q8N5G2	0.515739657117475	1.62362659958157e-43	MACO1	LUAD	Impute(All) Only
P01601	-0.515729293532225	5.25465037140164e-20	IGKV1D-16	LUAD	Impute(All) Only
P62829	0.515681975528658	1.4338496741088e-62	RPL23	LUAD	Impute(All) Only
O15226	0.515437855762983	2.06832590836098e-42	NKRF	LUAD	Impute(All) Only
Q9NRL2	0.515355286738753	8.49496427869496e-34	BAZ1A	LUAD	Impute(All) Only
Q8TDN6	0.51528314567549	1.06925381248452e-29	BRIX1	LUAD	Impute(All) Only
Q9NXV2	0.515080592968054	1.54305981288093e-33	KCTD5	LUAD	Impute(All) Only
Q9P0M2	-0.514745260038101	1.25629216484504e-23	AKAP7	LUAD	Impute(All) Only
P18754	0.514647345849699	1.764506959251e-31	RCC1	LUAD	Impute(All) Only
P29692	0.514522383241662	2.68690454222993e-75	EEF1D	LUAD	Impute(All) Only
P55265	0.514058352409222	9.37741295655956e-61	ADAR	LUAD	Impute(All) Only
Q4KMQ1	-0.513836430747471	1.59294950706984e-43	TPRN	LUAD	Impute(All) Only
Q4KMQ2	-0.513634306320697	5.80989838182612e-33	ANO6	LUAD	Impute(All) Only
P26012	0.51350684162904	2.02448788567663e-06	ITGB8	LUAD	Impute(All) Only
P04004	-0.513468372965971	6.48257896753742e-19	VTN	LUAD	Impute(All) Only
Q6NT76	-0.513456085127427	1.61734139676917e-36	HMBOX1	LUAD	Impute(All) Only
Q9BY49	-0.513240782094787	2.48982530901747e-29	PECR	LUAD	Impute(All) Only
Q9BW04	-0.513118194638256	2.41780875558234e-12	SARG	LUAD	Impute(All) Only
Q8N4C8	-0.512905457076435	2.93764740307202e-38	MINK1	LUAD	Impute(All) Only
P07910	0.512343849531568	5.02091735730226e-72	HNRNPC	LUAD	Impute(All) Only
Q13162	0.512229027730783	1.8135935113028e-30	PRDX4	LUAD	Impute(All) Only
Q8IVF7	-0.51214381290005	1.57407715317164e-40	FMNL3	LUAD	Impute(All) Only
Q6WCQ1	-0.512070317038624	9.87543801055777e-42	MPRIP	LUAD	Impute(All) Only
Q96S97	-0.512061238854962	1.56671953287632e-37	MYADM	LUAD	Impute(All) Only
Q14527	0.511942308753394	1.16375058481949e-30	HLTF	LUAD	Impute(All) Only
Q9H3Q1	-0.511746228351985	6.28697441436216e-44	CDC42EP4	LUAD	Impute(All) Only
P28907	0.511525307616228	6.78460413519441e-14	CD38	LUAD	Impute(All) Only
Q00577	-0.51128320201655	4.52111441035197e-41	PURA	LUAD	Impute(All) Only
Q9BUT1	-0.510960331475868	4.3894323819395e-18	BDH2	LUAD	Impute(All) Only
P18065	0.510868228395715	4.43371804177354e-07	IGFBP2	LUAD	Impute(All) Only
Q969S3	0.510820386323683	7.56902313432351e-43	ZNF622	LUAD	Impute(All) Only
O43583	0.510601790829138	2.69467532099041e-54	DENR	LUAD	Impute(All) Only
Q8TDX7	-0.510534253224446	2.15632926570952e-52	NEK7	LUAD	Impute(All) Only
O00541	0.510506602653614	8.23078798056846e-58	PES1	LUAD	Impute(All) Only
Q99470	0.510427583257862	2.53236354253399e-34	SDF2	LUAD	Impute(All) Only
O00213	-0.51040383311167	1.97707728774624e-50	APBB1	LUAD	Impute(All) Only
P54687	0.510114633555517	3.10822600620544e-11	BCAT1	LUAD	Impute(All) Only
O14763	-0.510088206287859	1.07802068007498e-12	TNFRSF10B	LUAD	Impute(All) Only
O43493	0.509781985125162	1.59981701267977e-33	TGOLN2	LUAD	Impute(All) Only
Q7Z6P3	-0.509747431987897	8.18340068652679e-24	RAB44	LUAD	Impute(All) Only
P49755	0.509742944856065	2.6609889077179e-39	TMED10	LUAD	Impute(All) Only
O14929	0.509628767681612	1.77963858884451e-30	HAT1	LUAD	Impute(All) Only
Q8N9U0	0.50960060718803	2.2607736352617e-12	TC2N	LUAD	Impute(All) Only
Q92887	-0.50912240781137	1.76259684788035e-07	ABCC2	LUAD	Impute(All) Only
Q86VW2	-0.509112800967047	1.21586044995126e-37	ARHGEF25	LUAD	Impute(All) Only
Q7Z739	0.508944712132202	1.15556505966271e-64	YTHDF3	LUAD	Impute(All) Only
A0A0B4J1X5	-0.508838022595164	2.44795723402807e-10	IGHV3-74	LUAD	Impute(All) Only
Q15306	0.508759899918267	8.72342605302601e-13	IRF4	LUAD	Impute(All) Only
Q9Y3C1	0.508082625264578	3.11686134981863e-37	NOP16	LUAD	Impute(All) Only
O60513	0.508030863461848	5.55950933560778e-19	B4GALT4	LUAD	Impute(All) Only
P22087	0.507858242086975	5.60472148961718e-58	FBL	LUAD	Impute(All) Only
Q9NQS7	0.507732324756365	1.71516746106895e-09	INCENP	LUAD	Impute(All) Only
P60033	-0.506899293522157	1.4486539241133e-22	CD81	LUAD	Impute(All) Only
Q9Y243	-0.50675819247347	1.10776925841362e-44	AKT3	LUAD	Impute(All) Only
Q9Y3S1	0.506612369950252	1.67323699253799e-08	WNK2	LUAD	Impute(All) Only
A0A0B4J1X8	-0.506188226642983	4.25380221774554e-12	IGHV3-43	LUAD	Impute(All) Only
Q14126	0.506052721480636	1.04343235879004e-22	DSG2	LUAD	Impute(All) Only
Q9UGK3	0.505211961051	1.21091838490855e-30	STAP2	LUAD	Impute(All) Only
Q9UKW4	-0.505029356894571	1.6117922953952e-47	VAV3	LUAD	Impute(All) Only
Q9UJF2	-0.504968224901738	1.07925886411475e-53	RASAL2	LUAD	Impute(All) Only
Q6ZWT7	0.504935821539643	6.08177195000612e-18	MBOAT2	LUAD	Impute(All) Only
Q7L804	-0.504929582860365	6.6712027683538e-39	RAB11FIP2	LUAD	Impute(All) Only
O00479	-0.504840194441275	9.08814222974068e-17	HMGN4	LUAD	Impute(All) Only
Q9NUL3	0.504799829900879	1.16977248045388e-40	STAU2	LUAD	Impute(All) Only
Q9Y6U3	0.504283748182932	2.04818425693625e-06	SCIN	LUAD	Impute(All) Only
Q9H244	0.504221776527405	0.080444971639803	P2RY12	LUAD	Impute(All) Only
Q9NVM1	-0.503772384755216	3.82134119031696e-30	EVA1B	LUAD	Impute(All) Only
Q6P1Q9	0.503636610634619	9.27225103105983e-36	METTL2B	LUAD	Impute(All) Only
Q9Y606	0.502929560863869	2.47315192148347e-36	PUS1	LUAD	Impute(All) Only
Q9P121	-0.502890491739493	2.76949761030661e-06	NTM	LUAD	Impute(All) Only
P46934	-0.502793974333876	6.24530380909391e-54	NEDD4	LUAD	Impute(All) Only
A0A075B6P5	-0.502673442075679	2.28830804453779e-14	IGKV2-28	LUAD	Impute(All) Only
Q8N335	-0.502411128600816	1.48632645606008e-21	GPD1L	LUAD	Impute(All) Only
Q96T66	-0.502394870501679	2.86982872466416e-28	NMNAT3	LUAD	Impute(All) Only
Q9BY76	0.50207944520341	5.61906315031359e-09	ANGPTL4	LUAD	Impute(All) Only
Q86WI1	-0.501836270637344	1.10896451113683e-19	PKHD1L1	LUAD	Impute(All) Only
Q9UNF1	0.501756099824011	2.63735235065566e-34	MAGED2	LUAD	Impute(All) Only
Q13438	0.501578086642628	2.06124075325374e-43	OS9	LUAD	Impute(All) Only
P08708	0.501446181487619	8.98795178194024e-60	RPS17	LUAD	Impute(All) Only
Q13153	0.501389020097758	3.99385654799487e-44	PAK1	LUAD	Impute(All) Only
P49756	0.501158698942803	1.13209828524083e-77	RBM25	LUAD	Impute(All) Only
Q99808	-0.500856122488127	1.63993077747098e-18	SLC29A1	LUAD	Impute(All) Only
Q9UHN6	-0.500782048861002	1.50504127331717e-29	CEMIP2	LUAD	Impute(All) Only
Q9BRU9	0.500744900483415	1.71768874261663e-32	UTP23	LUAD	Impute(All) Only
O43719	0.500697777356212	7.22030613960491e-40	HTATSF1	LUAD	Impute(All) Only
Q96GX5	0.500595585042857	2.66814431920392e-11	MASTL	LUAD	Impute(All) Only
Q92963	-0.500576632752828	2.8992788223574e-55	RIT1	LUAD	Impute(All) Only
Q8TBZ6	0.500532625949916	6.89362794031996e-30	TRMT10A	LUAD	Impute(All) Only
Q8WVC0	0.500248547143254	9.65279025306818e-56	LEO1	LUAD	Impute(All) Only
P78316	0.500238001075598	2.34506460155015e-55	NOP14	LUAD	Impute(All) Only
A0A075B6H9	-0.50022721450906	6.20315053156905e-08	IGLV4-69	LUAD	Impute(All) Only
Q9BSC4	0.500026884888378	4.66792976398918e-48	NOL10	LUAD	Impute(All) Only
Q8TCZ2	-0.499806686264446	1.17403516444915e-37	CD99L2	LUAD	Impute(All) Only
P05161	0.499696847109671	8.75931174760576e-12	ISG15	LUAD	Impute(All) Only
O60879	-0.499633501436282	4.45835633916787e-37	DIAPH2	LUAD	Impute(All) Only
Q9H0U6	0.499352111246381	1.28258312493278e-39	MRPL18	LUAD	Impute(All) Only
Q53FP2	-0.499176602017585	1.96379100778551e-11	TMEM35A	LUAD	Impute(All) Only
Q9UBP6	0.498970236540661	1.79918035141666e-32	METTL1	LUAD	Impute(All) Only
Q00872	-0.498855266811612	2.49564145937295e-19	MYBPC1	LUAD	Impute(All) Only
Q9NRP0	-0.498815692492684	9.55312227288503e-08	OSTC	LUAD	Impute(All) Only
P62760	-0.498547239496542	4.83602797703093e-16	VSNL1	LUAD	Impute(All) Only
P18085	0.49848540509516	3.96404333461537e-55	ARF4	LUAD	Impute(All) Only
P63220	0.498413259784883	1.49907182812309e-71	RPS21	LUAD	Impute(All) Only
Q9Y277	0.498102175432265	1.42104606263615e-23	VDAC3	LUAD	Impute(All) Only
Q5H9L2	-0.498091977116699	2.50991089820331e-12	TCEAL5	LUAD	Impute(All) Only
Q9UM00	0.498064482724381	5.63340189879842e-20	TMCO1	LUAD	Impute(All) Only
P28845	-0.497846111308526	2.43943861736071e-16	HSD11B1	LUAD	Impute(All) Only
Q86T65	-0.497824084210194	1.21049153274762e-20	DAAM2	LUAD	Impute(All) Only
Q10588	-0.497813970813418	3.19877185879496e-18	BST1	LUAD	Impute(All) Only
Q9H0R4	-0.497759307480845	3.41745523217849e-52	HDHD2	LUAD	Impute(All) Only
Q96KA5	0.497742772974078	2.14839173692354e-20	CLPTM1L	LUAD	Impute(All) Only
P01624	-0.497738808421513	1.09763075042184e-12	IGKV3-15	LUAD	Impute(All) Only
P55212	0.497684770815965	4.79488526965587e-38	CASP6	LUAD	Impute(All) Only
P42574	0.497674523823243	1.24003221785878e-48	CASP3	LUAD	Impute(All) Only
P43307	0.497660543071536	2.52022455130983e-37	SSR1	LUAD	Impute(All) Only
Q9UHB9	0.497531974328457	1.03611021504918e-60	SRP68	LUAD	Impute(All) Only
O14810	-0.497512081202744	3.46749068973015e-14	CPLX1	LUAD	Impute(All) Only
P37108	0.497208851888814	2.67174707736751e-63	SRP14	LUAD	Impute(All) Only
Q6PI78	0.497194757716148	1.50163585454852e-12	TMEM65	LUAD	Impute(All) Only
Q9BV40	0.49681006039954	4.27506304797584e-25	VAMP8	LUAD	Impute(All) Only
Q9NYJ1	0.496670170509244	3.09768639319427e-23	COA4	LUAD	Impute(All) Only
Q9H9L3	0.496642170673379	4.58067635515405e-42	ISG20L2	LUAD	Impute(All) Only
Q6QEF8	0.496401671987387	0.185818089720265	CORO6	LUAD	Impute(All) Only
P05451	-0.496385727564117	1.31072613395228e-11	REG1A	LUAD	Impute(All) Only
Q9Y548	0.496337572345404	2.49910999107969e-15	YIPF1	LUAD	Impute(All) Only
Q8TDB6	0.496317322694825	2.21386905509048e-36	DTX3L	LUAD	Impute(All) Only
Q15390	0.496234034892103	7.47770182225982e-21	MTFR1	LUAD	Impute(All) Only
Q7L0Y3	0.496016463699586	1.57282693725477e-36	TRMT10C	LUAD	Impute(All) Only
Q92598	0.495921875239556	1.69948273882221e-33	HSPH1	LUAD	Impute(All) Only
P01619	-0.495905108378839	1.3463595864953e-16	IGKV3-20	LUAD	Impute(All) Only
Q96IU4	-0.495630077101644	9.62799912972381e-41	ABHD14B	LUAD	Impute(All) Only
Q9Y4G6	-0.49554487671293	9.7195242662315e-29	TLN2	LUAD	Impute(All) Only
Q9H5V8	0.495360639742234	1.11942276843742e-19	CDCP1	LUAD	Impute(All) Only
P62277	0.49530248492545	1.11801509208849e-45	RPS13	LUAD	Impute(All) Only
Q02543	0.495291040179627	3.52107678084025e-37	RPL18A	LUAD	Impute(All) Only
Q9Y653	0.494985605572397	4.7604532460178e-15	ADGRG1	LUAD	Impute(All) Only
P01782	-0.494950064209416	6.57564354105197e-19	IGHV3-9	LUAD	Impute(All) Only
Q5JRA6	0.494898107573402	3.57765437945756e-38	MIA3	LUAD	Impute(All) Only
A0A075B6Q5	-0.494765578246895	2.56025772693896e-19	IGHV3-64	LUAD	Impute(All) Only
P17540	-0.494732162615833	1.15860147131356e-17	CKMT2	LUAD	Impute(All) Only
O15068	-0.494262043549735	6.53723479088518e-38	MCF2L	LUAD	Impute(All) Only
Q7LFL8	0.494219911992207	2.39272971226556e-16	CXXC5	LUAD	Impute(All) Only
P51659	-0.4941712487289	6.68931291785885e-23	HSD17B4	LUAD	Impute(All) Only
Q9NZK5	-0.493981581284185	6.15502587750574e-14	ADA2	LUAD	Impute(All) Only
O75575	0.493874484591	7.57591916120474e-41	CRCP	LUAD	Impute(All) Only
Q7Z417	0.493818262979556	1.51508961927092e-57	NUFIP2	LUAD	Impute(All) Only
O43813	-0.493446794017981	1.32099330616259e-53	LANCL1	LUAD	Impute(All) Only
P03951	-0.493440799978696	5.59569780188949e-23	F11	LUAD	Impute(All) Only
Q9UIU6	0.493274510962378	2.23317422061797e-13	SIX4	LUAD	Impute(All) Only
P07947	-0.493087110007931	2.40929733637599e-26	YES1	LUAD	Impute(All) Only
Q8NCM8	-0.492937936853725	1.70493138235234e-27	DYNC2H1	LUAD	Impute(All) Only
Q14314	-0.49291929642818	6.30579241452767e-21	FGL2	LUAD	Impute(All) Only
Q8IWA0	0.492909939665662	5.48961099225828e-44	WDR75	LUAD	Impute(All) Only
Q08379	0.492896535377742	1.75946844257873e-71	GOLGA2	LUAD	Impute(All) Only
Q8NEF9	0.492845465811278	1.62522101650462e-42	SRFBP1	LUAD	Impute(All) Only
P01763	-0.492807187330513	5.4670959081234e-21	IGHV3-48	LUAD	Impute(All) Only
P45880	0.492684001281742	2.39043861999291e-22	VDAC2	LUAD	Impute(All) Only
Q9H0A0	0.492524435907825	2.12514074083968e-53	NAT10	LUAD	Impute(All) Only
Q9UHL9	0.492520711811524	1.95947437597301e-30	GTF2IRD1	LUAD	Impute(All) Only
P55042	-0.492448107529409	9.90773393139538e-20	RRAD	LUAD	Impute(All) Only
P0DJI9	-0.492337170235523	0.000329154729720509	SAA2	LUAD	Impute(All) Only
O76094	0.49204785582786	7.48038033224426e-58	SRP72	LUAD	Impute(All) Only
Q9C040	0.491929833438501	3.21684944269395e-18	TRIM2	LUAD	Impute(All) Only
Q10472	0.491587830407514	2.34496318457526e-30	GALNT1	LUAD	Impute(All) Only
O95236	-0.491549543383606	9.94703999660842e-20	APOL3	LUAD	Impute(All) Only
P31941	-0.491429690871552	4.9208231505689e-19	APOBEC3A	LUAD	Impute(All) Only
Q9NP61	0.49115215443291	1.75663590542864e-40	ARFGAP3	LUAD	Impute(All) Only
Q13214	-0.491018503638928	3.34809918915333e-25	SEMA3B	LUAD	Impute(All) Only
Q96PE1	-0.490995753411781	1.20880887693498e-14	ADGRA2	LUAD	Impute(All) Only
P36952	0.490662251132679	0.00240125679774048	SERPINB5	LUAD	Impute(All) Only
O43639	-0.490639450830098	1.18323607067923e-49	NCK2	LUAD	Impute(All) Only
Q9Y696	-0.490383510535118	8.90430467063226e-50	CLIC4	LUAD	Impute(All) Only
Q86YB8	0.490340297665949	4.25302851201893e-14	ERO1B	LUAD	Impute(All) Only
Q9NTJ4	-0.489820378471816	8.19872672900659e-57	MAN2C1	LUAD	Impute(All) Only
Q9Y592	-0.489361097341776	9.90276393960415e-20	CEP83	LUAD	Impute(All) Only
Q9NYH9	0.489280868436893	1.76261858588066e-53	UTP6	LUAD	Impute(All) Only
Q03692	0.489002891534589	1.0650149364856e-09	COL10A1	LUAD	Impute(All) Only
P51580	0.488979870400204	1.36982889775226e-30	TPMT	LUAD	Impute(All) Only
Q9NZV1	-0.488882503942504	6.01630698263575e-27	CRIM1	LUAD	Impute(All) Only
Q96S86	0.488871738934524	2.96571490914771e-18	HAPLN3	LUAD	Impute(All) Only
Q9UJS0	0.48875148786362	1.99663033533726e-20	SLC25A13	LUAD	Impute(All) Only
Q13643	0.488725104412609	3.24064458820239e-34	FHL3	LUAD	Impute(All) Only
P41440	-0.488644132503815	1.00732898060749e-20	SLC19A1	LUAD	Impute(All) Only
P51608	-0.488240373065505	3.67360771656977e-35	MECP2	LUAD	Impute(All) Only
P46776	0.487899225274742	4.52501677178741e-24	RPL27A	LUAD	Impute(All) Only
P82675	0.48784390297569	2.32132738786634e-36	MRPS5	LUAD	Impute(All) Only
Q6P5R6	0.487820384868218	1.49923615859803e-10	RPL22L1	LUAD	Impute(All) Only
P48506	-0.487817908037517	5.53967724057826e-17	GCLC	LUAD	Impute(All) Only
Q9UBG3	-0.487696552959058	0.00768807877637735	CRNN	LUAD	Impute(All) Only
Q9BVJ6	0.487666797074699	5.93441016458892e-46	UTP14A	LUAD	Impute(All) Only
O43157	-0.487657436015676	1.151223368041e-46	PLXNB1	LUAD	Impute(All) Only
P00387	-0.487638123783984	2.36711842383137e-48	CYB5R3	LUAD	Impute(All) Only
P46779	0.487602119912609	1.11189361950236e-37	RPL28	LUAD	Impute(All) Only
A0A0J9YVY3	-0.487277064064426	2.43928235002325e-10	IGHV7-4-1	LUAD	Impute(All) Only
Q92664	0.487006483147745	7.18166653964424e-24	GTF3A	LUAD	Impute(All) Only
P11766	-0.486844547369916	5.6968282774067e-40	ADH5	LUAD	Impute(All) Only
P61247	0.48641192367938	8.55052047855014e-65	RPS3A	LUAD	Impute(All) Only
Q9Y266	0.486317505400777	3.32149944037963e-45	NUDC	LUAD	Impute(All) Only
P08581	0.48576825645922	6.96071187223767e-13	MET	LUAD	Impute(All) Only
Q7RTV5	-0.485737403716254	3.42811538435311e-25	PRXL2C	LUAD	Impute(All) Only
Q6FIF0	0.485639517689233	7.36387937796398e-41	ZFAND6	LUAD	Impute(All) Only
Q96KC8	0.485491013484747	4.30807235664533e-31	DNAJC1	LUAD	Impute(All) Only
Q96PZ0	0.484960222571971	3.01636558251022e-36	PUS7	LUAD	Impute(All) Only
Q9Y5J1	0.48489993111551	2.31858789341656e-57	UTP18	LUAD	Impute(All) Only
Q96A33	0.484834830266305	8.42631791074154e-48	CCDC47	LUAD	Impute(All) Only
Q96EU6	0.484621111336899	1.17844844569551e-33	RRP36	LUAD	Impute(All) Only
Q6ZNB6	0.48453183951397	2.12345988577564e-37	NFXL1	LUAD	Impute(All) Only
Q9NUQ3	0.484133147296795	2.69528570730845e-44	TXLNG	LUAD	Impute(All) Only
Q16619	-0.484093569386655	1.36598023130573e-28	CTF1	LUAD	Impute(All) Only
P01764	-0.483975740564482	2.3600782292821e-21	IGHV3-23	LUAD	Impute(All) Only
Q8WU90	0.483749769170746	3.85439638540416e-61	ZC3H15	LUAD	Impute(All) Only
O95232	0.483632255194486	3.03747911391217e-69	LUC7L3	LUAD	Impute(All) Only
P01275	0.483617793699654	2.82492211249546e-27	GCG	LUAD	Impute(All) Only
Q8NHH9	0.483609711419177	2.0362097688563e-33	ATL2	LUAD	Impute(All) Only
Q96A26	0.483494473929607	1.48840181785815e-23	FAM162A	LUAD	Impute(All) Only
A0A0B4J1U7	-0.483437480598116	9.18988824400844e-13	IGHV6-1	LUAD	Impute(All) Only
Q3YBM2	0.483392701230247	3.58506861363964e-12	TMEM176B	LUAD	Impute(All) Only
Q9Y6P5	-0.483337373152462	1.68780349101041e-34	SESN1	LUAD	Impute(All) Only
Q8N5W9	-0.482866092754211	7.45944538836356e-27	RFLNB	LUAD	Impute(All) Only
Q13303	-0.482757955773845	1.24531700078305e-29	KCNAB2	LUAD	Impute(All) Only
Q9UPN4	0.482446035803569	5.44744443342075e-28	CEP131	LUAD	Impute(All) Only
P31949	0.482437773383225	6.62065583108538e-28	S100A11	LUAD	Impute(All) Only
Q2M3D2	-0.48231414137665	1.5264342274109e-21	EXOC3L2	LUAD	Impute(All) Only
Q9HAV4	0.482238990161679	1.36809480658106e-31	XPO5	LUAD	Impute(All) Only
P20042	0.482184908207053	1.39007263609158e-58	EIF2S2	LUAD	Impute(All) Only
Q7Z4L5	-0.481982160436388	1.51021451784432e-56	TTC21B	LUAD	Impute(All) Only
P42785	-0.481661654674255	3.55915296414708e-33	PRCP	LUAD	Impute(All) Only
P62316	0.481516350864077	5.61213858789341e-71	SNRPD2	LUAD	Impute(All) Only
Q14684	0.481494256210159	1.67812226292387e-38	RRP1B	LUAD	Impute(All) Only
Q92982	0.481301174048514	9.87414820511141e-22	NINJ1	LUAD	Impute(All) Only
P24158	-0.480457808580947	8.66849883492548e-09	PRTN3	LUAD	Impute(All) Only
Q8TC76	-0.480442663075674	0.035821142353382	FAM110B	LUAD	Impute(All) Only
Q02790	0.480299212953071	1.11127743878403e-29	FKBP4	LUAD	Impute(All) Only
O60315	-0.480088678454084	4.08494056822832e-45	ZEB2	LUAD	Impute(All) Only
Q9Y2R4	0.480034858761385	9.8864055418644e-39	DDX52	LUAD	Impute(All) Only
Q16637	0.479605144769057	1.41757037402523e-35	SMN1	LUAD	Impute(All) Only
Q702N8	0.479539001630652	4.61627557762385e-09	XIRP1	LUAD	Impute(All) Only
Q86X29	0.47944112096631	7.45300610648487e-27	LSR	LUAD	Impute(All) Only
Q8N7J2	-0.479383860098311	0.117538767793387	AMER2	LUAD	Impute(All) Only
P49588	0.479381131082533	5.05244128457982e-44	AARS1	LUAD	Impute(All) Only
Q9BV23	-0.479326592096612	2.26826841711521e-39	ABHD6	LUAD	Impute(All) Only
Q9HCN8	0.479256854411595	1.30770889153213e-33	SDF2L1	LUAD	Impute(All) Only
P27824	0.478923925897252	1.70117314079988e-26	CANX	LUAD	Impute(All) Only
P13747	-0.478873296170871	4.40666979546607e-19	HLA-E	LUAD	Impute(All) Only
Q8NG27	0.478777284125087	7.03158100477569e-21	PJA1	LUAD	Impute(All) Only
Q9NR33	0.47875965260403	1.83685298602541e-22	POLE4	LUAD	Impute(All) Only
Q9P0R6	0.478386235302388	1.99689943376306e-33	GSKIP	LUAD	Impute(All) Only
P53350	0.478319285390681	8.27173280215636e-09	PLK1	LUAD	Impute(All) Only
Q16186	0.477962758886282	3.00642342177848e-63	ADRM1	LUAD	Impute(All) Only
A0A087WSX0	-0.47785109855441	6.18602567297178e-07	IGLV5-45	LUAD	Impute(All) Only
P63313	0.477688468060919	4.68354432447028e-28	TMSB10	LUAD	Impute(All) Only
Q8WUJ3	0.477255254034214	3.25083306006272e-10	CEMIP	LUAD	Impute(All) Only
Q9P2L0	-0.477078064656364	7.99148617584076e-46	WDR35	LUAD	Impute(All) Only
O15235	0.477027783520466	9.6815084777274e-25	MRPS12	LUAD	Impute(All) Only
Q8NEY1	0.47696460270582	2.31863160822609e-27	NAV1	LUAD	Impute(All) Only
Q92876	0.47673025379464	2.11641898361083e-10	KLK6	LUAD	Impute(All) Only
Q6VUC0	-0.476394452503936	2.64545463122217e-07	TFAP2E	LUAD	Impute(All) Only
P57735	0.476116143573051	5.08838476310136e-15	RAB25	LUAD	Impute(All) Only
Q9UM54	0.476040550066571	1.6451321042365e-29	MYO6	LUAD	Impute(All) Only
Q9UBS4	0.475980723367645	1.80055806632772e-37	DNAJB11	LUAD	Impute(All) Only
Q9HC98	0.475782680882705	1.09772162260074e-40	NEK6	LUAD	Impute(All) Only
O75155	-0.475678060489845	1.11839124973163e-30	CAND2	LUAD	Impute(All) Only
P55199	0.475610928501887	1.61667120052269e-47	ELL	LUAD	Impute(All) Only
Q99489	-0.475494360896963	6.03177829910306e-18	DDO	LUAD	Impute(All) Only
P40926	0.475437757986651	9.32905734670518e-30	MDH2	LUAD	Impute(All) Only
P16615	0.475416005643652	1.91875161400567e-37	ATP2A2	LUAD	Impute(All) Only
Q8IY81	0.475355876505294	1.47145537127987e-39	FTSJ3	LUAD	Impute(All) Only
Q9H6F5	0.475258863337409	1.07580679455194e-53	CCDC86	LUAD	Impute(All) Only
Q9BTT0	0.474903109029711	4.35501545353369e-20	ANP32E	LUAD	Impute(All) Only
P15884	-0.474533243724487	1.11461086353183e-27	TCF4	LUAD	Impute(All) Only
O75051	-0.474451792183217	1.68903359457688e-28	PLXNA2	LUAD	Impute(All) Only
A0A075B6S6	-0.474446890190485	2.99713418168546e-09	IGKV2D-30	LUAD	Impute(All) Only
P48444	0.474371512360054	3.55591064950073e-68	ARCN1	LUAD	Impute(All) Only
P06454	0.474228196334849	6.02375242567981e-34	PTMA	LUAD	Impute(All) Only
P46527	-0.474101441571833	1.01535898024669e-27	CDKN1B	LUAD	Impute(All) Only
Q9HBG6	-0.473703175688794	1.71706594563421e-44	IFT122	LUAD	Impute(All) Only
Q9P2X0	0.473598464122638	2.86930707956609e-30	DPM3	LUAD	Impute(All) Only
Q04609	-0.473464576237506	1.99561832731748e-22	FOLH1	LUAD	Impute(All) Only
P56270	0.473319312583492	8.13520118569914e-31	MAZ	LUAD	Impute(All) Only
Q3B7J2	-0.473233565804229	7.79307682371824e-37	GFOD2	LUAD	Impute(All) Only
A0A0B4J1Y9	-0.473054484219212	1.39915628334339e-14	IGHV3-72	LUAD	Impute(All) Only
Q15005	0.473001249278632	6.5213293052795e-24	SPCS2	LUAD	Impute(All) Only
Q8WWM7	0.472818742137729	6.29156784875179e-71	ATXN2L	LUAD	Impute(All) Only
Q8N8K9	-0.472712293169502	3.45847473297959e-05	KIAA1958	LUAD	Impute(All) Only
P12532	0.472492481667345	7.40208321793844e-06	CKMT1A	LUAD	Impute(All) Only
Q6PID8	0.472448456129149	2.20082483509793e-20	KLHDC10	LUAD	Impute(All) Only
Q16651	0.472227297991637	1.29118848077006e-14	PRSS8	LUAD	Impute(All) Only
P83110	0.472143423129992	1.65009094281323e-13	HTRA3	LUAD	Impute(All) Only
[truncated: 79,097 more rows]
